# Supplementary material for: Genetic structure and isolation by altitude in rice landraces of Yunnan, China revealed by nucleotide and microsatellite marker polymorphisms
Source: PLoS One. 2017 Apr 19;12(4):e0175731. doi: 10.1371/journal.pone.0175731 (PMC5396909; doi:10.1371/journal.pone.0175731)
Supplement: S1 Dataset — (TXT) [file pone.0175731.s014.txt]

>521
AGACCACCAAGATATATGCTGATGATGCTGTAGATAGCTAGCTAGTTTTGCAATTACTTATGGGTTGCATCACAATTAGGGTCTGTTTAGTTCCCAAACAAAATTTTTTACGCTGTTACATAGGATGTTTGGACATATGCATAGAGTACTAAATGTAGAAAAAAA--CTATTAAACATTTCGCCTTGAAATTACGAGACAAATCTTTTAAGCTTAATTGCGCCATGATTTGATAATTTGGTGCTACAATAAACATTTGCTAATAATGGATTAATTAGGCTTAATAAATTCGTCTTGTAGTTTTCTGACGGAATCTGTAATTTATTTTATGAGATCCAGCTGCTTCGATCTTCCATCACATATTCAGACCGTACCTAATCTGAAAGGTTAGTAATTTGAA…
>530
AGACCACCAAGATATATGCTGATGATGCTGTAGATAGCTAGCTAGTTTTGCAATTACTTATGGGTTGCATCACAATTAGGGTCTGTTTAGTTCCCAAACAAAAATTTTCACGCTGTTACATAGGATGTTTGGACACATGCATAGAGTACTAAATGTAGAAAAAAA--CAATTAAACATTTCGCCTTGAAATTACGAGACAAATCTTTTAAGCTTAATTGCGTCATGATTTGACAATTTGGTGCTACAATAAACATTTGCTAATAATGGATTAATTAGGTTTAATAAATTCGTCTTGCAGTTTCCTGACGGAATCTGTAATTTATTTTATGAGATGCAGCTGCTTCGATCTTCCATCACATATTCAGACCGTACCTAATCTGAAAGGTTAGTAATTTGAA…
>531
AGACCACCAAGATATATGCTGATGATGCTGTAGATAGCTAGCTAGTTTTGCAATTACTTATGGGTTGCATCACAATTAGGGTCTGTTTAGTTCCCAAACAAAAATTTTCACGCTGTTACATAGGATGTTTGGACACATGCATAGAGTACTAAATGTAGAAAAAAA--CAATTAAACATTTCGCCTTGAAATTACGAGACAAATCTTTTAAGCTTAATTGCGTCATGATTTGACAATTTGGTGCTACAATAAACATTTGCTAATAATGGATTAATTAGGTTTAATAAATTCGTCTTGCAGTTTCCTGACGGAATCTGTAATTTATTTTATGAGATGCAGCTGCTTCGATCTTCCATCACATATTCAGACCGTACCTAATCTGAAAGGTTAGTAATTTGAA…
>532
AGACCACCAAGATATATGCTGATGATGCTGTAGATAGCTAGCTAGTTTTGCAATTACTTATGGGTTGCATCACAATTAGGGTCTGTTTAGTTCCCAAACAAAAATTTTCACGCTGTTACATAGGATGTTTGGACACATGCATAGAGTACTAAATGTAGAAAAAAA--CAATTAAACATTTCGCCTTGAAATTACGAGACAAATCTTTTAAGCTTAATTGCGTCATGATTTGACAATTTGGTGCTACAATAAACATTTGCTAATAATGGATTAATTAGGTTTAATAAATTCGTCTTGCAGTTTCCTGACGGAATCTGTAATTTATTTTATGAGATGCAGCTGCTTCGATCTTCCATCACATATTCAGACCGTACCTAATCTGAAAGGTTAGTAATTTGAA…
>567
AGACCACCAAGATATATGCTGATGATGCTGTAGATAGCTAGCTAGTTTTGCAATTACTTATGGGTTGCATCACAATTAGGGTCTGTTTAGTTCCCAAACAAAAATTTTCACGCTGTTACATAGGATGTTTGGACACATGCATAGAGTACTAAATGTAGAAAAAAA--CAATTAAACATTTCGCCTTGAAATTACGAGACAAATCTTTTAAGCTTAATTGCGTCATGATTTGACAATTTGGTGCTACAATAAACATTTGCTAATAATGGATTAATTAGGTTTAATAAATTCGTCTTGCAGTTTCCTGACGGAATCTGTAATTTATTTTATGAGATGCAGCTGCTTCGATCTTCCATCACATATTCAGACCGTACCTAATCTGAAAGGTTAGTAATTTGAA…
>587
AGACCACCAAGATATATGCTGATGATGCTGTAGATAGCTAGCTAGTTTTGCAATTACTTATGGGTTGCATCACAATTAGGGTCTGTTTAGTTCCCAAACAAAATTTTTTACGCTGTTACATAGGATGTTTGGACACATGCATAGAGTACTAAATGTAGAAAAAAA--CTATTAAACATTTCGCCTTGAAATTACGAGACAAATCTTTTAAGCTTAATTGCGCCATGATTTGATAATTTGGTGCTACAATAAACATTTGGTAATAATGGATTAATTAGGCTTAATAAATTCGTCTTGTAGTTTTCTGACGGAATCTGTAATTTATTTTATGAGATCCAGCTGCTTCGATCTTCCATCACATATTCAGACCGTACCTAATCTGAAAGGTTAGTAATTTGAA…
>588
AGACCACCAAGATATATGCTGATGATGCTGTAGATAGCTAGCTAGTTTTGCAATTACTTATGGGTTGCATCACAATTAGGGTCTGTTTAGTTCCCAAACAAAATTTTTTACGCTGTTACATAGGATGTTTGGACACATGCATAGAGTACTAAATGTAGAAAAAAA--CTATTAAACATTTCGCCTTGAAATTACGAGACAAATCTTTTAAGCTTAATTGCGCCATGATTTGATAATTTGGTGCTACAATAAACATTTGCTAATAATGGATTAATTAGGCTTAATAAATTCGTCTTGTAGTTTTCTGACGGAATCTGTAATTTATTTTATGAGATCCAGCTGCTTCGATCTTCCATCACATATTCAGACCGTACCTAATCTGAAAGGTTAGTAATTTGAA…
>589
AGACCACCAAGATATATGCTGATGATGCTGTAGATAGCTAGCTAGTTTTGCAATTACTTATGGGTTGCATCACAATTAGGGTCTGTTTAGTTCCCAAACAAAAATTTTCACGCTGTTACATAGGATGTTTGGACACATGCATAGAGTACTAAATGTAGAAAAAAA--CAATTAAACATTTCGCCTTGAAATTACGAGACAAATCTTTTAAGCTTAATTGCGTCATGATTTGACAATTTGGTGCTACAATAAACATTTGCTAATAATGGATTAATTAGGTTTAATAAATTCGTCTTGCAGTTTCCTGACGGAATCTGTAATTTATTTTATGAGATGCAGCTGCTTCGATCTTCCATCACATATTCAGACCGTACCTAATCTGAAAGGTTAGTAATTTGAA…
>635
AGACCACCAAGATATATGCTGATGATGCTGTAGATAGCTAGCTAGTTTTGCAATTACTTATGGGTTGCATCACAATTAGGGTCTGTTTAGTTCCCAAACAAAAATTTTCACGCTGTTACATAGGATGTTTGGACACATGCATAGAGTACTAAATGTAGAAAAAAA--CAATTAAACATTTCGCCTTGAAATTACGAGACAAATCTTTTAAGCTTAATTGCGTCATGATTTGACAATTTGGTGCTACAATAAACATTTGCTAATAATGGATTAATTAGGTTTAATAAATTCGTCTTGCAGTTTCCTGACGGAATCTGTAATTTATTTTATGAGATGCAGCTGCTTCGATCTTCCATCACATATTCAGACCGTACCTAATCTGAAAGGTTAGTAATTTGAA…
>439
AGACCACCAAGATATATGCTGATGATGCTGTAGATAGCTAGCTAGTTTTGCAATTACTTATGGGTTGCATCACAATTAGGGTCTGTTTAGTTCCCAAACAAAAATTTTCACGCTGTTACATAGGATGTTTGGACACATGCATAGAGTACTAAATGTAGAAAAAAA--CAATTAAACATTTCGCCTTGAAATTACGAGACAAATCTTTTAAGCTTAATTGCGTCATGATTTGACAATTTGGTGCTACAATAAACATTTGCTAATAATGGATTAATTAGGTTTAATAAATTCGTCTTGCAGTTTCCTGACGGAATCTGTAATTTATTTTATGAGATGCAGCTGCTTCGATCTTCCATCACATATTCAGACCGTACCTAATCTGAAAGGTTAGTAATTTGAA…
>440
AGACCACCAAGATATATGCTGATGATGCTGTAGATAGCTAGCTAGTTTTGCAATTACTTATGGGTTGCATCACAATTAGGGTCTGTTTAGTTCCCAAACAAAATTTTTCACGCTGTTACATAGGATGTTTGGACACATGCATAGAGTACTAAATGTAGAAAAAAA--CAATTAAACATTTCGCCTTGAAATTACGAGACAAATCTTTTAAGCTTAATTGCGTCATGATTTGACAATTTGGTGCTACAATAAACATTTGCTAATAATGGATTAATTAGGTTTAATAAATTCGTCTTGGAGTTTCCTGACGGAATCTGTAATTTATTTTATGAGATGCAGCTGCTTCGATCTTCCATCACATATTCAGACCGTACCTAATCTGAAAGGTTAGTAATTTGAA…
>451
AGACCACCAAGATATATGCTGATGATGCTGTAGATAGCTAGCTAGTTTTGCAATTACTTATGGGTTGCATCACAATTAGGGTCTGTTTAGTTCCCAAACAAAAATTTTCACGCTGTTACATAGGATGTTTGGACACATGCATAGAGTACTAAATGTAGAAAAAAA--CAATTAAACATTTCGCCTTGAAATTACGAGACAAATCTTTTAAGCTTAATTGCGTCATGATTTGACAATTTGGTGCTACAATAAACATTTGCTAATAATGGATTAATTAGGTTTAATAAATTCGTCTTGCAGTTTCCTGACGGAATCTGTAATTTATTTTATGAGATGCAGCTGCTTCGATCTTCCATCACATATTCAGACCGTACCTAATCTGAAAGGTTAGTAATTTGAA…
>481
AGACCACCAAGATATATGCTGATGATGCTGTAGATAGCTAGCTAGTTTTGCAATTACTTATGGGTTGCATCACAATCAGGGTCTGTTTAGTTCCCAAACAAAATTTTTCACGCTGTTACATAGGATGTTTGGACACATGCATAGAGTACTAAATGTAGAAAAAAAA-CAATTAAACATTTCGCCTTGAAATTACGAGACAAATCTTTTAAGCCTAATTGCGCCATGATTTGACAATTTGGTGCTACAATAAATATTTGCTAATAATAGATTAATTAGGCTTAATAAATTCGTCTTGCAGTTTCCAGACGGAATCTGTAATTTATTTTATGAGATACAGCTGCTTCGATCTTCCATCACATATTCAGACCGTACCTAATCTGAAAGGTTAGTAATTTGAA…
>486
AGACCACCAAGATATATGCTGATGATGCTGTAGATAGCTAGCTAGTTTTGCAATTACTTATGGGTTGCATCACAATTAGGGTCTGTTTAGTTCCCAAACAAAATTTTTTACGCTGTTACATAGGATGTTTGGACACATGCATAGAGTACTAAATGTAGAAAAAAA--CTATTAAACATTTCGCCTTGAAATTACGAGACAAATCTTTTAAGCTTAATTGCGCCATGATTTGATAATTTGGTGCTACAATAAACATTTGCTAATAATGGATTAATTAGGCTTAATAAATTCGTCTTGTAGTTTTCTGACGGAATCTGTAATTTATTTTATGAGATCCAGCTGCTTCGATCTTCCATCACATATTCAGACCGTACCTAATCTGAAAGGTTAGTAATTTGAA…
>501
AGACCACCAAGATATATGCTGATGATGCTGTAGATAGCTAGCTAGTTTTGCAATTACTTATGGGTTGCATCACAATTAGGGTCTGTTTAGTTCCCAAACAAAAATTTTCACGCTGTTACATAGGATGTTTGGACACATGCATAGAGTACTAAATGTAGAAAAAAA--CAATTAAACATTTCGCCTTGAAATTACGAGACAAATCTTTTAAGCTTAATTGCGTCATGATTTGACAATTTGGTGCTACAATAAACATTTGCTAATAATGGATTAATTAGGTTTAATAAATTCGTCTTGCAGTTTCCTGACGGAATCTGTAATTTATTTTATGAGATGCAGCTGCTTCGATCTTCCATCACATATTCAGACCGTACCTAATCTGAAAGGTTAGTAATTTGAA…
>561
AGACCACCAAGATATATGCTGATGATGCTGTAGATAGCTAGCTAGTTTTGCAATTACTTATGGGTTGCATCACAATTAGGGTCTGTTTAGTTCCCAAACAAAAATTTTCACGCTGTTACATAGGATGTTTGGACACATGCATAGAGTACTAAATGTAGAAAAAAA--CAATTAAACATTTCGCCTTGAAATTACGAGACAAATCTTTTAAGCTTAATTGCGTCATGATTTGACAATTTGGTGCTACAATAAACATTTGCTAATAATGGATTAATTAGGTTTAATAAATTCGTCTTGCAGTTTCCTGACGGAATCTGTAATTTATTTTATGAGATGCAGCTGCTTCGATCTTCCATCACATATTCAGACCGTACCTAATCTGAAAGGTTAGTAATTTGAA…
>582
AGACCACCAAGATATATGCTGATGATGCTGTAGATAGCTAGCTAGTTTTGCAATTACTTATGGGTTGCATCACAATTAGGGTCTGTTTAGTTCCCAAACAAAATTTTTTACGCTGTTACATAGGATGTTTGGACACATGCATAGAGTACTAAATGTAGAAAAAAA--CTATTAAACATTTCGCCTTGAAATTACGAGACAAATCTTTTAAGCTTAATTGCGCCATGATTTGATAATTTGGTGCTACAATAAACATTTGGTAATAATGGATTAATTAGGCTTAATAAATTCGTCTTGTAGTTTTCTGACGGAATCTGTAATTTATTTTATGAGATCCAGCTGCTTCGATCTTCCATCACATATTCAGACCGTACCTAATCTGAAAGGTTAGTAATTTGAA…
>583
AGACCACCAAGATATATGCTGATGATGCTGTAGATAGCTAGCTAGTTTTGCAATTACTTATGGGTTGCATCACAATTAGGGTCTGTTTAGTTCCCAAACAAAATTTTTCACGCTGTTACATAGGATGTTTGGACATATGCATAGAGTACTAAATGTAGAAAAAAA--CAATTAAACATTTCGCCTTGAAATTACGAGACAAATCTTTTAAGCTTAATTGCGCCATGATTTGACAATTTGGTGCTACAATAAACATTTGCTAATAATGGATTAATTAGGCTTAATAAATTCATCTTGCAGTTTTCTGATGGAATCTGTAATTTATTTTATGAGATCCAGCTGCTTCGATCTTCCATCACATATTCAGACCGTACCTAATCTGAAAGGTTAGTAATTTGAA…
>584
AGACCACCAAGATATATGCTGATGATGCTGTAGATAGCTAGCTAGTTTTGCAATTACTTATGGGTTGCATCACAATTAGGGTCTGTTTAGTTCCCAAACAAAAATTTTCACGCTGTTACATAGGATGTTTGGACACATGCATAGAGTACTAAATGTAGAAAAAAA--CAATTAAACATTTCGCCTTGAAATTACGAGACAAATCTTTTAAGCTTAATTGCGTCATGATTTGACAATTTGGTGCTACAATAAACATTTGCTAATAATGGATTAATTAGGTTTAATAAATTCGTCTTGCAGTTTCCTGACGGAATCTGTAATTTATTTTATGAGATGCAGCTGCTTCGATCTTCCATCACATATTCAGACCGTACCTAATCTGAAAGGTTAGTAATTTGAA…
>585
AGACCACCAAGATATATGCTGATGATGCTGTAGATAGCTAGCTAGTTTTGCAATTACTTATGGGTTGCATCACAATTAGGGTCTGTTTAGTTCCCAAACAAAATTTTTTACGCTGTTACATAGGATGTTTGGACATATGCATAGAGTACTAAATGTAGAAAAAAA--CTATTAAACATTTCGCCTTGAAATTACGAGACAAATCTTTTAAGCTTAATTGCGCCATGATTTGATAATTTGGTGCTACAATAAACATTTGCTAATAATGGATTAATTAGGCTTAATAAATTCGTCTTGTAGTTTTCTGACGGAATCTGTAATTTATTTTATGAGATCCAGCTGCTTCGATCTTCCATCACATATTCAGACCGTACCTAATCTGAAAGGTTAGTAATTTGAA…
>592
AGACCACCAAGATATATGCTGATGATGCTGTAGATAGCTAGCTAGTTTTGCAATTACTTATGGGTTGCATCACAATTAGGGTCTGTTTAGTTCCCAAACAAAATTTTTTACGCTGTTACATAGGATGTTTGGACACATGCATAGAGTACTAAATGTAGAAAAAAA--CTATTAAACATTTCGCCTTGAAATTACGAGACAAATCTTTTAAGCTTAATTGCGCCATGATTTGATAATTTGGTGCTACAATAAACATTTGGTAATAATGGATTAATTAGGCTTAATAAATTCGTCTTGTAGTTTTCTGACGGAATCTGTAATTTATTTTATGAGATCCAGCTGCTTCGATCTTCCATCACATATTCAGACCGTACCTAATCTGAAAGGTTAGTAATTTGAA…
>599
AGACCACCAAGATATATGCTGATGATGCTGTAGATAGCTAGCTAGTTTTGCAATTACTTATGGGTTGCATCACAATTAGGGTCTGTTTAGTTCCCAAACAAAATTTTTCACGCTGTTACATAGGATGTTTGGACACATGCATAGAGTACTAAATGTAGAAAAAAA--CAATTAAACATTTCGCCTTGAAATTACGAGACAAATCTTTTAAGCTTAATTGCGCCATGATTTGATAATTTGGTGCTACAATAAACATTTGCTAATAATGGATTAATTAGGCTTAATAAATTCGTCTTGCAGTTTCCTGACGGAATCTGTAATTTATTTTATGAGATGCAGCTGCTTCGATCTTCCATCACATATTCAGACCGTACCTAATCTGAAAGGTTAGTAATTTGAA…
>610
AGACCACCAAGATATATGCTGATGATGCTGTAGATAGCTAGCTAGTTTTGCAATTACTTATGGGTTGCATCACAATTAGGGTCTGTTTAGTTCCCAAACAAAATTTTTTACGCTGTTACATAGGATGTTTGGACATATGCATAGAGTACTAAATGTAGAAAAAAA--CTATTAAACATTTCGCCTTGAAATTACGAGACAAATCTTTTAAGCTTAATTGCGCCATGATTTGATAATTTGGTGCTACAATAAACATTTGCTAATAATGGATTAATTAGGCTTAATAAATTCGTCTTGTAGTTTTCTGACGGAATCTGTAATTTATTTTATGAGATCCAGCTGCTTCGATCTTCCATCACATATTCAGACCGTACCTAATCTGAAAGGTTAGTAATTTGAA…
>611
AGACCACCAAGATATATGCTGATGATGCTGTAGATAGCTAGCTAGTTTTGCAATTACTTATGGGTTGCATCACAATTAGGGTCTGTTTAGTTCCCAAACAAAATTTTTTACGCTGTTACATAGGATGTTTGGACACATGCATAGAGTACTAAATGTAGAAAAAAA--CTATTAAACATTTCGCCTTGAAATTACGAGACAAATCTTTTAAGCTTAATTGCGCCATGATTTGATAATTTGGTGCTACAATAAACATTTGGTAATAATGGATTAATTAGGCTTAATAAATTCGTCTTGTAGTTTTCTGACGGAATCTGTAATTTATTTTATGAGATCCAGCTGCTTCGATCTTCCATCACATATTCAGACCGTACCTAATCTGAAAGGTTAGTAATTTGAA…
>613
AGACCACCAAGATATATGCTGATGATGCTGTAGATAGCTAGCTAGTTTTGCAATTACTTATGGGTTGCATCACAATCAGGGTCTGTTTAGTTCCCAAACAAAATTTTTCACGCTGTTACATAGGATGTTTGGACACATGCATAGAGTACTAAATGTAGAAAAAAAA-CAATTAAACATTTCGCCTTGAAATTACGAGACAAATCTTTTAAGCCTAATTGCGCCATGATTTGACAATTTGGTGCTACAATAAATATTTGCTAATAATAGATTAATTAGGCTTAATAAATTCGTCTTGCAGTTTCCAGACGGAATCTGTAATTTATTTTATGAGATACAGCTGCTTCGATCTTCCATCACATATTCAGACCGTACCTAATCTGAAAGGTTAGTAATTTGAA…
>422
AGACCACCAAGATATATGCTGATGATGCTGTAGATAGCTAGCTAGTTTTGCAATTACTTATGGGTTGCATCACAATTAGGGTCTGTTTAGTTCCCAAACAAAAATTTTCACGCTGTTACATAGGATGTTTGGACACATGCATAGAGTACTAAATGTAGAAAAAAA--CAATTAAACATTTCGCCTTGAAATTACGAGACAAATCTTTTAAGCTTAATTGCGTCATGATTTGACAATTTGGTGCTACAATAAACATTTGCTAATAATGGATTAATTAGGTTTAATAAATTCGTCTTGCAGTTTCCTGACGGAATCTGTAATTTATTTTATGAGATGCAGCTGCTTCGATCTTCCATCACATATTCAGACCGTACCTAATCTGAAAGGTTAGTAATTTGAA…
>423
AGACCACCAAGATATATGCTGATGATGCTGTAGATAGCTAGCTAGTTTTGCAATTACTTATGGGTTGCATCACAATTAGGGTCTGTTTAGTTCCCAAACAAAATTTTTCACGCTGTTACATAGGATGTTTGGACACATGCATAGAGTACTAAATGTAGAAAAAAA--CCATTAAACATTTCGCCTTGAAATTACGAGACAAATCTTTTAAGCTTAATTGCGCCATGATTTGATAATTTGGTGCTACAATAAACATTTGGTAATAATGGATTAATTAGGCTTAATAAATTCGTCTTGTAGTTTTCTGACGGAATCTGTAATTTATTTTATGAGATCCAGCTGCTTCGATCTTCCATCACATATTCAGACCGTACCTAATCTGAAAGGTTAGTAATTTGAA…
>469
AGACCACCAAGATATATGCTGATGATGCTGTAGATAGCTAGCTAGTTTTGCAATTACTTATGGGTTGCATCACAATTAGGGTCTGTTTAGTTCCCAAACAAAAATTTTCACGCTGTTACATAGGATGTTTGGACACATGCATAGAGTACTAAATGTAGAAAAAAA--CAATTAAACATTTCGCCTTGAAATTACGAGACAAATCTTTTAAGCTTAATTGCGTCATGATTTGACAATTTGGTGCTACAATAAACATTTGCTAATAATGGATTAATTAGGTTTAATAAATTCGTCTTGCAGTTTCCTGACGGAATCTGTAATTTATTTTATGAGATGCAGCTGCTTCGATCTTCCATCACATATTCAGACCGTACCTAATCTGAAAGGTTAGTAATTTGAA…
>470
AGACCACCAAGATATATGCTGATGATGCTGTAGATAGCTAGCTAGTTTTGCAATTACTTATGGGTTGCATCACAATTAGGGTCTGTTTAGTTCCCAAACAAAAATTTTCACGCTGTTACATAGGATGTTTGGACACATGCATAGAGTACTAAATGTAGAAAAAAA--CAATTAAACATTTCGCCTTGAAATTACGAGACAAATCTTTTAAGCTTAATTGCGTCATGATTTGACAATTTGGTGCTACAATAAACATTTGCTAATAATGGATTAATTAGGTTTAATAAATTCGTCTTGCAGTTTCCTGACGGAATCTGTAATTTATTTTATGAGATGCAGCTGCTTCGATCTTCCATCACATATTCAGACCGTACCTAATCTGAAAGGTTAGTAATTTGAA…
>472
AGACCACCAAGATATATGCTGATGATGCTGTAGATAGCTAGCTAGTTTTGCAATTACTTATGGGTTGCATCACAATCAGGGTCTGTTTAGTTCCCAAACAAAATTTTTCACGCTGTTACATAGGATGTTTGGACACATGCATAGAGTACTAAATGTAGAAAAAAAA-CAATTAAACATTTCGCCTTGAAATTACGAGACAAATCTTTTAAGCCTAATTGCGCCATGATTTGACAATTTGGTGCTACAATAAATATTTGCTAATAATAGATTAATTAGGCTTAATAAATTCGTCTTGCAGTTTCCAGACGGAATCTGTAATTTATTTTATGAGATACAGCTGCTTCGATCTTCCATCACATATTCAGACCGTACCTAATCTGAAAGGTTAGTAATTTGAA…
>473
AGACCACCAAGATATATGCTGATGATGCTGTAGATAGCTAGCTAGTTTTGCAATTACTTATGGGTTGCATCACAATTAGGGTCTGTTTAGTTCCCAAACAAAAATTTTCACGCTGTTACATAGGATGTTTGGACACATGCATAGAGTACTAAATGTAGAAAAAAA--CAATTAAACATTTCGCCTTGAAATTACGAGACAAATCTTTTAAGCTTAATTGCGTCATGATTTGACAATTTGGTGCTACAATAAACATTTGCTAATAATGGATTAATTAGGTTTAATAAATTCGTCTTGCAGTTTCCTGACGGAATCTGTAATTTATTTTATGAGATGCAGCTGCTTCGATCTTCCATCACATATTCAGACCGTACCTAATCTGAAAGGTTAGTAATTTGAA…
>508
AGACCACCAAGATATATGCTGATGATGCTGTAGATAGCTAGCTAGTTTTGCAATTACTTATGGGTTGCATCACAATTAGGGTCTGTTTAGTTCCCAAACAAAAATTTTCACGCTGTTACATAGGATGTTTGGACACATGCATAGAGTACTAAATGTAGAAAAAAA--CAATTAAACATTTCGCCTTGAAATTACGAGACAAATCTTTTAAGCTTAATTGCGTCATGATTTGACAATTTGGTGCTACAATAAACATTTGCTAATAATGGATTAATTAGGTTTAATAAATTCGTCTTGCAGTTTCCTGACGGAATCTGTAATTTATTTTATGAGATGCAGCTGCTTCGATCTTCCATCACATATTCAGACCGTACCTAATCTGAAAGGTTAGTAATTTGAA…
>570
AGACCACCAAGATATATGCTGATGATGCTGTAGATAGCTAGCTAGTTTTGCAATTACTTATGGGTTGCATCACAATTAGGGTCTGTTTAGTTCCCAAACAAAAATTTTCACGCTGTTACATAGGATGTTTGGACACATGCATAGAGTACTAAATGTAGAAAAAAA--CAATTAAACATTTCGCCTTGAAATTACGAGACAAATCTTTTAAGCTTAATTGCGTCATGATTTGACAATTTGGTGCTACAATAAACATTTGCTAATAATGGATTAATTAGGTTTAATAAATTCGTCTTGCAGTTTCCTGACGGAATCTGTAATTTATTTTATGAGATGCAGCTGCTTCGATCTTCCATCACATATTCAGACCGTACCTAATCTGAAAGGTTAGTAATTTGAA…
>591
AGACCACCAAGATATATGCTGATGATGCTGTAGATAGCTAGCTAGTTTTGCAATTACTTATGGGTTGCATCACAATTAGGGTCTGTTTAGTTCCCAAACAAAATTTTTCACGCTGTTACATAGGATGTTTGGACATATGCATAGAGTACTAAATGTAGAAAAAAAA-CAATTAAACATTTCGCCTTGAAATTACGAGACAAATCTTTTAAGCTTAATTGCGCCATGATTTGACAATTTGGTGCTACAATAAACATTTGCTAATAATGGATTAATTAGGCTTAATAAATTCATCTTGCAGTTTTCTGATGGAATCTGTAATTTATTTTATGAGATCCAGCTGCTTCGATCTTCCATCACATATTCAGACCGTACCTAATCTGAAAGGTTAGTAATTTGAA…
>602
AGACCACCAAGATATATGCTGATGATGCTGTAGATAGCTAGCTAGTTTTGCAATTACTTATGGGTTGCATCACAATTAGGGTCTGTTTAGTTCCCAAACAAAAATTTTCACGCTGTTACATAGGATGTTTGGACACATGCATAGAGTACTAAATGTAGAAAAAAA--CAATTAAACATTTCGCCTTGAAATTACGAGACAAATCTTTTAAGCTTAATTGCGTCATGATTTGACAATTTGGTGCTACAATAAACATTTGCTAATAATGGATTAATTAGGTTTAATAAATTCGTCTTGCAGTTTCCTGACGGAATCTGTAATTTATTTTATGAGATGCAGCTGCTTCGATCTTCCATCACATATTCAGACCGTACCTAATCTGAAAGGTTAGTAATTTGAA…
>603
AGACCACCAAGATATATGCTGATGATGCTGTAGATAGCTAGCTAGTTTTGCAATTACTTATGGGTTGCATCACAATTAGGGTCTGTTTAGTTCCCAAACAAAATTTTTTACGCTGTTACATAGGATGTTTGGACACATGCATAGAGTACTAAATGTAGAAAAAAA--CTATTAAACATTTCGCCTTGAAATTACGAGACAAATCTTTTAAGCTTAATTGCGCCATGATTTGATAATTTGGTGCTACAATAAACATTTGGTAATAATGGATTAATTAGGCTTAATAAATTCGTCTTGTAGTTTTCTGACGGAATCTGTAATTTATTTTATGAGATCCAGCTGCTTCGATCTTCCATCACATATTCAGACCGTACCTAATCTGAAAGGTTAGTAATTTGAA…
>646
AGACCACCAAGATATATGCTGATGATGCTGTAGATAGCTAGCTAGTTTTGCAATTACTTATGGGTTGCATCACAATTAGGGTCTGTTTAGTTCCCAAACAAAAATTTTCACGCTGTTACATAGGATGTTTGGACACATGCATAGAGTACTAAATGTAGAAAAAAA--CAATTAAACATTTCGCCTTGAAATTACGAGACAAATCTTTTAAGCTTAATTGCGTCATGATTTGACAATTTGGTGCTACAATAAACATTTGCTAATAATGGATTAATTAGGTTTAATAAATTCGTCTTGCAGTTTCCTGACGGAATCTGTAATTTATTTTATGAGATGCAGCTGCTTCGATCTTCCATCACATATTCAGACCGTACCTAATCTGAAAGGTTAGTAATTTGAA…
>412
AGACCACCAAGATATATGCTGATGATGCTGTAGATAGCTAGCTAGTTTTGCAATTACTTATGGGTTGCATCACAATCAGGGTCTGTTTAGTTCCCAAACAAAATTTTTCACGCTGTTACATAGGATGTTTGGACACATGCATAGAGTACTAAATGTAGAAAAAAAA-CAATTAAACATTTCGCCTTGAAATTACGAGACAAATCTTTTAAGCCTAATTGCGCCATGATTTGACAATTTGGTGCTACAATAAATATTTGCTAATAATAGATTAATTAGGCTTAATAAATTCGTCTTGCAGTTTCCAGACGGAATCTGTAATTTATTTTATGAGATACAGCTGCTTCGATCTTCCATCACATATTCAGACCGTACCTAATCTGAAAGGTTAGTAATTTGAA…
>413
AGACCACCAAGATATATGCTGATGATGCTGTAGATAGCTAGCTAGTTTTGCAATTACTTATGGGTTGCATCACAATCAGGGTCTGTTTAGTTCCCAAACAAAATTTTTCACGCTGTTACATAGGATGTTTGGACACATGCATAGAGTACTAAATGTAGAAAAAAAA-CAATTAAACATTTCGCCTTGAAATTACGAGACAAATCTTTTAAGCCTAATTGCGCCATGATTTGACAATTTGGTGCTACAATAAATATTTGCTAATAATAGATTAATTAGGCTTAATAAATTCGTCTTGCAGTTTCCAGACGGAATCTGTAATTTATTTTATGAGATACAGCTGCTTCGATCTTCCATCACATATTCAGACCGTACCTAATCTGAAAGGTTAGTAATTTGAA…
>414
AGACCACCAAGATATATGCTGATGATGCTGTAGATAGCTAGCTAGTTTTGCAATTACTTATGGGTTGCATCACAATCAGGGTCTGTTTAGTTCCCAAACAAAATTTTTCACGCTGTTACATAGGATGTTTGGACACATGCATAGAGTACTAAATGTAGAAAAAAAA-CAATTAAACATTTCGCCTTGAAATTACGAGACAAATCTTTTAAGCCTAATTGCGCCATGATTTGACAATTTGGTGCTACAATAAATATTTGCTAATAATAGATTAATTAGGCTTAATAAATTCGTCTTGCAGTTTCCAGACGGAATCTGTAATTTATTTTATGAGATACAGCTGCTTCGATCTTCCATCACATATTCAGACCGTACCTAATCTGAAAGGTTAGTAATTTGAA…
>421
AGACCACCAAGATATATGCTGATGATGCTGTAGATAGCTAGCTAGTTTTGCAATTACTTATGGGTTGCATCACAATTAGGGTCTGTTTAGTTCCCAAACAAAATTTTTTACGCTGTTACATAGGATGTTTGGACACATGCATAGAGTACTAAATGTAGAAAAAAA--CTATTAAACATTTCGCCTTGAAATTACGAGACAAATCTTTTAAGCTTAATTGCGCCATGATTTGATAATTTGGTGCTACAATAAACATTTGGTAATAATGGATTAATTAGGCTTAATAAATTCGTCTTGTAGTTTTCTGACGGAATCTGTAATTTATTTTATGAGATCCAGCTGCTTCGATCTTCCATCACATATTCAGACCGTACCTAATCTGAAAGGTTAGTAATTTGAA…
>433
AGACCACCAAGATATATGCTGATGATGCTGTAGATAGCTAGCTAGTTTTGCAATTACTTATGGGTTGCATCACAATTAGGGTCTGTTTAGTTCCCAAACAAAAATTTTCACGCTGTTACATAGGATGTTTGGACACATGCATAGAGTACTAAATGTAGAAAAAAA--CAATTAAACATTTCGCCTTGAAATTACGAGACAAATCTTTTAAGCTTAATTGCGTCATGATTTGACAATTTGGTGCTACAATAAACATTTGCTAATAATGGATTAATTAGGTTTAATAAATTCGTCTTGCAGTTTCCTGACGGAATCTGTAATTTATTTTATGAGATGCAGCTGCTTCGATCTTCCATCACATATTCAGACCGTACCTAATCTGAAAGGTTAGTAATTTGAA…
>434
AGACCACCAAGATATATGCTGATGATGCTGTAGATAGCTAGCTAGTTTTGCAATTACTTATGGGTTGCATCACAATTAGGGTCTGTTTAGTTCCCAAACAAAAATTTTCACGCTGTTACATAGGATGTTTGGACACATGCATAGAGTACTAAATGTAGAAAAAAA--CAATTAAACATTTCGCCTTGAAATTACGAGACAAATCTTTTAAGCTTAATTGCGTCATGATTTGACAATTTGGTGCTACAATAAACATTTGCTAATAATGGATTAATTAGGTTTAATAAATTCGTCTTGCAGTTTCCTGACGGAATCTGTAATTTATTTTATGAGATGCAGCTGCTTCGATCTTCCATCACATATTCAGACCGTACCTAATCTGAAAGGTTAGTAATTTGAA…
>443
AGACCACCAAGATATATGCTGATGATGCTGTAGATAGCTAGCTAGTTTTGCAATTACTTATGGGTTGCATCACAATTAGGGTCTGTTTAGTTCCCAAACAAAAATTTTCACGCTGTTACATAGGATGTTTGGACACATGCATAGAGTACTAAATGTAGAAAAAAA--CAATTAAACATTTCGCCTTGAAATTACGAGACAAATCTTTTAAGCTTAATTGCGTCATGATTTGACAATTTGGTGCTACAATAAACATTTGCTAATAATGGATTAATTAGGTTTAATAAATTCGTCTTGCAGTTTCCTGACGGAATCTGTAATTTATTTTATGAGATGCAGCTGCTTCGATCTTCCATCACATATTCAGACCGTACCTAATCTGAAAGGTTAGTAATTTGAA…
>446
AGACCACCAAGATATATGCTGATGATGCTGTAGATAGCTAGCTAGTTTTGCAATTACTTATGGGTTGCATCACAATTAGGGTCTGTTTAGTTCCCAAACAAAAATTTTCACGCTGTTACATAGGATGTTTGGACACATGCATAGAGTACTAAATGTAGAAAAAAA--CAATTAAACATTTCGCCTTGAAATTACGAGACAAATCTTTTAAGCTTAATTGCGTCATGATTTGACAATTTGGTGCTACAATAAACATTTGCTAATAATGGATTAATTAGGTTTAATAAATTCGTCTTGCAGTTTCCTGACGGAATCTGTAATTTATTTTATGAGATCCAGCTGCTTCGATCTTCCATCACATATTCAGACCGTACCTAATCTGAAAGGTTAGTAATTTGAA…
>488
AGACCACCAAGATATATGCTGATGATGCTGTAGATAGCTAGCTAGTTTTGCAATTACTTATGGGTTGCATCACAATTAGGGTCTGTTTAGTTCCCAAACAAAATTTTTTACGCTGTTACATAGGATGTTTGGACACATGCATAGAGTACTAAATGTAGAAAAAAA--CTATTAAACATTTCGCCTTGAAATTACGAGACAAATCTTTTAAGCTTAATTGCGCCATGATTTGATAATTTGGTGCTACAATAAACATTTGCTAATAATGGATTAATTAGGCTTAATAAATTCGTCTTGTAGTTTTCTGACGGAATCTGTAATTTATTTTATGAGATCCAGCTGCTTCGATCTTCCATCACATATTCAGACCGTACCTAATCTGAAAGGTTAGTAATTTGAA…
>497
AGACCACCAAGATATATGCTGATGATGCTGTAGATAGCTAGCTAGTTTTGCAATTACTTATGGGTTGCATCACAATTAGGGTCTGTTTAGTTCCCAAACAAAAATTTTCACGCTGTTACATAGGATGTTTGGACACATGCATAGAGTACTAAATGTAGAAAAAAA--CAATTAAACATTTCGCCTTGAAATTACGAGACAAATCTTTTAAGCTTAATTGCGTCATGATTTGACAATTTGGTGCTACAATAAACATTTGCTAATAATGGATTAATTAGGTTTAATAAATTCGTCTTGCAGTTTCCTGACGGAATCTGTAATTTATTTTATGAGATGCAGCTGCTTCGATCTTCCATCACATATTCAGACCGTACCTAATCTGAAAGGTTAGTAATTTGAA…
>511
AGACCACCAAGATATATGCTGATGATGCTGTAGATAGCTAGCTAGTTTTGCAATTACTTATGGGTTGCATCACAATTAGGGTCTGTTTAGTTCCCAAACAAAAATTTTCACGCTGTTACATAGGATGTTTGGACACATGCATAGAGTACTAAATGTAGAAAAAAA--CAATTAAACATTTCGCCTTGAAATTACGAGACAAATCTTTTAAGCTTAATTGCGTCATGATTTGACAATTTGGTGCTACAATAAACATTTGCTAATAATGGATTAATTAGGTTTAATAAATTCGTCTTGCAGTTTCCTGACGGAATCTGTAATTTATTTTATGAGATGCAGCTGCTTCGATCTTCCATCACATATTCAGACCGTACCTAATCTGAAAGGTTAGTAATTTGAA…
>517
AGACCACCAAGATATATGCTGATGATGCTGTAGATAGCTAGCTAGTTTTGCAATTACTTATGGGTTGCATCACAATCAGGGTCTGTTTAGTTCCCAAACAAAATTTTTCACGCTGTTACATAGGATGTTTGGACACATGCATAGAGTACTAAATGTAGAAAAAAAA-CAATTAAACATTTCGCCTTGAAATTACGAGACAAATCTTTTAAGCCTAATTGCGCCATGATTTGACAATTTGGTGCTACAATAAATATTTGCTAATAATAGATTAATTAGGCTTAATAAATTCGTCTTGCAGTTTCCAGACGGAATCTGTAATTTATTTTATGAGATACAGCTGCTTCGATCTTCCATCACATATTCAGACCGTACCTAATCTGAAAGGTTAGTAATTTGAA…
>542
AGACCACCAAGATATATGCTGATGATGCTGTAGATAGCTAGCTAGTTTTGCAATTACTTATGGGTTGCATCACAATTAGGGTCTGTTTAGTTCCCAAACAAAAATTTTCACGCTGTTACATAGGATGTTTGGACACATGCATAGAGTACTAAATGTAGAAAAAAA--CAATTAAACATTTCGCCTTGAAATTACGAGACAAATCTTTTAAGCTTAATTGCGTCATGATTTGACAATTTGGTGCTACAATAAACATTTGCTAATAATGGATTAATTAGGTTTAATAAATTCGTCTTGCAGTTTCCTGACGGAATCTGTAATTTATTTTATGAGATGCAGCTGCTTCGATCTTCCATCACATATTCAGACCGTACCTAATCTGAAAGGTTAGTAATTTGAA…
>543
AGACCACCAAGATATATGCTGATGATGCTGTAGATAGCTAGCTAGTTTTGCAATTACTTATGGGTTGCATCACAATTAGGGTCTGTTTAGTTCCCAAACAAAAATTTTCACGCTGTTACATAGGATGTTTGGACACATGCATAGAGTACTAAATGTAGAAAAAAA--CAATTAAACATTTCGCCTTGAAATTACGAGACAAATCTTTTAAGCTTAATTGCGTCATGATTTGACAATTTGGTGCTACAATAAACATTTGCTAATAATGGATTAATTAGGTTTAATAAATTCGTCTTGCAGTTTCCTGACGGAATCTGTAATTTATTTTATGAGATGCAGCTGCTTCGATCTTCCATCACATATTCAGACCGTACCTAATCTGAAAGGTTAGTAATTTGAA…
>548
AGACCACCAAGATATATGCTGATGATGCTGTAGATAGCTAGCTAGTTTTGCAATTACTTATGGGTTGCATCACAATTAGGGTCTGTTTAGTTCCCAAACAAAAATTTTCACGCTGTTACATAGGATGTTTGGACACATGCATAGAGTACTAAATGTAGAAAAAAA--CAATTAAACATTTCGCCTTGAAATTACGAGACAAATCTTTTAAGCTTAATTGCGTCATGATTTGACAATTTGGTGCTACAATAAACATTTGCTAATAATGGATTAATTAGGTTTAATAAATTCGTCTTGCAGTTTCCTGACGGAATCTGTAATTTATTTTATGAGATGCAGCTGCTTCGATCTTCCATCACATATTCAGACCGTACCTAATCTGAAAGGTTAGTAATTTGAA…
>550
AGACCACCAAGATATATGCTGATGATGCTGTAGATAGCTAGCTAGTTTTGCAATTACTTATGGGTTGCATCACAATTAGGGTCTGTTTAGTTCCCAAACAAAAATTTTCACGCTGTTACATAGGATGTTTGGACACATGCATAGAGTACTAAATGTAGAAAAAAA--CAATTAAACATTTCGCCTTGAAATTACGAGACAAATCTTTTAAGCTTAATTGCGTCATGATTTGACAATTTGGTGCTACAATAAACATTTGCTAATAATGGATTAATTAGGTTTAATAAATTCGTCTTGCAGTTTCCTGACGGAATCTGTAATTTATTTTATGAGATGCAGCTGCTTCGATCTTCCATCACATATTCAGACCGTACCTAATCTGAAAGGTTAGTAATTTGAA…
>551
AGACCACCAAGATATATGCTGATGATGCTGTAGATAGCTAGCTAGTTTTGCAATTACTTATGGGTTGCATCACAATTAGGGTCTGTTTAGTTCCCAAACAAAAATTTTCACGCTGTTACATAGGATGTTTGGACACATGCATAGAGTACTAAATGTAGAAAAAAA--CAATTAAACATTTCGCCTTGAAATTACGAGACAAATCTTTTAAGCTTAATTGCGTCATGATTTGACAATTTGGTGCTACAATAAACATTTGCTAATAATGGATTAATTAGGTTTAATAAATTCGTCTTGCAGTTTCCTGACGGAATCTGTAATTTATTTTATGAGATGCAGCTGCTTCGATCTTCCATCACATATTCAGACCGTACCTAATCTGAAAGGTTAGTAATTTGAA…
>552
AGACCACCAAGATATATGCTGATGATGCTGTAGATAGCTAGCTAGTTTTGCAATTACTTATGGGTTGCATCACAATTAGGGTCTGTTTAGTTCCCAAACAAAAATTTTCACGCTGTTACATAGGATGTTTGGACACATGCATAGAGTACTAAATGTAGAAAAAAA--CAATTAAACATTTCGCCTTGAAATTACGAGACAAATCTTTTAAGCTTAATTGCGTCATGATTTGACAATTTGGTGCTACAATAAACATTTGCTAATAATGGATTAATTAGGTTTAATAAATTCGTCTTGCAGTTTCCTGACGGAATCTGTAATTTATTTTATGAGATGCAGCTGCTTCGATCTTCCATCACATATTCAGACCGTACCTAATCTGAAAGGTTAGTAATTTGAA…
>596
AGACCACCAAGATATATGCTGATGATGCTGTAGATAGCTAGCTAGTTTTGCAATTACTTATGGGTTGCATCACAATTAGGGTCTGTTTAGTTCCCAAACAAAAATTTTCACGCTGTTACATAGGATGTTTGGACACATGCATAGAGTACTAAATGTAGAAAAAAA--CAATTAAACATTTCGCCTTGAAATTACGAGACAAATCTTTTAAGCTTAATTGCGTCATGATTTGACAATTTGGTGCTACAATAAACATTTGCTAATAATGGATTAATTAGGTTTAATAAATTCGTCTTGCAGTTTCCTGACGGAATCTGTAATTTATTTTATGAGATGCAGCTGCTTCGATCTTCCATCACATATTCAGACCGTACCTAATCTGAAAGGTTAGTAATTTGAA…
>628
AGACCACCAAGATATATGCTGATGATGCTGTAGATAGCTAGCTAGTTTTGCAATTACTTATGGGTTGCATCACAATTAGGGTCTGTTTAGTTCCCAAACAAAAATTTTCACGCTGTTACATAGGATGTTTGGACACATGCATAGAGTACTAAATGTAGAAAAAAA--CAATTAAACATTTCGCCTTGAAATTACGAGACAAATCTTTTAAGCTTAATTGCGTCATGATTTGACAATTTGGTGCTACAATAAACATTTGCTAATAATGGATTAATTAGGTTTAATAAATTCGTCTTGCAGTTTCCTGACGGAATCTGTAATTTATTTTATGAGATGCAGCTGCTTCGATCTTCCATCACATATTCAGACCGTACCTAATCTGAAAGGTTAGTAATTTGAA…
>401
AGACCACCAAGATATATGCTGATGATGCTGTAGATAGCTAGCTAGTTTTGCAATTACTTATGGGTTGCATCACAATCAGGGTCTGTTTAGTTCCCAAACAAAATTTTTCACGCTGTTACATAGGATGTTTGGACACATGCATAGAGTACTAAATGTAGAAAAAAAA-CAATTAAACATTTCGCCTTGAAATTACGAGACAAATCTTTTAAGCCTAATTGCGCCATGATTTGACAATTTGGTGCTACAATAAATATTTGCTAATAATAGATTAATTAGGCTTAATAAATTCGTCTTGCAGTTTCCAGACGGAATCTGTAATTTATTTTATGAGATACAGCTGCTTCGATCTTCCATCACATATTCAGACCGTACCTAATCTGAAAGGTTAGTAATTTGAA…
>424
AGACCACCAAGATATATGCTGATGATGCTGTAGATAGCTAGCTAGTTTTGCAATTACTTATGGGTTGCATCACAATTAGGGTCTGTTTAGTTCCCAAACAAAATTTTTCACGCTGTTACATAGGATGTTTGGACACATGCATAGAGTACTAAATGTAGAAAAAAA--CTATTAAACATTTCGCCTTGAAATTACGAGACAAATCTTTTAAGCTTAATTGCGCCATGATTTGATAATTTGGTGCTACAATAAACATTTGGTAATAATGGATTAATTAGGCTTAATAAATTCGTCTTGTAGTTTTCTGACGGAATCTGTAATTTATTTTATGAGATGCAGCTGCTTCGATCTTCCATCACATATTCAGACCGTACCTAATCTGAAAGGTTAGTAATTTGAA…
>479
AGACCACCAAGATATATGCTGATGATGCTGTAGATAGCTAGCTAGTTTTGCAATTACTTATGGGTTGCATCACAATTAGGGTCTGTTTAGTTCCCAAACAAAATTTTTTACGCTGTTACATAGGATGTTTGGACACATGCATAGAGTACTAAATGTAGAAAAAAA--CTATTAAACATTTCGCCTTGAAATTACGAGACAAATCTTTTAAGCTTAATTGCGCCATGATTTGATAATTTGGTGCTACAATAAACATTTGGTAATAATGGATTAATTAGGCTTAATAAATTCGTCTTGTAGTTTTCTGACGGAATCTGTAATTTATTTTATGAGATCCAGCTGCTTCGATCTTCCATCACATATTCAGACCGTACCTAATCTGAAAGGTTAGTAATTTGAA…
>482
AGACCACCAAGATATATGCTGATGATGCTGTAGATAGCTAGCTAGTTTTGCAATTACTTATGGGTTGCATCACAATTAGGGTCTGTTTAGTTCCCAAACAAAATTTTTTACGCTGTTACATAGGATGTTTGGACATATGCATAGAGTACTAAATGTAGAAAAAAA--CTATTAAACATTTCGCCTTGAAATTACGAGACAAATCTTTTAAGCTTAATTGCGCCATGATTTGATAATTTGGTGCTACAATAAACATTTGCTAATAATGGATTAATTAGGCTTAATAAATTCGTCTTGTAGTTTTCTGACGGAATCTGTAATTTATTTTATGAGATCCAGCTGCTTCGATCTTCCATCACATATTCAGACCGTACCTAATCTGAAAGGTTAGTAATTTGAA…
>524
AGACCACCAAGATATATGCTGATGATGCTGTAGATAGCTAGCTAGTTTTGCAATTACTTATGGGTTGCATCACAATCAGGGTCTGTTTAGTTCCCAAACAAAATTTTTCACGCTGTTACATAGGATGTTTGGACACATGCATAGAGTACTAAATGTAGAAAAAAAA-CAATTAAACATTTCGCCTTGAAATTACGAGACAAATCTTTTAAGCCTAATTGCGCCATGATTTGACAATTTGGTGCTACAATAAATATTTGCTAATAATAGATTAATTAGGCTTAATAAATTCGTCTTGCAGTTTCCAGACGGAATCTGTAATTTATTTTATGAGATACAGCTGCTTCGATCTTCCATCACATATTCAGACCGTACCTAATCTGAAAGGTTAGTAATTTGAA…
>525
AGACCACCAAGATATATGCTGATGATGCTGTAGATAGCTAGCTAGTTTTGCAATTACTTATGGGTTGCATCACAATTAGGGTCTGTTTAGTTCCCAAACAAAAATTTTCACGCTGTTACATAGGATGTTTGGACACATGCATAGAGTACTAAATGTAGAAAAAAA--CAATTAAACATTTCGCCTTGAAATTACGAGACAAATCTTTTAAGCTTAATTGCGTCATGATTTGACAATTTGGTGCTACAATAAACATTTGCTAATAATGGATTAATTAGGTTTAATAAATTCGTCTTGCAGTTTCCTGACGGAATCTGTAATTTATTTTATGAGATGCAGCTGCTTCGATCTTCCATCACATATTCAGACCGTACCTAATCTGAAAGGTTAGTAATTTGAA…
>527
AGACCACCAAGATATATGCTGATGATGCTGTAGATAGCTAGCTAGTTTTGCAATTACTTATGGGTTGCATCACAATTAGGGTCTGTTTAGTTCCCAAACAAAAATTTTCACGCTGTTACATAGGATGTTTGGACACATGCATAGAGTACTAAATGTAGAAAAAAA--CAATTAAACATTTCGCCTTGAAATTACGAGACAAATCTTTTAAGCTTAATTGCGTCATGATTTGACAATTTGGTGCTACAATAAACATTTGCTAATAATGGATTAATTAGGTTTAATAAATTCGTCTTGCAGTTTCCTGACGGAATCTGTAATTTATTTTATGAGATGCAGCTGCTTCGATCTTCCATCACATATTCAGACCGTACCTAATCTGAAAGGTTAGTAATTTGAA…
>557
AGACCACCAAGATATATGCTGATGATGCTGTAGATAGCTAGCTAGTTTTGCAATTACTTATGGGTTGCATCACAATTAGGGTCTGTTTAGTTCCCAAACAAAAATTTTCACGCTGTTACATAGGATGTTTGGACACATGCATAGAGTACTAAATGTAGAAAAAAA--CAATTAAACATTTCGCCTTGAAATTACGAGACAAATCTTTTAAGCTTAATTGCGTCATGATTTGACAATTTGGTGCTACAATAAACATTTGCTAATAATGGATTAATTAGGTTTAATAAATTCGTCTTGCAGTTTCCTGACGGAATCTGTAATTTATTTTATGAGATGCAGCTGCTTCGATCTTCCATCACATATTCAGACCGTACCTAATCTGAAAGGTTAGTAATTTGAA…
>586
AGACCACCAAGATATATGCTGATGATGCTGTAGATAGCTAGCTAGTTTTGCAATTACTTATGGGTTGCATCACAATTAGGGTCTGTTTAGTTCCCAAACAAAAATTTTCACGCTGTTACATAGGATGTTTGGACACATGCATAGAGTACTAAATGTAGAAAAAAA--CAATTAAACATTTCGCCTTGAAATTACGAGACAAATCTTTTAAGCTTAATTGCGTCATGATTTGACAATTTGGTGCTACAATAAACATTTGCTAATAATGGATTAATTAGGTTTAATAAATTCGTCTTGCAGTTTCCTGACGGAATCTGTAATTTATTTTATGAGATGCAGCTGCTTCGATCTTCCATCACATATTCAGACCGTACCTAATCTGAAAGGTTAGTAATTTGAA…
>598
AGACCACCAAGATATATGCTGATGATGCTGTAGATAGCTAGCTAGTTTTGCAATTACTTATGGGTTGCATCACAATTAGGGTCTGTTTAGTTCCCAAACAAAAATTTTCACGCTGTTACATAGGATGTTTGGACACATGCATAGAGTACTAAATGTAGAAAAAAA--CAATTAAACATTTCGCCTTGAAATTACGAGACAAATCTTTTAAGCTTAATTGCGTCATGATTTGACAATTTGGTGCTACAATAAACATTTGCTAATAATGGATTAATTAGGTTTAATAAATTCGTCTTGCAGTTTCCTGACGGAATCTGTAATTTATTTTATGAGATGCAGCTGCTTCGATCTTCCATCACATATTCAGACCGTACCTAATCTGAAAGGTTAGTAATTTGAA…
>604
AGACCACCAAGATATATGCTGATGATGCTGTAGATAGCTAGCTAGTTTTGCAATTACTTATGGGTTGCATCACAATTAGGGTCTGTTTAGTTCCCAAACAAAAATTTTCACGCTGTTACATAGGATGTTTGGACACATGCATAGAGTACTAAATGTAGAAAAAAA--CAATTAAACATTTCGCCTTGAAATTACGAGACAAATCTTTTAAGCTTAATTGCGTCATGATTTGACAATTTGGTGCTACAATAAACATTTGCTAATAATGGATTAATTAGGTTTAATAAATTCGTCTTGCAGTTTCCTGACGGAATCTGTAATTTATTTTATGAGATGCAGCTGCTTCGATCTTCCATCACATATTCAGACCGTACCTAATCTGAAAGGTTAGTAATTTGAA…
>605
AGACCACCAAGATATATGCTGATGATGCTGTAGATAGCTAGCTAGTTTTGCAATTACTTATGGGTTGCATCACAATTAGGGTCTGTTTAGTTCCCAAACAAAAATTTTCACGCTGTTACATAGGATGTTTGGACACATGCATAGAGTACTAAATGTAGAAAAAAA--CAATTAAACATTTCGCCTTGAAATTACGAGACAAATCTTTTAAGCTTAATTGCGTCATGATTTGACAATTTGGTGCTACAATAAACATTTGCTAATAATGGATTAATTAGGTTTAATAAATTCGTCTTGCAGTTTCCTGACGGAATCTGTAATTTATTTTATGAGATGCAGCTGCTTCGATCTTCCATCACATATTCAGACCGTACCTAATCTGAAAGGTTAGTAATTTGAA…
>642
AGACCACCAAGATATATGCTGATGATGCTGTAGATAGCTAGCTAGTTTTGCAATTACTTATGGGTTGCATCACAATTAGGGTCTGTTTAGTTCCCAAACAAAAATTTTCACGCTGTTACATAGGATGTTTGGACACATGCATAGAGTACTAAATGTAGAAAAAAA--CAATTAAACATTTCGCCTTGAAATTACGAGACAAATCTTTTAAGCTTAATTGCGTCATGATTTGACAATTTGGTGCTACAATAAACATTTGCTAATAATGGATTAATTAGGTTTAATAAATTCGTCTTGCAGTTTCCTGACGGAATCTGTAATTTATTTTATGAGATGCAGCTGCTTCGATCTTCCATCACATATTCAGACCGTACCTAATCTGAAAGGTTAGTAATTTGAA…
>425
AGACCACCAAGATATATGCTGATGATGCTGTAGATAGCTAGCTAGTTTTGCAATTACTTATGGGTTGCATCACAATTAGGGTCTGTTTAGTTCCCAAACAAAAATTTTCACGCTGTTACATAGGATGTTTGGACACATGCATAGAGTACTAAATGTAGAAAAAAA--CAATTAAACATTTCGCCTTGAAATTACGAGACAAATCTTTTAAGCTTAATTGCGTCATGATTTGACAATTTGGTGCTACAATAAACATTTGCTAATAATGGATTAATTAGGTTTAATAAATTCGTCTTGCAGTTTCCTGACGGAATCTGTAATTTATTTTATGAGATGCAGCTGCTTCGATCTTCCATCACATATTCAGACCGTACCTAATCTGAAAGGTTAGTAATTTGAA…
>426
AGACCACCAAGATATATGCTGATGATGCTGTAGATAGCTAGCTAGTTTTGCAATTACTTATGGGTTGCATCACAATTAGGGTCTGTTTAGTTCCCAAACAAAAATTTTCACGCTGTTACATAGGATGTTTGGACACATGCATAGAGTACTAAATGTAGAAAAAAA--CAATTAAACATTTCGCCTTGAAATTACGAGACAAATCTTTTAAGCTTAATTGCGTCATGATTTGACAATTTGGTGCTACAATAAACATTTGCTAATAATGGATTAATTAGGTTTAATAAATTCGTCTTGCAGTTTCCTGACGGAATCTGTAATTTATTTTATGAGATGCAGCTGCTTCGATCTTCCATCACATATTCAGACCGTACCTAATCTGAAAGGTTAGTAATTTGAA…
>429
AGACCACCAAGATATATGCTGATGATGCTGTAGATAGCTAGCTAGTTTTGCAATTACTTATGGGTTGCATCACAATTAGGGTCTGTTTAGTTCCCAAACAAAAATTTTCACGCTGTTACATAGGATGTTTGGACACATGCATAGAGTACTAAATGTAGAAAAAAA--CAATTAAACATTTCGCCTTGAAATTACGAGACAAATCTTTTAAGCTTAATTGCGTCATGATTTGACAATTTGGTGCTACAATAAACATTTGCTAATAATGGATTAATTAGGTTTAATAAATTCGTCTTGCAGTTTCCTGACGGAATCTGTAATTTATTTTATGAGATGCAGCTGCTTCGATCTTCCATCACATATTCAGACCGTACCTAATCTGAAAGGTTAGTAATTTGAA…
>484
AGACCACCAAGATATATGCTGATGATGCTGTAGATAGCTAGCTAGTTTTGCAATTACTTATGGGTTGCATCACAATTAGGGTCTGTTTAGTTCCCAAACAAAAATTTTCACGCTGTTACATAGGATGTTTGGACACATGCATAGAGTACTAAATGTAGAAAAAAA--CAATTAAACATTTCGCCTTGAAATTACGAGACAAATCTTTTAAGCTTAATTGCGTCATGATTTGACAATTTGGTGCTACAATAAACATTTGCTAATAATGGATTAATTAGGTTTAATAAATTCGTCTTGCAGTTTCCTGACGGAATCTGTAATTTATTTTATGAGATGCAGCTGCTTCGATCTTCCATCACATATTCAGACCGTACCTAATCTGAAAGGTTAGTAATTTGAA…
>496
AGACCACCAAGATATATGCTGATGATGCTGTAGATAGCTAGCTAGTTTTGCAATTACTTATGGGTTGCATCACAATTAGGGTCTGTTTAGTTCCCAAACAAAATTTTTTACGCTGTTACATAGGATGTTTGGACACATGCATAGAGTACTAAATGTAGAAAAAAA--CTATTAAACATTTCGCCTTGAAATTACGAGACAAATCTTTTAAGCTTAATTGCGCCATGATTTGATAATTTGGTGCTACAATAAACATTTGGTAATAATGGATTAATTAGGCTTAATAAATTCGTCTTGTAGTTTTCTGACGGAATCTGTAATTTATTTTATGAGATCCAGCTGCTTCGATCTTCCATCACATATTCAGACCGTACCTAATCTGAAAGGTTAGTAATTTGAA…
>506
AGACCACCAAGATATATGCTGATGATGCTGTAGATAGCTAGCTAGTTTTGCAATTACTTATGGGTTGCATCACAATTAGGGTCTGTTTAGTTCCCAAACAAAAATTTTCACGCTGTTACATAGGATGTTTGGACACATGCATAGAGTACTAAATGTAGAAAAAAA--CAATTAAACATTTCGCCTTGAAATTACGAGACAAATCTTTTAAGCTTAATTGCGTCATGATTTGACAATTTGGTGCTACAATAAACATTTGCTAATAATGGATTAATTAGGTTTAATAAATTCGTCTTGCAGTTTCCTGACGGAATCTGTAATTTATTTTATGAGATGCAGCTGCTTCGATCTTCCATCACATATTCAGACCGTACCTAATCTGAAAGGTTAGTAATTTGAA…
>519
AGACCACCAAGATATATGCTGATGATGCTGTAGATAGCTAGCTAGTTTTGCAATTACTTATGGGTTGCATCACAATTAGGGTCTGTTTAGTTCCCAAACAAAAATTTTCACGCTGTTACATAGGATGTTTGGACACATGCATAGAGTACTAAATGTAGAAAAAAA--CAATTAAACATTTCGCCTTGAAATTACGAGACAAATCTTTTAAGCTTAATTGCGTCATGATTTGACAATTTGGTGCTACAATAAACATTTGCTAATAATGGATTAATTAGGTTTAATAAATTCGTCTTGCAGTTTCCTGACGGAATCTGTAATTTATTTTATGAGATGCAGCTGCTTCGATCTTCCATCACATATTCAGACCGTACCTAATCTGAAAGGTTAGTAATTTGAA…
>544
AGACCACCAAGATATATGCTGATGATGCTGTAGATAGCTAGCTAGTTTTGCAATTACTTATGGGTTGCATCACAATTAGGGTCTGTTTAGTTCCCAAACAAAAATTTTCACGCTGTTACATAGGATGTTTGGACACATGCATAGAGTACTAAATGTAGAAAAAAA--CAATTAAACATTTCGCCTTGAAATTACGAGACAAATCTTTTAAGCTTAATTGCGTCATGATTTGACAATTTGGTGCTACAATAAACATTTGCTAATAATGGATTAATTAGGTTTAATAAATTCGTCTTGCAGTTTCCTGACGGAATCTGTAATTTATTTTATGAGATGCAGCTGCTTCGATCTTCCATCACATATTCAGACCGTACCTAATCTGAAAGGTTAGTAATTTGAA…
>554
AGACCACCAAGATATATGCTGATGATGCTGTAGATAGCTAGCTAGTTTTGCAATTACTTATGGGTTGCATCACAATCAGGGTCTGTTTAGTTCCCAAACAAAATTTTTCACGCTGTTACATAGGATGTTTGGACACATGCATAGAGTACTAAATGTAGAAAAAAAA-CAATTAAACATTTCGCCTTGAAATTACGAGACAAATCTTTTAAGCCTAATTGCGCCATGATTTGACAATTTGGTGCTACAATAAATATTTGCTAATAATAGATTAATTAGGCTTAATAAATTCGTCTTGCAGTTTCCAGACGGAATCTGTAATTTATTTTATGAGATACAGCTGCTTCGATCTTCCATCACATATTCAGACCGTACCTAATCTGAAAGGTTAGTAATTTGAA…
>595
AGACCACCAAGATATATGCTGATGATGCTGTAGATAGCTAGCTAGTTTTGCAATTACTTATGGGTTGCATCACAATTAGGGTCTGTTTAGTTCCCAAACAAAAATTTTCACGCTGTTACATAGGATGTTTGGACACATGCATAGAGTACTAAATGTAGAAAAAAA--CAATTAAACATTTCGCCTTGAAATTACGAGACAAATCTTTTAAGCTTAATTGCGTCATGATTTGACAATTTGGTGCTACAATAAACATTTGCTAATAATGGATTAATTAGGTTTAATAAATTCGTCTTGCAGTTTCCTGACGGAATCTGTAATTTATTTTATGAGATGCAGCTGCTTCGATCTTCCATCACATATTCAGACCGTACCTAATCTGAAAGGTTAGTAATTTGAA…
>606
AGACCACCAAGATATATGCTGATGATGCTGTAGATAGCTAGCTAGTTTTGCAATTACTTATGGGTTGCATCACAATTAGGGTCTGTTTAGTTCCCAAACAAAAATTTTCACGCTGTTACATAGGATGTTTGGACACATGCATAGAGTACTAAATGTAGAAAAAAA--CAATTAAACATTTCGCCTTGAAATTACGAGACAAATCTTTTAAGCTTAATTGCGTCATGATTTGACAATTTGGTGCTACAATAAACATTTGCTAATAATGGATTAATTAGGTTTAATAAATTCGTCTTGCAGTTTCCTGACGGAATCTGTAATTTATTTTATGAGATGCAGCTGCTTCGATCTTCCATCACATATTCAGACCGTACCTAATCTGAAAGGTTAGTAATTTGAA…
>614
AGACCACCAAGATATATGCTGATGATGCTGTAGATAGCTAGCTAGTTTTGCAATTACTTATGGGTTGCATCACAATTAGGGTCTGTTTAGTTCCCAAACAAAAATTTTCACGCTGTTACATAGGATGTTTGGACACATGCATAGAGTACTAAATGTAGAAAAAAA--CAATTAAACATTTCGCCTTGAAATTACGAGACAAATCTTTTAAGCTTAATTGCGTCATGATTTGACAATTTGGTGCTACAATAAACATTTGCTAATAATGGATTAATTAGGTTTAATAAATTCGTCTTGCAGTTTCCTGACGGAATCTGTAATTTATTTTATGAGATGCAGCTGCTTCGATCTTCCATCACATATTCAGACCGTACCTAATCTGAAAGGTTAGTAATTTGAA…
>620
AGACCACCAAGATATATGCTGATGATGCTGTAGATAGCTAGCTAGTTTTGCAATTACTTATGGGTTGCATCACAATTAGGGTCTGTTTAGTTCCCAAACAAAAATTTTCACGCTGTTACATAGGATGTTTGGACACATGCATAGAGTACTAAATGTAGAAAAAAA--CAATTAAACATTTCGCCTTGAAATTACGAGACAAATCTTTTAAGCTTAATTGCGTCATGATTTGACAATTTGGTGCTACAATAAACATTTGCTAATAATGGATTAATTAGGTTTAATAAATTCGTCTTGCAGTTTCCTGACGGAATCTGTAATTTATTTTATGAGATGCAGCTGCTTCGATCTTCCATCACATATTCAGACCGTACCTAATCTGAAAGGTTAGTAATTTGAA…
>631
AGACCACCAAGATATATGCTGATGATGCTGTAGATAGCTAGCTAGTTTTGCAATTACTTATGGGTTGCATCACAATTAGGGTCTGTTTAGTTCCCAAACAAAAATTTTCACGCTGTTACATAGGATGTTTGGACACATGCATAGAGTACTAAATGTAGAAAAAAA--CAATTAAACATTTCGCCTTGAAATTACGAGACAAATCTTTTAAGCTTAATTGCGTCATGATTTGACAATTTGGTGCTACAATAAACATTTGCTAATAATGGATTAATTAGGTTTAATAAATTCGTCTTGCAGTTTCCTGACGGAATCTGTAATTTATTTTATGAGATGCAGCTGCTTCGATCTTCCATCACATATTCAGACCGTACCTAATCTGAAAGGTTAGTAATTTGAA…
>634
AGACCACCAAGATATATGCTGATGATGCTGTAGATAGCTAGCTAGTTTTGCAATTACTTATGGGTTGCATCACAATTAGGGTCTGTTTAGTTCCCAAACAAAAATTTTCACGCTGTTACATAGGATGTTTGGACACATGCATAGAGTACTAAATGTAGAAAAAAA--CAATTAAACATTTCGCCTTGAAATTACGAGACAAATCTTTTAAGCTTAATTGCGTCATGATTTGACAATTTGGTGCTACAATAAACATTTGCTAATAATGGATTAATTAGGTTTAATAAATTCGTCTTGCAGTTTCCTGACGGAATCTGTAATTTATTTTATGAGATGCAGCTGCTTCGATCTTCCATCACATATTCAGACCGTACCTAATCTGAAAGGTTAGTAATTTGAA…
>639
AGACCACCAAGATATATGCTGATGATGCTGTAGATAGCTAGCTAGTTTTGCAATTACTTATGGGTTGCATCACAATTAGGGTCTGTTTAGTTCCCAAACAAAAATTTTCACGCTGTTACATAGGATGTTTGGACACATGCATAGAGTACTAAATGTAGAAAAAAA--CAATTAAACATTTCGCCTTGAAATTACGAGACAAATCTTTTAAGCTTAATTGCGTCATGATTTGACAATTTGGTGCTACAATAAACATTTGCTAATAATGGATTAATTAGGTTTAATAAATTCGTCTTGCAGTTTCCTGACGGAATCTGTAATTTATTTTATGAGATGCAGCTGCTTCGATCTTCCATCACATATTCAGACCGTACCTAATCTGAAAGGTTAGTAATTTGAA…
>641
AGACCACCAAGATATATGCTGATGATGCTGTAGATAGCTAGCTAGTTTTGCAATTACTTATGGGTTGCATCACAATTAGGGTCTGTTTAGTTCCCAAACAAAAATTTTCACGCTGTTACATAGGATGTTTGGACACATGCATAGAGTACTAAATGTAGAAAAAAA--CAATTAAACATTTCGCCTTGAAATTACGAGACAAATCTTTTAAGCTTAATTGCGTCATGATTTGACAATTTGGTGCTACAATAAACATTTGCTAATAATGGATTAATTAGGTTTAATAAATTCGTCTTGCAGTTTCCTGACGGAATCTGTAATTTATTTTATGAGATGCAGCTGCTTCGATCTTCCATCACATATTCAGACCGTACCTAATCTGAAAGGTTAGTAATTTGAA…
>509
AGACCACCAAGATATATGCTGATGATGCTGTAGATAGCTAGCTAGTTTTGCAATTACTTATGGGTTGCATCACAATTAGGGTCTGTTTAGTTCCCAAACAAAAATTTTCACGCTGTTACATAGGATGTTTGGACACATGCATAGAGTACTAAATGTAGAAAAAAA--CAATTAAACATTTCGCCTTGAAATTACGAGACAAATCTTTTAAGCTTAATTGCGTCATGATTTGACAATTTGGTGCTACAATAAACATTTGCTAATAATGGATTAATTAGGTTTAATAAATTCGTCTTGCAGTTTCCTGACGGAATCTGTAATTTATTTTATGAGATGCAGCTGCTTCGATCTTCCATCACATATTCAGACCGTACCTAATCTGAAAGGTTAGTAATTTGAA…
>510
AGACCACCAAGATATATGCTGATGATGCTGTAGATAGCTAGCTAGTTTTGCAATTACTTATGGGTTGCATCACAATTAGGGTCTGTTTAGTTCCCAAACAAAAATTTTCACGCTGTTACATAGGATGTTTGGACACATGCATAGAGTACTAAATGTAGAAAAAAA--CAATTAAACATTTCGCCTTGAAATTACGAGACAAATCTTTTAAGCTTAATTGCGTCATGATTTGACAATTTGGTGCTACAATAAACATTTGCTAATAATGGATTAATTAGGTTTAATAAATTCGTCTTGCAGTTTCCTGACGGAATCTGTAATTTATTTTATGAGATGCAGCTGCTTCGATCTTCCATCACATATTCAGACCGTACCTAATCTGAAAGGTTAGTAATTTGAA…
>533
AGACCACCAAGATATATGCTGATGATGCTGTAGATAGCTAGCTAGTTTTGCAATTACTTATGGGTTGCATCACAATTAGGGTCTGTTTAGTTCCCAAACAAAAATTTTCACGCTGTTACATAGGATGTTTGGACACATGCATAGAGTACTAAATGTAGAAAAAAA--CAATTAAACATTTCGCCTTGAAATTACGAGACAAATCTTTTAAGCTTAATTGCGTCATGATTTGACAATTTGGTGCTACAATAAACATTTGCTAATAATGGATTAATTAGGTTTAATAAATTCGTCTTGCAGTTTCCTGACGGAATCTGTAATTTATTTTATGAGATGCAGCTGCTTCGATCTTCCATCACATATTCAGACCGTACCTAATCTGAAAGGTTAGTAATTTGAA…
>535
AGACCACCAAGATATATGCTGATGATGCTGTAGATAGCTAGCTAGTTTTGCAATTACTTATGGGTTGCATCACAATTAGGGTCTGTTTAGTTCCCAAACAAAAATTTTCACGCTGTTACATAGGATGTTTGGACACATGCATAGAGTACTAAATGTAGAAAAAAA--CAATTAAACATTTCGCCTTGAAATTACGAGACAAATCTTTTAAGCTTAATTGCGTCATGATTTGACAATTTGGTGCTACAATAAACATTTGCTAATAATGGATTAATTAGGTTTAATAAATTCGTCTTGCAGTTTCCTGACGGAATCTGTAATTTATTTTATGAGATGCAGCTGCTTCGATCTTCCATCACATATTCAGACCGTACCTAATCTGAAAGGTTAGTAATTTGAA…
>536
AGACCACCAAGATATATGCTGATGATGCTGTAGATAGCTAGCTAGTTTTGCAATTACTTATGGGTTGCATCACAATTAGGGTCTGTTTAGTTCCCAAACAAAAATTTTCACGCTGTTACATAGGATGTTTGGACACATGCATAGAGTACTAAATGTAGAAAAAAA--CAATTAAACATTTCGCCTTGAAATTACGAGACAAATCTTTTAAGCTTAATTGCGTCATGATTTGACAATTTGGTGCTACAATAAACATTTGCTAATAATGGATTAATTAGGTTTAATAAATTCGTCTTGCAGTTTCCTGACGGAATCTGTAATTTATTTTATGAGATGCAGCTGCTTCGATCTTCCATCACATATTCAGACCGTACCTAATCTGAAAGGTTAGTAATTTGAA…
>538
AGACCACCAAGATATATGCTGATGATGCTGTAGATAGCTAGCTAGTTTTGCAATTACTTATGGGTTGCATCACAATTAGGGTCTGTTTAGTTCCCAAACAAAAATTTTCACGCTGTTACATAGGATGTTTGGACACATGCATAGAGTACTAAATGTAGAAAAAAA--CAATTAAACATTTCGCCTTGAAATTACGAGACAAATCTTTTAAGCTTAATTGCGTCATGATTTGACAATTTGGTGCTACAATAAACATTTGCTAATAATGGATTAATTAGGTTTAATAAATTCGTCTTGCAGTTTCCTGACGGAATCTGTAATTTATTTTATGAGATGCAGCTGCTTCGATCTTCCATCACATATTCAGACCGTACCTAATCTGAAAGGTTAGTAATTTGAA…
>545
AGACCACCAAGATATATGCTGATGATGCTGTAGATAGCTAGCTAGTTTTGCAATTACTTATGGGTTGCATCACAATTAGGGTCTGTTTAGTTCCCAAACAAAAATTTTCACGCTGTTACATAGGATGTTTGGACACATGCATAGAGTACTAAATGTAGAAAAAAA--CAATTAAACATTTCGCCTTGAAATTACGAGACAAATCTTTTAAGCTTAATTGCGTCATGATTTGACAATTTGGTGCTACAATAAACATTTGCTAATAATGGATTAATTAGGTTTAATAAATTCGTCTTGCAGTTTCCTGACGGAATCTGTAATTTATTTTATGAGATGCAGCTGCTTCGATCTTCCATCACATATTCAGACCGTACCTAATCTGAAAGGTTAGTAATTTGAA…
>593
AGACCACCAAGATATATGCTGATGATGCTGTAGATAGCTAGCTAGTTTTGCAATTACTTATGGGTTGCATCACAATTAGGGTCTGTTTAGTTCCCAAACAAAAATTTTCACGCTGTTACATAGGATGTTTGGACACATGCATAGAGTACTAAATGTAGAAAAAAA--CAATTAAACATTTCGCCTTGAAATTACGAGACAAATCTTTTAAGCTTAATTGCGTCATGATTTGACAATTTGGTGCTACAATAAACATTTGCTAATAATGGATTAATTAGGTTTAATAAATTCGTCTTGCAGTTTCCTGACGGAATCTGTAATTTATTTTATGAGATGCAGCTGCTTCGATCTTCCATCACATATTCAGACCGTACCTAATCTGAAAGGTTAGTAATTTGAA…
>615
AGACCACCAAGATATATGCTGATGATGCTGTAGATAGCTAGCTAGTTTTGCAATTACTTATGGGTTGCATCACAATTAGGGTCTGTTTAGTTCCCAAACAAAAATTTTCACGCTGTTACATAGGATGTTTGGACACATGCATAGAGTACTAAATGTAGAAAAAAA--CAATTAAACATTTCGCCTTGAAATTACGAGACAAATCTTTTAAGCTTAATTGCGTCATGATTTGACAATTTGGTGCTACAATAAACATTTGCTAATAATGGATTAATTAGGTTTAATAAATTCGTCTTGCAGTTTCCTGACGGAATCTGTAATTTATTTTATGAGATGCAGCTGCTTCGATCTTCCATCACATATTCAGACCGTACCTAATCTGAAAGGTTAGTAATTTGAA…
>622
AGACCACCAAGATATATGCTGATGATGCTGTAGATAGCTAGCTAGTTTTGCAATTACTTATGGGTTGCATCACAATTAGGGTCTGTTTAGTTCCCAAACAAAAATTTTCACGCTGTTACATAGGATGTTTGGACACATGCATAGAGTACTAAATGTAGAAAAAAA--CAATTAAACATTTCGCCTTGAAATTACGAGACAAATCTTTTAAGCTTAATTGCGTCATGATTTGACAATTTGGTGCTACAATAAACATTTGCTAATAATGGATTAATTAGGTTTAATAAATTCGTCTTGCAGTTTCCTGACGGAATCTGTAATTTATTTTATGAGATGCAGCTGCTTCGATCTTCCATCACATATTCAGACCGTACCTAATCTGAAAGGTTAGTAATTTGAA…
>633
AGACCACCAAGATATATGCTGATGATGCTGTAGATAGCTAGCTAGTTTTGCAATTACTTATGGGTTGCATCACAATTAGGGTCTGTTTAGTTCCCAAACAAAAATTTTCACGCTGTTACATAGGATGTTTGGACACATGCATAGAGTACTAAATGTAGAAAAAAA--CAATTAAACATTTCGCCTTGAAATTACGAGACAAATCTTTTAAGCTTAATTGCGTCATGATTTGACAATTTGGTGCTACAATAAACATTTGCTAATAATGGATTAATTAGGTTTAATAAATTCGTCTTGCAGTTTCCTGACGGAATCTGTAATTTATTTTATGAGATGCAGCTGCTTCGATCTTCCATCACATATTCAGACCGTACCTAATCTGAAAGGTTAGTAATTTGAA…
>636
AGACCACCAAGATATATGCTGATGATGCTGTAGATAGCTAGCTAGTTTTGCAATTACTTATGGGTTGCATCACAATTAGGGTCTGTTTAGTTCCCAAACAAAAATTTTCACGCTGTTACATAGGATGTTTGGACACATGCATAGAGTACTAAATGTAGAAAAAAA--CAATTAAACATTTCGCCTTGAAATTACGAGACAAATCTTTTAAGCTTAATTGCGTCATGATTTGACAATTTGGTGCTACAATAAACATTTGCTAATAATGGATTAATTAGGTTTAATAAATTCGTCTTGCAGTTTCCTGACGGAATCTGTAATTTATTTTATGAGATGCAGCTGCTTCGATCTTCCATCACATATTCAGACCGTACCTAATCTGAAAGGTTAGTAATTTGAA…
>638
AGACCACCAAGATATATGCTGATGATGCTGTAGATAGCTAGCTAGTTTTGCAATTACTTATGGGTTGCATCACAATTAGGGTCTGTTTAGTTCCCAAACAAAAATTTTCACGCTGTTACATAGGATGTTTGGACACATGCATAGAGTACTAAATGTAGAAAAAAA--CAATTAAACATTTCGCCTTGAAATTACGAGACAAATCTTTTAAGCTTAATTGCGTCATGATTTGACAATTTGGTGCTACAATAAACATTTGCTAATAATGGATTAATTAGGTTTAATAAATTCGTCTTGCAGTTTCCTGACGGAATCTGTAATTTATTTTATGAGATGCAGCTGCTTCGATCTTCCATCACATATTCAGACCGTACCTAATCTGAAAGGTTAGTAATTTGAA…
>476
AGACCACCAAGATATATGCTGATGATGCTGTAGATAGCTAGCTAGTTTTGCAATTACTTATGGGTTGCATCACAATTAGGGTCTGTTTAGTTCCCAAACAAAAATTTTCACGCTGTTACATAGGATGTTTGGACACATGCATAGAGTACTAAATGTAGAAAAAAA--CAATTAAACATTTCGCCTTGAAATTACGAGACAAATCTTTTAAGCTTAATTGCGTCATGATTTGACAATTTGGTGCTACAATAAACATTTGCTAATAATGGATTAATTAGGTTTAATAAATTCGTCTTGCAGTTTCCTGACGGAATCTGTAATTTATTTTATGAGATGCAGCTGCTTCGATCTTCCATCACATATTCAGACCGTACCTAATCTGAAAGGTTAGTAATTTGAA…
>490
AGACCACCAAGATATATGCTGATGATGCTGTAGATAGCTAGCTAGTTTTGCAATTACTTATGGGTTGCATCACAATTAGGGTCTGTTTAGTTCCCAAACAAAAATTTTCACGCTGTTACATAGGATGTTTGGACACATGCATAGAGTACTAAATGTAGAAAAAAA--CAATTAAACATTTCGCCTTGAAATTACGAGACAAATCTTTTAAGCTTAATTGCGTCATGATTTGACAATTTGGTGCTACAATAAACATTTGCTAATAATGGATTAATTAGGTTTAATAAATTCGTCTTGCAGTTTCCTGACGGAATCTGTAATTTATTTTATGAGATGCAGCTGCTTCGATCTTCCATCACATATTCAGACCGTACCTAATCTGAAAGGTTAGTAATTTGAA…
>630
AGACCACCAAGATATATGCTGATGATGCTGTAGATAGCTAGCTAGTTTTGCAATTACTTATGGGTTGCATCACAATTAGGGTCTGTTTAGTTCCCAAACAAAAATTTTCACGCTGTTACATAGGATGTTTGGACACATGCATAGAGTACTAAATGTAGAAAAAAA--CAATTAAACATTTCGCCTTGAAATTACGAGACAAATCTTTTAAGCTTAATTGCGTCATGATTTGACAATTTGGTGCTACAATAAACATTTGCTAATAATGGATTAATTAGGTTTAATAAATTCGTCTTGCAGTTTCCTGACGGAATCTGTAATTTATTTTATGAGATGCAGCTGCTTCGATCTTCCATCACATATTCAGACCGTACCTAATCTGAAAGGTTAGTAATTTGAA…
>402
AGACCACCAAGATATATGCTGATGATGCTGTAGATAGCTAGCTAGTTTTGCAATTACTTATGGGTTGCATCACAATCAGGGTCTGTTTAGTTCCCAAACAAAATTTTTCACGCTGTTACATAGGATGTTTGGACACATGCATAGAGTACTAAATGTAGAAAAAAAA-CAATTAAACATTTCGCCTTGAAATTACGAGACAAATCTTTTAAGCCTAATTGCGCCATGATTTGACAATTTGGTGCTACAATAAATATTTGCTAATAATAGATTAATTAGGCTTAATAAATTCGTCTTGCAGTTTCCAGACGGAATCTGTAATTTATTTTATGAGATACAGCTGCTTCGATCTTCCATCACATATTCAGACCGTACCTAATCTGAAAGGTTAGTAATTTGAA…
>493
AGACCACCAAGATATATGCTGATGATGCTGTAGATAGCTAGCTAGTTTTGCAATTACTTATGGGTTGCATCACAATTAGGGTCTGTTTAGTTCCCAAACAAAAATTTTCACGCTGTTACATAGGATGTTTGGACACATGCATAGAGTACTAAATGTAGAAAAAAA--CAATTAAACATTTCGCCTTGAAATTACGAGACAAATCTTTTAAGCTTAATTGCGTCATGATTTGACAATTTGGTGCTACAATAAACATTTGCTAATAATGGATTAATTAGGTTTAATAAATTCGTCTTGCAGTTTCCTGACGGAATCTGTAATTTATTTTATGAGATGCAGCTGCTTCGATCTTCCATCACATATTCAGACCGTACCTAATCTGAAAGGTTAGTAATTTGAA…
>441
AGACCACCAAGATATATGCTGATGATGCTGTAGATAGCTAGCTAGTTTTGCAATTACTTATGGGTTGCATCACAATCAGGGTCTGTTTAGTTCCCAAACAAAATTTTTCACGCTGTTACATAGGATGTTTGGACACATGCATAGAGTACTAAATGTAGAAAAAAAA-CAATTAAACATTTCGCCTTGAAATTACGAGACAAATCTTTTAAGCCTAATTGCGCCATGATTTGACAATTTGGTGTTACAATAAATATTTGCTAATAATAGATTAATTAGGCTTAATAAATTCGTCTTGCAGTTTCCAGACGGAATCTGTAATTTATTTTATGAGATACAGCTGCTTCGATCTTCCATCACATATTCAGACCGTACCTAATCTGAAAGGTTAGTAATTTGAA…
>442
AGACCACCAAGATATATGCTGATGATGCTGTAGATAGCTAGCTAGTTTTGCAATTACTTATGGGTTGCATCACAATCAGGGTCTGTTTAGTTCCCAAACAAAATTTTTCACGCTGTTACATAGGATGTTTGGACACATGCATAGAGTACTAAATGTAGAAAAAAAA-CAATTAAACATTTCGCCTTGAAATTACGAGACAAATCTTTTAAGCCTAATTGCGCCATGATTTGACAATTTGGTGCTACAATAAATATTTGCTAATAATAGATTAATTAGGCTTAATAAATTCGTCTTGCAGTTTCCAGACGGAATCTGTAATTTATTTTATGAGATACAGCTGCTTCGATCTTCCATCACATATTCAGACCGTACCTAATCTGAAAGGTTAGTAATTTGAA…
>562
AGACCACCAAGATATATGCTGATGATGCTGTAGATAGCTAGCTAGTTTTGCAATTACTTATGGGTTGCATCACAATCAGGGTCTGTTTAGTTCCCAAACAAAATTTTTCACGCTGTTACATAGGATGTTTGGACACATGCATAGAGTACTAAATGTAGAAAAAAAA-CAATTAAACATTTCGCCTTGAAATTACGAGACAAATCTTTTAAGCCTAATTGCGCCATGATTTGACAATTTGGTGCTACAATAAATATTTGCTAATAATAGATTAATTAGGCTTAATAAATTCGTCTTGCAGTTTCCAGACGGAATCTGTAATTTATTTTATGAGATACAGCTGCTTCGATCTTCCATCACATATTCAGACCGTACCTAATCTGAAAGGTTAGTAATTTGAA…
>564
AGACCACCAAGATATATGCTGATGATGCTGTAGATAGCTAGCTAGTTTTGCAATTACTTATGGGTTGCATCACAATCAGGGTCTGTTTAGTTCCCAAACAAAATTTTTCACGCTGTTACATAGGATGTTTGGACACATGCATAGAGTACTAAATGTAGAAAAAAAA-CAATTAAACATTTCGCCTTGAAATTACGAGACAAATCTTTTAAGCCTAATTGCGCCATGATTTGACAATTTGGTGCTACAATAAATATTTGCTAATAATAGATTAATTAGGCTTAATAAATTCGTCTTGCAGTTTCCAGACGGAATCTGTAATTTATTTTATGAGATACAGCTGCTTCGATCTTCCATCACATATTCAGACCGTACCTAATCTGAAAGGTTAGTAATTTGAA…
>597
AGACCACCAAGATATATGCTGATGATGCTGTAGATAGCTAGCTAGTTTTGCAATTACTTATGGGTTGCATCACAATCAGGGTCTGTTTAGTTCCCAAACAAAATTTTTCACGCTGTTACATAGGATGTTTGGACACATGCATAGAGTACTAAATGTAGAAAAAAAA-CAATTAAACATTTCGCCTTGAAATTACGAGACAAATCTTTTAAGCCTAATTGCGCCATGATTTGACAATTTGGTGCTACAATAAATATTTGCTAATAATAGATTAATTAGGCTTAATAAATTCGTCTTGCAGTTTCCAGACGGAATCTGTAATTTATTTTATGAGATACAGCTGCTTCGATCTTCCATCACATATTCAGACCGTACCTAATCTGAAAGGTTAGTAATTTGAA…
>600
AGACCACCAAGATATATGCTGATGATGCTGTAGATAGCTAGCTAGTTTTGCAATTACTTATGGGTTGCATCACAATCAGGGTCTGTTTAGTTCCCAAACAAAATTTTTCACGCTGTTACATAGGATGTTTGGACACATGCATAGAGTACTAAATGTAGAAAAAAAA-CAATTAAACATTTCGCCTTGAAATTACGAGACAAATCTTTTAAGCCTAATTGCGCCATGATTTGACAATTTGGTGCTACAATAAATATTTGCTAATAATAGATTAATTAGGCTTAATAAATTCGTCTTGCAGTTTCCAGACGGAATCTGTAATTTATTTTATGAGATACAGCTGCTTCGATCTTCCATCACATATTCAGACCGTACCTAATCTGAAAGGTTAGTAATTTGAA…
>608
AGACCACCAAGATATATGCTGATGATGCTGTAGATAGCTAGCTAGTTTTGCAATTACTTATGGGTTGCATCACAATCAGGGTCTGTTTAGTTCCCAAACAAAATTTTTCACGCTGTTACATAGGATGTTTGGACACATGCATAGAGTACTAAATGTAGAAAAAAAA-CAATTAAACATTTCGCCTTGAAATTACGAGACAAATCTTTTAAGCCTAATTGCGCCATGATTTGACAATTTGGTGCTACAATAAATATTTGCTAATAATAGATTAATTAGGCTTAATAAATTCGTCTTGCAGTTTCCAGACGGAATCTGTAATTTATTTTATGAGATACAGCTGCTTCGATCTTCCATCACATATTCAGACCGTACCTAATCTGAAAGGTTAGTAATTTGAA…
>609
AGACCACCAAGATATATGCTGATGATGCTGTAGATAGCTAGCTAGTTTTGCAATTACTTATGGGTTGCATCACAATCAGGGTCTGTTTAGTTCCCAAACAAAATTTTTCACGCTGTTACATAGGATGTTTGGACACATGCATAGAGTACTAAATGTAGAAAAAAAA-CAATTAAACATTTCGCCTTGAAATTACGAGACAAATCTTTTAAGCCTAATTGCGCCATGATTTGACAATTTGGTGTTACAATAAATATTTGCTAATAATAGATTAATTAGGCTTAATAAATTCGTCTTGCAGTTTCCAGACGGAATCTGTAATTTATTTTATGAGATACAGCTGCTTCGATCTTCCATCACATATTCAGACCGTACCTAATCTGAAAGGTTAGTAATTTGAA…
>612
AGACCACCAAGATATATGCTGATGATGCTGTAGATAGCTAGCTAGTTTTGCAATTACTTATGGGTTGCATCACAATCAGGGTCTGTTTAGTTCCCAAACAAAATTTTTCACGCTGTTACATAGGATGTTTGGACACATGCATAGAGTACTAAATGTAGAAAAAAAA-CAATTAAACATTTCGCCTTGAAATTACGAGACAAATCTTTTAAGCCTAATTGCGCCATGATTTGACAATTTGGTGCTACAATAAATATTTGCTAATAATAGATTAATTAGGCTTAATAAATTCGTCTTGCAGTTTCCAGACGGAATCTGTAATTTATTTTATGAGATACAGCTGCTTCGATCTTCCATCACATATTCAGACCGTACCTAATCTGAAAGGTTAGTAATTTGAA…
>471
AGACCACCAAGATATATGCTGATGATGCTGTAGATAGCTAGCTAGTTTTGCAATTACTTATGGGTTGCATCACAATCAGGGTCTGTTTAGTTCCCAAACAAAATTTTTCACGCTGTTACATAGGATGTTTGGACACATGCATAGAGTACTAAATGTAGAAAAAAAA-CAATTAAACATTTCGCCTTGAAATTACGAGACAAATCTTTTAAGCCTAATTGCGCCATGATTTGACAATTTGGTGCTACAATAAATATTTGCTAATAATAGATTAATTAGGCTTAATAAATTCGTCTTGCAGTTTCCAGACGGAATCTGTAATTTATTTTATGAGATACAGCTGCTTCGATCTTCCATCACATATTCAGACCGTACCTAATCTGAAAGGTTAGTAATTTGAA…
>558
AGACCACCAAGATATATGCTGATGATGCTGTAGATAGCTAGCTAGTTTTGCAATTACTTATGGGTTGCATCACAATCAGGGTCTGTTTAGTTCCCAAACAAAATTTTTCACGCTGTTACATAGGATGTTTGGACACATGCATAGAGTACTAAATGTAGAAAAAAAA-CAATTAAACATTTCGCCTTGAAATTACGAGACAAATCTTTTAAGCCTAATTGCGCCATGATTTGACAATTTGGTGCTACAATAAATATTTGCTAATAATAGATTAATTAGGCTTAATAAATTCGTCTTGCAGTTTCCAGACGGAATCTGTAATTTATTTTATGAGATACAGCTGCTTCGATCTTCCATCACATATTCAGACCGTACCTAATCTGAAAGGTTAGTAATTTGAA…
>559
AGACCACCAAGATATATGCTGATGATGCTGTAGATAGCTAGCTAGTTTTGCAATTACTTATGGGTTGCATCACAATCAGGGTCTGTTTAGTTCCCAAACAAAATTTTTCACGCTGTTACATAGGATGTTTGGACACATGCATAGAGTACTAAATGTAGAAAAAAAA-CAATTAAACATTTCGCCTTGAAATTACGAGACAAATCTTTTAAGCCTAATTGCGCCATGATTTGACAATTTGGTGCTACAATAAATATTTGCTAATAATAGATTAATTAGGCTTAATAAATTCGTCTTGCAGTTTCCAGACGGAATCTGTAATTTATTTTATGAGATACAGCTGCTTCGATCTTCCATCACATATTCAGACCGTACCTAATCTGAAAGGTTAGTAATTTGAA…
>560
AGACCACCAAGATATATGCTGATGATGCTGTAGATAGCTAGCTAGTTTTGCAATTACTTATGGGTTGCATCACAATCAGGGTCTGTTTAGTTCCCAAACAAAATTTTTCACGCTGTTACATAGGATGTTTGGACACATGCATAGAGTACTAAATGTAGAAAAAAAA-CAATTAAACATTTCGCCTTGAAATTACGAGACAAATCTTTTAAGCCTAATTGCGCCATGATTTGACAATTTGGTGCTACAATAAATATTTGCTAATAATAGATTAATTAGGCTTAATAAATTCGTCTTGCAGTTTCCAGACGGAATCTGTAATTTATTTTATGAGATACAGCTGCTTCGATCTTCCATCACATATTCAGACCGTACCTAATCTGAAAGGTTAGTAATTTGAA…
>563
AGACCACCAAGATATATGCTGATGATGCTGTAGATAGCTAGCTAGTTTTGCAATTACTTATGGGTTGCATCACAATCAGGGTCTGTTTAGTTCCCAAACAAAATTTTTCACGCTGTTACATAGGATGTTTGGACACATGCATAGAGTACTAAATGTAGAAAAAAAA-CAATTAAACATTTCGCCTTGAAATTACGAGACAAATCTTTTAAGCCTAATTGCGCCATGATTTGACAATTTGGTGCTACAATAAATATTTGCTAATAATAGATTAATTAGGCTTAATAAATTCGTCTTGCAGTTTCCAGACGGAATCTGTAATTTATTTTATGAGATACAGCTGCTTCGATCTTCCATCACATATTCAGACCGTACCTAATCTGAAAGGTTAGTAATTTGAA…
>565
AGACCACCAAGATATATGCTGATGATGCTGTAGATAGCTAGCTAGTTTTGCAATTACTTATGGGTTGCATCACAATCAGGGTCTGTTTAGTTCCCAAACAAAATTTTTCACGCTGTTACATAGGATGTTTGGACACATGCATAGAGTACTAAATGTAGAAAAAAAA-CAATTAAACATTTCGCCTTGAAATTACGAGACAAATCTTTTAAGCCTAATTGCGCCATGATTTGACAATTTGGTGCTACAATAAATATTTGCTAATAATAGATTAATTAGGCTTAATAAATTCGTCTTGCAGTTTCCAGACGGAATCTGTAATTTATTTTATGAGATACAGCTGCTTCGATCTTCCATCACATATTCAGACCGTACCTAATCTGAAAGGTTAGTAATTTGAA…
>566
AGACCACCAAGATATATGCTGATGATGCTGTAGATAGCTAGCTAGTTTTGCAATTACTTATGGGTTGCATCACAATCAGGGTCTGTTTAGTTCCCAAACAAAATTTTTCACGCTGTTACATAGGATGTTTGGACACATGCATAGAGTACTAAATGTAGAAAAAAAA-CAATTAAACATTTCGCCTTGAAATTACGAGACAAATCTTTTAAGCCTAATTGCGCCATGATTTGACAATTTGGTGCTACAATAAATATTTGCTAATAATAGATTAATTAGGCTTAATAAATTCGTCTTGCAGTTTCCAGACGGAATCTGTAATTTATTTTATGAGATACAGCTGCTTCGATCTTCCATCACATATTCAGACCGTACCTAATCTGAAAGGTTAGTAATTTGAA…
>569
AGACCACCAAGATATATGCTGATGATGCTGTAGATAGCTAGCTAGTTTTGCAATTACTTATGGGTTGCATCACAATCAGGGTCTGTTTAGTTCCCAAACAAAATTTTTCACGCTGTTACATAGGATGTTTGGACACATGCATAGAGTACTAAATGTAGAAAAAAAA-CAATTAAACATTTCGCCTTGAAATTACGAGACAAATCTTTTAAGCCTAATTGCGCCATGATTTGACAATTTGGTGCTACAATAAATATTTGCTAATAATAGATTAATTAGGCTTAATAAATTCGTCTTGCAGTTTCCAGACGGAATCTGTAATTTATTTTATGAGATACAGCTGCTTCGATCTTCCATCACATATTCAGACCGTACCTAATCTGAAAGGTTAGTAATTTGAA…
>601
AGACCACCAAGATATATGCTGATGATGCTGTAGATAGCTAGCTAGTTTTGCAATTACTTATGGGTTGCATCACAATCAGGGTCTGTTTAGTTCCCAAACAAAATTTTTCACGCTGTTACATAGGATGTTTGGACACATGCATAGAGTACTAAATGTAGAAAAAAAA-CAATTAAACATTTCGCCTTGAAATTACGAGACAAATCTTTTAAGCCTAATTGCGCCATGATTTGACAATTTGGTGCTACAATAAATATTTGCTAATAATAGATTAATTAGGCTTAATAAATTCGTCTTGCAGTTTCCAGACGGAATCTGTAATTTATTTTATGAGATACAGCTGCTTCGATCTTCCATCACATATTCAGACCGTACCTAATCTGAAAGGTTAGTAATTTGAA…
>647
AGACCACCAAGATATATGCTGATGATGCTGTAGATAGCTAGCTAGTTTTGCAATTACTTATGGGTTGCATCACAATCAGGGTCTGTTTAGTTCCCAAACAAAATTTTTCACGCTGTTACATAGGATGTTTGGACACATGCATAGAGTACTAAATGTAGAAAAAAAA-CAATTAAACATTTCGCCTTGAAATTACGAGACAAATCTTTTAAGCCTAATTGCGCCATGATTTGACAATTTGGTGCTACAATAAATATTTGCTAATAATAGATTAATTAGGCTTAATAAATTCGTCTTGCAGTTTCCAGACGGAATCTGTAATTTATTTTATGAGATACAGCTGCTTCGATCTTCCATCACATATTCAGACCGTACCTAATCTGAAAGGTTAGTAATTTGAA…
>645
AGACCACCAAGATATATGCTGATGATGCTGTAGATAGCTAGCTAGTTTTGCAATTACTTATGGGTTGCATCACAATCAGGGTCTGTTTAGTTCCCAAACAAAATTTTTCACGCTGTTACATAGGATGTTTGGACACATGCATAGAGTACTAAATGTAGAAAAAAAA-CAATTAAACATTTCGCCTTGAAATTACGAGACAAATCTTTTAAGCCTAATTGCGCCATGATTTGACAATTTGGTGCTACAATAAATATTTGCTAATAATAGATTAATTAGGCTTAATAAATTCGTCTTGCAGTTTCCAGACGGAATCTGTAATTTATTTTATGAGATACAGCTGCTTCGATCTTCCATCACATATTCAGACCGTACCTAATCTGAAAGGTTAGTAATTTGAA…
>415
AGACCACCAAGATATATGCTGATGATGCTGTAGATAGCTAGCTAGTTTTGCAATTACTTATGGGTTGCATCACAATCAGGGTCTGTTTAGTTCCCAAACAAAATTTTTCACGCTGTTACATAGGATGTTTGGACACATGCATAGAGTACTAAATGTAGAAAAAAAA-CAATTAAACATTTCGCCTTGAAATTACGAGACAAATCTTTTAAGCCTAATTGCGCCATGATTTGACAATTTGGTGCTACAATAAATATTTGCTAATAATAGATTAATTAGGCTTAATAAATTCGTCTTGCAGTTTCCAGACGGAATCTGTAATTTATTTTATGAGATACAGCTGCTTCGATCTTCCATCACATATTCAGACCGTACCTAATCTGAAAGGTTAGTAATTTGAA…
>454
AGACCACCAAGATATATGCTGATGATGCTGTAGATAGCTAGCTAGTTTTGCAATTACTTATGGGTTGCATCACAATCAGGGTCTGTTTAGTTCCCAAACAAAATTTTTCACGCTGTTACATAGGATGTTTGGACACATGCATAGAGTACTAAATGTAGAAAAAAAA-CAATTAAACATTTCGCCTTGAAATTACGAGACAAATCTTTTAAGCCTAATTGCGCCATGATTTGACAATTTGGTGCTACAATAAATATTTGCTAATAATAGATTAATTAGGCTTAATAAATTCGTCTTGCAGTTTCCAGACGGAATCTGTAATTTATTTTATGAGATACAGCTGCTTCGATCTTCCATCACATATTCAGACCGTACCTAATCTGAAAGGTTAGTAATTTGAA…
>455
AGACCACCAAGATATATGCTGATGATGCTGTAGATAGCTAGCTAGTTTTGCAATTACTTATGGGTTGCATCACAATCAGGGTCTGTTTAGTTCTCAAACAAAATTTTTCACGCTGTTACATAGGATGTTTGGACACATGCATAGAGTACTAAATGTAGAAAAAAAA-CAATTAAACATTTCGCCTTGAAATTACGAGACAAATCTTTTAAGCCTAATTGCGCCATGATTTGACAATTTGGTGTTACAATAAATATTTGCTAATAATAGATTAATTAGGCTTAATAAATTCGTCTTGCAGTTTCCAGACGGAATCTGTAATTTATTTTATGAGATACAGCTGCTTCGATCTTCCATCACATATTCAGACCGTACCTAATCTGAAAGGTTAGTAATTTGAA…
>498
AGACCACCAAGATATATGCTGATGATGCTGTAGATAGCTAGCTAGTTTTGCAATTACTTATGGGTTGCATCACAATCAGGGTCTGTTTAGTTCCCAAACAAAATTTTTCACGCTGTTACATAGGATGTTTGGACACATGCATAGAGTACTAAATGTAGAAAAAAAA-CAATTAAACATTTCGCCTTGAAATTACGAGACAAATCTTTTAAGCCTAATTGCGCCATGATTTGACAATTTGGTGCTACAATAAATATTTGCTAATAATAGATTAATTAGGCTTAATAAATTCGTCTTGCAGTTTCCAGACGGAATCTGTAATTTATTTTATGAGATACAGCTGCTTCGATCTTCCATCACATATTCAGACCGTACCTAATCTGAAAGGTTAGTAATTTGAA…
>540
AGACCACCAAGATATATGCTGATGATGCTGTAGATAGCTAGCTAGTTTTGCAATTACTTATGGGTTGCATCACAATCAGGGTCTGTTTAGTTCCCAAACAAAATTTTTCACGCTGTTACATAGGATGTTTGGACACATGCATAGAGTACTAAATGTAGAAAAAAAA-CAATTAAACATTTCGCCTTGAAATTACGAGACAAATCTTTTAAGCCTAATTGCGCCATGATTTGACAATTTGGTGCTACAATAAATATTTGCTAATAATAGATTAATTAGGCTTAATAAATTCGTCTTGCAGTTTCCAGACGGAATCTGTAATTTATTTTATGAGATACAGCTGCTTCGATCTTCCATCACATATTCAGACCGTACCTAATCTGAAAGGTTAGTAATTTGAA…
>547
AGACCACCAAGATATATGCTGATGATGCTGTAGATAGCTAGCTAGTTTTGCAATTACTTATGGGTTGCATCACAATCAGGGTCTGTTTAGTTCCCAAACAAAATTTTTCACGCTGTTACATAGGATGTTTGGACACATGCATAGAGTACTAAATGTAGAAAAAAAA-CAATTAAACATTTCGCCTTGAAATTACGAGACAAATCTTTTAAGCCTAATTGCGCCATGATTTGACAATTTGGTGCTACAATAAATATTTGCTAATAATAGATTAATTAGGCTTAATAAATTCGTCTTGCAGTTTCCAGACGGAATCTGTAATTTATTTTATGAGATACAGCTGCTTCGATCTTCCATCACATATTCAGACCGTACCTAATCTGAAAGGTTAGTAATTTGAA…
>553
AGACCACCAAGATATATGCTGATGATGCTGTAGATAGCTAGCTAGTTTTGCAATTACTTATGGGTTGCATCACAATCAGGGTCTGTTTAGTTCCCAAACAAAATTTTTCACGCTGTTACATAGGATGTTTGGACACATGCATAGAGTACTAAATGTAGAAAAAAAA-CAATTAAACATTTCGCCTTGAAATTACGAGACAAATCTTTTAAGCCTAATTGCGCCATGATTTGACAATTTGGTGCTACAATAAATATTTGCTAATAATAGATTAATTAGGCTTAATAAATTCGTCTTGCAGTTTCCAGACGGAATCTGTAATTTATTTTATGAGATACAGCTGCTTCGATCTTCCATCACATATTCAGACCGTACCTAATCTGAAAGGTTAGTAATTTGAA…
>629
AGACCACCAAGATATATGCTGATGATGCTGTAGATAGCTAGCTAGTTTTGCAATTACTTATGGGTTGCATCACAATCAGGGTCTGTTTAGTTCCCAAACAAAATTTTTCACGCTGTTACATAGGATGTTTGGACACATGCATAGAGTACTAAATGTAGAAAAAAAA-CAATTAAACATTTCGCCTTGAAATTACGAGACAAATCTTTTAAGCCTAATTGCGCCATGATTTGACAATTTGGTGCTACAATAAATATTTGCTAATAATAGATTAATTAGGCTTAATAAATTCGTCTTGCAGTTTCCAGACGGAATCTGTAATTTATTTTATGAGATACAGCTGCTTCGATCTTCCATCACATATTCAGACCGTACCTAATCTGAAAGGTTAGTAATTTGAA…
>643
AGACCACCAAGATATATGCTGATGATGCTGTAGATAGCTAGCTAGTTTTGCAATTACTTATGGGTTGCATCACAATCAGGGTCTGTTTAGTTCCCAAACAAAATTTTTCACGCTGTTACATAGGATGTTTGGACACATGCATAGAGTACTAAATGTAGAAAAAAAA-CAATTAAACATTTCGCCTTGAAATTACGAGACAAATCTTTTAAGCCTAATTGCGCCATGATTTGACAATTTGGTGCTACAATAAATATTTGCTAATAATAGATTAATTAGGCTTAATAAATTCGTCTTGCAGTTTCCAGACGGAATCTGTAATTTATTTTATGAGATACAGCTGCTTCGATCTTCCATCACATATTCAGACCGTACCTAATCTGAAAGGTTAGTAATTTGAA…
>644
AGACCACCAAGATATATGCTGATGATGCTGTAGATAGCTAGCTAGTTTTGCAATTACTTATGGGTTGCATCACAATCAGGGTCTGTTTAGTTCCCAAACAAAATTTTTCACGCTGTTACATAGGATGTTTGGACACATGCATAGAGTACTAAATGTAGAAAAAAAA-CAATTAAACATTTCGCCTTGAAATTACGAGACAAATCTTTTAAGCCTAATTGCGCCATGATTTGACAATTTGGTGCTACAATAAATATTTGCTAATAATAGATTAATTAGGCTTAATAAATTCGTCTTGCAGTTTCCAGACGGAATCTGTAATTTATTTTATGAGATACAGCTGCTTCGATCTTCCATCACATATTCAGACCGTACCTAATCTGAAAGGTTAGTAATTTGAA…
>648
AGACCACCAAGATATATGCTGATGATGCTGTAGATAGCTAGCTAGTTTTGCAATTACTTATGGGTTGCATCACAATCAGGGTCTGTTTAGTTCCCAAACAAAATTTTTCACGCTGTTACATAGGATGTTTGGACACATGCATAGAGTACTAAATGTAGAAAAAAAA-CAATTAAACATTTCGCCTTGAAATTACGAGACAAATCTTTTAAGCCTAATTGCGCCATGATTTGACAATTTGGTGCTACAATAAATATTTGCTAATAATAGATTAATTAGGCTTAATAAATTCGTCTTGCAGTTTCCAGACGGAATCTGTAATTTATTTTATGAGATACAGCTGCTTCGATCTTCCATCACATATTCAGACCGTACCTAATCTGAAAGGTTAGTAATTTGAA…
>649
AGACCACCAAGATATATGCTGATGATGCTGTAGATAGCTAGCTAGTTTTGCAATTACTTATGGGTTGCATCACAATCAGGGTCTGTTTAGTTCCCAAACAAAATTTTTCACGCTGTTACATAGGATGTTTGGACACATGCATAGAGTACTAAATGTAGAAAAAAAA-CAATTAAACATTTCGCCTTGAAATTACGAGACAAATCTTTTAAGCCTAATTGCGCCATGATTTGACAATTTGGTGCTACAATAAATATTTGCTAATAATAGATTAATTAGGCTTAATAAATTCGTCTTGCAGTTTCCAGACGGAATCTGTAATTTATTTTATGAGATACAGCTGCTTCGATCTTCCATCACATATTCAGACCGTACCTAATCTGAAAGGTTAGTAATTTGAA…
>650
AGACCACCAAGATATATGCTGATGATGCTGTAGATAGCTAGCTAGTTTTGCAATTACTTATGGGTTGCATCACAATCAGGGTCTGTTTAGTTCCCAAACAAAATTTTTCACGCTGTTACATAGGATGTTTGGACACATGCATAGAGTACTAAATGTAGAAAAAAAA-CAATTAAACATTTCGCCTTGAAATTACGAGACAAATCTTTTAAGCCTAATTGCGCCATGATTTGACAATTTGGTGCTACAATAAATATTTGCTAATAATAGATTAATTAGGCTTAATAAATTCGTCTTGCAGTTTCCAGACGGAATCTGTAATTTATTTTATGAGATACAGCTGCTTCGATCTTCCATCACATATTCAGACCGTACCTAATCTGAAAGGTTAGTAATTTGAA…
>478
AGACCACCAAGATATATGCTGATGATGCTGTAGATAGCTAGCTAGTTTTGCAATTACTTATGGGTTGCATCACAATCAGGGTCTGTTTAGTTCCCAAACAAAATTTTTCACGCTGTTACATAGGATGTTTGGACACATGCATAGAGTACTAAATGTAGAAAAAAAA-CAATTAAACATTTCGCCTTGAAATTACGAGACAAATCTTTTAAGCCTAATTGCGCCATGATTTGACAATTTGGTGCTACAATAAATATTTGCTAATAATAGATTAATTAGGCTTAATAAATTCGTCTTGCAGTTTCCAGACGGAATCTGTAATTTATTTTATGAGATACAGCTGCTTCGATCTTCCATCACATATTCAGACCGTACCTAATCTGAAAGGTTAGTAATTTGAA…
>505
AGACCACCAAGATATATGCTGATGATGCTGTAGATAGCTAGCTAGTTTTGCAATTACTTATGGGTTGCATCACAATCAGGGTCTGTTTAGTTCCCAAACAAAATTTTTCACGCTGTTACATAGGATGTTTGGACACATGCATAGAGTACTAAATGTAGAAAAAAAA-CAATTAAACATTTCGCCTTGAAATTACGAGACAAATCTTTTAAGCCTAATTGCGCCATGATTTGACAATTTGGTGTTACAATAAATATTTGCTAATAATAGATTAATTAGGCTTAATAAATTCGTCTTGCAGTTTCCAGACGGAATCTGTAATTTATTTTATGAGATACAGCTGCTTCGATCTTCCATCACATATTCAGACCGTACCTAATCTGAAAGGTTAGTAATTTGAA…
>526
AGACCACCAAGATATATGCTGATGATGCTGTAGATAGCTAGCTAGTTTTGCAATTACTTATGGGTTGCATCACAATCAGGGTCTGTTTAGTTCCCAAACAAAATTTTTCACGCTGTTACATAGGATGTTTGGACACATGCATAGAGTACTAAATGTAGAAAAAAAA-CAATTAAACATTTCGCCTTGAAATTACGAGACAAATCTTTTAAGCCTAATTGCGCCATGATTTGACAATTTGGTGCTACAATAAATATTTGCTAATAATAGATTAATTAGGCTTAATAAATTCGTCTTGCAGTTTCCAGACGGAATCTGTAATTTATTTTATGAGATACAGCTGCTTCGATCTTCCATCACATATTCAGACCGTACCTAATCTGAAAGGTTAGTAATTTGAA…
>541
AGACCACCAAGATATATGCTGATGATGCTGTAGATAGCTAGCTAGTTTTGCAATTACTTATGGGTTGCATCACAATCAGGGTCTGTTTAGTTCCCAAACAAAATTTTTCACGCTGTTACATAGGATGTTTGGACACATGCATAGAGTACTAAATGTAGAAAAAAAA-CAATTAAACATTTCGCCTTGAAATTACGAGACAAATCTTTTAAGCCTAATTGCGCCATGATTTGACAATTTGGTGCTACAATAAATATTTGCTAATAATAGATTAATTAGGCTTAATAAATTCGTCTTGCAGTTTCCAGACGGAATCTGTAATTTATTTTATGAGATACAGCTGCTTCGATCTTCCATCACATATTCAGACCGTACCTAATCTGAAAGGTTAGTAATTTGAA…
>549
AGACCACCAAGATATATGCTGATGATGCTGTAGATAGCTAGCTAGTTTTGCAATTACTTATGGGTTGCATCACAATCAGGGTCTGTTTAGTTCCCAAACAAAATTTTTCACGCTGTTACATAGGATGTTTGGACACATGCATAGAGTACTAAATGTAGAAAAAAAA-CAATTAAACATTTCGCCTTGAAATTACGAGACAAATCTTTTAAGCCTAATTGCGCCATGATTTGACAATTTGGTGCTACAATAAATATTTGCTAATAATAGATTAATTAGGCTTAATAAATTCGTCTTGCAGTTTCCAGACGGAATCTGTAATTTATTTTATGAGATACAGCTGCTTCGATCTTCCATCACATATTCAGACCGTACCTAATCTGAAAGGTTAGTAATTTGAA…
>555
AGACCACCAAGATATATGCTGATGATGCTGTAGATAGCTAGCTAGTTTTGCAATTACTTATGGGTTGCATCACAATCAGGGTCTGTTTAGTTCCCAAACAAAATTTTTCACGCTGTTACATAGGATGTTTGGACACATGCATAGAGTACTAAATGTAGAAAAAAAA-CAATTAAACATTTCGCCTTGAAATTACGAGACAAATCTTTTAAGCCTAATTGCGCCATGATTTGACAATTTGGTGCTACAATAAATATTTGCTAATAATAGATTAATTAGGCTTAATAAATTCGTCTTGCAGTTTCCAGACGGAATCTGTAATTTATTTTATGAGATACAGCTGCTTCGATCTTCCATCACATATTCAGACCGTACCTAATCTGAAAGGTTAGTAATTTGAA…
>556
AGACCACCAAGATATATGCTGATGATGCTGTAGATAGCTAGCTAGTTTTGCAATTACTTATGGGTTGCATCACAATCAGGGTCTGTTTAGTTCCCAAACAAAATTTTTCACGCTGTTACATAGGATGTTTGGACACATGCATAGAGTACTAAATGTAGAAAAAAAA-CAATTAAACATTTCGCCTTGAAATTACGAGACAAATCTTTTAAGCCTAATTGCGCCATGATTTGACAATTTGGTGCTACAATAAATATTTGCTAATAATAGATTAATTAGGCTTAATAAATTCGTCTTGCAGTTTCCAGACGGAATCTGTAATTTATTTTATGAGATACAGCTGCTTCGATCTTCCATCACATATTCAGACCGTACCTAATCTGAAAGGTTAGTAATTTGAA…
>444
AGACCACCAAGATATATGCTGATGATGCTGTAGATAGCTAGCTAGTTTTGCAATTACTTATGGGTTGCATCACAATCAGGGTCTGTTTAGTTCCCAAACAAAATTTTTCACGCTGTTACATAGGATGTTTGGACACATGCATAGAGTACTAAATGTAGAAAAAAAA-CAATTAAACATTTCGCCTTGAAATTACGAGACAAATCTTTTAAGCCTAATTGCGCCATGATTTGACAATTTGGTGCTACAATAAATATTTGCTAATAATAGATTAATTAGGCTTAATAAATTCGTCTTGCAGTTTCCAGACGGAATCTGTAATTTATTTTATGAGATACAGCTGCTTCGATCTTCCATCACATATTCAGACCGTACCTAATCTGAAAGGTTAGTAATTTGAA…
>445
AGACCACCAAGATATATGCTGATGATGCTGTAGATAGCTAGCTAGTTTTGCAATTACTTATGGGTTGCATCACAATCAGGGTCTGTTTAGTTCCCAAACAAAATTTTTCACGCTGTTACATAGGATGTTTGGACACATGCATAGAGTACTAAATGTAGAAAAAAAA-CAATTAAACATTTCGCCTTGAAATTACGAGACAAATCTTTTAAGCCTAATTGCGCCATGATTTGACAATTTGGTGCTACAATAAATATTTGCTAATAATAGATTAATTAGGCTTAATAAATTCGTCTTGCAGTTTCCAGACGGAATCTGTAATTTATTTTATGAGATACAGCTGCTTCGATCTTCCATCACATATTCAGACCGTACCTAATCTGAAAGGTTAGTAATTTGAA…
>463
AGACCACCAAGATATATGCTGATGATGCTGTAGATAGCTAGCTAGTTTTGCAATTACTTATGGGTTGCATCACAATCAGGGTCTGTTTAGTTCCCAAACAAAATTTTTCACGCTGTTACATAGGATGTTTGGACACATGCATAGAGTACTAAATGTAGAAAAAAAA-CAATTAAACATTTCGCCTTGAAATTACGAGACAAATCTTTTAAGCCTAATTGCGCCATGATTTGACAATTTGGTGCTACAATAAATATTTGCTAATAATAGATTAATTAGGCTTAATAAATTCGTCTTGCAGTTTCCAGACGGAATCTGTAATTTATTTTATGAGATACAGCTGCTTCGATCTTCCATCACATATTCAGACCGTACCTAATCTGAAAGGTTAGTAATTTGAA…
>483
AGACCACCAAGATATATGCTGATGATGCTGTAGATAGCTAGCTAGTTTTGCAATTACTTATGGGTTGCATCACAATCAGGGTCTGTTTAGTTCCCAAACAAAATTTTTCACGCTGTTACATAGGATGTTTGGACACATGCATAGAGTACTAAATGTAGAAAAAAAA-CAATTAAACATTTCGCCTTGAAATTACGAGACAAATCTTTTAAGCCTAATTGCGCCATGATTTGACAATTTGGTGCTACAATAAATATTTGCTAATAATAGATTAATTAGGCTTAATAAATTCGTCTTGCAGTTTCCAGACGGAATCTGTAATTTATTTTATGAGATACAGCTGCTTCGATCTTCCATCACATATTCAGACCGTACCTAATCTGAAAGGTTAGTAATTTGAA…
>502
AGACCACCAAGATATATGCTGATGATGCTGTAGATAGCTAGCTAGTTTTGCAATTACTTATGGGTTGCATCACAATCAGGGTCTGTTTAGTTCCCAAACAAAATTTTTCACGCTGTTACATAGGATGTTTGGACACATGCATAGAGTACTAAATGTAGAAAAAAAA-CAATTAAACATTTCGCCTTGAAATTACGAGACAAATCTTTTAAGCCTAATTGCGCCATGATTTGACAATTTGGTGTTACAATAAATATTTGCTAATAATAGATTAATTAGGCTTAATAAATTCGTCTTGCAGTTTCCAGACGGAATCTGTAATTTATTTTATGAGATACAGCTGCTTCGATCTTCCATCACATATTCAGACCGTACCTAATCTGAAAGGTTAGTAATTTGAA…
>514
AGACCACCAAGATATATGCTGATGATGCTGTAGATAGCTAGCTAGTTTTGCAATTACTTATGGGTTGCATCACAATCAGGGTCTGTTTAGTTCCCAAACAAAATTTTTCACGCTGTTACATAGGATGTTTGGACACATGCATAGAGTACTAAATGTAGAAAAAAAA-CAATTAAACATTTCGCCTTGAAATTACGAGACAAATCTTTTAAGCCTAATTGCGCCATGATTTGACAATTTGGTGCTACAATAAATATTTGCTAATAATAGATTAATTAGGCTTAATAAATTCGTCTTGCAGTTTCCAGACGGAATCTGTAATTTATTTTATGAGATACAGCTGCTTCGATCTTCCATCACATATTCAGACCGTACCTAATCTGAAAGGTTAGTAATTTGAA…
>518
AGACCACCAAGATATATGCTGATGATGCTGTAGATAGCTAGCTAGTTTTGCAATTACTTATGGGTTGCATCACAATCAGGGTCTGTTTAGTTCCCAAACAAAATTTTTCACGCTGTTACATAGGATGTTTGGACACATGCATAGAGTACTAAATGTAGAAAAAAAA-CAATTAAACATTTCGCCTTGAAATTACGAGACAAATCTTTTAAGCCTAATTGCGCCATGATTTGACAATTTGGTGCTACAATAAATATTTGCTAATAATAGATTAATTAGGCTTAATAAATTCGTCTTGCAGTTTCCAGACGGAATCTGTAATTTATTTTATGAGATACAGCTGCTTCGATCTTCCATCACATATTCAGACCGTACCTAATCTGAAAGGTTAGTAATTTGAA…
>520
AGACCACCAAGATATATGCTGATGATGCTGTAGATAGCTAGCTAGTTTTGCAATTACTTATGGGTTGCATCACAATCAGGGTCTGTTTAGTTCCCAAACAAAATTTTTCACGCTGTTACATAGGATGTTTGGACACATGCATAGAGTACTAAATGTAGAAAAAAAA-CAATTAAACATTTCGCCTTGAAATTACGAGACAAATCTTTTAAGCCTAATTGCGCCATGATTTGACAATTTGGTGCTACAATAAATATTTGCTAATAATAGATTAATTAGGCTTAATAAATTCGTCTTGCAGTTTCCAGACGGAATCTGTAATTTATTTTATGAGATACAGCTGCTTCGATCTTCCATCACATATTCAGACCGTACCTAATCTGAAAGGTTAGTAATTTGAA…
>523
AGACCACCAAGATATATGCTGATGATGCTGTAGATAGCTAGCTAGTTTTGCAATTACTTATGGGTTGCATCACAATCAGGGTCTGTTTAGTTCCCAAACAAAATTTTTCACGCTGTTACATAGGATGTTTGGACACATGCATAGAGTACTAAATGTAGAAAAAAAA-CAATTAAACATTTCGCCTTGAAATTACGAGACAAATCTTTTAAGCCTAATTGCGCCATGATTTGACAATTTGGTGCTACAATAAATATTTGCTAATAATAGATTAATTAGGCTTAATAAATTCGTCTTGCAGTTTCCAGACGGAATCTGTAATTTATTTTATGAGATACAGCTGCTTCGATCTTCCATCACATATTCAGACCGTACCTAATCTGAAAGGTTAGTAATTTGAA…
>607
AGACCACCAAGATATATGCTGATGATGCTGTAGATAGCTAGCTAGTTTTGCAATTACTTATGGGTTGCATCACAATCAGGGTCTGTTTAGTTCCCAAACAAAATTTTTCATGCTGTTACATAGGATGTTTGGACACATGCATAGAGTACTAAATGTAGAAAAAAAA-CAATTAAACATTTCGCCTTGAAATTACGAGACAAATCTTTTAAGCCTAATTGCGCCATGATTTGACAATTTGGTGCTACAATAAATATTTGCTAATAATAGATTAATTAGGCTTAATAAATTCGTCTTGCAGTTTCCAGACGGAATCTGTAATTTATTTTATGAGATACAGCTGCTTCGATCTTCCATCACATATTCAGACCGTACCTAATCTGAAAGGTTAGTAATTTGAA…
>618
AGACCACCAAGATATATGCTGATGATGCTGTAGATAGCTAGCTAGTTTTGCAATTACTTATGGGTTGCATCACAATCAGGGTCTGTTTAGTTCCCAAACAAAATTTTTCACGCTGTTACATAGGATGTTTGGACACATGCATAGAGTACTAAATGTAGAAAAAAAA-CAATTAAACATTTCGCCTTGAAATTACGAGACAAATCTTTTAAGCCTAATTGCGCCATGATTTGACAATTTGGTGCTACAATAAATATTTGCTAATAATAGATTAATTAGGCTTAATAAATTCGTCTTGCAGTTTCCAGACGGAATCTGTAATTTATTTTATGAGATACAGCTGCTTCGATCTTCCATCACATATTCAGACCGTACCTAATCTGAAAGGTTAGTAATTTGAA…
>632
AGACCACCAAGATATATGCTGATGATGCTGTAGATAGCTAGCTAGTTTTGCAATTACTTATGGGTTGCATCACAATCAGGGTCTGTTTAGTTCCCAAACAAAATTTTTCACGCTGTTACATAGGATGTTTGGACACATGCATAGAGTACTAAATGTAGAAAAAAAA-CAATTAAACATTTCGCCTTGAAATTACGAGACAAATCTTTTAAGCCTAATTGCGCCATGATTTGACAATTTGGTGCTACAATAAATATTTGCTAATAATAGATTAATTAGGCTTAATAAATTCGTCTTGCAGTTTCCAGACGGAATCTGTAATTTATTTTATGAGATACAGCTGCTTCGATCTTCCATCACATATTCAGACCGTACCTAATCTGAAAGGTTAGTAATTTGAA…
>640
AGACCACCAAGATATATGCTGATGATGCTGTAGATAGCTAGCTAGTTTTGCAATTACTTATGGGTTGCATCACAATCAGGGTCTGTTTAGTTCCCAAACAAAATTTTTCACGCTGTTACATAGGATGTTTGGACACATGCATAGAGTACTAAATGTAGAAAAAAAA-CAATTAAACATTTCGCCTTGAAATTACGAGACAAATCTTTTAAGCCTAATTGCGCCATGATTTGACAATTTGGTGCTACAATAAATATTTGCTAATAATAGATTAATTAGGCTTAATAAATTCGTCTTGCAGTTTCCAGACGGAATCTGTAATTTATTTTATGAGATACAGCTGCTTCGATCTTCCATCACATATTCAGACCGTACCTAATCTGAAAGGTTAGTAATTTGAA…
>466
AGACCACCAAGATATATGCTGATGATGCTGTAGATAGCTAGCTAGTTTTGCAATTACTTATGGGTTGCATCACAATCAGGGTCTGTTTAGTTCCCAAACAAAATTTTTCACGCTGTTACATAGGATGTTTGGACACATGCATAGAGTACTAAATGTAGAAAAAAAA-CAATTAAACATTTCGCCTTGAAATTACGAGACAAATCTTTTAAGCCTAATTGCGCCATGATTTGACAATTTGGTGCTACAATAAATATTTGCTAATAATAGATTAATTAGGCTTAATAAATTCGTCTTGCAGTTTCCAGACGGAATCTGTAATTTATTTTATGAGATACAGCTGCTTCGATCTTCCATCACATATTCAGACCGTACCTAATCTGAAAGGTTAGTAATTTGAA…
>467
AGACCACCAAGATATATGCTGATGATGCTGTAGATAGCTAGCTAGTTTTGCAATTACTTATGGGTTGCATCACAATCAGGGTCTGTTTAGTTCCCAAACAAAATTTTTCACGCTGTTACATAGGATGTTTGGACACATGCATAGAGTACTAAATGTAGAAAAAAAA-CAATTAAACATTTCGCCTTGAAATTACGAGACAAATCTTTTAAGCCTAATTGCGCCATGATTTGACAATTTGGTGCTACAATAAATATTTGCTAATAATAGATTAATTAGGCTTAATAAATTCGTCTTGCAGTTTCCAGACGGAATCTGTAATTTATTTTATGAGATACAGCTGCTTCGATCTTCCATCACATATTCAGACCGTACCTAATCTGAAAGGTTAGTAATTTGAA…
>515
AGACCACCAAGATATATGCTGATGATGCTGTAGATAGCTAGCTAGTTTTGCAATTACTTATGGGTTGCATCACAATTAGGGTCTGTTTAGTTCCCAAACAAAATTTTTTACGCTGTTACATAGGATGTTTGGACACATGCATAGAGTACTAAATGTAGAAAAAAA--CTATTAAACATTTCGCCTTGAAATTACGAGACAAATCTTTTAAGCTTAATTGCGCCATGATTTGATAATTTGGTGCTACAATAAACATTTGGTAATAATGGATTAATTAGGCTTAATAAATTCGTCTTGTAGTTTTCTGACGGAATCTGTAATTTATTTTATGAGATCCAGCTGCTTCGATCTTCCATCACATATTCAGACCGTACCTAATCTGAAAGGTTAGTAATTTGAA…
>516
AGACCACCAAGATATATGCTGATGATGCTGTAGATAGCTAGCTAGTTTTGCAATTACTTATGGGTTGCATCACAATCAGGGTCTGTTTAGTTCCCAAACAAAATTTTTCACGCTGTTACATAGGATGTTTGGACACATGCATAGAGTACTAAATGTAGAAAAAAAA-CAATTAAACATTTCGCCTTGAAATTACGAGACAAATCTTTTAAGCCTAATTGCGCCATGATTTGACAATTTGGTGCTACAATAAATATTTGCTAATAATAGATTAATTAGGCTTAATAAATTCGTCTTGCAGTTTCCAGACGGAATCTGTAATTTATTTTATGAGATACAGCTGCTTCGATCTTCCATCACATATTCAGACCGTACCTAATCTGAAAGGTTAGTAATTTGAA…
>537
AGACCACCAAGATATATGCTGATGATGCTGTAGATAGCTAGCTAGTTTTGCAATTACTTATGGGTTGCATCACAATCAGGGTCTGTTTAGTTCCCAAACAAAATTTTTCACGCTGTTACATAGGATGTTTGGACACATGCATAGAGTACTAAATGTAGAAAAAAAA-CAATTAAACATTTCGCCTTGAAATTACGAGACAAATCTTTTAAGCCTAATTGCGCCATGATTTGACAATTTGGTGCTACAATAAATATTTGCTAATAATAGATTAATTAGGCTTAATAAATTCGTCTTGCAGTTTCCAGACGGAATCTGTAATTTATTTTATGAGATACAGCTGCTTCGATCTTCCATCACATATTCAGACCGTACCTAATCTGAAAGGTTAGTAATTTGAA…
>539
AGACCACCAAGATATATGCTGATGATGCTGTAGATAGCTAGCTAGTTTTGCAATTACTTATGGGTTGCATCACAATCAGGGTCTGTTTAGTTCCCAAACAAAATTTTTCACGCTGTTACATAGGATGTTTGGACACATGCATAGAGTACTAAATGTAGAAAAAAAA-CAATTAAACATTTCGCCTTGAAATTACGAGACAAATCTTTTAAGCCTAATTGCGCCATGATTTGACAATTTGGTGCTACAATAAATATTTGCTAATAATAGATTAATTAGGCTTAATAAATTCGTCTTGCAGTTTCCAGACGGAATCTGTAATTTATTTTATGAGATACAGCTGCTTCGATCTTCCATCACATATTCAGACCGTACCTAATCTGAAAGGTTAGTAATTTGAA…
>616
AGACCACCAAGATATATGCTGATGATGCTGTAGATAGCTAGCTAGTTTTGCAATTACTTATGGGTTGCATCACAATCAGGGTCTGTTTAGTTCCCAAACAAAATTTTTCACGCTGTTACATAGGATGTTTGGACACATGCATAGAGTACTAAATGTAGAAAAAAAA-CAATTAAACATTTCGCCTTGAAATTACGAGACAAATCTTTTAAGCCTAATTGCGCCATGATTTGACAATTTGGTGCTACAATAAATATTTGCTAATAATAGATTAATTAGGCTTAATAAATTCGTCTTGCAGTTTCCAGACGGAATCTGTAATTTATTTTATGAGATACAGCTGCTTCGATCTTCCATCACATATTCAGACCGTACCTAATCTGAAAGGTTAGTAATTTGAA…
>617
AGACCACCAAGATATATGCTGATGATGCTGTAGATAGCTAGCTAGTTTTGCAATTACTTATGGGTTGCATCACAATCAGGGTCTGTTTAGTTCCCAAACAAAATTTTTCACGCTGTTACATAGGATGTTTGGACACATGCATAGAGTACTAAATGTAGAAAAAAAA-CAATTAAACATTTCGCCTTGAAATTACGAGACAAATCTTTTAAGCCTAATTGCGCCATGATTTGACAATTTGGTGCTACAATAAATATTTGCTAATAATAGATTAATTAGGCTTAATAAATTCGTCTTGCAGTTTCCAGACGGAATCTGTAATTTATTTTATGAGATACAGCTGCTTCGATCTTCCATCACATATTCAGACCGTACCTAATCTGAAAGGTTAGTAATTTGAA…
>621
AGACCACCAAGATATATGCTGATGATGCTGTAGATAGCTAGCTAGTTTTGCAATTACTTATGGGTTGCATCACAATCAGGGTCTGTTTAGTTCCCAAACAAAATTTTTCACGCTGTTACATAGGATGTTTGGACACATGCATAGAGTACTAAATGTAGAAAAAAAA-CAATTAAACATTTCGCCTTGAAATTACGAGACAAATCTTTTAAGCCTAATTGCGCCATGATTTGACAATTTGGTGCTACAATAAATATTTGCTAATAATAGATTAATTAGGCTTAATAAATTCGTCTTGCAGTTTCCAGACGGAATCTGTAATTTATTTTATGAGATACAGCTGCTTCGATCTTCCATCACATATTCAGACCGTACCTAATCTGAAAGGTTAGTAATTTGAA…
>637
AGACCACCAAGATATATGCTGATGATGCTGTAGATAGCTAGCTAGTTTTGCAATTACTTATGGGTTGCATCACAATCAGGGTCTGTTTAGTTCCCAAACAAAATTTTTCACGCTGTTACATAGGATGTTTGGACACATGCATAGAGTACTAAATGTAGAAAAAAAA-CAATTAAACATTTCGCCTTGAAATTACGAGACAAATCTTTTAAGCCTAATTGCGCCATGATTTGACAATTTGGTGCTACAATAAATATTTGCTAATAATAGATTAATTAGGCTTAATAAATTCGTCTTGCAGTTTCCAGACGGAATCTGTAATTTATTTTATGAGATACAGCTGCTTCGATCTTCCATCACATATTCAGACCGTACCTAATCTGAAAGGTTAGTAATTTGAA…
>568
AGACCACCAAGATATATGCTGATGATGCTGTAGATAGCTAGCTAGTTTTGCAATTACTTATGGGTTGCATCACAATCAGGGTCTGTTTAGTTCCCAAACAAAATTTTTCACGCTGTTACATAGGATGTTTGGACACATGCATAGAGTACTAAATGTAGAAAAAAAA-CAATTAAACATTTCGCCTTGAAATTACGAGACAAATCTTTTAAGCCTAATTGCGCCATGATTTGACAATTTGGTGCTACAATAAATATTTGCTAATAATAGATTAATTAGGCTTAATAAATTCGTCTTGCAGTTTCCAGACGGAATCTGTAATTTATTTTATGAGATACAGCTGCTTCGATCTTCCATCACATATTCAGACCGTACCTAATCTGAAAGGTTAGTAATTTGAA…
>512
AGACCACCAAGATATATGCTGATGATGCTGTAGATAGCTAGCTAGTTTTGCAATTACTTATGGGTTGCATCACAATCAGGGTCTGTTTAGTTCCCAAACAAAATTTTTCACGCTGTTACATAGGATGTTTGGACACATGCATAGAGTACTAAATGTAGAAAAAAAA-CAATTAAACATTTCGCCTTGAAATTACGAGACAAATCTTTTAAGCCTAATTGCGCCATGATTTGACAATTTGGTGCTACAATAAATATTTGCTAATAATAGATTAATTAGGCTTAATAAATTCGTCTTGCAGTTTCCAGACGGAATCTGTAATTTATTTTATGAGATACAGCTGCTTCGATCTTCCATCACATATTCAGACCGTACCTAATCTGAAAGGTTAGTAATTTGAA…
>513
AGACCACCAAGATATATGCTGATGATGCTGTAGATAGCTAGCTAGTTTTGCAATTACTTATGGGTTGCATCACAATCAGGGTCTGTTTAGTTCCCAAACAAAATTTTTCACGCTGTTACATAGGATGTTTGGACACATGCATAGAGTACTAAATGTAGAAAAAAAA-CAATTAAACATTTCGCCTTGAAATTACGAGACAAATCTTTTAAGCCTAATTGCGCCATGATTTGACAATTTGGTGCTACAATAAATATTTGCTAATAATAGATTAATTAGGCTTAATAAATTCGTCTTGCAGTTTCCAGACGGAATCTGTAATTTATTTTATGAGATACAGCTGCTTCGATCTTCCATCACATATTCAGACCGTACCTAATCTGAAAGGTTAGTAATTTGAA…
>623
AGACCACCAAGATATATGCTGATGATGCTGTAGATAGCTAGCTAGTTTTGCAATTACTTATGGGTTGCATCACAATCAGGGTCTGTTTAGTTCCCAAACAAAATTTTTCACGCTGTTACATAGGATGTTTGGACACATGCATAGAGTACTAAATGTAGAAAAAAAA-CAATTAAACATTTCGCCTTGAAATTACGAGACAAATCTTTTAAGCCTAATTGCGCCATGATTTGACAATTTGGTGCTACAATAAATATTTGCTAATAATAGATTAATTAGGCTTAATAAATTCGTCTTGCAGTTTCCAGACGGAATCTGTAATTTATTTTATGAGATACAGCTGCTTCGATCTTCCATCACATATTCAGACCGTACCTAATCTGAAAGGTTAGTAATTTGAA…
>624
AGACCACCAAGATATATGCTGATGATGCTGTAGATAGCTAGCTAGTTTTGCAATTACTTATGGGTTGCATCACAATCAGGGTCTGTTTAGTTCCCAAACAAAATTTTTCACGCTGTTACATAGGATGTTTGGACACATGCATAGAGTACTAAATGTAGAAAAAAAA-CAATTAAACATTTCGCCTTGAAATTACGAGACAAATCTTTTAAGCCTAATTGCGCCATGATTTGACAATTTGGTGCTACAATAAATATTTGCTAATAATAGATTAATTAGGCTTAATAAATTCGTCTTGCAGTTTCCAGACGGAATCTGTAATTTATTTTATGAGATACAGCTGCTTCGATCTTCCATCACATATTCAGACCGTACCTAATCTGAAAGGTTAGTAATTTGAA…
>625
AGACCACCAAGATATATGCTGATGATGCTGTAGATAGCTAGCTAGTTTTGCAATTACTTATGGGTTGCATCACAATCAGGGTCTGTTTAGTTCCCAAACAAAATTTTTCACGCTGTTACATAGGATGTTTGGACACATGCATAGAGTACTAAATGTAGAAAAAAAA-CAATTAAACATTTCGCCTTGAAATTACGAGACAAATCTTTTAAGCCTAATTGCGCCATGATTTGACAATTTGGTGCTACAATAAATATTTGCTAATAATAGATTAATTAGGCTTAATAAATTCGTCTTGCAGTTTCCAGACGGAATCTGTAATTTATTTTATGAGATACAGCTGCTTCGATCTTCCATCACATATTCAGACCGTACCTAATCTGAAAGGTTAGTAATTTGAA…
>626
AGACCACCAAGATATATGCTGATGATGCTGTAGATAGCTAGCTAGTTTTGCAATTACTTATGGGTTGCATCACAATCAGGGTCTGTTTAGTTCCCAAACAAAATTTTTCACGCTGTTACATAGGATGTTTGGACACATGCATAGAGTACTAAATGTAGAAAAAAAA-CAATTAAACATTTCGCCTTGAAATTACGAGACAAATCTTTTAAGCCTAATTGCGCCATGATTTGACAATTTGGTGCTACAATAAATATTTGCTAATAATAGATTAATTAGGCTTAATAAATTCGTCTTGCAGTTTCCAGACGGAATCTGTAATTTATTTTATGAGATACAGCTGCTTCGATCTTCCATCACATATTCAGACCGTACCTAATCTGAAAGGTTAGTAATTTGAA…
>627
AGACCACCAAGATATATGCTGATGATGCTGTAGATAGCTAGCTAGTTTTGCAATTACTTATGGGTTGCATCACAATCAGGGTCTGTTTAGTTCCCAAACAAAATTTTTCACGCTGTTACATAGGATGTTTGGACACATGCATAGAGTACTAAATGTAGAAAAAAAA-CAATTAAACATTTCGCCTTGAAATTACGAGACAAATCTTTTAAGCCTAATTGCGCCATGATTTGACAATTTGGTGCTACAATAAATATTTGCTAATAATAGATTAATTAGGCTTAATAAATTCGTCTTGCAGTTTCCAGACGGAATCTGTAATTTATTTTATGAGATACAGCTGCTTCGATCTTCCATCACATATTCAGACCGTACCTAATCTGAAAGGTTAGTAATTTGAA…
>494
AGACCACCAAGATATATGCTGATGATGCTGTAGATAGCTAGCTAGTTTTGCAATTACTTATGGGTTGCATCACAATCAGGGTCTGTTTAGTTCCCAAACAAAATTTTTCACGCTGTTACATAGGATGTTTGGACACATGCATAGAGTACTAAATGTAGAAAAAAAA-CAATTAAACATTTCGCCTTGAAATTACGAGACAAATCTTTTAAGCCTAATTGCGCCATGATTTGACAATTTGGTGCTACAATAAATATTTGCTAATAATAGATTAATTAGGCTTAATAAATTCGTCTTGCAGTTTCCAGACGGAATCTGTAATTTATTTTATGAGATACAGCTGCTTCGATCTTCCATCACATATTCAGACCGTACCTAATCTGAAAGGTTAGTAATTTGAA…
