# Supplementary material for: Genetic structure and isolation by altitude in rice landraces of Yunnan, China revealed by nucleotide and microsatellite marker polymorphisms
Source: PLoS One. 2017 Apr 19;12(4):e0175731. doi: 10.1371/journal.pone.0175731 (PMC5396909; doi:10.1371/journal.pone.0175731)
Supplement: S2 Dataset — (TXT) [file pone.0175731.s015.txt]

>521
GTTTTTGTTGATCATCCTATGTTTCTTGAGAAGGTCTGATAACCCATTAATTACCTGCGTTCTAATTGAGTGATGCAAAGTTCTAAAAGTTTTGGTATCTCAGTACACCCTTTGAATCATAAAACTTTCAGGTATGGGGCAAGACTGGAGCAAAATTATACGGTCCTACCACTGGAGATGACTACCGGGACAACCAGTTGCGGTTCTGCCTTTTATGCCTCGTAAGTAAATGCATAGATGTGTCGCAACAGCCTCAGCCTTGATGTACAAAGCCATGAAGTGGCTACACTAAGTAGTTTTACAAATTGTATTGTTTTGTTCTATACAGAGACATTCATTAGTTGAGATATGTATTTATACACTAAGAGAACAGAATCTGTAAATTCCATCTGATAATGT…
>522
GTTTTTGTTGATCATCCTATGTTTCTTGAGAAGGTCTGATAACCCATTAATTACCTGCGTTCTAATTGAGTGATGCAAAGTTCTAAAAGTTTTGGTATCTCAGTACACCCTTTGAATCATAAAACTTTCAGGTATGGGGCAAGACTGGAGCAAAATTATACGGTCCTACCACTGGAGATGACTACCGGGACAACCAGTTGCGGTTCTGCCTTTTATGCCTCGTAAGTAAATGCATAGATGTGTCGCAACAGCCTCAGCCTTGATGTACAAAGCCATGAAGTGGCTACACTAAGTAGTTTTACAAATTGTATTGTTTTGTTCTATACAGAGACATTCATTAGTTGAGATATGTATTTATACACTAAGAGAACAGAATCTGTAAATTCCATCTGATAATGT…
>530
GTTTTTGTTGATCATCCTATGTTTCTTGAGAAGGTCTGATAACCCATTAATTACCTGCGTTCTAATTGAGTGATGCAAAGTTCTAAAAGTTTTGGTATCTCAGTACACCCTTTGAATCATAAAACTTTCAGGTATGGGGCAAGACTGGAGCAAAATTATACGGTCCTACCACTGGAGATGACTACCGGGACAACCAGTTGCGGTTCTGCCTTTTATGCCTCGTAAGTAAATGCATAGATGTGTCGCAACAGCCTCAGCCTTGATGTACAAAGCCATGAAGTGGCTACACTAAGTAGTTTTACAAATTGTATTGTTTTGTTCTATACAGAGACATTCATTAGTTGAGATATGTATTTATACACTAAGAGAACAGAATCTGTAAATTCCATCTGATAATGT…
>531
GTTTTTGTTGATCATCCTATGTTTCTTGAGAAGGTCTGATAACCCATTAATTACCTGCGTTCTAATTGAGTGATGCAAAGTTCTAAAAGTTTTGGTATCTCAGTACACCCTTTGAATCATAAAACTTTCAGGTATGGGGCAAGACTGGAGCAAAATTATACGGTCCTACCACTGGAGATGACTACCGGGACAACCAGTTGCGGTTCTGCCTTTTATGCCTCGTAAGTAAATGCATAGATGTGTCGCAACAGCCTCAGCCTTGATGTACAAAGCCATGAAGTGGCTACACTAAGTAGTTTTACAAATTGTATTGTTTTGTTCTATACAGAGACATTCATTAGTTGAGATATGTATTTATACACTAAGAGAACAGAATCTGTAAATTCCATCTGATAATGT…
>532
GTTTTTGTTGATCATCCTATGTTTCTTGAGAAGGTCTGATAACCCATTAATTACCTGCGTTCTAATTGAGTGATGCAAAGTTCTAAAAGTTTTGGTATCTCAGTACACCCTTTGAATCATAAAACTTTCAGGTATGGGGCAAGACTGGAGCAAAATTATACGGTCCTACCACTGGAGATGACTACCGGGACAACCAGTTGCGGTTCTGCCTTTTATGCCTCGTAAGTAAATGCATAGATGTGTCGCAACAGCCTCAGCCTTGATGTACAAAGCCATGAAGTGGCTACACTAAGTAGTTTTACAAATTGTATTGTTTTGTTCTATACAGAGACATTCATTAGTTGAGATATGTATTTATACACTAAGAGAACAGAATCTGTAAATTCCATCTGATAATGT…
>567
GTTTTTGTTGATCATCCTATGTTTCTTGAGAAGGTCTGATAACCCATTAATTACCTGCGTTCTAATTGAGTGATGCAAAGTTCTAAAAGTTTTGGTATCTCAGTACACCCTTTGAATCATAAAACTTTCAGGTATGGGGCAAGACTGGAGCAAAATTATACGGTCCTACCACTGGAGATGACTACCGGGACAACCAGTTGCGGTTCTGCCTTTTATGCCTCGTAAGTAAATGCATAGATGTGTCGCAACAGCCTCAGCCTTGATGTACAAAGCCATGAAGTGGCTACACTAAGTAGTTTTACAAATTGTATTGTTTTGTTCTATACAGAGACATTCATTAGTTGAGATATGTATTTATACACTAAGAGAACAGAATCTGTAAATTCCATCTGATAATGT…
>587
GTTTTTGTTGATCATCCTATGTTTCTTGAGAAGGTCTGATAACCCATTAATTACCTGCGTTCTAATTGAGTGATGCAAAGTTCTAAAAGTTTTGGTATCTCAGTACACCCTTTGAATCATAAAACTTTCAGGTATGGGGCAAGACTGGAGCAAAATTATACGGTCCTACCACTGGAGATGACTACCGGGACAACCAGTTGCGGTTCTGCCTTTTATGCCTCGTAAGTAAATGCATAGATGTGTCGCAACAGCCTCAGCCTTGATGTACAAAGCCATGAAGTGGCTACACTAAGTAGTTTTACAAATTGTATTGTTTTGTTCTATACAGAGACATTCATTAGTTGAGATATGTATTTATACACTAAGAGAACAGAATCTGTAAATTCCATCTGATAATGT…
>588
GTTTTTGTTGATCATCCTATGTTTCTTGAGAAGGTCTGATAACCCATTAATTACCTGCGTTCTAATTGAGTGATGCAAAGTTCTAAAAGTTTTGGTATCTCAGTACACCCTTTGAATCATAAAACTTTCAGGTATGGGGCAAGACTGGAGCAAAATTATACGGTCCTACCACTGGAGATGACTACCGGGACAACCAGTTGCGGTTCTGCCTTTTATGCCTCGTAAGTAAATGCATAGATGTGTCGCAACAGCCTCAGCCTTGATGTACAAAGCCATGAAGTGGCTACACTAAGTAGTTTTACAAATTGTATTGTTTTGTTCTATACAGAGACATTCATTAGTTGAGATATGTATTTATACACTAAGAGAACAGAATCTGTAAATTCCATCTGATAATGT…
>589
GTTTTTGTTGATCATCCTATGTTTCTTGAGAAGGTCTGATAAACCATTAATTACCTGCGTTCTAATTGAGTGATGCAAAGTTCTAAAAGTTTTGGTATCTCAGTACACCCTTTGAATCATAAAACTTTCAGGTATGGGGCAAGACTGGACCAAAATTATACGGTCCTACCACTGGAGATGACTACCGGGACAACCAGTTGCGGTTCTGCCTTTTATGCCTCGTAAGTAAATGCATAGATGTGTCGCAACAGCCTCAGCCTTGATGTACAA-GCCATGAAGTGGCTACACTAAGTAGTTCTACAAATTGTATTGTTTTGTTCTATACAGAGACATTCATTAGTTGAGATATGTATTTATACACTAAGAGAACAGAATCTGTAAATTCCATCTGATAATGT…
>635
GTTTTTGTTGATCATCCTATGTTTCTTGAGAAGGTCTGATAACCCATTAATTACCTGCGTTCTAATTGAGTGATGCAAAGTTCTAAAAGTTTTGGTATCTCAGTACACCCTTTGAATCATAAAACTTTCAGGTATGGGGCAAGACTGGAGCAAAATTATACGGTCCTACCACTGGAGATGACTACCGGGACAACCAGTTGCGGTTCTGCCTTTTATGCCTCGTAAGTAAATGCATAGATGTGTCGCAACAGCCTCAGCCTTGATGTACAAAGCCATGAAGTGGCTACACTAAGTAGTTTTACAAATTGTATTGTTTTGTTCTATACAGAGACATTCATTAGTTGAGATATGTATTTATACACTAAGAGAACAGAATCTGTAAATTCCATCTGATAATGT…
>439
GTTTTTGTTGATCATCCTATGTTTCTTGAGAAGGTCTGATAACCCATTAATTACCTGCGTTCTAATTGAGTGATGCAAAGTTCTAAAAGTTTTGGTATCTCAGTACACCCTTTGAATCATAAAACTTTCAGGTATGGGGCAAGACTGGAGCAAAATTATACGGTCCTACCACTGGAGATGACTACCGGGACAACCAGTTGCGGTTCTGCCTTTTATGCCTCGTAAGTAAATGCATAGATGTGTCGCAACAGCCTCAGCCTTGATGTACAAAGCCATGAAGTGGCTACACTAAGTAGTTTTACAAATTGTATTGTTTTGTTCTATACAGAGACATTCATTAGTTGAGATATGTATTTATACACTAAGAGAACAGAATCTGTAAATTCCATCTGATAATGT…
>440
GTTTTTGTTGATCATCCTATGTTTCTTGAGAAGGTCTGATAACCCATTAATTACCTGCGTTCTAATTGAGTGATGCAAAGTTCTAAAAGTTTTGGTATCTCAGTACACCCTTTGAATCATAAAACTTTCAGGTATGGGGCAAGACTGGAGCAAAATTATACGGTCCTACCACTGGAGATGACTACCGGGACAACCAGTTGCGGTTCTGCCTTTTATGCCTCGTAAGTAAATGCATAGATGTGTCGCAACAGCCTCAGCCTTGATGTACAAAGCCATGAAGTGGCTACACTAAGTAGTTTTACAAATTGTATTGTTTTGTTCTATACAGAGACATTCATTAGTTGAGATATGTATTTATACACTAAGAGAACAGAATCTGTAAATTCCATCTGATAATGT…
>451
GTTTTTGTTGATCATCCTATGTTTCTTGAGAAGGTCTGATAACCCATTAATTACCTGCGTTCTAATTGAGTGATGCAAAGTTCTAAAAGTTTTGGTATCTCAGTACACCCTTTGAATCATAAAACTTTCAGGTATGGGGCAAGACTGGAGCAAAATTATACGGTCCTACCACTGGAGATGACTACCGGGACAACCAGTTGCGGTTCTGCCTTTTATGCCTCGTAAGTAAATGCATAGATGTGTCGCAACAGCCTCAGCCTTGATGTACAAAGCCATGAAGTGGCTACACTAAGTAGTTTTACAAATTGTATTGTTTTGTTCTATACAGAGACATTCATTAGTTGAGATATGTATTTATACACTAAGAGAACAGAATCTGTAAATTCCATCTGATAATGT…
>481
GTTTTTGTTGATCATCCTATGTTTCTTGAGAAGGTCTGATAACCCATTAATTACCTGCGTTCTAATTGAGTGATGCAAAGTTCTAAAAGTTTTGGTATCTCAGTACACCCTTTGAATCATAAAACTTTCAGGTATGGGGCAAGACTGGAGCAAAATTATACGGTCCTACCACTGGAGATGACTACCGGGACAACCAGTTGCGGTTCTGCCTTTTATGCCTCGTAAGTAAATGCATAGATGTGTCGCAACAGCCTCAGCCTTGATGTACAAAGCCATGAAGTGGCTACACTAAGTAGTTTTACAAATTGTATTGTTTTGTTCTATACAGAGACATTCATTAGTTGAGATATGTATTTATACACTAAGAGAACAGAATCTGTAAATTCCATCTGATAATGT…
>486
GTTTTTGTTGATCATCCTATGTTTCTTGAGAAGGTCTGATAAACCATTAATTACCTGCGTTCTAATTGAGTGATGCAAAGTTCTAAAAGTTTTGGTATCTCAGTACACCCTTTGAATCATAAAACTTTCAGGTATGGGGCAAGACTGGACCAAAATTATACGGTCCTACCACTGGAGATGACTACCGGGACAACCAGTTGCGGTTCTGCCTTTTATGCCTCGTAAGTAAATGCATAGATGTGTCGCAACAGCCTCAGCCTTGATGTACAAAGCCATGAAGTGGCTACACTAAGTAGTTCTACAAATTGTATTGTTTTGTTCTATACAGAGACATTCATTAGTTGAGATATGTATTTATACACTAAGAGAACAGAATCTGTAAATTCCATCTGATAATGT…
>561
GTTTTTGTTGATCATCCTATGTTTCTTGAGAAGGTCTGATAAACCATTAATTACCTGCGTTCTAATTGAGTGATGCAAAGTTCTAAAAGTTTTGGTATCTCAGTACACCCTTTGAATCATAAAACTTTCAGGTATGGGGCAAGACTGGACCAAAATTATACGGTCCTACCACTGGAGATGACTACCGGGACAACCAGTTGCGGTTCTGCCTTTTATGCCTCGTAAGTAAATGCATAGATGTGTCGCAACAGCCTCAGCCTTGATGTACAA-GCCATGAAGTGGCTACACTAAGTAGTTCTACAAATTGTATTGTTTTGTTCTATACAGAGACATTCATTAGTTGAGATATGTATTTATACACTAAGAGAACAGAATCTGTAAATTCCATCTGATAATGT…
>582
GTTTTTGTTGATCATCCTATGTTTCTTGAGAAGGTCTGATAACCCATTAATTACCTGCGTTCTAATTGAGTGATGCAAAGTTCTAAAAGTTTTGGTATCTCAGTACACCCTTTGAATCATAAAACTTTCAGGTATGGGGCAAGACTGGAGCAAAATTATACGGTCCTACCACTGGAGATGACTACCGGGACAACCAGTTGCGGTTCTGCCTTTTATGCCTCGTAAGTAAATGCATAGATGTGTCGCAACAGCCTCAGCCTTGATGTACAAAGCCATGAAGTGGCTACACTAAGTAGTTTTACAAATTGTATTGTTTTGTTCTATACAGAGACATTCATTAGTTGAGATATGTATTTATACACTAAGAGAACAGAATCTGTAAATTCCATCTGATAATGT…
>583
GTTTTTGTTGATCATCCTATGTTTCTTGAGAAGGTCTGATAAACCATTAATTACCTGCGTTCTAATTGAGTGATGCAAAGTTCTAAAAGTTTTGGTATCTCAGTACACCCTTTGAATCATAAAACTTTCAGGTATGGGGCAAGACTGGACCAAAATTATACGGTCCTACCACTGGAGATGACTACCGGGACAACCAGTTGCGGTTCTGCCTTTTATGCCTCGTAAGTAAATGCATAGATGTGTCGCAACAGCCTCAGCCTTGATGTACAA-GCCATGAAGTGGCTACACTAAGTAGTTCTACAAATTGTATTGTTTTGTTCTATACAGAGACATTCATTAGTTGAGATATGTATTTATACACTAAGAGAACAGAATCTGTAAATTCCATCTGATAATGT…
>584
GTTTTTGTTGATCATCCTATGTTTCTTGAGAAGGTCTGATAACCCATTAATTACCTGCGTTCTAATTGAGTGATGCAAAGTTCTAAAAGTTTTGGTATCTCAGTACACCCTTTGAATCATAAAACTTTCAGGTATGGGGCAAGACTGGAGCAAAATTATACGGTCCTACCACTGGAGATGACTACCGGGACAACCAGTTGCGGTTCTGCCTTTTATGCCTCGTAAGTAAATGCATAGATGTGTCGCAACAGCCTCAGCCTTGATGTACAAAGCCATGAAGTGGCTACACTAAGTAGTTTTACAAATTGTATTGTTTTGTTCTATACAGAGACATTCATTAGTTGAGATATGTATTTATACACTAAGAGAACAGAATCTGTAAATTCCATCTGATAATGT…
>585
GTTTTTGTTGATCATCCTATGTTTCTTGAGAAGGTCTGATAACCCATTAATTACCTGCGTTCTAATTGAGTGATGCAAAGTTCTAAAAGTTTTGGTATCTCAGTACACCCTTTGAATCATAAAACTTTCAGGTATGGGGCAAGACTGGAGCAAAATTATACGGTCCTACCACTGGAGATGACTACCGGGACAACCAGTTGCGGTTCTGCCTTTTATGCCTCGTAAGTAAATGCATAGATGTGTCGCAACAGCCTCAGCCTTGATGTACAAAGCCATGAAGTGGCTACACTAAGTAGTTTTACAAATTGTATTGTTTTGTTCTATACAGAGACATTCATTAGTTGAGATATGTATTTATACACTAAGAGAACAGAATCTGTAAATTCCATCTGATAATGT…
>592
GTTTTTGTTGATCATCCTATGTTTCTTGAGAAGGTCTGATAACCCATTAATTACCTGCGTTCTAATTGAGTGATGCAAAGTTCTAAAAGTTTTGGTATCTCAGTACACCCTTTGAATCATAAAACTTTCAGGTATGGGGCAAGACTGGAGCAAAATTATACGGTCCTACCACTGGAGATGACTACCGGGACAACCAGTTGCGGTTCTGCCTTTTATGCCTCGTAAGTAAATGCATAGATGTGTCGCAACAGCCTCAGCCTTGATGTACAAAGCCATGAAGTGGCTACACTAAGTAGTTTTACAAATTGTATTGTTTTGTTCTATACAGAGACATTCATTAGTTGAGATATGTATTTATACACTAAGAGAACAGAATCTGTAAATTCCATCTGATAATGT…
>610
GTTTTTGTTGATCATCCTATGTTTCTTGAGAAGGTCTGATAACCCATTAATTACCTGCGTTCTAATTGAGTGATGCAAAGTTCTAAAAGTTTTGGTATCTCAGTACACCCTTTGAATCATAAAACTTTCAGGTATGGGGCAAGACTGGAGCAAAATTATACGGTCCTACCACTGGAGATGACTACCGGGACAACCAGTTGCGGTTCTGCCTTTTATGCCTCGTAAGTAAATGCATAGATGTGTCGCAACAGCCTCAGCCTTGATGTACAAAGCCATGAAGTGGCTACACTAAGTAGTTTTACAAATTGTATTGTTTTGTTCTATACAGAGACATTCATTAGTTGAGATATGTATTTATACACTAAGAGAACAGAATCTGTAAATTCCATCTGATAATGT…
>611
GTTTTTGTTGATCATCCTATGTTTCTTGAGAAGGTCTGATAACCCATTAATTACCTGCGTTCTAATTGAGTGATGCAAAGTTCTAAAAGTTTTGGTATCTCAGTACACCCTTTGAATCATAAAACTTTCAGGTATGGGGCAAGACTGGAGCAAAATTATACGGTCCTACCACTGGAGATGACTACCGGGACAACCAGTTGCGGTTCTGCCTTTTATGCCTCGTAAGTAAATGCATAGATGTGTCGCAACAGCCTCAGCCTTGATGTACAAAGCCATGAAGTGGCTACACTAAGTAGTTTTACAAATTGTATTGTTTTGTTCTATACAGAGACATTCATTAGTTGAGATATGTATTTATACACTAAGAGAACAGAATCTGTAAATTCCATCTGATAATGT…
>613
GTTTTTGTTGATCATCCTATGTTTCTTGAGAAGGTCTGATAAACCATTAATTACCTGCGTTCTAATTGAGTGATGCAAAGTTCTAAAAGTTTTGGTATCTCAGTACACCCTTTGAATCATAAAACTTTCAGGTATGGGGCAAGACTGGACCAAAATTATACGGTCCTACCACTGGAGATGACTACCGGGACAACCAGTTGCGGTTCTGCCTTTTATGCCTCGTAAGTAAATGCATAGATGTGTCGCAACAGCCTCAGCCTTGATGTACAA-GCCATGAAGTGGCTACACTAAGTAGTTCTACAAATTGTATTGTTTTGTTCTATACAGAGACATTCATTAGTTGAGATATGTATTTATACACTAAGAGAACAGAATCTGTAAATTCCATCTGATAATGT…
>422
GTTTTTGTTGATCATCCTATGTTTCTTGAGAAGGTCTGATAAACCATTAATTACCTGCGTTCTAATTGAGTGATGCAAAGTTCTAAAAGTTTTGGTATCTCAGTACACCCTTTGAATCATAAAACTTTCAGGTATGGGGCAAGACTGGACCAAAATTATACGGTCCTACCACTGGAGATGACTACCGGGACAACCAGTTGCGGTTCTGCCTTTTATGCCTCGTAAGTAAATGCATAGATGTGTCGCAACAGCCTCAGCCTTGATGTACAA-GCCATGAAGTGGCTACACTAAGTAGTTCTACAAATTGTATTGTTTTGTTCTATACAGAGACATTCATTAGTTGAGATATGTATTTATACACTAAGAGAACAGAATCTGTAAATTCCATCTGATAATGT…
>423
GTTTTTGTTGATCATCCTATGTTTCTTGAGAAGGTCTGATAACCCATTAATTACCTGCGTTCTAATTGAGTGATGCAAAGTTCTAAAAGTTTTGGTATCTCAGTACACCCTTTGAATCATAAAACTTTCAGGTATGGGGCAAGACTGGAGCAAAATTATACGGTCCTACCACTGGAGATGACTACCGGGACAACCAGTTGCGGTTCTGCCTTTTATGCCTCGTAAGTAAATGCATAGATGTGTCGCAACAGCCTCAGCCTTGATGTACAAAGCCATGAAGTGGCTACACTAAGTAGTTTTACAAATTGTATTGTTTTGTTCTATACAGAGACATTCATTAGTTGAGATATGTATTTATACACTAAGAGAACAGAATCTGTAAATTCCATCTGATAATGT…
>469
GTTTTTGTTGATCATCCTATGTTTCTTGAGAAGGTCTGATAACCCATTAATTACCTGCGTTCTAATTGAGTGATGCAAAGTTCTAAAAGTTTTGGTATCTCAGTACACCCTTTGAATCATAAAACTTTCAGGTATGGGGCAAGACTGGAGCAAAATTATACGGTCCTACCACTGGAGATGACTACCGGGACAACCAGTTGCGGTTCTGCCTTTTATGCCTCGTAAGTAAATGCATAGATGTGTCGCAACAGCCTCAGCCTTGATGTACAAAGCCATGAAGTGGCTACACTAAGTAGTTTTACAAATTGTATTGTTTTGTTCTATACAGAGACATTCATTAGTTGAGATATGTATTTATACACTAAGAGAACAGAATCTGTAAATTCCATCTGATAATGT…
>470
GTTTTTGTTGATCATCCTATGTTTCTTGAGAAGGTCTGATAACCCATTAATTACCTGCGTTCTAATTGAGTGATGCAAAGTTCTAAAAGTTTTGGTATCTCAGTACACCCTTTGAATCATAAAACTTTCAGGTATGGGGCAAGACTGGAGCAAAATTATACGGTCCTACCACTGGAGATGACTACCGGGACAACCAGTTGCGGTTCTGCCTTTTATGCCTCGTAAGTAAATGCATAGATGTGTCGCAACAGCCTCAGCCTTGATGTACAAAGCCATGAAGTGGCTACACTAAGTAGTTTTACAAATTGTATTGTTTTGTTCTATACAGAGACATTCATTAGTTGAGATATGTATTTATACACTAAGAGAACAGAATCTGTAAATTCCATCTGATAATGT…
>472
GTTTTTGTTGATCATCCTATGTTTCTTGAGAAGGTCTGATAACCCATTAATTACCTGCGTTCTAATTGAGTGATGCAAAGTTCTAAAAGTTTTGGTATCTCAGTACACCCTTTGAATCATAAAACTTTCAGGTATGGGGCAAGACTGGAGCAAAATTATACGGTCCTACCACTGGAGATGACTACCGGGACAACCAGTTGCGGTTCTGCCTTTTATGCCTCGTAAGTAAATGCATAGATGTGTCGCAACAGCCTCAGCCTTGATGTACAAAGCCATGAAGTGGCTACACTAAGTAGTTTTACAAATTGTATTGTTTTGTTCTATACAGAGACATTCATTAGTTGAGATATGTATTTATACACTAAGAGAACAGAATCTGTAAATTCCATCTGATAATGT…
>473
GTTTTTGTTGATCATCCTATGTTTCTTGAGAAGGTCTGATAACCCATTAATTACCTGCGTTCTAATTGAGTGATGCAAAGTTCTAAAAGTTTTGGTATCTCAGTACACCCTTTGAATCATAAAACTTTCAGGTATGGGGCAAGACTGGAGCAAAATTATACGGTCCTACCACTGGAGATGACTACCGGGACAACCAGTTGCGGTTCTGCCTTTTATGCCTCGTAAGTAAATGCATAGATGTGTCGCAACAGCCTCAGCCTTGATGTACAAAGCCATGAAGTGGCTACACTAAGTAGTTTTACAAATTGTATTGTTTTGTTCTATACAGAGACATTCATTAGTTGAGATATGTATTTATACACTAAGAGAACAGAATCTGTAAATTCCATCTGATAATGT…
>508
GTTTTTGTTGATCATCCTATGTTTCTTGAGAAGGTCTGATAAACCATTAATTACCTGCGTTCTAATTGAGTGATGCAAAGTTCTAAAAGTTTTGGTATCTCAGTACACCCTTTGAATCATAAAACTTTCAGGTATGGGGCAAGACTGGACCAAAATTATACGGTCCTACCACTGGAGATGACTACCGGGACAACCAGTTGCGGTTCTGCCTTTTATGCCTCGTAAGTAAATGCATAGATGTGTCGCAACAGCCTCAGCCTTGATGTACAA-GCCATGAAGTGGCTACACTAAGTAGTTCTACAAATTGTATTGTTTTGTTCTATACAGAGACATTCATTAGTTGAGATATGTATTTATACACTAAGAGAACAGAATCTGTAAATTCCATCTGATAATGT…
>570
GTTTTTGTTGATCATCCTATGTTTCTTGAGAAGGTCTGATAAACCATTAATTACCTGCGTTCTAATTGAGTGATGCAAAGTTCTAAAAGTTTTGGTATCTCAGTACACCCTTTGAATCATAAAACTTTCAGGTATGGGGCAAGACTGGACCAAAATTATACGGTCCTACCACTGGAGATGACTACCGGGACAACCAGTTGCGGTTCTGCCTTTTATGCCTCGTAAGTAAATGCATAGATGTGTCGCAACAGCCTCAGCCTTGATGTACAA-GCCATGAAGTGGCTACACTAAGTAGTTCTACAAATTGTATTGTTTTGTTCTATACAGAGACATTCATTAGTTGAGATATGTATTTATACACTAAGAGAACAGAATCTGTAAATTCCATCTGATAATGT…
>590
GTTTTTGTTGATCATCCTATGTTTCTTGAGAAGGTCTGATAACCCATTAATTACCTGCGTTCTAATTGAGTGATGCAAAGTTCTAAAAGTTTTGGTATCTCAGTACACCCTTTGAATCATAAAACTTTCAGGTATGGGGCAAGACTGGAGCAAAATTATACGGTCCTACCACTGGAGATGACTACCGGGACAACCAGTTGCGGTTCTGCCTTTTATGCCTCGTAAGTAAATGCATAGATGTGTCGCAACAGCCTCAGCCTTGATGTACAAAGCCATGAAGTGGCTACACTAAGTAGTTTTACAAATTGTATTGTTTTGTTCTATACAGAGACATTCATTAGTTGAGATATGTATTTATACACTAAGAGAACAGAATCTGTAAATTCCATCTGATAATGT…
>591
GTTTTTGTTGATCATCCTATGTTTCTTGAGAAGGTCTGATAACCCATTAATTACCTGCGTTCTAATTGAGTGATGCAAAGTTCTAAAAGTTTTGGTATCTCAGTACACCCTTTGAATCATAAAACTTTCAGGTATGGGGCAAGACTGGAGCAAAATTATACGGTCCTACCACTGGAGATGACTACCGGGACAACCAGTTGCGGTTCTGCCTTTTATGCCTCGTAAGTAAATGCATAGATGTGTCGCAACAGCCTCAGCCTTGATGTACAAAGCCATGAAGTGGCTACACTAAGTAGTTTTACAAATTGTATTGTTTTGTTCTATACAGAGACATTCATTAGTTGAGATATGTATTTATACACTAAGAGAACAGAATCTGTAAATTCCATCTGATAATGT…
>602
GTTTTTGTTGATCATCCTATGTTTCTTGAGAAGGTCTGATAACCCATTAATTACCTGCGTTCTAATTGAGTGATGCAAAGTTCTAAAAGTTTTGGTATCTCAGTACACCCTTTGAATCATAAAACTTTCAGGTATGGGGCAAGACTGGAGCAAAATTATACGGTCCTACCACTGGAGATGACTACCGGGACAACCAGTTGCGGTTCTGCCTTTTATGCCTCGTAAGTAAATGCATAGATGTGTCGCAACAGCCTCAGCCTTGATGTACAAAGCCATGAAGTGGCTACACTAAGTAGTTTTACAAATTGTATTGTTTTGTTCTATACAGAGACATTCATTAGTTGAGATATGTATTTATACACTAAGAGAACAGAATCTGTAAATTCCATCTGATAATGT…
>603
GTTTTTGTTGATCATCCTATGTTTCTTGAGAAGGTCTGATAAACCATTAATTACCTGCGTTCTAATTGAGTGATGCAAAGTTCTAAAAGTTTTGGTATCTCAGTACACCCTTTGAATCATAAAACTTTCAGGTATGGGGCAAGACTGGACCAAAATTATACGGTCCTACCACTGGAGATGACTACCGGGACAACCAGTTGCGGTTCTGCCTTTTATGCCTCGTAAGTAAATGCATAGATGTGTCGCAACAGCCTCAGCCTTGATGTACAAAGCCATGAAGTGGCTACACTAAGTAGTTCTACAAATTGTATTGTTTTGTTCTATACAGAGACATTCATTAGTTGAGATATGTATTTATACACTAAGAGAACAGAATCTGTAAATTCCATCTGATAATGT…
>646
GTTTTTGTTGATCATCCTATGTTTCTTGAGAAGGTCTGATAACCCATTAATTACCTGCGTTCTAATTGAGTGATGCAAAGTTCTAAAAGTTTTGGTATCTCAGTACACCCTTTGAATCATAAAACTTTCAGGTATGGGGCAAGACTGGAGCAAAATTATACGGTCCTACCACTGGAGATGACTACCGGGACAACCAGTTGCGGTTCTGCCTTTTATGCCTCGTAAGTAAATGCATAGATGTGTCGCAACAGCCTCAGCCTTGATGTACAAAGCCATGAAGTGGCTACACTAAGTAGTTTTACAAATTGTATTGTTTTGTTCTATACAGAGACATTCATTAGTTGAGATATGTATTTATACACTAAGAGAACAGAATCTGTAAATTCCATCTGATAATGT…
>412
GTTTTTGTTGATCATCCTATGTTTCTTGAGAAGGTCTGATAACCCATTAATTACCTGCGTTCTAATTGAGTGATGCAAAGTTCTAAAAGTTTTGGTATCTCAGTACACCCTTTGAATCATAAAACTTTCAGGTATGGGGCAAGACTGGAGCAAAATTATACGGTCCTACCACTGGAGATGACTACCGGGACAACCAGTTGCGGTTCTGCCTTTTATGCCTCGTAAGTAAATGCATAGATGTGTCGCAACAGCCTCAGCCTTGATGTACAAAGCCATGAAGTGGCTACACTAAGTAGTTTTACAAATTGTATTGTTTTGTTCTATACAGAGACATTCATTAGTTGAGATATGTATTTATACACTAAGAGAACAGAATCTGTAAATTCCATCTGATAATGT…
>413
GTTTTTGTTGATCATCCTATGTTTCTTGAGAAGGTCTGATAAACCATTAATTACCTGCGTTCTAATTGAGTGATGCAAAGTTCTAAAAGTTTTGGTATCTCAGTACACCCTTTGAATCATAAAACTTTCAGGTATGGGGCAAGACTGGACCAAAATTATACGGTCCTACCACTGGAGATGACTACCGGGACAACCAGTTGCGGTTCTGCCTTTTATGCCTCGTAAGTAAATGCATAGATGTGTCGCAACAGCCTCAGCCTTGATGTACAAAGCCATGAAGGGGCTACACTAAGTAGTTCTACAAATTGTATTGTTTTGTTCTATACAGAGACATTCATTAGTTGAGATATGTATTTATACACTAAGAGAACAGAATCTGTAAATTCCATCTGATAATGT…
>414
GTTTTTGTTGATCATCCTATGTTTCTTGAGAAGGTCTGATAACCCATTAATTACCTGCGTTCTAATTGAGTGATGCAAAGTTCTAAAAGTTTTGGTATCTCAGTACACCCTTTGAATCATAAAACTTTCAGGTATGGGGCAAGACTGGAGCAAAATTATACGGTCCTACCACTGGAGATGACTACCGGGACAACCAGTTGCGGTTCTGCCTTTTATGCCTCGTAAGTAAATGCATAGATGTGTCGCAACAGCCTCAGCCTTGATGTACAAAGCCATGAAGTGGCTACACTAAGTAGTTTTACAAATTGTATTGTTTTGTTCTATACAGAGACATTCATTAGTTGAGATATGTATTTATACACTAAGAGAACAGAATCTGTAAATTCCATCTGATAATGT…
>421
GTTTTTGTTGATCATCCTATGTTTCTTGAGAAGGTCTGATAAACCATTAATTACCTGCGTTCTAATTGAGTGATGCAAAGTTCTAAAAGTTTTGGTATCTCAGTACACCCTTTGAATCATAAAACTTTCAGGTATGGGGCAAGACTGGACCAAAATTATACGGTCCTACCACTGGAGATGACTACCGGGACAACCAGTTGCGGTTCTGCCTTTTATGCCTCGTAAGTAAATGCATAGATGTGTCGCAACAGCCTCAGCCTTGATGTACAAAGCCATGAAGTGGCTACACTAAGTAGTTCTACAAATTGTATTGTTTTGTTCTATACAGAGACATTCATTAGTTGAGATATGTATTTATACACTAAGAGAACAGAATCTGTAAATTCCATCTGATAATGT…
>433
GTTTTTGTTGATCATCCTATGTTTCTTGAGAAGGTCTGATAACCCATTAATTACCTGCGTTCTAATTGAGTGATGCAAAGTTCTAAAAGTTTTGGTATCTCAGTACACCCTTTGAATCATAAAACTTTCAGGTATGGGGCAAGACTGGAGCAAAATTATACGGTCCTACCACTGGAGATGACTACCGGGACAACCAGTTGCGGTTCTGCCTTTTATGCCTCGTAAGTAAATGCATAGATGTGTCGCAACAGCCTCAGCCTTGATGTACAAAGCCATGAAGTGGCTACACTAAGTAGTTTTACAAATTGTATTGTTTTGTTCTATACAGAGACATTCATTAGTTGAGATATGTATTTATACACTAAGAGAACAGAATCTGTAAATTCCATCTGATAATGT…
>434
GTTTTTGTTGATCATCCTATGTTTCTTGAGAAGGTCTGATAACCCATTAATTACCTGCGTTCTAATTGAGTGATGCAAAGTTCTAAAAGTTTTGGTATCTCAGTACACCCTTTGAATCATAAAACTTTCAGGTATGGGGCAAGACTGGAGCAAAATTATACGGTCCTACCACTGGAGATGACTACCGGGACAACCAGTTGCGGTTCTGCCTTTTATGCCTCGTAAGTAAATGCATAGATGTGTCGCAACAGCCTCAGCCTTGATGTACAAAGCCATGAAGTGGCTACACTAAGTAGTTTTACAAATTGTATTGTTTTGTTCTATACAGAGACATTCATTAGTTGAGATATGTATTTATACACTAAGAGAACAGAATCTGTAAATTCCATCTGATAATGT…
>443
GTTTTTGTTGATCATCCTATGTTTCTTGAGAAGGTCTGATAAACCATTAATTACCTGCGTTCTAATTGAGTGATGCAAAGTTCTAAAAGTTTTGGTATCTCAGTACACCCTTTGAATCATAAAACTTTCAGGTATGGGGCAAGACTGGACCAAAATTATACGGTCCTACCACTGGAGATGACTACCGGGACAACCAGTTGCGGTTCTGCCTTTTATGCCTCGTAAGTAAATGCATAGATGTGTCGCAACAGCCTCAGCCTTGATGTACAA-GCCATGAAGTGGCTACACTAAGTAGTTCTACAAATTGTATTGTTTTGTTCTATACAGAGACATTCATTAGTTGAGATATGTATTTATACACTAAGAGAACAGAATCTGTAAATTCCATCTGATAATGT…
>446
GTTTTTGTTGATCATCCTATGTTTCTTGAGAAGGTCTGATAACCCATTAATTACCTGCGTTCTAATTGAGTGATGCAAAGTTCTAAAAGTTTTGGTATCTCAGTACACCCTTTGAATCATAAAACTTTCAGGTATGGGGCAAGACTGGAGCAAAATTATACGGTCCTACCACTGGAGATGACTACCGGGACAACCAGTTGCGGTTCTGCCTTTTATGCCTCGTAAGTAAATGCATAGATGTGTCGCAACAGCCTCAGCCTTGATGTACAAAGCCATGAAGTGGCTACACTAAGTAGTTTTACAAATTGTATTGTTTTGTTCTATACAGAGACATTCATTAGTTGAGATATGTATTTATACACTAAGAGAACAGAATCTGTAAATTCCATCTGATAATGT…
>488
GTTTTTGTTGATCATCCTATGTTTCTTGAGAAGGTCTGATAACCCATTAATTACCTGCGTTCTAATTGAGTGATGCAAAGTTCTAAAAGTTTTGGTATCTCAGTACACCCTTTGAATCATAAAACTTTCAGGTATGGGGCAAGACTGGAGCAAAATTATACGGTCCTACCACTGGAGATGACTACCGGGACAACCAGTTGCGGTTCTGCCTTTTATGCCTCGTAAGTAAATGCATAGATGTGTCGCAACAGCCTCAGCCTTGATGTACAAAGCCATGAAGTGGCTACACTAAGTAGTTTTACAAATTGTATTGTTTTGTTCTATACAGAGACATTCATTAGTTGAGATATGTATTTATACACTAAGAGAACAGAATCTGTAAATTCCATCTGATAATGT…
>497
GTTTTTGTTGATCATCCTATGTTTCTTGAGAAGGTCTGATAACCCATTAATTACCTGCGTTCTAATTGAGTGATGCAAAGTTCTAAAAGTTTTGGTATCTCAGTACACCCTTTGAATCATAAAACTTTCAGGTATGGGGCAAGACTGGAGCAAAATTATACGGTCCTACCACTGGAGATGACTACCGGGACAACCAGTTGCGGTTCTGCCTTTTATGCCTCGTAAGTAAATGCATAGATGTGTCGCAACAGCCTCAGCCTTGATGTACAAAGCCATGAAGTGGCTACACTAAGTAGTTTTACAAATTGTATTGTTTTGTTCTATACAGAGACATTCATTAGTTGAGATATGTATTTATACACTAAGAGAACAGAATCTGTAAATTCCATCTGATAATGT…
>511
GTTTTTGTTGATCATCCTATGTTTCTTGAGAAGGTCTGATAAACCATTAATTACCTGCGTTCTAATTGAGTGATGCAAAGTTCTAAAAGTTTTGGTATCTCAGTACACCCTTTGAATCATAAAACTTTCAGGTATGGGGCAAGACTGGACCAAAATTATACGGTCCTACCACTGGAGATGACTACCGGGACAACCAGTTGCGGTTCTGCCTTTTATGCCTCGTAAGTAAATGCATAGATGTGTCGCAACAGCCTCAGCCTTGATGTACAA-GCCATGAAGTGGCTACACTAAGTAGTTCTACAAATTGTATTGTTTTGTTCTATACAGAGACATTCATTAGTTGAGATATGTATTTATACACTAAGAGAACAGAATCTGTAAATTCCATCTGATAATGT…
>517
GTTTTTGTTGATCATCCTATGTTTCTTGAGAAGGTCTGATAACCCATTAATTACCTGCGTTCTAATTGAGTGATGCAAAGTTCTAAAAGTTTTGGTATCTCAGTACACCCTTTGAATCATAAAACTTTCAGGTATGGGGCAAGACTGGAGCAAAATTATACGGTCCTACCACTGGAGATGACTACCGGGACAACCAGTTGCGGTTCTGCCTTTTATGCCTCGTAAGTAAATGCATAGATGTGTCGCAACAGCCTCAGCCTTGATGTACAAAGCCATGAAGTGGCTACACTAAGTAGTTTTACAAATTGTATTGTTTTGTTCTATACAGAGACATTCATTAGTTGAGATATGTATTTATACACTAAGAGAACAGAATCTGTAAATTCCATCTGATAATGT…
>542
GTTTTTGTTGATCATCCTATGTTTCTTGAGAAGGTCTGATAACCCATTAATTACCTGCGTTCTAATTGAGTGATGCAAAGTTCTAAAAGTTTTGGTATCTCAGTACACCCTTTGAATCATAAAACTTTCAGGTATGGGGCAAGACTGGAGCAAAATTATACGGTCCTACCACTGGAGATGACTACCGGGACAACCAGTTGCGGTTCTGCCTTTTATGCCTCGTAAGTAAATGCATAGATGTGTCGCAACAGCCTCAGCCTTGATGTACAAAGCCATGAAGTGGCTACACTAAGTAGTTTTACAAATTGTATTGTTTTGTTCTATACAGAGACATTCATTAGTTGAGATATGTATTTATACACTAAGAGAACAGAATCTGTAAATTCCATCTGATAATGT…
>543
GTTTTTGTTGATCATCCTATGTTTCTTGAGAAGGTCTGATAACCCATTAATTACCTGCGTTCTAATTGAGTGATGCAAAGTTCTAAAAGTTTTGGTATCTCAGTACACCCTTTGAATCATAAAACTTTCAGGTATGGGGCAAGACTGGAGCAAAATTATACGGTCCTACCACTGGAGATGACTACCGGGACAACCAGTTGCGGTTCTGCCTTTTATGCCTCGTAAGTAAATGCATAGATGTGTCGCAACAGCCTCAGCCTTGATGTACAAAGCCATGAAGTGGCTACACTAAGTAGTTTTACAAATTGTATTGTTTTGTTCTATACAGAGACATTCATTAGTTGAGATATGTATTTATACACTAAGAGAACAGAATCTGTAAATTCCATCTGATAATGT…
>548
GTTTTTGTTGATCATCCTATGTTTCTTGAGAAGGTCTGATAAACCATTAATTACCTGCGTTCTAATTGAGTGATGCAAAGTTCTAAAAGTTTTGGTATCTCAGTACACCCTTTGAATCATAAAACTTTCAGGTATGGGGCAAGACTGGACCAAAATTATACGGTCCTACCACTGGAGATGACTACCGGGACAACCAGTTGCGGTTCTGCCTTTTATGCCTCGTAAGTAAATGCATAGATGTGTCGCAACAGCCTCAGCCTTGATGTACAA-GCCATGAAGTGGCTACACTAAGTAGTTCTACAAATTGTATTGTTTTGTTCTATACAGAGACATTCATTAGTTGAGATATGTATTTATACACTAAGAGAACAGAATCTGTAAATTCCATCTGATAATGT…
>550
GTTTTTGTTGATCATCCTATGTTTCTTGAGAAGGTCTGATAACCCATTAATTACCTGCGTTCTAATTGAGTGATGCAAAGTTCTAAAAGTTTTGGTATCTCAGTACACCCTTTGAATCATAAAACTTTCAGGTATGGGGCAAGACTGGAGCAAAATTATACGGTCCTACCACTGGAGATGACTACCGGGACAACCAGTTGCGGTTCTGCCTTTTATGCCTCGTAAGTAAATGCATAGATGTGTCGCAACAGCCTCAGCCTTGATGTACAAAGCCATGAAGTGGCTACACTAAGTAGTTTTACAAATTGTATTGTTTTGTTCTATACAGAGACATTCATTAGTTGAGATATGTATTTATACACTAAGAGAACAGAATCTGTAAATTCCATCTGATAATGT…
>551
GTTTTTGTTGATCATCCTATGTTTCTTGAGAAGGTCTGATAAACCATTAATTACCTGCGTTCTAATTGAGTGATGCAAAGTTCTAAAAGTTTTGGTATCTCAGTACACCCTTTGAATCATAAAACTTTCAGGTATGGGGCAAGACTGGACCAAAATTATACGGTCCTACCACTGGAGATGACTACCGGGACAACCAGTTGCGGTTCTGCCTTTTATGCCTCGTAAGTAAATGCATAGATGTGTCGCAACAGCCTCAGCCTTGATGTACAA-GCCATGAAGTGGCTACACTAAGTAGTTCTACAAATTGTATTGTTTTGTTCTATACAGAGACATTCATTAGTTGAGATATGTATTTATACACTAAGAGAACAGAATCTGTAAATTCCATCTGATAATGT…
>552
GTTTTTGTTGATCATCCTATGTTTCTTGAGAAGGTCTGATAAACCATTAATTACCTGCGTTCTAATTGAGTGATGCAAAGTTCTAAAAGTTTTGGTATCTCAGTACACCCTTTGAATCATAAAACTTTCAGGTATGGGGCAAGACTGGACCAAAATTATACGGTCCTACCACTGGAGATGACTACCGGGACAACCAGTTGCGGTTCTGCCTTTTATGCCTCGTAAGTAAATGCATAGATGTGTCGCAACAGCCTCAGCCTTGATGTACAA-GCCATGAAGTGGCTACACTAAGTAGTTCTACAAATTGTATTGTTTTGTTCTATACAGAGACATTCATTAGTTGAGATATGTATTTATACACTAAGAGAACAGAATCTGTAAATTCCATCTGATAATGT…
>596
GTTTTTGTTGATCATCCTATGTTTCTTGAGAAGGTCTGATAAACCATTAATTACCTGCGTTCTAATTGAGTGATGCAAAGTTCTAAAAGTTTTGGTATCTCAGTACACCCTTTGAATCATAAAACTTTCAGGTATGGGGCAAGACTGGACCAAAATTATACGGTCCTACCACTGGAGATGACTACCGGGACAACCAGTTGCGGTTCTGCCTTTTATGCCTCGTAAGTAAATGCATAGATGTGTCGCAACAGCCTCAGCCTTGATGTACAA-GCCATGAAGTGGCTACACTAAGTAGTTCTACAAATTGTATTGTTTTGTTCTATACAGAGACATTCATTAGTTGAGATATGTATTTATACACTAAGAGAACAGAATCTGTAAATTCCATCTGATAATGT…
>628
GTTTTTGTTGATCATCCTATGTTTCTTGAGAAGGTCTGATAACCCATTAATTACCTGCGTTCTAATTGAGTGATGCAAAGTTCTAAAAGTTTTGGTATCTCAGTACACCCTTTGAATCATAAAACTTTCAGGTATGGGGCAAGACTGGAGCAAAATTATACGGTCCTACCACTGGAGATGACTACCGGGACAACCAGTTGCGGTTCTGCCTTTTATGCCTCGTAAGTAAATGCATAGATGTGTCGCAACAGCCTCAGCCTTGATGTACAAAGCCATGAAGTGGCTACACTAAGTAGTTTTACAAATTGTATTGTTTTGTTCTATACAGAGACATTCATTAGTTGAGATATGTATTTATACACTAAGAGAACAGAATCTGTAAATTCCATCTGATAATGT…
>424
GTTTTTGTTGATCATCCTATGTTTCTTGAGAAGGTCTGATAACCCATTAATTACCTGCGTTCTAATTGAGTGATGCAAAGTTCTAAAAGTTTTGGTATCTCAGTACACCCTTTGAATCATAAAACTTTCAGGTATGGGGCAAGACTGGAGCAAAATTATACGGTCCTACCACTGGAGATGACTACCGGGACAACCAGTTGCGGTTCTGCCTTTTATGCCTCGTAAGTAAATGCATAGATGTGTCGCAACAGCCTCAGCCTTGATGTACAAAGCCATGAAGTGGCTACACTAAGTAGTTTTACAAATTGTATTGTTTTGTTCTATACAGAGACATTCATTAGTTGAGATATGTATTTATACACTAAGAGAACAGAATCTGTAAATTCCATCTGATAATGT…
>479
GTTTTTGTTGATCATCCTATGTTTCTTGAGAAGGTCTGATAACCCATTAATTACCTGCGTTCTAATTGAGTGATGCAAAGTTCTAAAAGTTTTGGTATCTCAGTACACCCTTTGAATCATAAAACTTTCAGGTATGGGGCAAGACTGGAGCAAAATTATACGGTCCTACCACTGGAGATGACTACCGGGACAACCAGTTGCGGTTCTGCCTTTTATGCCTCGTAAGTAAATGCATAGATGTGTCGCAACAGCCTCAGCCTTGATGTACAAAGCCATGAAGTGGCTACACTAAGTAGTTTTACAAATTGTATTGTTTTGTTCTATACAGAGACATTCATTAGTTGAGATATGTATTTATACACTAAGAGAACAGAATCTGTAAATTCCATCTGATAATGT…
>482
GTTTTTGTTGATCATCCTATGTTTCTTGAGAAGGTCTGATAACCCATTAATTACCTGCGTTCTAATTGAGTGATGCAAAGTTCTAAAAGTTTTGGTATCTCAGTACACCCTTTGAATCATAAAACTTTCAGGTATGGGGCAAGACTGGAGCAAAATTATACGGTCCTACCACTGGAGATGACTACCGGGACAACCAGTTGCGGTTCTGCCTTTTATGCCTCGTAAGTAAATGCATAGATGTGTCGCAACAGCCTCAGCCTTGATGTACAAAGCCATGAAGTGGCTACACTAAGTAGTTTTACAAATTGTATTGTTTTGTTCTATACAGAGACATTCATTAGTTGAGATATGTATTTATACACTAAGAGAACAGAATCTGTAAATTCCATCTGATAATGT…
>485
GTTTTTGTTGATCATCCTATGTTTCTTGAGAAGGTCTGATAACCCATTAATTACCTGCGTTCTAATTGAGTGATGCAAAGTTCTAAAAGTTTTGGTATCTCAGTACACCCTTTGAATCATAAAACTTTCAGGTATGGGGCAAGACTGGACCAAAATTATACGGTCCTACCACTGGAGATGACTACCGGGACAACCAGTTGCGGTTCTGCCTTTTATGCCTCGTAAGTAAATGCATAGATGTGTCGCAACAGCCTCAGCCTTGATGTACAAAGCCATGAAGTGGCTACACTAAGTAGTTTTACAAATTGTATTGTTTTGTTCTATACAGAGACATTCATTAGTTGAGATATGTATTTATACACTAAGAGAACAGAATCTGTAAATTCCATCTGATAATGT…
>524
GTTTTTGTTGATCATCCTATGTTTCTTGAGAAGGTCTGATAACCCATTAATTACCTGCGTTCTAATTGAGTGATGCAAAGTTCTAAAAGTTTTGGTATCTCAGTACACCCTTTGAATCATAAAACTTTCAGGTATGGGGCAAGACTGGAGCAAAATTATACGGTCCTACCACTGGAGATGACTACCGGGACAACCAGTTGCGGTTCTGCCTTTTATGCCTCGTAAGTAAATGCATAGATGTGTCGCAACAGCCTCAGCCTTGATGTACAAAGCCATGAAGTGGCTACACTAAGTAGTTTTACAAATTGTATTGTTTTGTTCTATACAGAGACATTCATTAGTTGAGATATGTATTTATACACTAAGAGAACAGAATCTGTAAATTCCATCTGATAATGT…
>525
GTTTTTGTTGATCATCCTATGTTTCTTGAGAAGGTCTGATAACCCATTAATTACCTGCGTTCTAATTGAGTGATGCAAAGTTCTAAAAGTTTTGGTATCTCAGTACACCCTTTGAATCATAAAACTTTCAGGTATGGGGCAAGACTGGAGCAAAATTATACGGTCCTACCACTGGAGATGACTACCGGGACAACCAGTTGCGGTTCTGCCTTTTATGCCTCGTAAGTAAATGCATAGATGTGTCGCAACAGCCTCAGCCTTGATGTACAAAGCCATGAAGTGGCTACACTAAGTAGTTTTACAAATTGTATTGTTTTGTTCTATACAGAGACATTCATTAGTTGAGATATGTATTTATACACTAAGAGAACAGAATCTGTAAATTCCATCTGATAATGT…
>527
GTTTTTGTTGATCATCCTATGTTTCTTGAGAAGGTCTGATAACCCATTAATTACCTGCGTTCTAATTGAGTGATGCAAAGTTCTAAAAGTTTTGGTATCTCAGTACACCCTTTGAATCATAAAACTTTCAGGTATGGGGCAAGACTGGAGCAAAATTATACGGTCCTACCACTGGAGATGACTACCGGGACAACCAGTTGCGGTTCTGCCTTTTATGCCTCGTAAGTAAATGCATAGATGTGTCGCAACAGCCTCAGCCTTGATGTACAAAGCCATGAAGTGGCTACACTAAGTAGTTTTACAAATTGTATTGTTTTGTTCTATACAGAGACATTCATTAGTTGAGATATGTATTTATACACTAAGAGAACAGAATCTGTAAATTCCATCTGATAATGT…
>557
GTTTTTGTTGATCATCCTATGTTTCTTGAGAAGGTCTGATAACCCATTAATTACCTGCGTTCTAATTGAGTGATGCAAAGTTCTAAAAGTTTTGGTATCTCAGTACACCCTTTGAATCATAAAACTTTCAGGTATGGGGCAAGACTGGAGCAAAATTATACGGTCCTACCACTGGAGATGACTACCGGGACAACCAGTTGCGGTTCTGCCTTTTATGCCTCGTAAGTAAATGCATAGATGTGTCGCAACAGCCTCAGCCTTGATGTACAAAGCCATGAAGTGGCTACACTAAGTAGTTTTACAAATTGTATTGTTTTGTTCTATACAGAGACATTCATTAGTTGAGATATGTATTTATACACTAAGAGAACAGAATCTGTAAATTCCATCTGATAATGT…
>586
GTTTTTGTTGATCATCCTATGTTTCTTGAGAAGGTCTGATAACCCATTAATTACCTGCGTTCTAATTGAGTGATGCAAAGTTCTAAAAGTTTTGGTATCTCAGTACACCCTTTGAATCATAAAACTTTCAGGTATGGGGCAAGACTGGAGCAAAATTATACGGTCCTACCACTGGAGATGACTACCGGGACAACCAGTTGCGGTTCTGCCTTTTATGCCTCGTAAGTAAATGCATAGATGTGTCGCAACAGCCTCAGCCTTGATGTACAAAGCCATGAAGTGGCTACACTAAGTAGTTTTACAAATTGTATTGTTTTGTTCTATACAGAGACATTCATTAGTTGAGATATGTATTTATACACTAAGAGAACAGAATCTGTAAATTCCATCTGATAATGT…
>598
GTTTTTGTTGATCATCCTATGTTTCTTGAGAAGGTCTGATAACCCATTAATTACCTGCGTTCTAATTGAGTGATGCAAAGTTCTAAAAGTTTTGGTATCTCAGTACACCCTTTGAATCATAAAACTTTCAGGTATGGGGCAAGACTGGAGCAAAATTATACGGTCCTACCACTGGAGATGACTACCGGGACAACCAGTTGCGGTTCTGCCTTTTATGCCTCGTAAGTAAATGCATAGATGTGTCGCAACAGCCTCAGCCTTGATGTACAAAGCCATGAAGTGGCTACACTAAGTAGTTTTACAAATTGTATTGTTTTGTTCTATACAGAGACATTCATTAGTTGAGATATGTATTTATACACTAAGAGAACAGAATCTGTAAATTCCATCTGATAATGT…
>604
GTTTTTGTTGATCATCCTATGTTTCTTGAGAAGGTCTGATAACCCATTAATTACCTGCGTTCTAATTGAGTGATGCAAAGTTCTAAAAGTTTTGGTATCTCAGTACACCCTTTGAATCATAAAACTTTCAGGTATGGGGCAAGACTGGAGCAAAATTATACGGTCCTACCACTGGAGATGACTACCGGGACAACCAGTTGCGGTTCTGCCTTTTATGCCTCGTAAGTAAATGCATAGATGTGTCGCAACAGCCTCAGCCTTGATGTACAAAGCCATGAAGTGGCTACACTAAGTAGTTTTACAAATTGTATTGTTTTGTTCTATACAGAGACATTCATTAGTTGAGATATGTATTTATACACTAAGAGAACAGAATCTGTAAATTCCATCTGATAATGT…
>605
GTTTTTGTTGATCATCCTATGTTTCTTGAGAAGGTCTGATAACCCATTAATTACCTGCGTTCTAATTGAGTGATGCAAAGTTCTAAAAGTTTTGGTATCTCAGTACACCCTTTGAATCATAAAACTTTCAGGTATGGGGCAAGACTGGAGCAAAATTATACGGTCCTACCACTGGAGATGACTACCGGGACAACCAGTTGCGGTTCTGCCTTTTATGCCTCGTAAGTAAATGCATAGATGTGTCGCAACAGCCTCAGCCTTGATGTACAAAGCCATGAAGTGGCTACACTAAGTAGTTTTACAAATTGTATTGTTTTGTTCTATACAGAGACATTCATTAGTTGAGATATGTATTTATACACTAAGAGAACAGAATCTGTAAATTCCATCTGATAATGT…
>642
GTTTTTGTTGATCATCCTATGTTTCTTGAGAAGGTCTGATAACCCATTAATTACCTGCGTTCTAATTGAGTGATGCAAAGTTCTAAAAGTTTTGGTATCTCAGTACACCCTTTGAATCATAAAACTTTCAGGTATGGGGCAAGACTGGAGCAAAATTATACGGTCCTACCACTGGAGATGACTACCGGGACAACCAGTTGCGGTTCTGCCTTTTATGCCTCGTAAGTAAATGCATAGATGTGTCGCAACAGCCTCAGCCTTGATGTACAAAGCCATGAAGTGGCTACACTAAGTAGTTTTACAAATTGTATTGTTTTGTTCTATACAGAGACATTCATTAGTTGAGATATGTATTTATACACTAAGAGAACAGAATCTGTAAATTCCATCTGATAATGT…
>425
GTTTTTGTTGATCATCCTATGTTTCTTGAGAAGGTCTGATAAACCATTAATTACCTGCGTTCTAATTGAGTGATGCAAAGTTCTAAAAGTTTTGGTATCTCAGTACACCCTTTGAATCATAAAACTTTCAGGTATGGGGCAAGACTGGACCAAAATTATACGGTCCTACCACTGGAGATGACTACCGGGACAACCAGTTGCGGTTCTGCCTTTTATGCCTCGTAAGTAAATGCATAGATGTGTCGCAACAGCCTCAGCCTTGATGTACAA-GCCATGAAGTGGCTACACTAAGTAGTTCTACAAATTGTATTGTTTTGTTCTATACAGAGACATTCATTAGTTGAGATATGTATTTATACACTAAGAGAACAGAATCTGTAAATTCCATCTGATAATGT…
>426
GTTTTTGTTGATCATCCTATGTTTCTTGAGAAGGTCTGATAAACCATTAATTACCTGCGTTCTAATTGAGTGATGCAAAGTTCTAAAAGTTTTGGTATCTCAGTACACCCTTTGAATCATAAAACTTTCAGGTATGGGGCAAGACTGGACCAAAATTATACGGTCCTACCACTGGAGATGACTACCGGGACAACCAGTTGCGGTTCTGCCTTTTATGCCTCGTAAGTAAATGCATAGATGTGTCGCAACAGCCTCAGCCTTGATGTACAA-GCCATGAAGTGGCTACACTAAGTAGTTCTACAAATTGTATTGTTTTGTTCTATACAGAGACATTCATTAGTTGAGATATGTATTTATACACTAAGAGAACAGAATCTGTAAATTCCATCTGATAATGT…
>429
GTTTTTGTTGATCATCCTATGTTTCTTGAGAAGGTCTGATAACCCATTAATTACCTGCGTTCTAATTGAGTGATGCAAAGTTCTAAAAGTTTTGGTATCTCAGTACACCCTTTGAATCATAAAACTTTCAGGTATGGGGCAAGACTGGAGCAAAATTATACGGTCCTACCACTGGAGATGACTACCGGGACAACCAGTTGCGGTTCTGCCTTTTATGCCTCGTAAGTAAATGCATAGATGTGTCGCAACAGCCTCAGCCTTGATGTACAAAGCCATGAAGTGGCTACACTAAGTAGTTTTACAAATTGTATTGTTTTGTTCTATACAGAGACATTCATTAGTTGAGATATGTATTTATACACTAAGAGAACAGAATCTGTAAATTCCATCTGATAATGT…
>484
GTTTTTGTTGATCATCCTATGTTTCTTGAGAAGGTCTGATAACCCATTAATTACCTGCGTTCTAATTGAGTGATGCAAAGTTCTAAAAGTTTTGGTATCTCAGTACACCCTTTGAATCATAAAACTTTCAGGTATGGGGCAAGACTGGAGCAAAATTATACGGTCCTACCACTGGAGATGACTACCGGGACAACCAGTTGCGGTTCTGCCTTTTATGCCTCGTAAGTAAATGCATAGATGTGTCGCAACAGCCTCAGCCTTGATGTACAAAGCCATGAAGTGGCTACACTAAGTAGTTTTACAAATTGTATTGTTTTGTTCTATACAGAGACATTCATTAGTTGAGATATGTATTTATACACTAAGAGAACAGAATCTGTAAATTCCATCTGATAATGT…
>496
GTTTTTGTTGATCATCCTATGTTTCTTGAGAAGGTCTGATAACCCATTAATTACCTGCGTTCTAATTGAGTGATGCAAAGTTCTAAAAGTTTTGGTATCTCAGTACACCCTTTGAATCATAAAACTTTCAGGTATGGGGCAAGACTGGAGCAAAATTATACGGTCCTACCACTGGAGATGACTACCGGGACAACCAGTTGCGGTTCTGCCTTTTATGCCTCGTAAGTAAATGCATAGATGTGTCGCAACAGCCTCAGCCTTGATGTACAAAGCCATGAAGTGGCTACACTAAGTAGTTTTACAAATTGTATTGTTTTGTTCTATACAGAGACATTCATTAGTTGAGATATGTATTTATACACTAAGAGAACAGAATCTGTAAATTCCATCTGATAATGT…
>506
GTTTTTGTTGATCATCCTATGTTTCTTGAGAAGGTCTGATAACCCATTAATTACCTGCGTTCTAATTGAGTGATGCAAAGTTCTAAAAGTTTTGGTATCTCAGTACACCCTTTGAATCATAAAACTTTCAGGTATGGGGCAAGACTGGAGCAAAATTATACGGTCCTACCACTGGAGATGACTACCGGGACAACCAGTTGCGGTTCTGCCTTTTATGCCTCGTAAGTAAATGCATAGATGTGTCGCAACAGCCTCAGCCTTGATGTACAAAGCCATGAAGTGGCTACACTAAGTAGTTTTACAAATTGTATTGTTTTGTTCTATACAGAGACATTCATTAGTTGAGATATGTATTTATACACTAAGAGAACAGAATCTGTAAATTCCATCTGATAATGT…
>519
GTTTTTGTTGATCATCCTATGTTTCTTGAGAAGGTCTGATAAACCATTAATTACCTGCGTTCTAATTGAGTGATGCAAAGTTCTAAAAGTTTTGGTATCTCAGTACACCCTTTGAATCATAAAACTTTCAGGTATGGGGCAAGACTGGACCAAAATTATACGGTCCTACCACTGGAGATGACTACCGGGACAACCAGTTGCGGTTCTGCCTTTTATGCCTCGTAAGTAAATGCATAGATGTGTCGCAACAGCCTCAGCCTTGATGTACAA-GCCATGAAGTGGCTACACTAAGTAGTTCTACAAATTGTATTGTTTTGTTCTATACAGAGACATTCATTAGTTGAGATATGTATTTATACACTAAGAGAACAGAATCTGTAAATTCCATCTGATAATGT…
>544
GTTTTTGTTGATCATCCTATGTTTCTTGAGAAGGTCTGATAAACCATTAATTACCTGCGTTCTAATTGAGTGATGCAAAGTTCTAAAAGTTTTGGTATCTCAGTACACCCTTTGAATCATAAAACTTTCAGGTATGGGGCAAGACTGGACCAAAATTATACGGTCCTACCACTGGAGATGACTACCGGGACAACCAGTTGCGGTTCTGCCTTTTATGCCTCGTAAGTAAATGCATAGATGTGTCGCAACAGCCTCAGCCTTGATGTACAA-GCCATGAAGTGGCTACACTAAGTAGTTCTACAAATTGTATTGTTTTGTTCTATACAGAGACATTCATTAGTTGAGATATGTATTTATACACTAAGAGAACAGAATCTGTAAATTCCATCTGATAATGT…
>554
GTTTTTGTTGATCATCCTATGTTTCTTGAGAAGGTCTGATAACCCATTAATTACCTGCGTTCTAATTGAGTGATGCAAAGTTCTAAAAGTTTTGGTATCTCAGTACACCCTTTGAATCATAAAACTTTCAGGTATGGGGCAAGACTGGAGCAAAATTATACGGTCCTACCACTGGAGATGACTACCGGGACAACCAGTTGCGGTTCTGCCTTTTATGCCTCGTAAGTAAATGCATAGATGTGTCGCAACAGCCTCAGCCTTGATGTACAAAGCCATGAAGTGGCTACACTAAGTAGTTTTACAAATTGTATTGTTTTGTTCTATACAGAGACATTCATTAGTTGAGATATGTATTTATACACTAAGAGAACAGAATCTGTAAATTCCATCTGATAATGT…
>595
GTTTTTGTTGATCATCCTATGTTTCTTGAGAAGGTCTGATAAACCATTAATTACCTGCGTTCTAATTGAGTGATGCAAAGTTCTAAAAGTTTTGGTATCTCAGTACACCCTTTGAATCATAAAACTTTCAGGTATGGGGCAAGACTGGACCAAAATTATACGGTCCTACCACTGGAGATGACTACCGGGACAACCAGTTGCGGTTCTGCCTTTTATGCCTCGTAAGTAAATGCATAGATGTGTCGCAACAGCCTCAGCCTTGATGTACAA-GCCATGAAGTGGCTACACTAAGTAGTTCTACAAATTGTATTGTTTTGTTCTATACAGAGACATTCATTAGTTGAGATATGTATTTATACACTAAGAGAACAGAATCTGTAAATTCCATCTGATAATGT…
>606
GTTTTTGTTGATCATCCTATGTTTCTTGAGAAGGTCTGATAACCCATTAATTACCTGCGTTCTAATTGAGTGATGCAAAGTTCTAAAAGTTTTGGTATCTCAGTACACCCTTTGAATCATAAAACTTTCAGGTATGGGGCAAGACTGGAGCAAAATTATACGGTCCTACCACTGGAGATGACTACCGGGACAACCAGTTGCGGTTCTGCCTTTTATGCCTCGTAAGTAAATGCATAGATGTGTCGCAACAGCCTCAGCCTTGATGTACAAAGCCATGAAGTGGCTACACTAAGTAGTTTTACAAATTGTATTGTTTTGTTCTATACAGAGACATTCATTAGTTGAGATATGTATTTATACACTAAGAGAACAGAATCTGTAAATTCCATCTGATAATGT…
>614
GTTTTTGTTGATCATCCTATGTTTCTTGAGAAGGTCTGATAACCCATTAATTACCTGCGTTCTAATTGAGTGATGCAAAGTTCTAAAAGTTTTGGTATCTCAGTACACCCTTTGAATCATAAAACTTTCAGGTATGGGGCAAGACTGGAGCAAAATTATACGGTCCTACCACTGGAGATGACTACCGGGACAACCAGTTGCGGTTCTGCCTTTTATGCCTCGTAAGTAAATGCATAGATGTGTCGCAACAGCCTCAGCCTTGATGTACAAAGCCATGAAGTGGCTACACTAAGTAGTTTTACAAATTGTATTGTTTTGTTCTATACAGAGACATTCATTAGTTGAGATATGTATTTATACACTAAGAGAACAGAATCTGTAAATTCCATCTGATAATGT…
>620
GTTTTTGTTGATCATCCTATGTTTCTTGAGAAGGTCTGATAAACCATTAATTACCTGCGTTCTAATTGAGTGATGCAAAGTTCTAAAAGTTTTGGTATCTCAGTACACCCTTTGAATCATAAAACTTTCAGGTATGGGGCAAGACTGGACCAAAATTATACGGTCCTACCACTGGAGATGACTACCGGGACAACCAGTTGCGGTTCTGCCTTTTATGCCTCGTAAGTAAATGCATAGATGTGTCGCAACAGCCTCAGCCTTGATGTACAA-GCCATGAAGTGGCTACACTAAGTAGTTCTACAAATTGTATTGTTTTGTTCTATACAGAGACATTCATTAGTTGAGATATGTATTTATACACTAAGAGAACAGAATCTGTAAATTCCATCTGATAATGT…
>631
GTTTTTGTTGATCATCCTATGTTTCTTGAGAAGGTCTGATAAACCATTAATTACCTGCGTTCTAATTGAGTGATGCAAAGTTCTAAAAGTTTTGGTATCTCAGTACACCCTTTGAATCATAAAACTTTCAGGTATGGGGCAAGACTGGACCAAAATTATACGGTCCTACCACTGGAGATGACTACCGGGACAACCAGTTGCGGTTCTGCCTTTTATGCCTCGTAAGTAAATGCATAGATGTGTCGCAACAGCCTCAGCCTTGATGTACAA-GCCATGAAGTGGCTACACTAAGTAGTTCTACAAATTGTATTGTTTTGTTCTATACAGAGACATTCATTAGTTGAGATATGTATTTATACACTAAGAGAACAGAATCTGTAAATTCCATCTGATAATGT…
>634
GTTTTTGTTGATCATCCTATGTTTCTTGAGAAGGTCTGATAAACCATTAATTACCTGCGTTCTAATTGAGTGATGCAAAGTTCTAAAAGTTTTGGTATCTCAGTACACCCTTTGAATCATAAAACTTTCAGGTATGGGGCAAGACTGGACCAAAATTATACGGTCCTACCACTGGAGATGACTACCGGGACAACCAGTTGCGGTTCTGCCTTTTATGCCTCGTAAGTAAATGCATAGATGTGTCGCAACAGCCTCAGCCTTGATGTACAA-GCCATGAAGTGGCTACACTAAGTAGTTCTACAAATTGTATTGTTTTGTTCTATACAGAGACATTCATTAGTTGAGATATGTATTTATACACTAAGAGAACAGAATCTGTAAATTCCATCTGATAATGT…
>639
GTTTTTGTTGATCATCCTATGTTTCTTGAGAAGGTCTGATAAACCATTAATTACCTGCGTTCTAATTGAGTGATGCAAAGTTCTAAAAGTTTTGGTATCTCAGTACACCCTTTGAATCATAAAACTTTCAGGTATGGGGCAAGACTGGACCAAAATTATACGGTCCTACCACTGGAGATGACTACCGGGACAACCAGTTGCGGTTCTGCCTTTTATGCCTCGTAAGTAAATGCATAGATGTGTCGCAACAGCCTCAGCCTTGATGTACAA-GCCATGAAGTGGCTACACTAAGTAGTTCTACAAATTGTATTGTTTTGTTCTATACAGAGACATTCATTAGTTGAGATATGTATTTATACACTAAGAGAACAGAATCTGTAAATTCCATCTGATAATGT…
>641
GTTTTTGTTGATCATCCTATGTTTCTTGAGAAGGTCTGATAACCCATTAATTACCTGCGTTCTAATTGAGTGATGCAAAGTTCTAAAAGTTTTGGTATCTCAGTACACCCTTTGAATCATAAAACTTTCAGGTATGGGGCAAGACTGGAGCAAAATTATACGGTCCTACCACTGGAGATGACTACCGGGACAACCAGTTGCGGTTCTGCCTTTTATGCCTCGTAAGTAAATGCATAGATGTGTCGCAACAGCCTCAGCCTTGATGTACAAAGCCATGAAGTGGCTACACTAAGTAGTTTTACAAATTGTATTGTTTTGTTCTATACAGAGACATTCATTAGTTGAGATATGTATTTATACACTAAGAGAACAGAATCTGTAAATTCCATCTGATAATGT…
>509
GTTTTTGTTGATCATCCTATGTTTCTTGAGAAGGTCTGATAAACCATTAATTACCTGCGTTCTAATTGAGTGATGCAAAGTTCTAAAAGTTTTGGTATCTCAGTACACCCTTTGAATCATAAAACTTTCAGGTATGGGGCAAGACTGGACCAAAATTATACGGTCCTACCACTGGAGATGACTACCGGGACAACCAGTTGCGGTTCTGCCTTTTATGCCTCGTAAGTAAATGCATAGATGTGTCGCAACAGCCTCAGCCTTGATGTACAA-GCCATGAAGTGGCTACACTAAGTAGTTCTACAAATTGTATTGTTTTGTTCTATACAGAGACATTCATTAGTTGAGATATGTATTTATACACTAAGAGAACAGAATCTGTAAATTCCATCTGATAATGT…
>510
GTTTTTGTTGATCATCCTATGTTTCTTGAGAAGGTCTGATAACCCATTAATTACCTGCGTTCTAATTGAGTGATGCAAAGTTCTAAAAGTTTTGGTATCTCAGTACACCCTTTGAATCATAAAACTTTCAGGTATGGGGCAAGACTGGAGCAAAATTATACGGTCCTACCACTGGAGATGACTACCGGGACAACCAGTTGCGGTTCTGCCTTTTATGCCTCGTAAGTAAATGCATAGATGTGTCGCAACAGCCTCAGCCTTGATGTACAAAGCCATGAAGTGGCTACACTAAGTAGTTTTACAAATTGTATTGTTTTGTTCTATACAGAGACATTCATTAGTTGAGATATGTATTTATACACTAAGAGAACAGAATCTGTAAATTCCATCTGATAATGT…
>533
GTTTTTGTTGATCATCCTATGTTTCTTGAGAAGGTCTGATAACCCATTAATTACCTGCGTTCTAATTGAGTGATGCAAAGTTCTAAAAGTTTTGGTATCTCAGTACACCCTTTGAATCATAAAACTTTCAGGTATGGGGCAAGACTGGAGCAAAATTATACGGTCCTACCACTGGAGATGACTACCGGGACAACCAGTTGCGGTTCTGCCTTTTATGCCTCGTAAGTAAATGCATAGATGTGTCGCAACAGCCTCAGCCTTGATGTACAAAGCCATGAAGTGGCTACACTAAGTAGTTTTACAAATTGTATTGTTTTGTTCTATACAGAGACATTCATTAGTTGAGATATGTATTTATACACTAAGAGAACAGAATCTGTAAATTCCATCTGATAATGT…
>535
GTTTTTGTTGATCATCCTATGTTTCTTGAGAAGGTCTGATAACCCATTAATTACCTGCGTTCTAATTGAGTGATGCAAAGTTCTAAAAGTTTTGGTATCTCAGTACACCCTTTGAATCATAAAACTTTCAGGTATGGGGCAAGACTGGAGCAAAATTATACGGTCCTACCACTGGAGATGACTACCGGGACAACCAGTTGCGGTTCTGCCTTTTATGCCTCGTAAGTAAATGCATAGATGTGTCGCAACAGCCTCAGCCTTGATGTACAAAGCCATGAAGTGGCTACACTAAGTAGTTTTACAAATTGTATTGTTTTGTTCTATACAGAGACATTCATTAGTTGAGATATGTATTTATACACTAAGAGAACAGAATCTGTAAATTCCATCTGATAATGT…
>536
GTTTTTGTTGATCATCCTATGTTTCTTGAGAAGGTCTGATAACCCATTAATTACCTGCGTTCTAATTGAGTGATGCAAAGTTCTAAAAGTTTTGGTATCTCAGTACACCCTTTGAATCATAAAACTTTCAGGTATGGGGCAAGACTGGAGCAAAATTATACGGTCCTACCACTGGAGATGACTACCGGGACAACCAGTTGCGGTTCTGCCTTTTATGCCTCGTAAGTAAATGCATAGATGTGTCGCAACAGCCTCAGCCTTGATGTACAAAGCCATGAAGTGGCTACACTAAGTAGTTTTACAAATTGTATTGTTTTGTTCTATACAGAGACATTCATTAGTTGAGATATGTATTTATACACTAAGAGAACAGAATCTGTAAATTCCATCTGATAATGT…
>538
GTTTTTGTTGATCATCCTATGTTTCTTGAGAAGGTCTGATAACCCATTAATTACCTGCGTTCTAATTGAGTGATGCAAAGTTCTAAAAGTTTTGGTATCTCAGTACACCCTTTGAATCATAAAACTTTCAGGTATGGGGCAAGACTGGAGCAAAATTATACGGTCCTACCACTGGAGATGACTACCGGGACAACCAGTTGCGGTTCTGCCTTTTATGCCTCGTAAGTAAATGCATAGATGTGTCGCAACAGCCTCAGCCTTGATGTACAAAGCCATGAAGTGGCTACACTAAGTAGTTTTACAAATTGTATTGTTTTGTTCTATACAGAGACATTCATTAGTTGAGATATGTATTTATACACTAAGAGAACAGAATCTGTAAATTCCATCTGATAATGT…
>593
GTTTTTGTTGATCATCCTATGTTTCTTGAGAAGGTCTGATAACCCATTAATTACCTGCGTTCTAATTGAGTGATGCAAAGTTCTAAAAGTTTTGGTATCTCAGTACACCCTTTGAATCATAAAACTTTCAGGTATGGGGCAAGACTGGAGCAAAATTATACGGTCCTACCACTGGAGATGACTACCGGGACAACCAGTTGCGGTTCTGCCTTTTATGCCTCGTAAGTAAATGCATAGATGTGTCGCAACAGCCTCAGCCTTGATGTACAAAGCCATGAAGTGGCTACACTAAGTAGTTTTACAAATTGTATTGTTTTGTTCTATACAGAGACATTCATTAGTTGAGATATGTATTTATACACTAAGAGAACAGAATCTGTAAATTCCATCTGATAATGT…
>615
GTTTTTGTTGATCATCCTATGTTTCTTGAGAAGGTCTGATAAACCATTAATTACCTGCGTTCTAATTGAGTGATGCAAAGTTCTAAAAGTTTTGGTATCTCAGTACACCCTTTGAATCATAAAACTTTCAGGTATGGGGCAAGACTGGACCAAAATTATACGGTCCTACCACTGGAGATGACTACCGGGACAACCAGTTGCGGTTCTGCCTTTTATGCCTCGTAAGTAAATGCATAGATGTGTCGCAACAGCCTCAGCCTTGATGTACAA-GCCATGAAGTGGCTACACTAAGTAGTTCTACAAATTGTATTGTTTTGTTCTATACAGAGACATTCATTAGTTGAGATATGTATTTATACACTAAGAGAACAGAATCTGTAAATTCCATCTGATAATGT…
>633
GTTTTTGTTGATCATCCTATGTTTCTTGAGAAGGTCTGATAACCCATTAATTACCTGCGTTCTAATTGAGTGATGCAAAGTTCTAAAAGTTTTGGTATCTCAGTACACCCTTTGAATCATAAAACTTTCAGGTATGGGGCAAGACTGGAGCAAAATTATACGGTCCTACCACTGGAGATGACTACCGGGACAACCAGTTGCGGTTCTGCCTTTTATGCCTCGTAAGTAAATGCATAGATGTGTCGCAACAGCCTCAGCCTTGATGTACAAAGCCATGAAGTGGCTACACTAAGTAGTTTTACAAATTGTATTGTTTTGTTCTATACAGAGACATTCATTAGTTGAGATATGTATTTATACACTAAGAGAACAGAATCTGTAAATTCCATCTGATAATGT…
>636
GTTTTTGTTGATCATCCTATGTTTCTTGAGAAGGTCTGATAACCCATTAATTACCTGCGTTCTAATTGAGTGATGCAAAGTTCTAAAAGTTTTGGTATCTCAGTACACCCTTTGAATCATAAAACTTTCAGGTATGGGGCAAGACTGGAGCAAAATTATACGGTCCTACCACTGGAGATGACTACCGGGACAACCAGTTGCGGTTCTGCCTTTTATGCCTCGTAAGTAAATGCATAGATGTGTCGCAACAGCCTCAGCCTTGATGTACAAAGCCATGAAGTGGCTACACTAAGTAGTTTTACAAATTGTATTGTTTTGTTCTATACAGAGACATTCATTAGTTGAGATATGTATTTATACACTAAGAGAACAGAATCTGTAAATTCCATCTGATAATGT…
>638
GTTTTTGTTGATCATCCTATGTTTCTTGAGAAGGTCTGATAACCCATTAATTACCTGCGTTCTAATTGAGTGATGCAAAGTTCTAAAAGTTTTGGTATCTCAGTACACCCTTTGAATCATAAAACTTTCAGGTATGGGGCAAGACTGGAGCAAAATTATACGGTCCTACCACTGGAGATGACTACCGGGACAACCAGTTGCGGTTCTGCCTTTTATGCCTCGTAAGTAAATGCATAGATGTGTCGCAACAGCCTCAGCCTTGATGTACAAAGCCATGAAGTGGCTACACTAAGTAGTTTTACAAATTGTATTGTTTTGTTCTATACAGAGACATTCATTAGTTGAGATATGTATTTATACACTAAGAGAACAGAATCTGTAAATTCCATCTGATAATGT…
>391
GTTTTTGTTGATCATCCTATGTTTCTTGAGAAGGTCTGATAAACCATTAATTACCTGCGTTCTAATTGAGTGATGCAAAGTTCTAAAAGTTTTGGTATCTCAGTACACCCTTTGAATCATAAAACTTTCAGGTATGGGGCAAGACTGGACCAAAATTATACGGTCCTACCACTGGAGATGACTACCGGGACAACCAGTTGCGGTTCTGCCTTTTATGCCTCGTAAGTAAATGCATAGATGTGTCGCAACAGCCTCAGCCTTGATGTACAA-GCCATGAAGTGGCTACACTAAGTAGTTCTACAAATTGTATTGTTTTGTTCTATACAGAGACATTCATTAGTTGAGATATGTATTTATACACTAAGAGAACAGAATCTGTAAATTCCATCTGATAATGT…
>476
GTTTTTGTTGATCATCCTATGTTTCTTGAGAAGGTCTGATAACCCATTAATTACCTGCGTTCTAATTGAGTGATGCAAAGTTCTAAAAGTTTTGGTATCTCAGTACACCCTTTGAATCATAAAACTTTCAGGTATGGGGCAAGACTGGAGCAAAATTATACGGTCCTACCACTGGAGATGACTACCGGGACAACCAGTTGCGGTTCTGCCTTTTATGCCTCGTAAGTAAATGCATAGATGTGTCGCAACAGCCTCAGCCTTGATGTACAAAGCCATGAAGTGGCTACACTAAGTAGTTTTACAAATTGTATTGTTTTGTTCTATACAGAGACATTCATTAGTTGAGATATGTATTTATACACTAAGAGAACAGAATCTGTAAATTCCATCTGATAATGT…
>490
GTTTTTGTTGATCATCCTATGTTTCTTGAGAAGGTCTGATAAACCATTAATTACCTGCGTTCTAATTGAGTGATGCAAAGTTCTAAAAGTTTTGGTATCTCAGTACACCCTTTGAATCATAAAACTTTCAGGTATGGGGCAAGACTGGACCAAAATTATACGGTCCTACCACTGGAGATGACTACCGGGACAACCAGTTGCGGTTCTGCCTTTTATGCCTCGTAAGTAAATGCATAGATGTGTCGCAACAGCCTCAGCCTTGATGTACAA-GCCATGAAGTGGCTACACTAAGTAGTTCTACAAATTGTATTGTTTTGTTCTATACAGAGACATTCATTAGTTGAGATATGTATTTATACACTAAGAGAACAGAATCTGTAAATTCCATCTGATAATGT…
>630
GTTTTTGTTGATCATCCTATGTTTCTTGAGAAGGTCTGATAAACCATTAATTACCTGCGTTCTAATTGAGTGATGCAAAGTTCTAAAAGTTTTGGTATCTCAGTACACCCTTTGAATCATAAAACTTTCAGGTATGGGGCAAGACTGGACCAAAATTATACGGTCCTACCACTGGAGATGACTACCGGGACAACCAGTTGCGGTTCTGCCTTTTATGCCTCGTAAGTAAATGCATAGATGTGTCGCAACAGCCTCAGCCTTGATGTACAA-GCCATGAAGTGGCTACACTAAGTAGTTCTACAAATTGTATTGTTTTGTTCTATACAGAGACATTCATTAGTTGAGATATGTATTTATACACTAAGAGAACAGAATCTGTAAATTCCATCTGATAATGT…
>402
GTTTTTGTTGATCATCCTATGTTTCTTGAGAAGGTCTGATAAACCATTAATTACCTGCGTTCTAATTGAGTGATGCAAAGTTCTAAAAGTTTTGGTATCTCAGTACACCCTTTGAATCATAAAACTTTCAGGTATGGGGCAAGACTGGACCAAAATTATACGGTCCTACCACTGGAGATGACTACCGGGACAACCAGTTGCGGTTCTGCCTTTTATGCCTCGTAAGTAAATGCATAGATGTGTCGCAACAGCCTCAGCCTTGATGTACAA-GCCATGAAGTGGCTACACTAAGTAGTTCTACAAATTGTATTGTTTTGTTCTATACAGAGACATTCATTAGTTGAGATATGTATTTATACACTAAGAGAACAGAATCTGTAAATTCCATCTGATAATGT…
>493
GTTTTTGTTGATCATCCTATGTTTCTTGAGAAGGTCTGATAAACCATTAATTACCTGCGTTCTAATTGAGTGATGCAAAGTTCTAAAAGTTTTGGTATCTCAGTACACCCTTTGAATCATAAAACTTTCAGGTATGGGGCAAGACTGGACCAAAATTATACGGTCCTACCACTGGAGATGACTACCGGGACAACCAGTTGCGGTTCTGCCTTTTATGCCTCGTAAGTAAATGCATAGATGTGTCGCAACAGCCTCAGCCTTGATGTACAA-GCCATGAAGTGGCTACACTAAGTAGTTCTACAAATTGTATTGTTTTGTTCTATACAGAGACATTCATTAGTTGAGATATGTATTTATACACTAAGAGAACAGAATCTGTAAATTCCATCTGATAATGT…
>441
GTTTTTGTTGATCATCCTATGTTTCTTGAGAAGGTCTGATAAACCATTAATTACCTGCGTTCTAATTGAGTGATGCAAAGTTCTAAAAGTTTTGGTATCTCAGTACACCCTTTGAATCATAAAACTTTCAGGTATGGGGCAAGACTGGACCAAAATTATACGGTCCTACCACTGGAGATGACTACCGGGACAACCAGTTGCGGTTCTGCCTTTTATGCCTCGTAAGTAAATGCATAGATGTGTCGCAACAGCCTCAGCCTTGATGTACAAAGCCATGAAGTGGCTACACTAAGTAGTTCTACAAATTGTATTGTTTTGTTCTATACAGAGACATTCATTAGTTGAGATATGTATTTATACACTAAGAGAACAGAATCTGTAAATTCCATCTGATAATGT…
>442
GTTTTTGTTGATCATCCTATGTTTCTTGAGAAGGTCTGATAACCCATTAATTACCTGCGTTCTAATTGAGTGATGCAAAGTTCTAAAAGTTTTGGTATCTCAGTACACCCTTTGAATCATAAAACTTTCAGGTATGGGGCAAGACTGGAGCAAAATTATACGGTCCTACCACTGGAGATGACTACCGGGACAACCAGTTGCGGTTCTGCCTTTTATGCCTCGTAAGTAAATGCATAGATGTGTCGCAACAGCCTCAGCCTTGATGTACAAAGCCATGAAGTGGCTACACTAAGTAGTTTTACAAATTGTATTGTTTTGTTCTATACAGAGACATTCATTAGTTGAGATATGTATTTATACACTAAGAGAACAGAATCTGTAAATTCCATCTGATAATGT…
>562
GTTTTTGTTGATCATCCTATGTTTCTTGAGAAGGTCTGATAAACCATTAATTACCTGCGTTCTAATTGAGTGATGCAAAGTTCTAAAAGTTTTGGTATCTCAGTACACCCTTTGAATCATAAAACTTTCAGGTATGGGGCAAGACTGGACCAAAATTATACGGTCCTACCACTGGAGATGACTACCGGGACAACCAGTTGCGGTTCTGCCTTTTATGCCTCGTAAGTAAATGCATAGATGTGTCGCAACAGCCTCAGCCTTGATGTACAAAGCCATGAAGTGGCTACACTAAGTAGTTCTACAAATTGTATTGTTTTGTTCTATACAGAGACATTCATTAGTTGAGATATGTATTTATACACTAAGAGAACAGAATCTGTAAATTCCATCTGATAATGT…
>564
GTTTTTGTTGATCATCCTATGTTTCTTGAGAAGGTCTGATAAACCATTAATTACCTGCGTTCTAATTGAGTGATGCAAAGTTCTAAAAGTTTTGGTATCTCAGTACACCCTTTGAATCATAAAACTTTCAGGTATGGGGCAAGACTGGACCAAAATTATACGGTCCTACCACTGGAGATGACTACCGGGACAACCAGTTGCGGTTCTGCCTTTTATGCCTCGTAAGTAAATGCATAGATGTGTCGCAACAGCCTCAGCCTTGATGTACAAAGCCATGAAGTGGCTACACTAAGTAGTTCTACAAATTGTATTGTTTTGTTCTATACAGAGACATTCATTAGTTGAGATATGTATTTATACACTAAGAGAACAGAATCTGTAAATTCCATCTGATAATGT…
>597
GTTTTTGTTGATCATCCTATGTTTCTTGAGAAGGTCTGATAACCCATTAATTACCTGCGTTCTAATTGAGTGATGCAAAGTTCTAAAAGTTTTGGTATCTCAGTACACCCTTTGAATCATAAAACTTTCAGGTATGGGGCAAGACTGGAGCAAAATTATACGGTCCTACCACTGGAGATGACTACCGGGACAACCAGTTGCGGTTCTGCCTTTTATGCCTCGTAAGTAAATGCATAGATGTGTCGCAACAGCCTCAGCCTTGATGTACAAAGCCATGAAGTGGCTACACTAAGTAGTTTTACAAATTGTATTGTTTTGTTCTATACAGAGACATTCATTAGTTGAGATATGTATTTATACACTAAGAGAACAGAATCTGTAAATTCCATCTGATAATGT…
>600
GTTTTTGTTGATCATCCTATGTTTCTTGAGAAGGTCTGATAAACCATTAATTACCTGCGTTCTAATTGAGTGATGCAAAGTTCTAAAAGTTTTGGTATCTCAGTACACCCTTTGAATCATAAAACTTTCAGGTATGGGGCAAGACTGGACCAAAATTATACGGTCCTACCACTGGAGATGACTACCGGGACAACCAGTTGCGGTTCTGCCTTTTATGCCTCGTAAGTAAATGCATAGATGTGTCGCAACAGCCTCAGCCTTGATGTACAAAGCCATGAAGTGGCTACACTAAGTAGTTCTACAAATTGTATTGTTTTGTTCTATACAGAGACATTCATTAGTTGAGATATGTATTTATACACTAAGAGAACAGAATCTGTAAATTCCATCTGATAATGT…
>608
GTTTTTGTTGATCATCCTATGTTTCTTGAGAAGGTCTGATAAACCATTAATTACCTGCGTTCTAATTGAGTGATGCAAAGTTCTAAAAGTTTTGGTATCTCAGTACACCCTTTGAATCATAAAACTTTCAGGTATGGGGCAAGACTGGACCAAAATTATACGGTCCTACCACTGGAGATGACTACCGGGACAACCAGTTGCGGTTCTGCCTTTTATGCCTCGTAAGTAAATGCATAGATGTGTCGCAACAGCCTCAGCCTTGATGTACAAAGCCATGAAGTGGCTACACTAAGTAGTTCTACAAATTGTATTGTTTTGTTCTATACAGAGACATTCATTAGTTGAGATATGTATTTATACACTAAGAGAACAGAATCTGTAAATTCCATCTGATAATGT…
>609
GTTTTTGTTGATCATCCTATGTTTCTTGAGAAGGTCTGATAAACCATTAATTACCTGCGTTCTAATTGAGTGATGCAAAGTTCTAAAAGTTTTGGTATCTCAGTACACCCTTTGAATCATAAAACTTTCAGGTATGGGGCAAGACTGGACCAAAATTATACGGTCCTACCACTGGAGATGACTACCGGGACAACCAGTTGCGGTTCTGCCTTTTATGCCTCGTAAGTAAATGCATAGATGTGTCGCAACAGCCTCAGCCTTGATGTACAAAGCCATGAAGTGGCTACACTAAGTAGTTCTACAAATTGTATTGTTTTGTTCTATACAGAGACATTCATTAGTTGAGATATGTATTTATACACTAAGAGAACAGAATCTGTAAATTCCATCTGATAATGT…
>612
GTTTTTGTTGATCATCCTATGTTTCTTGAGAAGGTCTGATAAACCATTAATTACCTGCGTTCTAATTGAGTGATGCAAAGTTCTAAAAGTTTTGGTATCTCAGTACACCCTTTGAATCATAAAACTTTCAGGTATGGGGCAAGACTGGACCAAAATTATACGGTCCTACCACTGGAGATGACTACCGGGACAACCAGTTGCGGTTCTGCCTTTTATGCCTCGTAAGTAAATGCATAGATGTGTCGCAACAGCCTCAGCCTTGATGTACAAAGCCATGAAGTGGCTACACTAAGTAGTTCTACAAATTGTATTGTTTTGTTCTATACAGAGACATTCATTAGTTGAGATATGTATTTATACACTAAGAGAACAGAATCTGTAAATTCCATCTGATAATGT…
>471
GTTTTTGTTGATCATCCTATGTTTCTTGAGAAGGTCTGATAACCCATTAATTACCTGCGTTCTAATTGAGTGATGCAAAGTTCTAAAAGTTTTGGTATCTCAGTACACCCTTTGAATCATAAAACTTTCAGGTATGGGGCAAGACTGGAGCAAAATTATACGGTCCTACCACTGGAGATGACTACCGGGACAACCAGTTGCGGTTCTGCCTTTTATGCCTCGTAAGTAAATGCATAGATGTGTCGCAACAGCCTCAGCCTTGATGTACAAAGCCATGAAGTGGCTACACTAAGTAGTTTTACAAATTGTATTGTTTTGTTCTATACAGAGACATTCATTAGTTGAGATATGTATTTATACACTAAGAGAACAGAATCTGTAAATTCCATCTGATAATGT…
>558
GTTTTTGTTGATCATCCTATGTTTCTTGAGAAGGTCTGATAAACCATTAATTACCTGCGTTCTAATTGAGTGATGCAAAGTTCTAAAAGTTTTGGTATCTCAGTACACCCTTTGAATCATAAAACTTTCAGGTATGGGGCAAGACTGGACCAAAATTATACGGTCCTACCACTGGAGATGACTACCGGGACAACCAGTTGCGGTTCTGCCTTTTATGCCTCGTAAGTAAATGCATAGATGTGTCGCAACAGCCTCAGCCTTGATGTACAAAGCCATGAAGTGGCTACACTAAGTAGTTCTACAAATTGTATTGTTTTGTTCTATACAGAGACATTCATTAGTTGAGATATGTATTTATACACTAAGAGAACAGAATCTGTAAATTCCATCTGATAATGT…
>559
GTTTTTGTTGATCATCCTATGTTTCTTGAGAAGGTCTGATAAACCATTAATTACCTGCGTTCTAATTGAGTGATGCAAAGTTCTAAAAGTTTTGGTATCTCAGTACACCCTTTGAATCATAAAACTTTCAGGTATGGGGCAAGACTGGACCAAAATTATACGGTCCTACCACTGGAGATGACTACCGGGACAACCAGTTGCGGTTCTGCCTTTTATGCCTCGTAAGTAAATGCATAGATGTGTCGCAACAGCCTCAGCCTTGATGTACAAAGCCATGAAGTGGCTACACTAAGTAGTTCTACAAATTGTATTGTTTTGTTCTATACAGAGACATTCATTAGTTGAGATATGTATTTATACACTAAGAGAACAGAATCTGTAAATTCCATCTGATAATGT…
>560
GTTTTTGTTGATCATCCTATGTTTCTTGAGAAGGTCTGATAACCCATTAATTACCTGCGTTCTAATTGAGTGATGCAAAGTTCTAAAAGTTTTGGTATCTCAGTACACCCTTTGAATCATAAAACTTTCAGGTATGGGGCAAGACTGGAGCAAAATTATACGGTCCTACCACTGGAGATGACTACCGGGACAACCAGTTGCGGTTCTGCCTTTTATGCCTCGTAAGTAAATGCATAGATGTGTCGCAACAGCCTCAGCCTTGATGTACAAAGCCATGAAGTGGCTACACTAAGTAGTTTTACAAATTGTATTGTTTTGTTCTATACAGAGACATTCATTAGTTGAGATATGTATTTATACACTAAGAGAACAGAATCTGTAAATTCCATCTGATAATGT…
>563
GTTTTTGTTGATCATCCTATGTTTCTTGAGAAGGTCTGATAACCCATTAATTACCTGCGTTCTAATTGAGTGATGCAAAGTTCTAAAAGTTTTGGTATCTCAGTACACCCTTTGAATCATAAAACTTTCAGGTATGGGGCAAGACTGGAGCAAAATTATACGGTCCTACCACTGGAGATGACTACCGGGACAACCAGTTGCGGTTCTGCCTTTTATGCCTCGTAAGTAAATGCATAGATGTGTCGCAACAGCCTCAGCCTTGATGTACAAAGCCATGAAGTGGCTACACTAAGTAGTTTTACAAATTGTATTGTTTTGTTCTATACAGAGACATTCATTAGTTGAGATATGTATTTATACACTAAGAGAACAGAATCTGTAAATTCCATCTGATAATGT…
>565
GTTTTTGTTGATCATCCTATGTTTCTTGAGAAGGTCTGATAAACCATTAATTACCTGCGTTCTAATTGAGTGATGCAAAGTTCTAAAAGTTTTGGTATCTCAGTACACCCTTTGAATCATAAAACTTTCAGGTATGGGGCAAGACTGGACCAAAATTATACGGTCCTACCACTGGAGATGACTACCGGGACAACCAGTTGCGGTTCTGCCTTTTATGCCTCGTAAGTAAATGCATAGATGTGTCGCAACAGCCTCAGCCTTGATGTACAAAGCCATGAAGTGGCTACACTAAGTAGTTCTACAAATTGTATTGTTTTGTTCTATACAGAGACATTCATTAGTTGAGATATGTATTTATACACTAAGAGAACAGAATCTGTAAATTCCATCTGATAATGT…
>566
GTTTTTGTTGATCATCCTATGTTTCTTGAGAAGGTCTGATAAACCATTAATTACCTGCGTTCTAATTGAGTGATGCAAAGTTCTAAAAGTTTTGGTATCTCAGTACACCCTTTGAATCATAAAACTTTCAGGTATGGGGCAAGACTGGACCAAAATTATACGGTCCTACCACTGGAGATGACTACCGGGACAACCAGTTGCGGTTCTGCCTTTTATGCCTCGTAAGTAAATGCATAGATGTGTCGCAACAGCCTCAGCCTTGATGTACAAAGCCATGAAGTGGCTACACTAAGTAGTTCTACAAATTGTATTGTTTTGTTCTATACAGAGACATTCATTAGTTGAGATATGTATTTATACACTAAGAGAACAGAATCTGTAAATTCCATCTGATAATGT…
>569
GTTTTTGTTGATCATCCTATGTTTCTTGAGAAGGTCTGATAACCCATTAATTACCTGCGTTCTAATTGAGTGATGCAAAGTTCTAAAAGTTTTGGTATCTCAGTACACCCTTTGAATCATAAAACTTTCAGGTATGGGGCAAGACTGGAGCAAAATTATACGGTCCTACCACTGGAGATGACTACCGGGACAACCAGTTGCGGTTCTGCCTTTTATGCCTCGTAAGTAAATGCATAGATGTGTCGCAACAGCCTCAGCCTTGATGTACAAAGCCATGAAGTGGCTACACTAAGTAGTTTTACAAATTGTATTGTTTTGTTCTATACAGAGACATTCATTAGTTGAGATATGTATTTATACACTAAGAGAACAGAATCTGTAAATTCCATCTGATAATGT…
>601
GTTTTTGTTGATCATCCTATGTTTCTTGAGAAGGTCTGATAAACCATTAATTACCTGCGTTCTAATTGAGTGATGCAAAGTTCTAAAAGTTTTGGTATCTCAGTACACCCTTTGAATCATAAAACTTTCAGGTATGGGGCAAGACTGGACCAAAATTATACGGTCCTACCACTGGAGATGACTACCGGGACAACCAGTTGCGGTTCTGCCTTTTATGCCTCGTAAGTAAATGCATAGATGTGTCGCAACAGCCTCAGCCTTGATGTACAAAGCCATGAAGTGGCTACACTAAGTAGTTCTACAAATTGTATTGTTTTGTTCTATACAGAGACATTCATTAGTTGAGATATGTATTTATACACTAAGAGAACAGAATCTGTAAATTCCATCTGATAATGT…
>645
GTTTTTGTTGATCATCCTATGTTTCTTGAGAAGGTCTGATAAACCATTAATTACCTGCGTTCTAATTGAGTGATGCAAAGTTCTAAAAGTTTTGGTATCTCAGTACACCCTTTGAATCATAAAACTTTCAGGTATGGGGCAAGACTGGACCAAAATTATACGGTCCTACCACTGGAGATGACTACCGGGACAACCAGTTGCGGTTCTGCCTTTTATGCCTCGTAAGTAAATGCATAGATGTGTCGCAACAGCCTCAGCCTTGATGTACAAAGCCATGAAGTGGCTACACTAAGTAGTTCTACAAATTGTATTGTTTTGTTCTATACAGAGACATTCATTAGTTGAGATATGTATTTATACACTAAGAGAACAGAATCTGTAAATTCCATCTGATAATGT…
>647
GTTTTTGTTGATCATCCTATGTTTCTTGAGAAGGTCTGATAAACCATTAATTACCTGCGTTCTAATTGAGTGATGCAAAGTTCTAAAAGTTTTGGTATCTCAGTACACCCTTTGAATCATAAAACTTTCAGGTATGGGGCAAGACTGGACCAAAATTATACGGTCCTACCACTGGAGATGACTACCGGGACAACCAGTTGCGGTTCTGCCTTTTATGCCTCGTAAGTAAATGCATAGATGTGTCGCAACAGCCTCAGCCTTGATGTACAAAGCCATGAAGTGGCTACACTAAGTAGTTCTACAAATTGTATTGTTTTGTTCTATACAGAGACATTCATTAGTTGAGATATGTATTTATACACTAAGAGAACAGAATCTGTAAATTCCATCTGATAATGT…
>415
GTTTTTGTTGATCATCCTATGTTTCTTGAGAAGGTCTGATAACCCATTAATTACCTGCGTTCTAATTGAGTGATGCAAAGTTCTAAAAGTTTTGGTATCTCAGTACACCCTTTGAATCATAAAACTTTCAGGTATGGGGCAAGACTGGAGCAAAATTATACGGTCCTACCACTGGAGATGACTACCGGGACAACCAGTTGCGGTTCTGCCTTTTATGCCTCGTAAGTAAATGCATAGATGTGTCGCAACAGCCTCAGCCTTGATGTACAAAGCCATGAAGTGGCTACACTAAGTAGTTTTACAAATTGTATTGTTTTGTTCTATACAGAGACATTCATTAGTTGAGATATGTATTTATACACTAAGAGAACAGAATCTGTAAATTCCATCTGATAATGT…
>419
GTTTTTGTTGATCATCCTATGTTTCTTGAGAAGGTCTGATAAACCATTAATTACCTGCGTTCTAATTGAGTGATGCAAAGTTCTAAAAGTTTTGGTATCTCAGTACACCCTTTGAATCATAAAACTTTCAGGTATGGGGCAAGACTGGACCAAAATTATACGGTCCTACCACTGGAGATGACTACCGGGACAACCAGTTGCGGTTCTGCCTTTTATGCCTCGTAAGTAAATGCATAGATGTGTCGCAACAGCCTCAGCCTTGATGTACAAAGCCATGAAGTGGCTACACTAAGTAGTTCTACAAATTGTATTGTTTTGTTCTATACAGAGACATTCATTAGTTGAGATATGTATTTATACACTAAGAGAACAGAATCTGTAAATTCCATCTGATAATGT…
>420
GTTTTTGTTGATCATCCTATGTTTCTTGAGAAGGTCTGATAAACCATTAATTACCTGCGTTCTAATTGAGTGATGCAAAGTTCTAAAAGTTTTGGTATCTCAGTACACCCTTTGAATCATAAAACTTTCAGGTATGGGGCAAGACTGGACCAAAATTATACGGTCCTACCACTGGAGATGACTACCGGGACAACCAGTTGCGGTTCTGCCTTTTATGCCTCGTAAGTAAATGCATAGATGTGTCGCAACAGCCTCAGCCTTGATGTACAAAGCCATGAAGTGGCTACACTAAGTAGTTCTACAAATTGTATTGTTTTGTTCTATACAGAGACATTCATTAGTTGAGATATGTATTTATACACTAAGAGAACAGAATCTGTAAATTCCATCTGATAATGT…
>454
GTTTTTGTTGATCATCCTATGTTTCTTGAGAAGGTCTGATAAACCATTAATTACCTGCGTTCTAATTGAGTGATGCAAAGTTCTAAAAGTTTTGGTATCTCAGTACACCCTTTGAATCATAAAACTTTCAGGTATGGGGCAAGACTGGACCAAAATTATACGGTCCTACCACTGGAGATGACTACCGGGACAACCAGTTGCGGTTCTGCCTTTTATGCCTCGTAAGTAAATGCATAGATGTGTCGCAACAGCCTCAGCCTTGATGTACAAAGCCATGAAGTGGCTACACTAAGTAGTTCTACAAATTGTATTGTTTTGTTCTATACAGAGACATTCATTAGTTGAGATATGTATTTATACACTAAGAGAACAGAATCTGTAAATTCCATCTGATAATGT…
>455
GTTTTTGTTGATCATCCTATGTTTCTTGAGAAGGTCTGATAAACCATTAATTACCTGCGTTCTAATTGAGTGATGCAAAGTTCTAAAAGTTTTGGTATCTCAGTACACCCTTTGAATCATAAAACTTTCAGGTATGGGGCAAGACTGGACCAAAATTATACGGTCCTACCACTGGAGATGACTACCGGGACAACCAGTTGCGGTTCTGCCTTTTATGCCTCGTAAGTAAATGCATAGATGTGTCGCAACAGCCTCAGCCTTGATGTACAAAGCCATGAAGTGGCTACACTAAGTAGTTCTACAAATTGTATTGTTTTGTTCTATACAGAGACATTCATTAGTTGAGATATGTATTTATACACTAAGAGAACAGAATCTGTAAATTCCATCTGATAATGT…
>498
GTTTTTGTTGATCATCCTATGTTTCTTGAGAAGGTCTGATAAACCATTAATTACCTGCGTTCTAATTGAGTGATGCAAAGTTCTAAAAGTTTTGGTATCTCAGTACACCCTTTGAATCATAAAACTTTCAGGTATGGGGCAAGACTGGACCAAAATTATACGGTCCTACCACTGGAGATGACTACCGGGACAACCAGTTGCGGTTCTGCCTTTTATGCCTCGTAAGTAAATGCATAGATGTGTCGCAACAGCCTCAGCCTTGATGTACAAAGCCATGAAGTGGCTACACTAAGTAGTTCTACAAATTGTATTGTTTTGTTCTATACAGAGACATTCATTAGTTGAGATATGTATTTATACACTAAGAGAACAGAATCTGTAAATTCCATCTGATAATGT…
>540
GTTTTTGTTGATCATCCTATGTTTCTTGAGAAGGTCTGATAAACCATTAATTACCTGCGTTCTAATTGAGTGATGCAAAGTTCTAAAAGTTTTGGTATCTCAGTACACCCTTTGAATCATAAAACTTTCAGGTATGGGGCAAGACTGGACCAAAATTATACGGTCCTACCACTGGAGATGACTACCGGGACAACCAGTTGCGGTTCTGCCTTTTATGCCTCGTAAGTAAATGCATAGATGTGTCGCAACAGCCTCAGCCTTGATGTACAAAGCCATGAAGTGGCTACACTAAGTAGTTCTACAAATTGTATTGTTTTGTTCTATACAGAGACATTCATTAGTTGAGATATGTATTTATACACTAAGAGAACAGAATCTGTAAATTCCATCTGATAATGT…
>547
GTTTTTGTTGATCATCCTATGTTTCTTGAGAAGGTCTGATAAACCATTAATTACCTGCGTTCTAATTGAGTGATGCAAAGTTCTAAAAGTTTTGGTATCTCAGTACACCCTTTGAATCATAAAACTTTCAGGTATGGGGCAAGACTGGACCAAAATTATACGGTCCTACCACTGGAGATGACTACCGGGACAACCAGTTGCGGTTCTGCCTTTTATGCCTCGTAAGTAAATGCATAGATGTGTCGCAACAGCCTCAGCCTTGATGTACAAAGCCATGAAGTGGCTACACTAAGTAGTTCTACAAATTGTATTGTTTTGTTCTATACAGAGACATTCATTAGTTGAGATATGTATTTATACACTAAGAGAACAGAATCTGTAAATTCCATCTGATAATGT…
>553
GTTTTTGTTGATCATCCTATGTTTCTTGAGAAGGTCTGATAACCCATTAATTACCTGCGTTCTAATTGAGTGATGCAAAGTTCTAAAAGTTTTGGTATCTCAGTACACCCTTTGAATCATAAAACTTTCAGGTATGGGGCAAGACTGGAGCAAAATTATACGGTCCTACCACTGGAGATGACTACCGGGACAACCAGTTGCGGTTCTGCCTTTTATGCCTCGTAAGTAAATGCATAGATGTGTCGCAACAGCCTCAGCCTTGATGTACAAAGCCATGAAGTGGCTACACTAAGTAGTTTTACAAATTGTATTGTTTTGTTCTATACAGAGACATTCATTAGTTGAGATATGTATTTATACACTAAGAGAACAGAATCTGTAAATTCCATCTGATAATGT…
>629
GTTTTTGTTGATCATCCTATGTTTCTTGAGAAGGTCTGATAAACCATTAATTACCTGCGTTCTAATTGAGTGATGCAAAGTTCTAAAAGTTTTGGTATCTCAGTACACCCTTTGAATCATAAAACTTTCAGGTATGGGGCAAGACTGGACCAAAATTATACGGTCCTACCACTGGAGATGACTACCGGGACAACCAGTTGCGGTTCTGCCTTTTATGCCTCGTAAGTAAATGCATAGATGTGTCGCAACAGCCTCAGCCTTGATGTACAAAGCCATGAAGTGGCTACACTAAGTAGTTCTACAAATTGTATTGTTTTGTTCTATACAGAGACATTCATTAGTTGAGATATGTATTTATACACTAAGAGAACAGAATCTGTAAATTCCATCTGATAATGT…
>643
GTTTTTGTTGATCATCCTATGTTTCTTGAGAAGGTCTGATAAACCATTAATTACCTGCGTTCTAATTGAGTGATGCAAAGTTCTAAAAGTTTTGGTATCTCAGTACACCCTTTGAATCATAAAACTTTCAGGTATGGGGCAAGACTGGACCAAAATTATACGGTCCTACCACTGGAGATGACTACCGGGACAACCAGTTGCGGTTCTGCCTTTTATGCCTCGTAAGTAAATGCATAGATGTGTCGCAACAGCCTCAGCCTTGATGTACAAAGCCATGAAGTGGCTACACTAAGTAGTTCTACAAATTGTATTGTTTTGTTCTATACAGAGACATTCATTAGTTGAGATATGTATTTATACACTAAGAGAACAGAATCTGTAAATTCCATCTGATAATGT…
>644
GTTTTTGTTGATCATCCTATGTTTCTTGAGAAGGTCTGATAAACCATTAATTACCTGCGTTCTAATTGAGTGATGCAAAGTTCTAAAAGTTTTGGTATCTCAGTACACCCTTTGAATCATAAAACTTTCAGGTATGGGGCAAGACTGGACCAAAATTATACGGTCCTACCACTGGAGATGACTACCGGGACAACCAGTTGCGGTTCTGCCTTTTATGCCTCGTAAGTAAATGCATAGATGTGTCGCAACAGCCTCAGCCTTGATGTACAAAGCCATGAAGTGGCTACACTAAGTAGTTCTACAAATTGTATTGTTTTGTTCTATACAGAGACATTCATTAGTTGAGATATGTATTTATACACTAAGAGAACAGAATCTGTAAATTCCATCTGATAATGT…
>648
GTTTTTGTTGATCATCCTATGTTTCTTGAGAAGGTCTGATAAACCATTAATTACCTGCGTTCTAATTGAGTGATGCAAAGTTCTAAAAGTTTTGGTATCTCAGTACACCCTTTGAATCATAAAACTTTCAGGTATGGGGCAAGACTGGACCAAAATTATACGGTCCTACCACTGGAGATGACTACCGGGACAACCAGTTGCGGTTCTGCCTTTTATGCCTCGTAAGTAAATGCATAGATGTGTCGCAACAGCCTCAGCCTTGATGTACAAAGCCATGAAGTGGCTACACTAAGTAGTTCTACAAATTGTATTGTTTTGTTCTATACAGAGACATTCATTAGTTGAGATATGTATTTATACACTAAGAGAACAGAATCTGTAAATTCCATCTGATAATGT…
>649
GTTTTTGTTGATCATCCTATGTTTCTTGAGAAGGTCTGATAAACCATTAATTACCTGCGTTCTAATTGAGTGATGCAAAGTTCTAAAAGTTTTGGTATCTCAGTACACCCTTTGAATCATAAAACTTTCAGGTATGGGGCAAGACTGGACCAAAATTATACGGTCCTACCACTGGAGATGACTACCGGGACAACCAGTTGCGGTTCTGCCTTTTATGCCTCGTAAGTAAATGCATAGATGTGTCGCAACAGCCTCAGCCTTGATGTACAAAGCCATGAAGTGGCTACACTAAGTAGTTCTACAAATTGTATTGTTTTGTTCTATACAGAGACATTCATTAGTTGAGATATGTATTTATACACTAAGAGAACAGAATCTGTAAATTCCATCTGATAATGT…
>650
GTTTTTGTTGATCATCCTATGTTTCTTGAGAAGGTCTGATAAACCATTAATTACCTGCGTTCTAATTGAGTGATGCAAAGTTCTAAAAGTTTTGGTATCTCAGTACACCCTTTGAATCATAAAACTTTCAGGTATGGGGCAAGACTGGACCAAAATTATACGGTCCTACCACTGGAGATGACTACCGGGACAACCAGTTGCGGTTCTGCCTTTTATGCCTCGTAAGTAAATGCATAGATGTGTCGCAACAGCCTCAGCCTTGATGTACAAAGCCATGAAGTGGCTACACTAAGTAGTTCTACAAATTGTATTGTTTTGTTCTATACAGAGACATTCATTAGTTGAGATATGTATTTATACACTAAGAGAACAGAATCTGTAAATTCCATCTGATAATGT…
>478
GTTTTTGTTGATCATCCTATGTTTCTTGAGAAGGTCTGATAAACCATTAATTACCTGCGTTCTAATTGAGTGATGCAAAGTTCTAAAAGTTTTGGTATCTCAGTACACCCTTTGAATCATAAAACTTTCAGGTATGGGGCAAGACTGGACCAAAATTATACGGTCCTACCACTGGAGATGACTACCGGGACAACCAGTTGCGGTTCTGCCTTTTATGCCTCGTAAGTAAATGCATAGATGTGTCGCAACAGCCTCAGCCTTGATGTACAAAGCCATGAAGTGGCTACACTAAGTAGTTCTACAAATTGTATTGTTTTGTTCTATACAGAGACATTCATTAGTTGAGATATGTATTTATACACTAAGAGAACAGAATCTGTAAATTCCATCTGATAATGT…
>492
GTTTTTGTTGATCATCCTATGTTTCTTGAGAAGGTCTGATAAACCATTAATTACCTGCGTTCTAATTGAGTGATGCAAAGTTCTAAAAGTTTTGGTATCTCAGTACACCCTTTGAATCATAAAACTTTCAGGTATGGGGCAAGACTGGACCAAAATTATACGGTCCTACCACTGGAGATGACTACCGGGACAACCAGTTGCGGTTCTGCCTTTTATGCCTCGTAAGTAAATGCATAGATGTGTCGCAACAGCCTCAGCCTTGATGTACAAAGCCATGAAGTGGCTACACTAAGTAGTTCTACAAATTGTATTGTTTTGTTCTATACAGAGACATTCATTAGTTGAGATATGTATTTATACACTAAGAGAACAGAATCTGTAAATTCCATCTGATAATGT…
>505
GTTTTTGTTGATCATCCTATGTTTCTTGAGAAGGTCTGATAAACCATTAATTACCTGCGTTCTAATTGAGTGATGCAAAGTTCTAAAAGTTTTGGTATCTCAGTACACCCTTTGAATCATAAAACTTTCAGGTATGGGGCAAGACTGGACCAAAATTATACGGTCCTACCACTGGAGATGACTACCGGGACAACCAGTTGCGGTTCTGCCTTTTATGCCTCGTAAGTAAATGCATAGATGTGTCGCAACAGCCTCAGCCTTGATGTACAAAGCCATGAAGTGGCTACACTAAGTAGTTCTACAAATTGTATTGTTTTGTTCTATACAGAGACATTCATTAGTTGAGATATGTATTTATACACTAAGAGAACAGAATCTGTAAATTCCATCTGATAATGT…
>526
GTTTTTGTTGATCATCCTATGTTTCTTGAGAAGGTCTGATAACCCATTAATTACCTGCGTTCTAATTGAGTGATGCAAAGTTCTAAAAGTTTTGGTATCTCAGTACACCCTTTGAATCATAAAACTTTCAGGTATGGGGCAAGACTGGAGCAAAATTATACGGTCCTACCACTGGAGATGACTACCGGGACAACCAGTTGCGGTTCTGCCTTTTATGCCTCGTAAGTAAATGCATAGATGTGTCGCAACAGCCTCAGCCTTGATGTACAAAGCCATGAAGTGGCTACACTAAGTAGTTTTACAAATTGTATTGTTTTGTTCTATACAGAGACATTCATTAGTTGAGATATGTATTTATACACTAAGAGAACAGAATCTGTAAATTCCATCTGATAATGT…
>541
GTTTTTGTTGATCATCCTATGTTTCTTGAGAAGGTCTGATAAACCATTAATTACCTGCGTTCTAATTGAGTGATGCAAAGTTCTAAAAGTTTTGGTATCTCAGTACACCCTTTGAATCATAAAACTTTCAGGTATGGGGCAAGACTGGACCAAAATTATACGGTCCTACCACTGGAGATGACTACCGGGACAACCAGTTGCGGTTCTGCCTTTTATGCCTCGTAAGTAAATGCATAGATGTGTCGCAACAGCCTCAGCCTTGATGTACAAAGCCATGAAGTGGCTACACTAAGTAGTTCTACAAATTGTATTGTTTTGTTCTATACAGAGACATTCATTAGTTGAGATATGTATTTATACACTAAGAGAACAGAATCTGTAAATTCCATCTGATAATGT…
>549
GTTTTTGTTGATCATCCTATGTTTCTTGAGAAGGTCTGATAAACCATTAATTACCTGCGTTCTAATTGAGTGATGCAAAGTTCTAAAAGTTTTGGTATCTCAGTACACCCTTTGAATCATAAAACTTTCAGGTATGGGGCAAGACTGGACCAAAATTATACGGTCCTACCACTGGAGATGACTACCGGGACAACCAGTTGCGGTTCTGCCTTTTATGCCTCGTAAGTAAATGCATAGATGTGTCGCAACAGCCTCAGCCTTGATGTACAAAGCCATGAAGTGGCTACACTAAGTAGTTCTACAAATTGTATTGTTTTGTTCTATACAGAGACATTCATTAGTTGAGATATGTATTTATACACTAAGAGAACAGAATCTGTAAATTCCATCTGATAATGT…
>555
GTTTTTGTTGATCATCCTATGTTTCTTGAGAAGGTCTGATAAACCATTAATTACCTGCGTTCTAATTGAGTGATGCAAAGTTCTAAAAGTTTTGGTATCTCAGTACACCCTTTGAATCATAAAACTTTCAGGTATGGGGCAAGACTGGACCAAAATTATACGGTCCTACCACTGGAGATGACTACCGGGACAACCAGTTGCGGTTCTGCCTTTTATGCCTCGTAAGTAAATGCATAGATGTGTCGCAACAGCCTCAGCCTTGATGTACAAAGCCATGAAGTGGCTACACTAAGTAGTTCTACAAATTGTATTGTTTTGTTCTATACAGAGACATTCATTAGTTGAGATATGTATTTATACACTAAGAGAACAGAATCTGTAAATTCCATCTGATAATGT…
>556
GTTTTTGTTGATCATCCTATGTTTCTTGAGAAGGTCTGATAAACCATTAATTACCTGCGTTCTAATTGAGTGATGCAAAGTTCTAAAAGTTTTGGTATCTCAGTACACCCTTTGAATCATAAAACTTTCAGGTATGGGGCAAGACTGGACCAAAATTATACGGTCCTACCACTGGAGATGACTACCGGGACAACCAGTTGCGGTTCTGCCTTTTATGCCTCGTAAGTAAATGCATAGATGTGTCGCAACAGCCTCAGCCTTGATGTACAAAGCCATGAAGTGGCTACACTAAGTAGTTCTACAAATTGTATTGTTTTGTTCTATACAGAGACATTCATTAGTTGAGATATGTATTTATACACTAAGAGAACAGAATCTGTAAATTCCATCTGATAATGT…
>444
GTTTTTGTTGATCATCCTATGTTTCTTGAGAAGGTCTGATAAACCATTAATTACCTGCGTTCTAATTGAGTGATGCAAAGTTCTAAAAGTTTTGGTATCTCAGTACACCCTTTGAATCATAAAACTTTCAGGTATGGGGCAAGACTGGACCAAAATTATACGGTCCTACCACTGGAGATGACTACCGGGACAACCAGTTGCGGTTCTGCCTTTTATGCCTCGTAAGTAAATGCATAGATGTGTCGCAACAGCCTCAGCCTTGATGTACAAAGCCATGAAGTGGCTACACTAAGTAGTTCTACAAATTGTATTGTTTTGTTCTATACAGAGACATTCATTAGTTGAGATATGTATTTATACACTAAGAGAACAGAATCTGTAAATTCCATCTGATAATGT…
>445
GTTTTTGTTGATCATCCTATGTTTCTTGAGAAGGTCTGATAAACCATTAATTACCTGCGTTCTAATTGAGTGATGCAAAGTTCTAAAAGTTTTGGTATCTCAGTACACCCTTTGAATCATAAAACTTTCAGGTATGGGGCAAGACTGGACCAAAATTATACGGTCCTACCACTGGAGATGACTACCGGGACAACCAGTTGCGGTTCTGCCTTTTATGCCTCGTAAGTAAATGCATAGATGTGTCGCAACAGCCTCAGCCTTGATGTACAAAGCCATGAAGTGGCTACACTAAGTAGTTCTACAAATTGTATTGTTTTGTTCTATACAGAGACATTCATTAGTTGAGATATGTATTTATACACTAAGAGAACAGAATCTGTAAATTCCATCTGATAATGT…
>463
GTTTTTGTTGATCATCCTATGTTTCTTGAGAAGGTCTGATAAACCATTAATTACCTGCGTTCTAATTGAGTGATGCAAAGTTCTAAAAGTTTTGGTATCTCAGTACACCCTTTGAATCATAAAACTTTCAGGTATGGGGCAAGACTGGACCAAAATTATACGGTCCTACCACTGGAGATGACTACCGGGACAACCAGTTGCGGTTCTGCCTTTTATGCCTCGTAAGTAAATGCATAGATGTGTCGCAACAGCCTCAGCCTTGATGTACAAAGCCATGAAGTGGCTACACTAAGTAGTTCTACAAATTGTATTGTTTTGTTCTATACAGAGACATTCATTAGTTGAGATATGTATTTATACACTAAGAGAACAGAATCTGTAAATTCCATCTGATAATGT…
>483
GTTTTTGTTGATCATCCTATGTTTCTTGAGAAGGTCTGATAACCCATTAATTACCTGCGTTCTAATTGAGTGATGCAAAGTTCTAAAAGTTTTGGTATCTCAGTACACCCTTTGAATCATAAAACTTTCAGGTATGGGGCAAGACTGGAGCAAAATTATACGGTCCTACCACTGGAGATGACTACCGGGACAACCAGTTGCGGTTCTGCCTTTTATGCCTCGTAAGTAAATGCATAGATGTGTCGCAACAGCCTCAGCCTTGATGTACAAAGCCATGAAGTGGCTACACTAAGTAGTTTTACAAATTGTATTGTTTTGTTCTATACAGAGACATTCATTAGTTGAGATATGTATTTATACACTAAGAGAACAGAATCTGTAAATTCCATCTGATAATGT…
>502
GTTTTTGTTGATCATCCTATGTTTCTTGAGAAGGTCTGATAAACCATTAATTACCTGCGTTCTAATTGAGTGATGCAAAGTTCTAAAAGTTTTGGTATCTCAGTACACCCTTTGAATCATAAAACTTTCAGGTATGGGGCAAGACTGGACCAAAATTATACGGTCCTACCACTGGAGATGACTACCGGGACAACCAGTTGCGGTTCTGCCTTTTATGCCTCGTAAGTAAATGCATAGATGTGTCGCAACAGCCTCAGCCTTGATGTACAAAGCCATGAAGTGGCTACACTAAGTAGTTCTACAAATTGTATTGTTTTGTTCTATACAGAGACATTCATTAGTTGAGATATGTATTTATACACTAAGAGAACAGAATCTGTAAATTCCATCTGATAATGT…
>514
GTTTTTGTTGATCATCCTATGTTTCTTGAGAAGGTCTGATAAACCATTAATTACCTGCGTTCTAATTGAGTGATGCAAAGTTCTAAAAGTTTTGGTATCTCAGTACACCCTTTGAATCATAAAACTTTCAGGTATGGGGCAAGACTGGACCAAAATTATACGGTCCTACCACTGGAGATGACTACCGGGACAACCAGTTGCGGTTCTGCCTTTTATGCCTCGTAAGTAAATGCATAGATGTGTCGCAACAGCCTCAGCCTTGATGTACAAAGCCATGAAGTGGCTACACTAAGTAGTTCTACAAATTGTATTGTTTTGTTCTATACAGAGACATTCATTAGTTGAGATATGTATTTATACACTAAGAGAACAGAATCTGTAAATTCCATCTGATAATGT…
>518
GTTTTTGTTGATCATCCTATGTTTCTTGAGAAGGTCTGATAACCCATTAATTACCTGCGTTCTAATTGAGTGATGCAAAGTTCTAAAAGTTTTGGTATCTCAGTACACCCTTTGAATCATAAAACTTTCAGGTATGGGGCAAGACTGGACCAAAATTATACGGTCCTACCACTGGAGATGACTACCGGGACAACCAGTTGCGGTTCTGCCTTTTATGCCTCGTAAGTAAATGCATAGATGTGTCGCAACAGCCTCAGCCTTGATGTACAAAGCCATGAAGTGGCTACACTAAGTAGTTTTACAAATTGTATTGTTTTGTTCTATACAGAGACATTCATTAGTTGAGATATGTATTTATACACTAAGAGAACAGAATCTGTAAATTCCATCTGATAATGT…
>520
GTTTTTGTTGATCATCCTATGTTTCTTGAGAAGGTCTGATAAACCATTAATTACCTGCGTTCTAATTGAGTGATGCAAAGTTCTAAAAGTTTTGGTATCTCAGTACACCCTTTGAATCATAAAACTTTCAGGTATGGGGCAAGACTGGACCAAAATTATACGGTCCTACCACTGGAGATGACTACCGGGACAACCAGTTGCGGTTCTGCCTTTTATGCCTCGTAAGTAAATGCATAGATGTGTCGCAACAGCCTCAGCCTTGATGTACAAAGCCATGAAGTGGCTACACTAAGTAGTTCTACAAATTGTATTGTTTTGTTCTATACAGAGACATTCATTAGTTGAGATATGTATTTATACACTAAGAGAACAGAATCTGTAAATTCCATCTGATAATGT…
>523
GTTTTTGTTGATCATCCTATGTTTCTTGAGAAGGTCTGATAAACCATTAATTACCTGCGTTCTAATTGAGTGATGCAAAGTTCTAAAAGTTTTGGTATCTCAGTACACCCTTTGAATCATAAAACTTTCAGGTATGGGGCAAGACTGGACCAAAATTATACGGTCCTACCACTGGAGATGACTACCGGGACAACCAGTTGCGGTTCTGCCTTTTATGCCTCGTAAGTAAATGCATAGATGTGTCGCAACAGCCTCAGCCTTGATGTACAAAGCCATGAAGTGGCTACACTAAGTAGTTCTACAAATTGTATTGTTTTGTTCTATACAGAGACATTCATTAGTTGAGATATGTATTTATACACTAAGAGAACAGAATCTGTAAATTCCATCTGATAATGT…
>607
GTTTTTGTTGATCATCCTATGTTTCTTGAGAAGGTCTGATAAACCATTAATTACCTGCGTTCTAATTGAGTGATGCAAAGTTCTAAAAGTTTTGGTATCTCAGTACACCCTTTGAATCATAAAACTTTCAGGTATGGGGCAAGACTGGACCAAAATTATACGGTCCTACCACTGGAGATGACTACCGGGACAACCAGTTGCGGTTCTGCCTTTTATGCCTCGTAAGTAAATGCATAGATGTGTCGCAACAGCCTCAGCCTTGATGTACAAAGCCATGAAGTGGCTACACTAAGTAGTTCTACAAATTGTATTGTTTTGTTCTATACAGAGACATTCATTAGTTGAGATATGTATTTATACACTAAGAGAACAGAATCTGTAAATTCCATCTGATAATGT…
>618
GTTTTTGTTGATCATCCTATGTTTCTTGAGAAGGTCTGATAAACCATTAATTACCTGCGTTCTAATTGAGTGATGCAAAGTTCTAAAAGTTTTGGTATCTCAGTACACCCTTTGAATCATAAAACTTTCAGGTATGGGGCAAGACTGGACCAAAATTATACGGTCCTACCACTGGAGATGACTACCGGGACAACCAGTTGCGGTTCTGCCTTTTATGCCTCGTAAGTAAATGCATAGATGTGTCGCAACAGCCTCAGCCTTGATGTACAAAGCCATGAAGTGGCTACACTAAGTAGTTCTACAAATTGTATTGTTTTGTTCTATACAGAGACATTCATTAGTTGAGATATGTATTTATACACTAAGAGAACAGAATCTGTAAATTCCATCTGATAATGT…
>632
GTTTTTGTTGATCATCCTATGTTTCTTGAGAAGGTCTGATAAACCATTAATTACCTGCGTTCTAATTGAGTGATGCAAAGTTCTAAAAGTTTTGGTATCTCAGTACACCCTTTGAATCATAAAACTTTCAGGTATGGGGCAAGACTGGACCAAAATTATACGGTCCTACCACTGGAGATGACTACCGGGACAACCAGTTGCGGTTCTGCCTTTTATGCCTCGTAAGTAAATGCATAGATGTGTCGCAACAGCCTCAGCCTTGATGTACAAAGCCATGAAGTGGCTACACTAAGTAGTTCTACAAATTGTATTGTTTTGTTCTATACAGAGACATTCATTAGTTGAGATATGTATTTATACACTAAGAGAACAGAATCTGTAAATTCCATCTGATAATGT…
>640
GTTTTTGTTGATCATCCTATGTTTCTTGAGAAGGTCTGATAAACCATTAATTACCTGCGTTCTAATTGAGTGATGCAAAGTTCTAAAAGTTTTGGTATCTCAGTACACCCTTTGAATCATAAAACTTTCAGGTATGGGGCAAGACTGGACCAAAATTATACGGTCCTACCACTGGAGATGACTACCGGGACAACCAGTTGCGGTTCTGCCTTTTATGCCTCGTAAGTAAATGCATAGATGTGTCGCAACAGCCTCAGCCTTGATGTACAAAGCCATGAAGTGGCTACACTAAGTAGTTCTACAAATTGTATTGTTTTGTTCTATACAGAGACATTCATTAGTTGAGATATGTATTTATACACTAAGAGAACAGAATCTGTAAATTCCATCTGATAATGT…
>466
GTTTTTGTTGATCATCCTATGTTTCTTGAGAAGGTCTGATAAACCATTAATTACCTGCGTTCTAATTGAGTGATGCAAAGTTCTAAAAGTTTTGGTATCTCAGTACACCCTTTGAATCATAAAACTTTCAGGTATGGGGCAAGACTGGACCAAAATTATACGGTCCTACCACTGGAGATGACTACCGGGACAACCAGTTGCGGTTCTGCCTTTTATGCCTCGTAAGTAAATGCATAGATGTGTCGCAACAGCCTCAGCCTTGATGTACAAAGCCATGAAGTGGCTACACTAAGTAGTTCTACAAATTGTATTGTTTTGTTCTATACAGAGACATTCATTAGTTGAGATATGTATTTATACACTAAGAGAACAGAATCTGTAAATTCCATCTGATAATGT…
>467
GTTTTTGTTGATCATCCTATGTTTCTTGAGAAGGTCTGATAAACCATTAATTACCTGCGTTCTAATTGAGTGATGCAAAGTTCTAAAAGTTTTGGTATCTCAGTACACCCTTTGAATCATAAAACTTTCAGGTATGGGGCAAGACTGGACCAAAATTATACGGTCCTACCACTGGAGATGACTACCGGGACAACCAGTTGCGGTTCTGCCTTTTATGCCTCGTAAGTAAATGCATAGATGTGTCGCAACAGCCTCAGCCTTGATGTACAAAGCCATGAAGTGGCTACACTAAGTAGTTCTACAAATTGTATTGTTTTGTTCTATACAGAGACATTCATTAGTTGAGATATGTATTTATACACTAAGAGAACAGAATCTGTAAATTCCATCTGATAATGT…
>507
GTTTTTGTTGATCATCCTATGTTTCTTGAGAAGGTCTGATAAACCATTAATTACCTGCGTTCTAATTGAGTGATGCAAAGTTCTAAAAGTTTTGGTATCTCAGTACACCCTTTGAATCATAAAACTTTCAGGTATGGGGCAAGACTGGACCAAAATTATACGGTCCTACCACTGGAGATGACTACCGGGACAACCAGTTGCGGTTCTGCCTTTTATGCCTCGTAAGTAAATGCATAGATGTGTCGCAACAGCCTCAGCCTTGATGTACAAAGCCATGAAGTGGCTACACTAAGTAGTTCTACAAATTGTATTGTTTTGTTCTATACAGAGACATTCATTAGTTGAGATATGTATTTATACACTAAGAGAACAGAATCTGTAAATTCCATCTGATAATGT…
>515
GTTTTTGTTGATCATCCTATGTTTCTTGAGAAGGTCTGATAAACCATTAATTACCTGCGTTCTAATTGAGTGATGCAAAGTTCTAAAAGTTTTGGTATCTCAGTACACCCTTTGAATCATAAAACTTTCAGGTATGGGGCAAGACTGGACCAAAATTATACGGTCCTACCACTGGAGATGACTACCGGGACAACCAGTTGCGGTTCTGCCTTTTATGCCTCGTAAGTAAATGCATAGATGTGTCGCAACAGCCTCAGCCTTGATGTACAAAGCCATGAAGTGGCTACACTAAGTAGTTCTACAAATTGTATTGTTTTGTTCTATACAGAGACATTCATTAGTTGAGATATGTATTTATACACTAAGAGAACAGAATCTGTAAATTCCATCTGATAATGT…
>516
GTTTTTGTTGATCATCCTATGTTTCTTGAGAAGGTCTGATAAACCATTAATTACCTGCGTTCTAATTGAGTGATGCAAAGTTCTAAAAGTTTTGGTATCTCAGTACACCCTTTGAATCATAAAACTTTCAGGTATGGGGCAAGACTGGACCAAAATTATACGGTCCTACCACTGGAGATGACTACCGGGACAACCAGTTGCGGTTCTGCCTTTTATGCCTCGTAAGTAAATGCATAGATGTGTCGCAACAGCCTCAGCCTTGATGTACAAAGCCATGAAGTGGCTACACTAAGTAGTTCTACAAATTGTATTGTTTTGTTCTATACAGAGACATTCATTAGTTGAGATATGTATTTATACACTAAGAGAACAGAATCTGTAAATTCCATCTGATAATGT…
>534
GTTTTTGTTGATCATCCTATGTTTCTTGAGAAGGTCTGATAAACCATTAATTACCTGCGTTCTAATTGAGTGATGCAAAGTTCTAAAAGTTTTGGTATCTCAGTACACCCTTTGAATCATAAAACTTTCAGGTATGGGGCAAGACTGGACCAAAATTATACGGTCCTACCACTGGAGATGACTACCGGGACAACCAGTTGCGGTTCTGCCTTTTATGCCTCGTAAGTAAATGCATAGATGTGTCGCAACAGCCTCAGCCTTGATGTACAAAGCCATGAAGTGGCTACACTAAGTAGTTCTACAAATTGTATTGTTTTGTTCTATACAGAGACATTCATTAGTTGAGATATGTATTTATACACTAAGAGAACAGAATCTGTAAATTCCATCTGATAATGT…
>537
GTTTTTGTTGATCATCCTATGTTTCTTGAGAAGGTCTGATAAACCATTAATTACCTGCGTTCTAATTGAGTGATGCAAAGTTCTAAAAGTTTTGGTATCTCAGTACACCCTTTGAATCATAAAACTTTCAGGTATGGGGCAAGACTGGACCAAAATTATACGGTCCTACCACTGGAGATGACTACCGGGACAACCAGTTGCGGTTCTGCCTTTTATGCCTCGTAAGTAAATGCATAGATGTGTCGCAACAGCCTCAGCCTTGATGTACAAAGCCATGAAGTGGCTACACTAAGTAGTTCTACAAATTGTATTGTTTTGTTCTATACAGAGACATTCATTAGTTGAGATATGTATTTATACACTAAGAGAACAGAATCTGTAAATTCCATCTGATAATGT…
>539
GTTTTTGTTGATCATCCTATGTTTCTTGAGAAGGTCTGATAAACCATTAATTACCTGCGTTCTAATTGAGTGATGCAAAGTTCTAAAAGTTTTGGTATCTCAGTACACCCTTTGAATCATAAAACTTTCAGGTATGGGGCAAGACTGGACCAAAATTATACGGTCCTACCACTGGAGATGACTACCGGGACAACCAGTTGCGGTTCTGCCTTTTATGCCTCGTAAGTAAATGCATAGATGTGTCGCAACAGCCTCAGCCTTGATGTACAAAGCCATGAAGTGGCTACACTAAGTAGTTCTACAAATTGTATTGTTTTGTTCTATACAGAGACATTCATTAGTTGAGATATGTATTTATACACTAAGAGAACAGAATCTGTAAATTCCATCTGATAATGT…
>616
GTTTTTGTTGATCATCCTATGTTTCTTGAGAAGGTCTGATAAACCATTAATTACCTGCGTTCTAATTGAGTGATGCAAAGTTCTAAAAGTTTTGGTATCTCAGTACACCCTTTGAATCATAAAACTTTCAGGTATGGGGCAAGACTGGACCAAAATTATACGGTCCTACCACTGGAGATGACTACCGGGACAACCAGTTGCGGTTCTGCCTTTTATGCCTCGTAAGTAAATGCATAGATGTGTCGCAACAGCCTCAGCCTTGATGTACAAAGCCATGAAGTGGCTACACTAAGTAGTTCTACAAATTGTATTGTTTTGTTCTATACAGAGACATTCATTAGTTGAGATATGTATTTATACACTAAGAGAACAGAATCTGTAAATTCCATCTGATAATGT…
>617
GTTTTTGTTGATCATCCTATGTTTCTTGAGAAGGTCTGATAAACCATTAATTACCTGCGTTCTAATTGAGTGATGCAAAGTTCTAAAAGTTTTGGTATCTCAGTACACCCTTTGAATCATAAAACTTTCAGGTATGGGGCAAGACTGGACCAAAATTATACGGTCCTACCACTGGAGATGACTACCGGGACAACCAGTTGCGGTTCTGCCTTTTATGCCTCGTAAGTAAATGCATAGATGTGTCGCAACAGCCTCAGCCTTGATGTACAAAGCCATGAAGTGGCTACACTAAGTAGTTCTACAAATTGTATTGTTTTGTTCTATACAGAGACATTCATTAGTTGAGATATGTATTTATACACTAAGAGAACAGAATCTGTAAATTCCATCTGATAATGT…
>621
GTTTTTGTTGATCATCCTATGTTTCTTGAGAAGGTCTGATAAACCATTAATTACCTGCGTTCTAATTGAGTGATGCAAAGTTCTAAAAGTTTTGGTATCTCAGTACACCCTTTGAATCATAAAACTTTCAGGTATGGGGCAAGACTGGACCAAAATTATACGGTCCTACCACTGGAGATGACTACCGGGACAACCAGTTGCGGTTCTGCCTTTTATGCCTCGTAAGTAAATGCATAGATGTGTCGCAACAGCCTCAGCCTTGATGTACAAAGCCATGAAGTGGCTACACTAAGTAGTTCTACAAATTGTATTGTTTTGTTCTATACAGAGACATTCATTAGTTGAGATATGTATTTATACACTAAGAGAACAGAATCTGTAAATTCCATCTGATAATGT…
>637
GTTTTTGTTGATCATCCTATGTTTCTTGAGAAGGTCTGATAAACCATTAATTACCTGCGTTCTAATTGAGTGATGCAAAGTTCTAAAAGTTTTGGTATCTCAGTACACCCTTTGAATCATAAAACTTTCAGGTATGGGGCAAGACTGGACCAAAATTATACGGTCCTACCACTGGAGATGACTACCGGGACAACCAGTTGCGGTTCTGCCTTTTATGCCTCGTAAGTAAATGCATAGATGTGTCGCAACAGCCTCAGCCTTGATGTACAAAGCCATGAAGTGGCTACACTAAGTAGTTCTACAAATTGTATTGTTTTGTTCTATACAGAGACATTCATTAGTTGAGATATGTATTTATACACTAAGAGAACAGAATCTGTAAATTCCATCTGATAATGT…
>568
GTTTTTGTTGATCATCCTATGTTTCTTGAGAAGGTCTGATAAACCATTAATTACCTGCGTTCTAATTGAGTGATGCAAAGTTCTAAAAGTTTTGGTATCTCAGTACACCCTTTGAATCATAAAACTTTCAGGTATGGGGCAAGACTGGACCAAAATTATACGGTCCTACCACTGGAGATGACTACCGGGACAACCAGTTGCGGTTCTGCCTTTTATGCCTCGTAAGTAAATGCATAGATGTGTCGCAACAGCCTCAGCCTTGATGTACAAAGCCATGAAGTGGCTACACTAAGTAGTTCTACAAATTGTATTGTTTTGTTCTATACAGAGACATTCATTAGTTGAGATATGTATTTATACACTAAGAGAACAGAATCTGTAAATTCCATCTGATAATGT…
>390
GTTTTTGTTGATCATCCTATGTTTCTTGAGAAGGTCTGATAAACCATTAATTACCTGCGTTCTAATTGAGTGATGCAAAGTTCTAAAAGTTTTGGTATCTCAGTACACCCTTTGAATCATAAAACTTTCAGGTATGGGGCAAGACTGGACCAAAATTATACGGTCCTACCACTGGAGATGACTACCGGGACAACCAGTTGCGGTTCTGCCTTTTATGCCTCGTAAGTAAATGCATAGATGTGTCGCAACAGCCTCAGCCTTGATGTACAAAGCCATGAAGTGGCTACACTAAGTAGTTCTACAAATTGTATTGTTTTGTTCTATACAGAGACATTCATTAGTTGAGATATGTATTTATACACTAAGAGAACAGAATCTGTAAATTCCATCTGATAATGT…
>512
GTTTTTGTTGATCATCCTATGTTTCTTGAGAAGGTCTGATAAACCATTAATTACCTGCGTTCTAATTGAGTGATGCAAAGTTCTAAAAGTTTTGGTATCTCAGTACACCCTTTGAATCATAAAACTTTCAGGTATGGGGCAAGACTGGACCAAAATTATACGGTCCTACCACTGGAGATGACTACCGGGACAACCAGTTGCGGTTCTGCCTTTTATGCCTCGTAAGTAAATGCATAGATGTGTCGCAACAGCCTCAGCCTTGATGTACAAAGCCATGAAGTGGCTACACTAAGTAGTTCTACAAATTGTATTGTTTTGTTCTATACAGAGACATTCATTAGTTGAGATATGTATTTATACACTAAGAGAACAGAATCTGTAAATTCCATCTGATAATGT…
>513
GTTTTTGTTGATCATCCTATGTTTCTTGAGAAGGTCTGATAAACCATTAATTACCTGCGTTCTAATTGAGTGATGCAAAGTTCTAAAAGTTTTGGTATCTCAGTACACCCTTTGAATCATAAAACTTTCAGGTATGGGGCAAGACTGGACCAAAATTATACGGTCCTACCACTGGAGATGACTACCGGGACAACCAGTTGCGGTTCTGCCTTTTATGCCTCGTAAGTAAATGCATAGATGTGTCGCAACAGCCTCAGCCTTGATGTACAAAGCCATGAAGTGGCTACACTAAGTAGTTCTACAAATTGTATTGTTTTGTTCTATACAGAGACATTCATTAGTTGAGATATGTATTTATACACTAAGAGAACAGAATCTGTAAATTCCATCTGATAATGT…
>623
GTTTTTGTTGATCATCCTATGTTTCTTGAGAAGGTCTGATAAACCATTAATTACCTGCGTTCTAATTGAGTGATGCAAAGTTCTAAAAGTTTTGGTATCTCAGTACACCCTTTGAATCATAAAACTTTCAGGTATGGGGCAAGACTGGACCAAAATTATACGGTCCTACCACTGGAGATGACTACCGGGACAACCAGTTGCGGTTCTGCCTTTTATGCCTCGTAAGTAAATGCATAGATGTGTCGCAACAGCCTCAGCCTTGATGTACAAAGCCATGAAGTGGCTACACTAAGTAGTTCTACAAATTGTATTGTTTTGTTCTATACAGAGACATTCATTAGTTGAGATATGTATTTATACACTAAGAGAACAGAATCTGTAAATTCCATCTGATAATGT…
>624
GTTTTTGTTGATCATCCTATGTTTCTTGAGAAGGTCTGATAAACCATTAATTACCTGCGTTCTAATTGAGTGATGCAAAGTTCTAAAAGTTTTGGTATCTCAGTACACCCTTTGAATCATAAAACTTTCAGGTATGGGGCAAGACTGGACCAAAATTATACGGTCCTACCACTGGAGATGACTACCGGGACAACCAGTTGCGGTTCTGCCTTTTATGCCTCGTAAGTAAATGCATAGATGTGTCGCAACAGCCTCAGCCTTGATGTACAAAGCCATGAAGTGGCTACACTAAGTAGTTCTACAAATTGTATTGTTTTGTTCTATACAGAGACATTCATTAGTTGAGATATGTATTTATACACTAAGAGAACAGAATCTGTAAATTCCATCTGATAATGT…
>625
GTTTTTGTTGATCATCCTATGTTTCTTGAGAAGGTCTGATAAACCATTAATTACCTGCGTTCTAATTGAGTGATGCAAAGTTCTAAAAGTTTTGGTATCTCAGTACACCCTTTGAATCATAAAACTTTCAGGTATGGGGCAAGACTGGACCAAAATTATACGGTCCTACCACTGGAGATGACTACCGGGACAACCAGTTGCGGTTCTGCCTTTTATGCCTCGTAAGTAAATGCATAGATGTGTCGCAACAGCCTCAGCCTTGATGTACAAAGCCATGAAGTGGCTACACTAAGTAGTTCTACAAATTGTATTGTTTTGTTCTATACAGAGACATTCATTAGTTGAGATATGTATTTATACACTAAGAGAACAGAATCTGTAAATTCCATCTGATAATGT…
>626
GTTTTTGTTGATCATCCTATGTTTCTTGAGAAGGTCTGATAAACCATTAATTACCTGCGTTCTAATTGAGTGATGCAAAGTTCTAAAAGTTTTGGTATCTCAGTACACCCTTTGAATCATAAAACTTTCAGGTATGGGGCAAGACTGGACCAAAATTATACGGTCCTACCACTGGAGATGACTACCGGGACAACCAGTTGCGGTTCTGCCTTTTATGCCTCGTAAGTAAATGCATAGATGTGTCGCAACAGCCTCAGCCTTGATGTACAAAGCCATGAAGTGGCTACACTAAGTAGTTCTACAAATTGTATTGTTTTGTTCTATACAGAGACATTCATTAGTTGAGATATGTATTTATACACTAAGAGAACAGAATCTGTAAATTCCATCTGATAATGT…
>627
GTTTTTGTTGATCATCCTATGTTTCTTGAGAAGGTCTGATAAACCATTAATTACCTGCGTTCTAATTGAGTGATGCAAAGTTCTAAAAGTTTTGGTATCTCAGTACACCCTTTGAATCATAAAACTTTCAGGTATGGGGCAAGACTGGACCAAAATTATACGGTCCTACCACTGGAGATGACTACCGGGACAACCAGTTGCGGTTCTGCCTTTTATGCCTCGTAAGTAAATGCATAGATGTGTCGCAACAGCCTCAGCCTTGATGTACAAAGCCATGAAGTGGCTACACTAAGTAGTTCTACAAATTGTATTGTTTTGTTCTATACAGAGACATTCATTAGTTGAGATATGTATTTATACACTAAGAGAACAGAATCTGTAAATTCCATCTGATAATGT…
>494
GTTTTTGTTGATCATCCTATGTTTCTTGAGAAGGTCTGATAAACCATTAATTACCTGCGTTCTAATTGAGTGATGCAAAGTTCTAAAAGTTTTGGTATCTCAGTACACCCTTTGAATCATAAAACTTTCAGGTATGGGGCAAGACTGGACCAAAATTATACGGTCCTACCACTGGAGATGACTACCGGGACAACCAGTTGCGGTTCTGCCTTTTATGCCTCGTAAGTAAATGCATAGATGTGTCGCAACAGCCTCAGCCTTGATGTACAAAGCCATGAAGTGGCTACACTAAGTAGTTCTACAAATTGTATTGTTTTGTTCTATACAGAGACATTCATTAGTTGAGATATGTATTTATACACTAAGAGAACAGAATCTGTAAATTCCATCTGATAATGT…
