# Supplementary material for: Genetic structure and isolation by altitude in rice landraces of Yunnan, China revealed by nucleotide and microsatellite marker polymorphisms
Source: PLoS One. 2017 Apr 19;12(4):e0175731. doi: 10.1371/journal.pone.0175731 (PMC5396909; doi:10.1371/journal.pone.0175731)
Supplement: S3 Dataset — (TXT) [file pone.0175731.s016.txt]

>521
TCAGGCTAACCTGCTCTATTCTTACCACTGTATTTATACTCCCTCTGATCATAAAAATATCATCTTCGCAACTTTGAACTATAATTTCTATTACAAAATGTTCGAAAAACCAGATAAACTTATAATACTATATTAAGGGAGTGTTTGAGAGGAGAAAGGAGAAGATTGAGAAGATACGTAAAACGAGATGAGTCATTAGCGTATGATTAGTTAAGTATTAATTATTTTAAACTTCAAAAATGGATTAATATGATTTTTTAAAACAACTTTCCTATAGATTTTTTTTTTAAAAAA-TACACCGTTTAATAGTTCAGGAAGCGTGCACGCGGAGAACAAGAGAAATCTTCTCTCTTTGTCCCTGGCTCAAAGGCAGCCTAAGTAACGCTTGAGATAAATCT…
>522
TCAGGCTAACCTGCTCTATTCTTACCACTGTATTTATACTCCCTCTGATCATAAAAATATCATCTTCGCAACTTTGAACTATAATTTCTATTACAAAATGTTCGAAAAACCAGATAAACTTATAATACTATATTAAGGGAGTGTTTGAGAGGAGAAAGGAGAAGATTGAGAAGATACGTAAAACGAGATGAGTCATTAGCGTATGATTAGTTAAGTATTAATTATTTTAAACTTCAAAAATGGATTAATATGATTTTTTAAAACAACTTTCCTATAGATTTTTTTTTTAAAAAA-TACACCGTTTAATAGTTCAGGAAGCGTGCACGCGGAGAACAAGAGAAATCTTCTCTCTTTGTCCCTGGCTCAAAGGCAGCCTAAGTAACGCTTGAGATAAATCT…
>530
TCAGGCTAACCTGCTCTATTCTTACCACTGTATTTATACTCCCTCTGATCATAAAAATATCATCTTCGCAACTTTGAACTATAATTTCTATTACAAAATGTTCGAAAAACCAGATAAACTTATAATACTATATTAAGGGAGTGTTTGAGAGGAGAAAGGAGAAGATTGAGAAGATACGTAAAACGAGATGAGTCATTAGCGTATGATTAGTTAAGTATTAATTATTTTAAACTTCAAAAATGGATTAATATGATTTTTTAAAACAACTTTCCTATAGATTTTTTTTTTAAAAAA-TACACCGTTTAATAGTTCAGGAAGCGTGCACGCGGAGAACAAGAGAAATCTTCTCTCTTTGTCCCTGGCTCAAAGGCAGCCTAAGTAACGCTTGAGATAAATCT…
>531
TCAGGCTAACCTGCTCTATTCTTACCACTGTATTTATACTCCCTCTGATCATAAAAATATCATCTTCGCAACTTTGAACTATAATTTCTATTACAAAATGTTCGAAAAACCAGATAAACTTATAATACTATATTAAGGGAGTGTTTGAGAGGAGAAAGGAGAAGATTGAGAAGATACGTAAAACGAGATGAGTCATTAGCGTATGATTAGTTAAGTATTAATTATTTTAAACTTCAAAAATGGATTAATATGATTTTTTAAAACAACTTTCCTATAGATTTTTTTTTT-AAAAAATACACCGTTTAATAGTTCAGGAAGCGTGCACGCGGAGAACAAGAGAAATCTTCTCTCTTTGTCCCTGGCTCAAAGGCAGCCTAAGTAACGCTTGAGATAAATCT…
>532
TCAGGCTAACCTGCTCTATTCTTACCACTGTATTTATACTCCCTCTGATCATAAAAATATCATCTTCGCAACTTTGAACTATAATTTCTATTACAAAATGTTCGAAAAACCAGATAAACTTATAATACTATATTAAGGGAGTGTTTGAGAGGAGAAAGGAGAAGATTGAGAAGATACGTAAAACGAGATGAGTCATTAGCGTATGATTAGTTAAGTATTAATTATTTTAAACTTCAAAAATGGATTAATATGATTTTTTAAAACAACTTTCCTATAGATTTTTTTTTT-AAAAAATACACCGTTTAATAGTTCAGGAAGCGTGCACGCGGAGAACAAGAGAAATCTTCTCTCTTTGTCCCTGGCTCAAAGGCAGCCTAAGTAACGCTTGAGATAAATCT…
>567
TCAGGCTAACCTGCTCTATTCTTACCACTGTATTTATACTCCCTCTGATCATAAAAATATCATCTTCGCAACTTTGAACTATAATTTCTATTACAAAATGTTCGAAAAACCAGATAAACTTATAATACTATATTAAGGGAGTGTTTGAGAGGAGAAAGGAGAAGATTGAGAAGATACGTAAAACGAGATGAGTCATTAGCGTATGATTAGTTAAGTATTAATTATTTTAAACTTCAAAAATGGATTAATATGATTTTTTAAAACAACTTTCCTATAGATTTTTTTTTT-AAAAAATACACCGTTTAATAGTTCAGGAAGCGTGCACGCGGAGAACAAGAGAAATCTTCTCTCTTTGTCCCTGGCTCAAAGGCAGCCTAAGTAACGCTTGAGATAAATCT…
>587
TCAGGCTAACCTGCTCTATTCTTACCACTGTATTTATACTCCCTCTGATCATAAAAATATCATCTTCGCAACTTTGAACTATAATTTCTATTACAAAATGTTCGAAAAACCAGATAAACTTATAATACTATATTAAGGGAGTGTTTGAGAGGAGAAAGGAGAAGATTGAGAAGATACGTAAAACGAGATGAGTCATTAGCGTATGATTAGTTAAGTATTAATTATTTTAAACTTCAAAAATGGATTAATATGATTTTTTAAAACAACTTTCCTATAGATTTTTTTTTT-AAAAAATACACCGTTTAATAGTTCAGGAAGCGTGCACGCGGAGAACAAGAGAAATCTTCTCTCTTTGTCCCTGGCTCAAAGGCAGCCTAAGTAACGCTTGAGATAAATCT…
>588
TCAGGCTAACCTGCTCTATTCTTACCACTGTATTTATACTCCCTCTGATCATAAAAATATCATCTTCGCAACTTTGAACTATAATTTCTATTACAAAATGTTCGAAAAACCAGATAAACTTATAATACTATATTAAGGGAGTGTTTGAGAGGAGAAAGGAGAAGATTGAGAAGATACGTAAAACGAGATGAGTCATTAGCGTATGATTAGTTAAGTATTAATTATTTTAAACTTCAAAAATGGATTAATATGATTTTTTAAAACAACTTTCCTATAGATTTTTTTTTT-AAAAAATACACCGTTTAATAGTTCAGGAAGCGTGCACGCGGAGAACAAGAGAAATCTTCTCTCTTTGTCCCTGGCTCAAAGGCAGCCTAAGTAACGCTTGAGATAAATCT…
>589
TCAGGCTAACCTGCTCTATTCTTACCACTGTATTTATACTCCCTCTGATCATAAAAATATCATCTTCGCAACTTTGAACTATAATTTCTATTACAAAATGTTCGAAAAACCAGATAAACTTATAATACTATATTAAGGGAGTGTTTGAGAGGAGAAAGGAGAAGATTGAGAAGATACGTAAAACGAGATGAGTCATTAGCGTATGATTAGTTAAGTATTAATTATTTTAAACTTCAAAAATGGATTAATATGATTTTTTAAAACAACTTTCCTATAGATTTTTTTTTT-AAAAAATACACCGTTTAATAGTTCAGGAAGCGTGCACGCGGAGAACAAGAGAAATCTTCTCTCTTTGTCCCTGGCTCAAAGGCAGCCTAAGTAACGCTTGAGATAAATCT…
>635
TCAGGCTAACCTGCTCTATTCTTACCACTGTATTTATACTCCCTCTGATCATAAAAATATCATCTTCGCAACTTTGAACTATAATTTCTATTACAAAATGTTCGAAAAACCAGATAAACTTATAATACTATATTAAGGGAGTGTTTGAGAGGAGAAAGGAGAAGATTGAGAAGATACGTAAAACGAGATGAGTCATTAGCGTATGATTAGTTAAGTATTAATTATTTTAAACTTCAAAAATGGATTAATATGATTTTTTAAAACAACTTTCCTATAGATTTTTTTTTT-AAAAAATACACCGTTTAATAGTTCAGGAAGCGTGCACGCGGAGAACAAGAGAAATCTTCTCTCTTTGTCCCTGGCTCAAAGGCAGCCTAAGTAACGCTTGAGATAAATCT…
>439
TCAGGCTAACCTGCTCTATTCTTACCACTGTATTTATACTCCCTCTGATCATAAAAATATCATCTTCGCAACTTTGAACTATAATTTCTATTACAAAATGTTCGAAAAACCAGATAAACTTATAATACTATATTAAGGGAGTGTTTGAGAGGAGAAAGGAGAAGATTGAGAAGATACGTAAAACGAGATGAGTCATTAGCGTATGATTAGTTAAGTATTAATTATTTTAAACTTCAAAAATGGATTAATATGATTTTTTAAAACAACTTTCCTATAGATTTTTTTTTTAAAAAA-TACACCGTTTAATAGTTCAGGAAGCGTGCACGCGGAGAACAAGAGAAATCTTCTCTCTTTGTCCCTGGCTCAAAGGCAGCCTAAGTAACGCTTGAGATAAATCT…
>440
TCAGGCTAACCTGCTCTATTCTTACCACTGTATTTATACTCCCTCTGATCATAAAAATATCATCTTCGCAACTTTGAACTATAATTTCTATTACAAAATGTTCGAAAAACCAGATAAACTTATAATACTATATTAAGGGAGTGTTTGAGAGGAGAAAGGAGAAGATTGAGAAGATACGTAAAACGAGATGAGTCATTAGCGTATGATTAGTTAAGTATTAATTATTTTAAACTTCAAAAATGGATTAATATGATTTTTTAAAACAACTTTCCTATAGATTTTTTTTTT-AAAAAATACACCGTTTAATAGTTCAGGAAGCGTGCACGCGGAGAACAAGAGAAATCTTCTCTCTTTGTCCCTGGCTCAAAGGCAGCCTAAGTAACGCTTGAGATAAATCT…
>451
TCAGGCTAACCTGCTCTATTCTTACCACTGTATTTATACTCCCTCTGATCATAAAAATATCATCTTCGCAACTTTGAACTATAATTTCTATTACAAAATGTTCGAAAAACCAGATAAACTTATAATACTATATTAAGGGAGTGTTTGAGAGGAGAAAGGAGAAGATTGAGAAGATACGTAAAACGAGATGAGTCATTAGCGTATGATTAGTTAAGTATTAATTATTTTAAACTTCAAAAATGGATTAATATGATTTTTTAAAACAACTTTCCTATAGATTTTTTTTTT-AAAAAATACACCGTTTAATAGTTCAGGAAGCGTGCACGCGGAGAACAAGAGAAATCTTCTCTCTTTGTCCCTGGCTCAAAGGCAGCCTAAGTAACGCTTGAGATAAATCT…
>481
TCAGGCTAACCTGCTCTATTCTTACCACTGTATTTATACTCCCTCTGATCATAAAAATATCATCTTCGCAACTTTGAACTATAATTTCTATTACAAAATGTTCGAAAAACCAGATAAACTTATAATACTATATTAAGGGAGTGTTTGAGAGGAGAAAGGAGAAGATTGAGAAGATACGTAAAACGAGATGAGTCATTAGCGTATGATTAGTTAAGTATTAATTATTTTAAACTTCAAAAATGGATTAATATGATTTTTTAAAACAACTTTCCTATAGATTTTTTTTTT-AAAAAATACACCGTTTAATAGTTCAGGAAGCGTGCACGCGGAGAACAAGAGAAATCTTCTCTCTTTGTCCCTGGCTCAAAGGCAGCCTAAGTAACGCTTGAGATAAATCT…
>486
TCAGGCTAACCTGCTCTATTCTTACCACTGTATTTATACTCCCTCTGATCATAAAAATATCATCTTCGCAACTTTGAACTATAATTTCTATTACAAAATGTTCGAAAAACCAGATAAACTTATAATACTATATTAAGGGAGTGTTTGAGAGGAGAAAGGAGAAGATTGAGAAGATACGTAAAACGAGATGAGTCATTAGCGTATGATTAGTTAAGTATTAATTATTTTAAACTTCAAAAATGGATTAATATGATTTTTTAAAACAACTTTCCTATAGATTTTTTTTTT-AAAAAATACACCGTTTAATAGTTCAGGAAGCGTGCACGCGGAGAACAAGAGAAATCTTCTCTCTTTGTCCCTGGCTCAAAGGCAGCCTAAGTAACGCTTGAGATAAATCT…
>501
TCAGGCTAACCTGCTCTATTCTTACCACTGTATTTATACTCCCTCTGATCATAAAAATATCATCTTCGCAACTTTGAACTATAATTTCTATTACAAAATGTTCGAAAAACCAGATAAACTTATAATACTATATTAAGGGAGTGTTTGAGAGGAGAAAGGAGAAGATTGAGAAGATACGTAAAACGAGATGAGTCATTAGCGTATGATTAGTTAAGTATTAATTATTTTAAACTTCAAAAATGGATTAATATGATTTTTTAAAACAACTTTCCTATAGATTTTTTTTTT-AAAAAATACACCGTTTAATAGTTCAGGAAGCGTGCACGCGGAGAACAAGAGAAATCTTCTCTCTTTGTCCCTGGCTCAAAGGCAGCCTAAGTAACGCTTGAGATAAATCT…
>561
TCAGGCTAACCTGCTCTATTCTTACCACTGTATTTATACTCCCTCTGATCATAAAAATATCATCTTCGCAACTTTGAACTATAATTTCTATTACAAAATGTTCGAAAAACCAGATAAACTTATAATACTATATTAAGGGAGTGTTTGAGAGGAGAAAGGAGAAGATTGAGAAGATACGTAAAACGAGATGAGTCATTAGCGTATGATTAGTTAAGTATTAATTATTTTAAACTTCAAAAATGGATTAATATGATTTTTTAAAACAACTTTCCTATAGATTTTTTTTTT-AAAAAATACACCGTTTAATAGTTCAGGAAGCGTGCACGCGGAGAACAAGAGAAATCTTCTCTCTTTGTCCCTGGCTCAAAGGCAGCCTAAGTAACGCTTGAGATAAATCT…
>582
TCAGGCTAACCTGCTCTATTCTTACCACTGTATTTATACTCCCTCTGATCATAAAAATATCATCTTCGCAACTTTGAACTATAATTTCTATTACAAAATGTTCGAAAAACCAGATAAACTTATAATACTATATTAAGGGAGTGTTTGAGAGGAGAAAGGAGAAGATTGAGAAGATACGTAAAACGAGATGAGTCATTAGCGTATGATTAGTTAAGTATTAATTATTTTAAACTTCAAAAATGGATTAATATGATTTTTTAAAACAACTTTCCTATAGATTTTTTTTTT-AAAAAATACACCGTTTAATAGTTCAGGAAGCGTGCACGCGGAGAACAAGAGAAATCTTCTCTCTTTGTCCCTGGCTCAAAGGCAGCCTAAGTAACGCTTGAGATAAATCT…
>583
TCAGGCTAACCTGCTCTATTCTTACCACTGTATTTATACTCCCTCTGATCATAAAAATATCATCTTCGCAACTTTGAACTATAATTTCTATTACAAAATGTTCGAAAAACCAGATAAACTTATAATACTATATTAAGGGAGTGTTTGAGAGGAGAAAGGAGAAGATTGAGAAGATACGTAAAACGAGATGAGTCATTAGCGTATGATTAGTTAAGTATTAATTATTTTAAACTTCAAAAATGGATTAATATGATTTTTTAAAACAACTTTCCTATAGATTTTTTTTTT-AAAAAATACACCGTTTAATAGTTCAGGAAGCGTGCACGCGGAGAACAAGAGAAATCTTCTCTCTTTGTCCCTGGCTCAAAGGCAGCCTAAGTAACGCTTGAGATAAATCT…
>584
TCAGGCTAACCTGCTCTATTCTTACCACTGTATTTATACTCCCTCTGATCATAAAAATATCATCTTCGCAACTTTGAACTATAATTTCTATTACAAAATGTTCGAAAAACCAGATAAACTTATAATACTATATTAAGGGAGTGTTTGAGAGGAGAAAGGAGAAGATTGAGAAGATACGTAAAACGAGATGAGTCATTAGCGTATGATTAGTTAAGTATTAATTATTTTAAACTTCAAAAATGGATTAATATGATTTTTTAAAACAACTTTCCTATAGATTTTTTTTTT-AAAAAATACACCGTTTAATAGTTCAGGAAGCGTGCACGCGGAGAACAAGAGAAATCTTCTCTCTTTGTCCCTGGCTCAAAGGCAGCCTAAGTAACGCTTGAGATAAATCT…
>585
TCAGGCTAACCTGCTCTATTCTTACCACTGTATTTATACTCCCTCTGATCATAAAAATATCATCTTCGCAACTTTGAACTATAATTTCTATTACAAAATGTTCGAAAAACCAGATAAACTTATAATACTATATTAAGGGAGTGTTTGAGAGGAGAAAGGAGAAGATTGAGAAGATACGTAAAACGAGATGAGTCATTAGCGTATGATTAGTTAAGTATTAATTATTTTAAACTTCAAAAATGGATTAATATGATTTTTTAAAACAACTTTCCTATAGATTTTTTTTTT-AAAAAATACACCGTTTAATAGTTCAGGAAGCGTGCACGCGGAGAACAAGAGAAATCTTCTCTCTTTGTCCCTGGCTCAAAGGCAGCCTAAGTAACGCTTGAGATAAATCT…
>592
TCAGGCTAACCTGCTCTATTCTTACCACTGTATTTATACTCCCTCTGATCATAAAAATATCATCTTCGCAACTTTGAACTATAATTTCTATTACAAAATGTTCGAAAAACCAGATAAACTTATAATACTATATTAAGGGAGTGTTTGAGAGGAGAAAGGAGAAGATTGAGAAGATACGTAAAACGAGATGAGTCATTAGCGTATGATTAGTTAAGTATTAATTATTTTAAACTTCAAAAATGGATTAATATGATTTTTTAAAACAACTTTCCTATAGATTTTTTTTTT-AAAAAATACACCGTTTAATAGTTCAGGAAGCGTGCACGCGGAGAACAAGAGAAATCTTCTCTCTTTGTCCCTGGCTCAAAGGCAGCCTAAGTAACGCTTGAGATAAATCT…
>599
TCAGGCTAACCTGCTCTATTCTTACCACTGTATTTATACTCCCTCTGATCATAAAAATATCATCTTCGCAACTTTGAACTATAATTTCTATTACAAAATGTTCGAAAAACCAGATAAACTTATAATACTATATTAAGGGAGTGTTTGAGAGGAGAAAGGAGAAGATTGAGAAGATACGTAAAACGAGATGAGTCATTAGCGTATGATTAGTTAAGTATTAATTATTTTAAACTTCAAAAATGGATTAATATGATTTTTTAAAACAACTTTCCTATAGATTTTTTTTTT-AAAAAATACACCGTTTAATAGTTCAGGAAGCGTGCACGCGGAGAACAAGAGAAATCTTCTCTCTTTGTCCCTGGCTCAAAGGCAGCCTAAGTAACGCTTGAGATAAATCT…
>422
TCAGGCTAACCTGCTCTATTCTTACCACTGTATTTATACTCCCTCTGATCATAAAAATATCATCTTCGCAACTTTGAACTATAATTTCTATTACAAAATGTTCGAAAAACCAGATAAACTTATAATACTATATTAAGGGAGTGTTTGAGAGGAGAAAGGAGAAGATTGAGAAGATACGTAAAACGAGATGAGTCATTAGCGTATGATTAGTTAAGTATTAATTATTTTAAACTTCAAAAATGGATTAATATGATTTTTTAAAACAACTTTCCTATAGATTTTTTTTTT-AAAAAATACACCGTTTAATAGTTCAGGAAGCGTGCACGCGGAGAACAAGAGAAATCTTCTCTCTTTGTCCCTGGCTCAAAGGCAGCCTAAGTAACGCTTGAGATAAATCT…
>423
TCAGGCTAACCTGCTCTATTCTTACCACTGTATTTATACTCCCTCTGATCATAAAAATATCATCTTCGCAACTTTGAACTATAATTTCTATTACAAAATGTTCGAAAAACCAGATAAACTTATAATACTATATTAAGGGAGTGTTTGAGAGGAGAAAGGAGAAGATTGAGAAGATACGTAAAACGAGATGAGTCATTAGCGTATGATTAGTTAAGTATTAATTATTTTAAACTTCAAAAATGGATTAATATGATTTTTTAAAACAACTTTCCTATAGATTTTTTTTTT-AAAAAATACACCGTTTAATAGTTCAGGAAGCGTGCACGCGGAGAACAAGAGAAATCTTCTCTCTTTGTCCCTGGCTCAAAGGCAGCCTAAGTAACGCTTGAGATAAATCT…
>469
TCAGGCTAACCTGCTCTATTCTTACCACTGTATTTATACTCCCTCTGATCATAAAAATATCATCTTCGCAACTTTGAACTATAATTTCTATTACAAAATGTTCGAAAAACCAGATAAACTTATAATACTATATTAAGGGAGTGTTTGAGAGGAGAAAGGAGAAGATTGAGAAGATACGTAAAACGAGATGAGTCATTAGCGTATGATTAGTTAAGTATTAATTATTTTAAACTTCAAAAATGGATTAATATGATTTTTTAAAACAACTTTCCTATAGATTTTTTTTTT-AAAAAATACACCGTTTAATAGTTCAGGAAGCGTGCACGCGGAGAACAAGAGAAATCTTCTCTCTTTGTCCCTGGCTCAAAGGCAGCCTAAGTAACGCTTGAGATAAATCT…
>470
TCAGGCTAACCTGCTCTATTCTTACCACTGTATTTATACTCCCTCTGATCATAAAAATATCATCTTCGCAACTTTGAACTATAATTTCTATTACAAAATGTTCGAAAAACCAGATAAACTTATAATACTATATTAAGGGAGTGTTTGAGAGGAGAAAGGAGAAGATTGAGAAGATACGTAAAACGAGATGAGTCATTAGCGTATGATTAGTTAAGTATTAATTATTTTAAACTTCAAAAATGGATTAATATGATTTTTTAAAACAACTTTCCTATAGATTTTTTTTTT-AAAAAATACACCGTTTAATAGTTCAGGAAGCGTGCACGCGGAGAACAAGAGAAATCTTCTCTCTTTGTCCCTGGCTCAAAGGCAGCCTAAGTAACGCTTGAGATAAATCT…
>472
TCAGGCTAACCTGCTCTATTCTTACCACTGTATTTATACTCCCTCTGATCATAAAAATATCATCTTCGCAACTTTGAACTATAATTTCTATTACAAAATGTTCGAAAAACCAGATAAACTTATAATACTATATTAAGGGAGTGTTTGAGAGGAGAAAGGAGAAGATTGAGAAGATACGTAAAACGAGATGAGTCATTAGCGTATGATTAGTTAAGTATTAATTATTTTAAACTTCAAAAATGGATTAATATGATTTTTTAAAACAACTTTCCTATAGATTTTTTTTTT-AAAAAATACACCGTTTAATAGTTCAGGAAGCGTGCACGCGGAGAACAAGAGAAATCTTCTCTCTTTGTCCCTGGCTCAAAGGCAGCCTAAGTAACGCTTGAGATAAATCT…
>473
TCAGGCTAACCTGCTCTATTCTTACCACTGTATTTATACTCCCTCTGATCATAAAAATATCATCTTCGCAACTTTGAACTATAATTTCTATTACAAAATGTTCGAAAAACCAGATAAACTTATAATACTATATTAAGGGAGTGTTTGAGAGGAGAAAGGAGAAGATTGAGAAGATACGTAAAACGAGATGAGTCATTAGCGTATGATTAGTTAAGTATTAATTATTTTAAACTTCAAAAATGGATTAATATGATTTTTTAAAACAACTTTCCTATAGATTTTTTTTTT-AAAAAATACACCGTTTAATAGTTCAGGAAGCGTGCACGCGGAGAACAAGAGAAATCTTCTCTCTTTGTCCCTGGCTCAAAGGCAGCCTAAGTAACGCTTGAGATAAATCT…
>508
TCAGGCTAACCTGCTCTATTCTTACCACTGTATTTATACTCCCTCTGATCATAAAAATATCATCTTCGCAACTTTGAACTATAATTTCTATTACAAAATGTTCGAAAAACCAGATAAACTTATAATACTATATTAAGGGAGTGTTTGAGAGGAGAAAGGAGAAGATTGAGAAGATACGTAAAACGAGATGAGTCATTAGCGTATGATTAGTTAAGTATTAATTATTTTAAACTTCAAAAATGGATTAATATGATTTTTTAAAACAACTTTCCTATAGATTTTTTTTTT-AAAAAATACACCGTTTAATAGTTCAGGAAGCGTGCACGCGGAGAACAAGAGAAATCTTCTCTCTTTGTCCCTGGCTCAAAGGCAGCCTAAGTAACGCTTGAGATAAATCT…
>570
TCAGGCTAACCTGCTCTATTCTTACCACTGTATTTATACTCCCTCTGATCATAAAAATATCATCTTCGCAACTTTGAACTATAATTTCTATTACAAAATGTTCGAAAAACCAGATAAACTTATAATACTATATTAAGGGAGTGTTTGAGAGGAGAAAGGAGAAGATTGAGAAGATACGTAAAACGAGATGAGTCATTAGCGTATGATTAGTTAAGTATTAATTATTTTAAACTTCAAAAATGGATTAATATGATTTTTTAAAACAACTTTCCTATAGATTTTTTTTTTAAAAAA-TACACCGTTTAATAGTTCAGGAAGCGTGCACGCGGAGAACAAGAGAAATCTTCTCTCTTTGTCCCTGGCTCAAAGGCAGCCTAAGTAACGCTTGAGATAAATCT…
>590
TCAGGCTAACCTGCTCTATTCTTACCACTGTATTTATACTCCCTCTGATCATAAAAATATCATCTTCGCAACTTTGAACTATAATTTCTATTACAAAATGTTCGAAAAACCAGATAAACTTATAATACTATATTAAGGGAGTGTTTGAGAGGAGAAAGGAGAAGATTGAGAAGATACGTAAAACGAGATGAGTCATTAGCGTATGATTAGTTAAGTATTAATTATTTTAAACTTCAAAAATGGATTAATATGATTTTTTAAAACAACTTTCCTATAGATTTTTTTTTT-AAAAAATACACCGTTTAATAGTTCAGGAAGCGTGCACGCGGAGAACAAGAGAAATCTTCTCTCTTTGTCCCTGGCTCAAAGGCAGCCTAAGTAACGCTTGAGATAAATCT…
>591
TCAGGCTAACCTGCTCTATTCTTACCACTGTATTTATACTCCCTCTGATCATAAAAATATCATCTTCGCAACTTTGAACTATAATTTCTATTACAAAATGTTCGAAAAACCAGATAAACTTATAATACTATATTAAGGGAGTGTTTGAGAGGAGAAAGGAGAAGATTGAGAAGATACGTAAAACGAGATGAGTCATTAGCGTATGATTAGTTAAGTATTAATTATTTTAAACTTCAAAAATGGATTAATATGATTTTTTAAAACAACTTTCCTATAGATTTTTTTTTT-AAAAAATACACCGTTTAATAGTTCAGGAAGCGTGCACGCGGAGAACAAGAGAAATCTTCTCTCTTTGTCCCTGGCTCAAAGGCAGCCTAAGTAACGCTTGAGATAAATCT…
>602
TCAGGCTAACCTGCTCTATTCTTACCACTGTATTTATACTCCCTCTGATCATAAAAATATCATCTTCGCAACTTTGAACTATAATTTCTATTACAAAATGTTCGAAAAACCAGATAAACTTATAATACTATATTAAGGGAGTGTTTGAGAGGAGAAAGGAGAAGATTGAGAAGATACGTAAAACGAGATGAGTCATTAGCGTATGATTAGTTAAGTATTAATTATTTTAAACTTCAAAAATGGATTAATATGATTTTTTAAAACAACTTTCCTATAGATTTTTTTTTT-AAAAAATACACCGTTTAATAGTTCAGGAAGCGTGCACGCGGAGAACAAGAGAAATCTTCTCTCTTTGTCCCTGGCTCAAAGGCAGCCTAAGTAACGCTTGAGATAAATCT…
>603
TCAGGCTAACCTGCTCTATTCTTACCACTGTATTTATACTCCCTCTGATCATAAAAATATCATCTTCGCAACTTTGAACTATAATTTCTATTACAAAATGTTCGAAAAACCAGATAAACTTATAATACTATATTAAGGGAGTGTTTGAGAGGAGAAAGGAGAAGATTGAGAAGATACGTAAAACGAGATGAGTCATTAGCGTATGATTAGTTAAGTATTAATTATTTTAAACTTCAAAAATGGATTAATATGATTTTTTAAAACAACTTTCCTATAGATTTTTTTTTT-AAAAAATACACCGTTTAATAGTTCAGGAAGCGTGCACGCGGAGAACAAGAGAAATCTTCTCTCTTTGTCCCTGGCTCAAAGGCAGCCTAAGTAACGCTTGAGATAAATCT…
>646
TCAGGCTAACCTGCTCTATTCTTACCACTGTATTTATACTCCCTCTGATCATAAAAATATCATCTTCGCAACTTTGAACTATAATTTCTATTACAAAATGTTCGAAAAACCAGATAAACTTATAATACTATATTAAGGGAGTGTTTGAGAGGAGAAAGGAGAAGATTGAGAAGATACGTAAAACGAGATGAGTCATTAGCGTATGATTAGTTAAGTATTAATTATTTTAAACTTCAAAAATGGATTAATATGATTTTTTAAAACAACTTTCCTATAGATTTTTTTTTT-AAAAAATACACCGTTTAATAGTTCAGGAAGCGTGCACGCGGAGAACAAGAGAAATCTTCTCTCTTTGTCCCTGGCTCAAAGGCAGCCTAAGTAACGCTTGAGATAAATCT…
>412
TCAGGCTAACCTGCTCTATTCTTACCACTGTATTTATACTCCCTCTGATCATAAAAATATCATCTTCGCAACTTTGAACTATAATTTCTATTACAAAATGTTCGAAAAACCAGATAAACTTATAATACTATATTAAGGGAGTGTTTGAGAGGAGAAAGGAGAAGATTGAGAAGATACGTAAAACGAGATGAGTCATTAGCGTATGATTAGTTAAGTATTAATTATTTTAAACTTCAAAAATGGATTAATATGATTTTTTAAAACAACTTTCCTATAGATTTTTTTTTT-AAAAAATACACCGTTTAATAGTTCAGGAAGCGTGCACGCGGAGAACAAGAGAAATCTTCTCTCTTTGTCCCTGGCTCAAAGGCAGCCTAAGTAACGCTTGAGATAAATCT…
>413
TCAGGCTAACCTGCTCTATTCTTACCACTGTATTTATACTCCCTCTGATCATAAAAATATCATCTTCGCAACTTTGAACTATAATTTCTATTACAAAATGTTCGAAAAACCAGATAAACTTATAATACTATATTAAGGGAGTGTTTGAGAGGAGAAAGGAGAAGATTGAGAAGATACGTAAAACGAGATGAGTCATTAGCGTATGATTAGTTAAGTATTAATTATTTTAAACTTCAAAAATGGATTAATATGATTTTTTAAAACAACTTTCCTATAGATTTTTTTTTT-AAAAAATACACCGTTTAATAGTTCAGGAAGCGTGCACGCGGAGAACAAGAGAAATCTTCTCTCTTTGTCCCTGGCTCAAAGGCAGCCTAAGTAACGCTTGAGATAAATCT…
>414
TCAGGCTAACCTGCTCTATTCTTACCACTGTATTTATACTCCCTCTGATCATAAAAATATCATCTTCGCAACTTTGAACTATAATTTCTATTACAAAATGTTCGAAAAACCAGATAAACTTATAATACTATATTAAGGGAGTGTTTGAGAGGAGAAAGGAGAAGATTGAGAAGATACGTAAAACGAGATGAGTCATTAGCGTATGATTAGTTAAGTATTAATTATTTTAAACTTCAAAAATGGATTAATATGATTTTTTAAAACAACTTTCCTATAGATTTTTTTTTTAAAAAA-TACACCGTTTAATAGTTCAGGAAGCGTGCACGCGGAGAACAAGAGAAATCTTCTCTCTTTGTCCCTGGCTCAAAGGCAGCCTAAGTAACGCTTGAGATAAATCT…
>421
TCAGGCTAACCTGCTCTATTCTTACCACTGTATTTATACTCCCTCTGATCATAAAAATATCATCTTCGCAACTTTGAACTATAATTTCTATTACAAAATGTTCGAAAAACCAGATAAACTTATAATACTATATTAAGGGAGTGTTTGAGAGGAGAAAGGAGAAGATTGAGAAGATACGTAAAACGAGATGAGTCATTAGCGTATGATTAGTTAAGTATTAATTATTTTAAACTTCAAAAATGGATTAATATGATTTTTTAAAACAACTTTCCTATAGATTTTTTTTTT-AAAAAATACACCGTTTAATAGTTCAGGAAGCGTGCACGCGGAGAACAAGAGAAATCTTCTCTCTTTGTCCCTGGCTCAAAGGCAGCCTAAGTAACGCTTGAGATAAATCT…
>433
TCAGGCTAACCTGCTCTATTCTTACCACTGTATTTATACTCCCTCTGATCATAAAAATATCATCTTCGCAACTTTGAACTATAATTTCTATTACAAAATGTTCGAAAAACCAGATAAACTTATAATACTATATTAAGGGAGTGTTTGAGAGGAGAAAGGAGAAGATTGAGAAGATACGTAAAACGAGATGAGTCATTAGCGTATGATTAGTTAAGTATTAATTATTTTAAACTTCAAAAATGGATTAATATGATTTTTTAAAACAACTTTCCTATAGATTTTTTTTTT-AAAAAATACACCGTTTAATAGTTCAGGAAGCGTGCACGCGGAGAACAAGAGAAATCTTCTCTCTTTGTCCCTGGCTCAAAGGCAGCCTAAGTAACGCTTGAGATAAATCT…
>434
TCAGGCTAACCTGCTCTATTCTTACCACTGTATTTATACTCCCTCTGATCATAAAAATATCATCTTCGCAACTTTGAACTATAATTTCTATTACAAAATGTTCGAAAAACCAGATAAACTTATAATACTATATTAAGGGAGTGTTTGAGAGGAGAAAGGAGAAGATTGAGAAGATACGTAAAACGAGATGAGTCATTAGCGTATGATTAGTTAAGTATTAATTATTTTAAACTTCAAAAATGGATTAATATGATTTTTTAAAACAACTTTCCTATAGATTTTTTTTTTAAAAAA-TACACCGTTTAATAGTTCAGGAAGCGTGCACGCGGAGAACAAGAGAAATCTTCTCTCTTTGTCCCTGGCTCAAAGGCAGCCTAAGTAACGCTTGAGATAAATCT…
>443
TCAGGCTAACCTGCTCTATTCTTACCACTGTATTTATACTCCCTCTGATCATAAAAATATCATCTTCGCAACTTTGAACTATAATTTCTATTACAAAATGTTCGAAAAACCAGATAAACTTATAATACTATATTAAGGGAGTGTTTGAGAGGAGAAAGGAGAAGATTGAGAAGATACGTAAAACGAGATGAGTCATTAGCGTATGATTAGTTAAGTATTAATTATTTTAAACTTCAAAAATGGATTAATATGATTTTTTAAAACAACTTTCCTATAGATTTTTTTTTT-AAAAAATACACCGTTTAATAGTTCAGGAAGCGTGCACGCGGAGAACAAGAGAAATCTTCTCTCTTTGTCCCTGGCTCAAAGGCAGCCTAAGTAACGCTTGAGATAAATCT…
>446
TCAGGCTAACCTGCTCTATTCTTACCACTGTATTTATACTCCCTCTGATCATAAAAATATCATCTTCGCAACTTTGAACTATAATTTCTATTACAAAATGTTCGAAAAACCAGATAAACTTATAATACTATATTAAGGGAGTGTTTGAGAGGAGAAAGGAGAAGATTGAGAAGATACGTAAAACGAGATGAGTCATTAGCGTATGATTAGTTAAGTATTAATTATTTTAAACTTCAAAAATGGATTAATATGATTTTTTAAAACAACTTTCCTATAGATTTTTTTTTTAAAAAA-TACACCGTTTAATAGTTCAGGAAGCGTGCACGCGGAGAACAAGAGAAATCTTCTCTCTTTGTCCCTGGCTCAAAGGCAGCCTAAGTAACGCTTGAGATAAATCT…
>488
TCAGGCTAACCTGCTCTATTCTTACCACTGTATTTATACTCCCTCTGATCATAAAAATATCATCTTCGCAACTTTGAACTATAATTTCTATTACAAAATGTTCGAAAAACCAGATAAACTTATAATACTATATTAAGGGAGTGTTTGAGAGGAGAAAGGAGAAGATTGAGAAGATACGTAAAACGAGATGAGTCATTAGCGTATGATTAGTTAAGTATTAATTATTTTAAACTTCAAAAATGGATTAATATGATTTTTTAAAACAACTTTCCTATAGATTTTTTTTTT-AAAAAATACACCGTTTAATAGTTCAGGAAGCGTGCACGCGGAGAACAAGAGAAATCTTCTCTCTTTGTCCCTGGCTCAAAGGCAGCCTAAGTAACGCTTGAGATAAATCT…
>497
TCAGGCTAACCTGCTCTATTCTTACCACTGTATTTATACTCCCTCTGATCATAAAAATATCATCTTCGCAACTTTGAACTATAATTTCTATTACAAAATGTTCGAAAAACCAGATAAACTTATAATACTATATTAAGGGAGTGTTTGAGAGGAGAAAGGAGAAGATTGAGAAGATACGTAAAACGAGATGAGTCATTAGCGTATGATTAGTTAAGTATTAATTATTTTAAACTTCAAAAATGGATTAATATGATTTTTTAAAACAACTTTCCTATAGATTTTTTTTTT-AAAAAATACACCGTTTAATAGTTCAGGAAGCGTGCACGCGGAGAACAAGAGAAATCTTCTCTCTTTGTCCCTGGCTCAAAGGCAGCCTAAGTAACGCTTGAGATAAATCT…
>511
TCAGGCTAACCTGCTCTATTCTTACCACTGTATTTATACTCCCTCTGATCATAAAAATATCATCTTCGCAACTTTGAACTATAATTTCTATTACAAAATGTTCGAAAAACCAGATAAACTTATAATACTATATTAAGGGAGTGTTTGAGAGGAGAAAGGAGAAGATTGAGAAGATACGTAAAACGAGATGAGTCATTAGCGTATGATTAGTTAAGTATTAATTATTTTAAACTTCAAAAATGGATTAATATGATTTTTTAAAACAACTTTCCTATAGATTTTTTTTTT-AAAAAATACACCGTTTAATAGTTCAGGAAGCGTGCACGCGGAGAACAAGAGAAATCTTCTCTCTTTGTCCCTGGCTCAAAGGCAGCCTAAGTAACGCTTGAGATAAATCT…
>517
TCAGGCTAACCTGCTCTATTCTTACCACTGTATTTATACTCCCTCTGATCATAAAAATATCATCTTCGCAACTTTGAACTATAATTTCTATTACAAAATGTTCGAAAAACCAGATAAACTTATAATACTATATTAAGGGAGTGTTTGAGAGGAGAAAGGAGAAGATTGAGAAGATACGTAAAACGAGATGAGTCATTAGCGTATGATTAGTTAAGTATTAATTATTTTAAACTTCAAAAATGGATTAATATGATTTTTTAAAACAACTTTCCTATAGATTTTTTTTTT-AAAAAATACACCGTTTAATAGTTCAGGAAGCGTGCACGCGGAGAACAAGAGAAATCTTCTCTCTTTGTCCCTGGCTCAAAGGCAGCCTAAGTAACGCTTGAGATAAATCT…
>542
TCAGGCTAACCTGCTCTATTCTTACCACTGTATTTATACTCCCTCTGATCATAAAAATATCATCTTCGCAACTTTGAACTATAATTTCTATTACAAAATGTTCGAAAAACCAGATAAACTTATAATACTATATTAAGGGAGTGTTTGAGAGGAGAAAGGAGAAGATTGAGAAGATACGTAAAACGAGATGAGTCATTAGCGTATGATTAGTTAAGTATTAATTATTTTAAACTTCAAAAATGGATTAATATGATTTTTTAAAACAACTTTCCTATAGATTTTTTTTTTAAAAAA-TACACCGTTTAATAGTTCAGGAAGCGTGCACGCGGAGAACAAGAGAAATCTTCTCTCTTTGTCCCTGGCTCAAAGGCAGCCTAAGTAACGCTTGAGATAAATCT…
>543
TCAGGCTAACCTGCTCTATTCTTACCACTGTATTTATACTCCCTCTGATCATAAAAATATCATCTTCGCAACTTTGAACTATAATTTCTATTACAAAATGTTCGAAAAACCAGATAAACTTATAATACTATATTAAGGGAGTGTTTGAGAGGAGAAAGGAGAAGATTGAGAAGATACGTAAAACGAGATGAGTCATTAGCGTATGATTAGTTAAGTATTAATTATTTTAAACTTCAAAAATGGATTAATATGATTTTTTAAAACAACTTTCCTATAGATTTTTTTTTT-AAAAAATACACCGTTTAATAGTTCAGGAAGCGTGCACGCGGAGAACAAGAGAAATCTTCTCTCTTTGTCCCTGGCTCAAAGGCAGCCTAAGTAACGCTTGAGATAAATCT…
>548
TCAGGCTAACCTGCTCTATTCTTACCACTGTATTTATACTCCCTCTGATCATAAAAATATCATCTTCGCAACTTTGAACTATAATTTCTATTACAAAATGTTCGAAAAACCAGATAAACTTATAATACTATATTAAGGGAGTGTTTGAGAGGAGAAAGGAGAAGATTGAGAAGATACGTAAAACGAGATGAGTCATTAGCGTATGATTAGTTAAGTATTAATTATTTTAAACTTCAAAAATGGATTAATATGATTTTTTAAAACAACTTTCCTATAGATTTTTTTTTT-AAAAAATACACCGTTTAATAGTTCAGGAAGCGTGCACGCGGAGAACAAGAGAAATCTTCTCTCTTTGTCCCTGGCTCAAAGGCAGCCTAAGTAACGCTTGAGATAAATCT…
>550
TCAGGCTAACCTGCTCTATTCTTACCACTGTATTTATACTCCCTCTGATCATAAAAATATCATCTTCGCAACTTTGAACTATAATTTCTATTACAAAATGTTCGAAAAACCAGATAAACTTATAATACTATATTAAGGGAGTGTTTGAGAGGAGAAAGGAGAAGATTGAGAAGATACGTAAAACGAGATGAGTCATTAGCGTATGATTAGTTAAGTATTAATTATTTTAAACTTCAAAAATGGATTAATATGATTTTTTAAAACAACTTTCCTATAGATTTTTTTTTT-AAAAAATACACCGTTTAATAGTTCAGGAAGCGTGCACGCGGAGAACAAGAGAAATCTTCTCTCTTTGTCCCTGGCTCAAAGGCAGCCTAAGTAACGCTTGAGATAAATCT…
>551
TCAGGCTAACCTGCTCTATTCTTACCACTGTATTTATACTCCCTCTGATCATAAAAATATCATCTTCGCAACTTTGAACTATAATTTCTATTACAAAATGTTCGAAAAACCAGATAAACTTATAATACTATATTAAGGGAGTGTTTGAGAGGAGAAAGGAGAAGATTGAGAAGATACGTAAAACGAGATGAGTCATTAGCGTATGATTAGTTAAGTATTAATTATTTTAAACTTCAAAAATGGATTAATATGATTTTTTAAAACAACTTTCCTATAGATTTTTTTTTTAAAAAA-TACACCGTTTAATAGTTCAGGAAGCGTGCACGCGGAGAACAAGAGAAATCTTCTCTCTTTGTCCCTGGCTCAAAGGCAGCCTAAGTAACGCTTGAGATAAATCT…
>552
TCAGGCTAACCTGCTCTATTCTTACCACTGTATTTATACTCCCTCTGATCATAAAAATATCATCTTCGCAACTTTGAACTATAATTTCTATTACAAAATGTTCGAAAAACCAGATAAACTTATAATACTATATTAAGGGAGTGTTTGAGAGGAGAAAGGAGAAGATTGAGAAGATACGTAAAACGAGATGAGTCATTAGCGTATGATTAGTTAAGTATTAATTATTTTAAACTTCAAAAATGGATTAATATGATTTTTTAAAACAACTTTCCTATAGATTTTTTTTTT-AAAAAATACACCGTTTAATAGTTCAGGAAGCGTGCACGCGGAGAACAAGAGAAATCTTCTCTCTTTGTCCCTGGCTCAAAGGCAGCCTAAGTAACGCTTGAGATAAATCT…
>596
TCAGGCTAACCTGCTCTATTCTTACCACTGTATTTATACTCCCTCTGATCATAAAAATATCATCTTCGCAACTTTGAACTATAATTTCTATTACAAAATGTTCGAAAAACCAGATAAACTTATAATACTATATTAAGGGAGTGTTTGAGAGGAGAAAGGAGAAGATTGAGAAGATACGTAAAACGAGATGAGTCATTAGCGTATGATTAGTTAAGTATTAATTATTTTAAACTTCAAAAATGGATTAATATGATTTTTTAAAACAACTTTCCTATAGATTTTTTTTTTAAAAAA-TACACCGTTTAATAGTTCAGGAAGCGTGCACGCGGAGAACAAGAGAAATCTTCTCTCTTTGTCCCTGGCTCAAAGGCAGCCTAAGTAACGCTTGAGATAAATCT…
>628
TCAGGCTAACCTGCTCTATTCTTACCACTGTATTTATACTCCCTCTGATCATAAAAATATCATCTTCGCAACTTTGAACTATAATTTCTATTACAAAATGTTCGAAAAACCAGATAAACTTATAATACTATATTAAGGGAGTGTTTGAGAGGAGAAAGGAGAAGATTGAGAAGATACGTAAAACGAGATGAGTCATTAGCGTATGATTAGTTAAGTATTAATTATTTTAAACTTCAAAAATGGATTAATATGATTTTTTAAAACAACTTTCCTATAGATTTTTTTTTT-AAAAAATACACCGTTTAATAGTTCAGGAAGCGTGCACGCGGAGAACAAGAGAAATCTTCTCTCTTTGTCCCTGGCTCAAAGGCAGCCTAAGTAACGCTTGAGATAAATCT…
>424
TCAGGCTAACCTGCTCTATTCTTACCACTGTATTTATACTCCCTCTGATCATAAAAATATCATCTTCGCAACTTTGAACTATAATTTCTATTACAAAATGTTCGAAAAACCAGATAAACTTATAATACTATATTAAGGGAGTGTTTGAGAGGAGAAAGGAGAAGATTGAGAAGATACGTAAAACGAGATGAGTCATTAGCGTATGATTAGTTAAGTATTAATTATTTTAAACTTCAAAAATGGATTAATATGATTTTTTAAAACAACTTTCCTATAGATTTTTTTTTT-AAAAAATACACCGTTTAATAGTTCAGGAAGCGTGCACGCGGAGAACAAGAGAAATCTTCTCTCTTTGTCCCTGGCTCAAAGGCAGCCTAAGTAACGCTTGAGATAAATCT…
>479
TCAGGCTAACCTGCTCTATTCTTACCACTGTATTTATACTCCCTCTGATCATAAAAATATCATCTTCGCAACTTTGAACTATAATTTCTATTACAAAATGTTCGAAAAACCAGATAAACTTATAATACTATATTAAGGGAGTGTTTGAGAGGAGAAAGGAGAAGATTGAGAAGATACGTAAAACGAGATGAGTCATTAGCGTATGATTAGTTAAGTATTAATTATTTTAAACTTCAAAAATGGATTAATATGATTTTTTAAAACAACTTTCCTATAGATTTTTTTTTTAAAAAA-TACACCGTTTAATAGTTCAGGAAGCGTGCACGCGGAGAACAAGAGAAATCTTCTCTCTTTGTCCCTGGCTCAAAGGCAGCCTAAGTAACGCTTGAGATAAATCT…
>482
TCAGGCTAACCTGCTCTATTCTTACCACTGTATTTATACTCCCTCTGATCATAAAAATATCATCTTCGCAACTTTGAACTATAATTTCTATTACAAAATGTTCGAAAAACCAGATAAACTTATAATACTATATTAAGGGAGTGTTTGAGAGGAGAAAGGAGAAGATTGAGAAGATACGTAAAACGAGATGAGTCATTAGCGTATGATTAGTTAAGTATTAATTATTTTAAACTTCAAAAATGGATTAATATGATTTTTTAAAACAACTTTCCTATAGATTTTTTTTTTAAAAAA-TACACCGTTTAATAGTTCAGGAAGCGTGCACGCGGAGAACAAGAGAAATCTTCTCTCTTTGTCCCTGGCTCAAAGGCAGCCTAAGTAACGCTTGAGATAAATCT…
>485
TCAGGCTAACCTGCTCTATTCTTACCACTGTATTTATACTCCCTCTGATCATAAAAATATCATCTTCGCAACTTTGAACTATAATTTCTATTACAAAATGTTCGAAAAACCAGATAAACTTATAATACTATATTAAGGGAGTGTTTGAGAGGAGAAAGGAGAAGATTGAGAAGATACGTAAAACGAGATGAGTCATTAGCGTATGATTAGTTAAGTATTAATTATTTTAAACTTCAAAAATGGATTAATATGATTTTTTAAAACAACTTTCCTATAGATTTTTTTTTTAAAAAA-TACACCGTTTAATAGTTCAGGAAGCGTGCACGCGGAGAACAAGAGAAATCTTCTCTCTTTGTCCCTGGCTCAAAGGCAGCCTAAGTAACGCTTGAGATAAATCT…
>524
TCAGGCTAACCTGCTCTATTCTTACCACTGTATTTATACTCCCTCTGATCATAAAAATATCATCTTCGCAACTTTGAACTATAATTTCTATTACAAAATGTTCGAAAAACCAGATAAACTTATAATACTATATTAAGGGAGTGTTTGAGAGGAGAAAGGAGAAGATTGAGAAGATACGTAAAACGAGATGAGTCATTAGCGTATGATTAGTTAAGTATTAATTATTTTAAACTTCAAAAATGGATTAATATGATTTTTTAAAACAACTTTCCTATAGATTTTTTTTTT-AAAAAATACACCGTTTAATAGTTCAGGAAGCGTGCACGCGGAGAACAAGAGAAATCTTCTCTCTTTGTCCCTGGCTCAAAGGCAGCCTAAGTAACGCTTGAGATAAATCT…
>525
TCAGGCTAACCTGCTCTATTCTTACCACTGTATTTATACTCCCTCTGATCATAAAAATATCATCTTCGCAACTTTGAACTATAATTTCTATTACAAAATGTTCGAAAAACCAGATAAACTTATAATACTATATTAAGGGAGTGTTTGAGAGGAGAAAGGAGAAGATTGAGAAGATACGTAAAACGAGATGAGTCATTAGCGTATGATTAGTTAAGTATTAATTATTTTAAACTTCAAAAATGGATTAATATGATTTTTTAAAACAACTTTCCTATAGATTTTTTTTTT-AAAAAATACACCGTTTAATAGTTCAGGAAGCGTGCACGCGGAGAACAAGAGAAATCTTCTCTCTTTGTCCCTGGCTCAAAGGCAGCCTAAGTAACGCTTGAGATAAATCT…
>527
TCAGGCTAACCTGCTCTATTCTTACCACTGTATTTATACTCCCTCTGATCATAAAAATATCATCTTCGCAACTTTGAACTATAATTTCTATTACAAAATGTTCGAAAAACCAGATAAACTTATAATACTATATTAAGGGAGTGTTTGAGAGGAGAAAGGAGAAGATTGAGAAGATACGTAAAACGAGATGAGTCATTAGCGTATGATTAGTTAAGTATTAATTATTTTAAACTTCAAAAATGGATTAATATGATTTTTTAAAACAACTTTCCTATAGATTTTTTTTTT-AAAAAATACACCGTTTAATAGTTCAGGAAGCGTGCACGCGGAGAACAAGAGAAATCTTCTCTCTTTGTCCCTGGCTCAAAGGCAGCCTAAGTAACGCTTGAGATAAATCT…
>557
TCAGGCTAACCTGCTCTATTCTTACCACTGTATTTATACTCCCTCTGATCATAAAAATATCATCTTCGCAACTTTGAACTATAATTTCTATTACAAAATGTTCGAAAAACCAGATAAACTTATAATACTATATTAAGGGAGTGTTTGAGAGGAGAAAGGAGAAGATTGAGAAGATACGTAAAACGAGATGAGTCATTAGCGTATGATTAGTTAAGTATTAATTATTTTAAACTTCAAAAATGGATTAATATGATTTTTTAAAACAACTTTCCTATAGATTTTTTTTTTAAAAAA-TACACCGTTTAATAGTTCAGGAAGCGTGCACGCGGAGAACAAGAGAAATCTTCTCTCTTTGTCCCTGGCTCAAAGGCAGCCTAAGTAACGCTTGAGATAAATCT…
>586
TCAGGCTAACCTGCTCTATTCTTACCACTGTATTTATACTCCCTCTGATCATAAAAATATCATCTTCGCAACTTTGAACTATAATTTCTATTACAAAATGTTCGAAAAACCAGATAAACTTATAATACTATATTAAGGGAGTGTTTGAGAGGAGAAAGGAGAAGATTGAGAAGATACGTAAAACGAGATGAGTCATTAGCGTATGATTAGTTAAGTATTAATTATTTTAAACTTCAAAAATGGATTAATATGATTTTTTAAAACAACTTTCCTATAGATTTTTTTTTT-AAAAAATACACCGTTTAATAGTTCAGGAAGCGTGCACGCGGAGAACAAGAGAAATCTTCTCTCTTTGTCCCTGGCTCAAAGGCAGCCTAAGTAACGCTTGAGATAAATCT…
>598
TCAGGCTAACCTGCTCTATTCTTACCACTGTATTTATACTCCCTCTGATCATAAAAATATCATCTTCGCAACTTTGAACTATAATTTCTATTACAAAATGTTCGAAAAACCAGATAAACTTATAATACTATATTAAGGGAGTGTTTGAGAGGAGAAAGGAGAAGATTGAGAAGATACGTAAAACGAGATGAGTCATTAGCGTATGATTAGTTAAGTATTAATTATTTTAAACTTCAAAAATGGATTAATATGATTTTTTAAAACAACTTTCCTATAGATTTTTTTTTT-AAAAAATACACCGTTTAATAGTTCAGGAAGCGTGCACGCGGAGAACAAGAGAAATCTTCTCTCTTTGTCCCTGGCTCAAAGGCAGCCTAAGTAACGCTTGAGATAAATCT…
>604
TCAGGCTAACCTGCTCTATTCTTACCACTGTATTTATACTCCCTCTGATCATAAAAATATCATCTTCGCAACTTTGAACTATAATTTCTATTACAAAATGTTCGAAAAACCAGATAAACTTATAATACTATATTAAGGGAGTGTTTGAGAGGAGAAAGGAGAAGATTGAGAAGATACGTAAAACGAGATGAGTCATTAGCGTATGATTAGTTAAGTATTAATTATTTTAAACTTCAAAAATGGATTAATATGATTTTTTAAAACAACTTTCCTATAGATTTTTTTTTTAAAAAA-TACACCGTTTAATAGTTCAGGAAGCGTGCACGCGGAGAACAAGAGAAATCTTCTCTCTTTGTCCCTGGCTCAAAGGCAGCCTAAGTAACGCTTGAGATAAATCT…
>605
TCAGGCTAACCTGCTCTATTCTTACCACTGTATTTATACTCCCTCTGATCATAAAAATATCATCTTCGCAACTTTGAACTATAATTTCTATTACAAAATGTTCGAAAAACCAGATAAACTTATAATACTATATTAAGGGAGTGTTTGAGAGGAGAAAGGAGAAGATTGAGAAGATACGTAAAACGAGATGAGTCATTAGCGTATGATTAGTTAAGTATTAATTATTTTAAACTTCAAAAATGGATTAATATGATTTTTTAAAACAACTTTCCTATAGATTTTTTTTTT-AAAAAATACACCGTTTAATAGTTCAGGAAGCGTGCACGCGGAGAACAAGAGAAATCTTCTCTCTTTGTCCCTGGCTCAAAGGCAGCCTAAGTAACGCTTGAGATAAATCT…
>642
TCAGGCTAACCTGCTCTATTCTTACCACTGTATTTATACTCCCTCTGATCATAAAAATATCATCTTCGCAACTTTGAACTATAATTTCTATTACAAAATGTTCGAAAAACCAGATAAACTTATAATACTATATTAAGGGAGTGTTTGAGAGGAGAAAGGAGAAGATTGAGAAGATACGTAAAACGAGATGAGTCATTAGCGTATGATTAGTTAAGTATTAATTATTTTAAACTTCAAAAATGGATTAATATGATTTTTTAAAACAACTTTCCTATAGATTTTTTTTTT-AAAAAATACACCGTTTAATAGTTCAGGAAGCGTGCACGCGGAGAACAAGAGAAATCTTCTCTCTTTGTCCCTGGCTCAAAGGCAGCCTAAGTAACGCTTGAGATAAATCT…
>425
TCAGGCTAACCTGCTCTATTCTTACCACTGTATTTATACTCCCTCTGATCATAAAAATATCATCTTCGCAACTTTGAACTATAATTTCTATTACAAAATGTTCGAAAAACCAGATAAACTTATAATACTATATTAAGGGAGTGTTTGAGAGGAGAAAGGAGAAGATTGAGAAGATACGTAAAACGAGATGAGTCATTAGCGTATGATTAGTTAAGTATTAATTATTTTAAACTTCAAAAATGGATTAATATGATTTTTTAAAACAACTTTCCTATAGATTTTTTTTTT-AAAAAATACACCGTTTAATAGTTCAGGAAGCGTGCACGCGGAGAACAAGAGAAATCTTCTCTCTTTGTCCCTGGCTCAAAGGCAGCCTAAGTAACGCTTGAGATAAATCT…
>426
TCAGGCTAACCTGCTCTATTCTTACCACTGTATTTATACTCCCTCTGATCATAAAAATATCATCTTCGCAACTTTGAACTATAATTTCTATTACAAAATGTTCGAAAAACCAGATAAACTTATAATACTATATTAAGGGAGTGTTTGAGAGGAGAAAGGAGAAGATTGAGAAGATACGTAAAACGAGATGAGTCATTAGCGTATGATTAGTTAAGTATTAATTATTTTAAACTTCAAAAATGGATTAATATGATTTTTTAAAACAACTTTCCTATAGATTTTTTTTTT-AAAAAATACACCGTTTAATAGTTCAGGAAGCGTGCACGCGGAGAACAAGAGAAATCTTCTCTCTTTGTCCCTGGCTCAAAGGCAGCCTAAGTAACGCTTGAGATAAATCT…
>429
TCAGGCTAACCTGCTCTATTCTTACCACTGTATTTATACTCCCTCTGATCATAAAAATATCATCTTCGCAACTTTGAACTATAATTTCTATTACAAAATGTTCGAAAAACCAGATAAACTTATAATACTATATTAAGGGAGTGTTTGAGAGGAGAAAGGAGAAGATTGAGAAGATACGTAAAACGAGATGAGTCATTAGCGTATGATTAGTTAAGTATTAATTATTTTAAACTTCAAAAATGGATTAATATGATTTTTTAAAACAACTTTCCTATAGATTTTTTTTTT-AAAAAATACACCGTTTAATAGTTCAGGAAGCGTGCACGCGGAGAACAAGAGAAATCTTCTCTCTTTGTCCCTGGCTCAAAGGCAGCCTAAGTAACGCTTGAGATAAATCT…
>484
TCAGGCTAACCTGCTCTATTCTTACCACTGTATTTATACTCCCTCTGATCATAAAAATATCATCTTCGCAACTTTGAACTATAATTTCTATTACAAAATGTTCGAAAAACCAGATAAACTTATAATACTATATTAAGGGAGTGTTTGAGAGGAGAAAGGAGAAGATTGAGAAGATACGTAAAACGAGATGAGTCATTAGCGTATGATTAGTTAAGTATTAATTATTTTAAACTTCAAAAATGGATTAATATGATTTTTTAAAACAACTTTCCTATAGATTTTTTTTTT-AAAAAATACACCGTTTAATAGTTCAGGAAGCGTGCACGCGGAGAACAAGAGAAATCTTCTCTCTTTGTCCCTGGCTCAAAGGCAGCCTAAGTAACGCTTGAGATAAATCT…
>496
TCAGGCTAACCTGCTCTATTCTTACCACTGTATTTATACTCCCTCTGATCATAAAAATATCATCTTCGCAACTTTGAACTATAATTTCTATTACAAAATGTTCGAAAAACCAGATAAACTTATAATACTATATTAAGGGAGTGTTTGAGAGGAGAAAGGAGAAGATTGAGAAGATACGTAAAACGAGATGAGTCATTAGCGTATGATTAGTTAAGTATTAATTATTTTAAACTTCAAAAATGGATTAATATGATTTTTTAAAACAACTTTCCTATAGATTTTTTTTTT-AAAAAATACACCGTTTAATAGTTCAGGAAGCGTGCACGCGGAGAACAAGAGAAATCTTCTCTCTTTGTCCCTGGCTCAAAGGCAGCCTAAGTAACGCTTGAGATAAATCT…
>506
TCAGGCTAACCTGCTCTATTCTTACCACTGTATTTATACTCCCTCTGATCATAAAAATATCATCTTCGCAACTTTGAACTATAATTTCTATTACAAAATGTTCGAAAAACCAGATAAACTTATAATACTATATTAAGGGAGTGTTTGAGAGGAGAAAGGAGAAGATTGAGAAGATACGTAAAACGAGATGAGTCATTAGCGTATGATTAGTTAAGTATTAATTATTTTAAACTTCAAAAATGGATTAATATGATTTTTTAAAACAACTTTCCTATAGATTTTTTTTTTAAAAAA-TACACCGTTTAATAGTTCAGGAAGCGTGCACGCGGAGAACAAGAGAAATCTTCTCTCTTTGTCCCTGGCTCAAAGGCAGCCTAAGTAACGCTTGAGATAAATCT…
>519
TCAGGCTAACCTGCTCTATTCTTACCACTGTATTTATACTCCCTCTGATCATAAAAATATCATCTTCGCAACTTTGAACTATAATTTCTATTACAAAATGTTCGAAAAACCAGATAAACTTATAATACTATATTAAGGGAGTGTTTGAGAGGAGAAAGGAGAAGATTGAGAAGATACGTAAAACGAGATGAGTCATTAGCGTATGATTAGTTAAGTATTAATTATTTTAAACTTCAAAAATGGATTAATATGATTTTTTAAAACAACTTTCCTATAGATTTTTTTTTTAAAAAA-TACACCGTTTAATAGTTCAGGAAGCGTGCACGCGGAGAACAAGAGAAATCTTCTCTCTTTGTCCCTGGCTCAAAGGCAGCCTAAGTAACGCTTGAGATAAATCT…
>544
TCAGGCTAACCTGCTCTATTCTTACCACTGTATTTATACTCCCTCTGATCATAAAAATATCATCTTCGCAACTTTGAACTATAATTTCTATTACAAAATGTTCGAAAAACCAGATAAACTTATAATACTATATTAAGGGAGTGTTTGAGAGGAGAAAGGAGAAGATTGAGAAGATACGTAAAACGAGATGAGTCATTAGCGTATGATTAGTTAAGTATTAATTATTTTAAACTTCAAAAATGGATTAATATGATTTTTTAAAACAACTTTCCTATAGATTTTTTTTTT-AAAAAATACACCGTTTAATAGTTCAGGAAGCGTGCACGCGGAGAACAAGAGAAATCTTCTCTCTTTGTCCCTGGCTCAAAGGCAGCCTAAGTAACGCTTGAGATAAATCT…
>554
TCAGGCTAACCTGCTCTATTCTTACCACTGTATTTATACTCCCTCTGATCATAAAAATATCATCTTCGCAACTTTGAACTATAATTTCTATTACAAAATGTTCGAAAAACCAGATAAACTTATAATACTATATTAAGGGAGTGTTTGAGAGGAGAAAGGAGAAGATTGAGAAGATACGTAAAACGAGATGAGTCATTAGCGTATGATTAGTTAAGTATTAATTATTTTAAACTTCAAAAATGGATTAATATGATTTTTTAAAACAACTTTCCTATAGATTTTTTTTTT-AAAAAATACACCGTTTAATAGTTCAGGAAGCGTGCACGCGGAGAACAAGAGAAATCTTCTCTCTTTGTCCCTGGCTCAAAGGCAGCCTAAGTAACGCTTGAGATAAATCT…
>595
TCAGGCTAACCTGCTCTATTCTTACCACTGTATTTATACTCCCTCTGATCATAAAAATATCATCTTCGCAACTTTGAACTATAATTTCTATTACAAAATGTTCGAAAAACCAGATAAACTTATAATACTATATTAAGGGAGTGTTTGAGAGGAGAAAGGAGAAGATTGAGAAGATACGTAAAACGAGATGAGTCATTAGCGTATGATTAGTTAAGTATTAATTATTTTAAACTTCAAAAATGGATTAATATGATTTTTTAAAACAACTTTCCTATAGATTTTTTTTTT-AAAAAATACACCGTTTAATAGTTCAGGAAGCGTGCACGCGGAGAACAAGAGAAATCTTCTCTCTTTGTCCCTGGCTCAAAGGCAGCCTAAGTAACGCTTGAGATAAATCT…
>606
TCAGGCTAACCTGCTCTATTCTTACCACTGTATTTATACTCCCTCTGATCATAAAAATATCATCTTCGCAACTTTGAACTATAATTTCTATTACAAAATGTTCGAAAAACCAGATAAACTTATAATACTATATTAAGGGAGTGTTTGAGAGGAGAAAGGAGAAGATTGAGAAGATACGTAAAACGAGATGAGTCATTAGCGTATGATTAGTTAAGTATTAATTATTTTAAACTTCAAAAATGGATTAATATGATTTTTTAAAACAACTTTCCTATAGATTTTTTTTTT-AAAAAATACACCGTTTAATAGTTCAGGAAGCGTGCACGCGGAGAACAAGAGAAATCTTCTCTCTTTGTCCCTGGCTCAAAGGCAGCCTAAGTAACGCTTGAGATAAATCT…
>614
TCAGGCTAACCTGCTCTATTCTTACCACTGTATTTATACTCCCTCTGATCATAAAAATATCATCTTCGCAACTTTGAACTATAATTTCTATTACAAAATGTTCGAAAAACCAGATAAACTTATAATACTATATTAAGGGAGTGTTTGAGAGGAGAAAGGAGAAGATTGAGAAGATACGTAAAACGAGATGAGTCATTAGCGTATGATTAGTTAAGTATTAATTATTTTAAACTTCAAAAATGGATTAATATGATTTTTTAAAACAACTTTCCTATAGATTTTTTTTTT-AAAAAATACACCGTTTAATAGTTCAGGAAGCGTGCACGCGGAGAACAAGAGAAATCTTCTCTCTTTGTCCCTGGCTCAAAGGCAGCCTAAGTAACGCTTGAGATAAATCT…
>619
TCAGGCTAACCTGCTCTATTCTTACCACTGTATTTATACTCCCTCTGATCATAAAAATATCATCTTCGCAACTTTGAACTATAATTTCTATTACAAAATGTTCGAAAAACCAGATAAACTTATAATACTATATTAAGGGAGTGTTTGAGAGGAGAAAGGAGAAGATTGAGAAGATACGTAAAACGAGATGAGTCATTAGCGTATGATTAGTTAAGTATTAATTATTTTAAACTTCAAAAATGGATTAATATGATTTTTTAAAACAACTTTCCTATAGATTTTTTTTTT-AAAAAATACACCGTTTAATAGTTCAGGAAGCGTGCACGCGGAGAACAAGAGAAATCTTCTCTCTTTGTCCCTGGCTCAAAGGCAGCCTAAGTAACGCTTGAGATAAATCT…
>620
TCAGGCTAACCTGCTCTATTCTTACCACTGTATTTATACTCCCTCTGATCATAAAAATATCATCTTCGCAACTTTGAACTATAATTTCTATTACAAAATGTTCGAAAAACCAGATAAACTTATAATACTATATTAAGGGAGTGTTTGAGAGGAGAAAGGAGAAGATTGAGAAGATACGTAAAACGAGATGAGTCATTAGCGTATGATTAGTTAAGTATTAATTATTTTAAACTTCAAAAATGGATTAATATGATTTTTTAAAACAACTTTCCTATAGATTTTTTTTTT-AAAAAATACACCGTTTAATAGTTCAGGAAGCGTGCACGCGGAGAACAAGAGAAATCTTCTCTCTTTGTCCCTGGCTCAAAGGCAGCCTAAGTAACGCTTGAGATAAATCT…
>631
TCAGGCTAACCTGCTCTATTCTTACCACTGTATTTATACTCCCTCTGATCATAAAAATATCATCTTCGCAACTTTGAACTATAATTTCTATTACAAAATGTTCGAAAAACCAGATAAACTTATAATACTATATTAAGGGAGTGTTTGAGAGGAGAAAGGAGAAGATTGAGAAGATACGTAAAACGAGATGAGTCATTAGCGTATGATTAGTTAAGTATTAATTATTTTAAACTTCAAAAATGGATTAATATGATTTTTTAAAACAACTTTCCTATAGATTTTTTTTTT-AAAAAATACACCGTTTAATAGTTCAGGAAGCGTGCACGCGGAGAACAAGAGAAATCTTCTCTCTTTGTCCCTGGCTCAAAGGCAGCCTAAGTAACGCTTGAGATAAATCT…
>634
TCAGGCTAACCTGCTCTATTCTTACCACTGTATTTATACTCCCTCTGATCATAAAAATATCATCTTCGCAACTTTGAACTATAATTTCTATTACAAAATGTTCGAAAAACCAGATAAACTTATAATACTATATTAAGGGAGTGTTTGAGAGGAGAAAGGAGAAGATTGAGAAGATACGTAAAACGAGATGAGTCATTAGCGTATGATTAGTTAAGTATTAATTATTTTAAACTTCAAAAATGGATTAATATGATTTTTTAAAACAACTTTCCTATAGATTTTTTTTTT-AAAAAATACACCGTTTAATAGTTCAGGAAGCGTGCACGCGGAGAACAAGAGAAATCTTCTCTCTTTGTCCCTGGCTCAAAGGCAGCCTAAGTAACGCTTGAGATAAATCT…
>641
TCAGGCTAACCTGCTCTATTCTTACCACTGTATTTATACTCCCTCTGATCATAAAAATATCATCTTCGCAACTTTGAACTATAATTTCTATTACAAAATGTTCGAAAAACCAGATAAACTTATAATACTATATTAAGGGAGTGTTTGAGAGGAGAAAGGAGAAGATTGAGAAGATACGTAAAACGAGATGAGTCATTAGCGTATGATTAGTTAAGTATTAATTATTTTAAACTTCAAAAATGGATTAATATGATTTTTTAAAACAACTTTCCTATAGATTTTTTTTTT-AAAAAATACACCGTTTAATAGTTCAGGAAGCGTGCACGCGGAGAACAAGAGAAATCTTCTCTCTTTGTCCCTGGCTCAAAGGCAGCCTAAGTAACGCTTGAGATAAATCT…
>509
TCAGGCTAACCTGCTCTATTCTTACCACTGTATTTATACTCCCTCTGATCATAAAAATATCATCTTCGCAACTTTGAACTATAATTTCTATTACAAAATGTTCGAAAAACCAGATAAACTTATAATACTATATTAAGGGAGTGTTTGAGAGGAGAAAGGAGAAGATTGAGAAGATACGTAAAACGAGATGAGTCATTAGCGTATGATTAGTTAAGTATTAATTATTTTAAACTTCAAAAATGGATTAATATGATTTTTTAAAACAACTTTCCTATAGATTTTTTTTTT-AAAAAATACACCGTTTAATAGTTCAGGAAGCGTGCACGCGGAGAACAAGAGAAATCTTCTCTCTTTGTCCCTGGCTCAAAGGCAGCCTAAGTAACGCTTGAGATAAATCT…
>510
TCAGGCTAACCTGCTCTATTCTTACCACTGTATTTATACTCCCTCTGATCATAAAAATATCATCTTCGCAACTTTGAACTATAATTTCTATTACAAAATGTTCGAAAAACCAGATAAACTTATAATACTATATTAAGGGAGTGTTTGAGAGGAGAAAGGAGAAGATTGAGAAGATACGTAAAACGAGATGAGTCATTAGCGTATGATTAGTTAAGTATTAATTATTTTAAACTTCAAAAATGGATTAATATGATTTTTTAAAACAACTTTCCTATAGATTTTTTTTTT-AAAAAATACACCGTTTAATAGTTCAGGAAGCGTGCACGCGGAGAACAAGAGAAATCTTCTCTCTTTGTCCCTGGCTCAAAGGCAGCCTAAGTAACGCTTGAGATAAATCT…
>533
TCAGGCTAACCTGCTCTATTCTTACCACTGTATTTATACTCCCTCTGATCATAAAAATATCATCTTCGCAACTTTGAACTATAATTTCTATTACAAAATGTTCGAAAAACCAGATAAACTTATAATACTATATTAAGGGAGTGTTTGAGAGGAGAAAGGAGAAGATTGAGAAGATACGTAAAACGAGATGAGTCATTAGCGTATGATTAGTTAAGTATTAATTATTTTAAACTTCAAAAATGGATTAATATGATTTTTTAAAACAACTTTCCTATAGATTTTTTTTTTAAAAAA-TACACCGTTTAATAGTTCAGGAAGCGTGCACGCGGAGAACAAGAGAAATCTTCTCTCTTTGTCCCTGGCTCAAAGGCAGCCTAAGTAACGCTTGAGATAAATCT…
>535
TCAGGCTAACCTGCTCTATTCTTACCACTGTATTTATACTCCCTCTGATCATAAAAATATCATCTTCGCAACTTTGAACTATAATTTCTATTACAAAATGTTCGAAAAACCAGATAAACTTATAATACTATATTAAGGGAGTGTTTGAGAGGAGAAAGGAGAAGATTGAGAAGATACGTAAAACGAGATGAGTCATTAGCGTATGATTAGTTAAGTATTAATTATTTTAAACTTCAAAAATGGATTAATATGATTTTTTAAAACAACTTTCCTATAGATTTTTTTTTT-AAAAAATACACCGTTTAATAGTTCAGGAAGCGTGCACGCGGAGAACAAGAGAAATCTTCTCTCTTTGTCCCTGGCTCAAAGGCAGCCTAAGTAACGCTTGAGATAAATCT…
>536
TCAGGCTAACCTGCTCTATTCTTACCACTGTATTTATACTCCCTCTGATCATAAAAATATCATCTTCGCAACTTTGAACTATAATTTCTATTACAAAATGTTCGAAAAACCAGATAAACTTATAATACTATATTAAGGGAGTGTTTGAGAGGAGAAAGGAGAAGATTGAGAAGATACGTAAAACGAGATGAGTCATTAGCGTATGATTAGTTAAGTATTAATTATTTTAAACTTCAAAAATGGATTAATATGATTTTTTAAAACAACTTTCCTATAGATTTTTTTTTT-AAAAAATACACCGTTTAATAGTTCAGGAAGCGTGCACGCGGAGAACAAGAGAAATCTTCTCTCTTTGTCCCTGGCTCAAAGGCAGCCTAAGTAACGCTTGAGATAAATCT…
>538
TCAGGCTAACCTGCTCTATTCTTACCACTGTATTTATACTCCCTCTGATCATAAAAATATCATCTTCGCAACTTTGAACTATAATTTCTATTACAAAATGTTCGAAAAACCAGATAAACTTATAATACTATATTAAGGGAGTGTTTGAGAGGAGAAAGGAGAAGATTGAGAAGATACGTAAAACGAGATGAGTCATTAGCGTATGATTAGTTAAGTATTAATTATTTTAAACTTCAAAAATGGATTAATATGATTTTTTAAAACAACTTTCCTATAGATTTTTTTTTT-AAAAAATACACCGTTTAATAGTTCAGGAAGCGTGCACGCGGAGAACAAGAGAAATCTTCTCTCTTTGTCCCTGGCTCAAAGGCAGCCTAAGTAACGCTTGAGATAAATCT…
>545
TCAGGCTAACCTGCTCTATTCTTACCACTGTATTTATACTCCCTCTGATCATAAAAATATCATCTTCGCAACTTTGAACTATAATTTCTATTACAAAATGTTCGAAAAACCAGATAAACTTATAATACTATATTAAGGGAGTGTTTGAGAGGAGAAAGGAGAAGATTGAGAAGATACGTAAAACGAGATGAGTCATTAGCGTATGATTAGTTAAGTATTAATTATTTTAAACTTCAAAAATGGATTAATATGATTTTTTAAAACAACTTTCCTATAGATTTTTTTTTT-AAAAAATACACCGTTTAATAGTTCAGGAAGCGTGCACGCGGAGAACAAGAGAAATCTTCTCTCTTTGTCCCTGGCTCAAAGGCAGCCTAAGTAACGCTTGAGATAAATCT…
>593
TCAGGCTAACCTGCTCTATTCTTACCACTGTATTTATACTCCCTCTGATCATAAAAATATCATCTTCGCAACTTTGAACTATAATTTCTATTACAAAATGTTCGAAAAACCAGATAAACTTATAATACTATATTAAGGGAGTGTTTGAGAGGAGAAAGGAGAAGATTGAGAAGATACGTAAAACGAGATGAGTCATTAGCGTATGATTAGTTAAGTATTAATTATTTTAAACTTCAAAAATGGATTAATATGATTTTTTAAAACAACTTTCCTATAGATTTTTTTTTT-AAAAAATACACCGTTTAATAGTTCAGGAAGCGTGCACGCGGAGAACAAGAGAAATCTTCTCTCTTTGTCCCTGGCTCAAAGGCAGCCTAAGTAACGCTTGAGATAAATCT…
>615
TCAGGCTAACCTGCTCTATTCTTACCACTGTATTTATACTCCCTCTGATCATAAAAATATCATCTTCGCAACTTTGAACTATAATTTCTATTACAAAATGTTCGAAAAACCAGATAAACTTATAATACTATATTAAGGGAGTGTTTGAGAGGAGAAAGGAGAAGATTGAGAAGATACGTAAAACGAGATGAGTCATTAGCGTATGATTAGTTAAGTATTAATTATTTTAAACTTCAAAAATGGATTAATATGATTTTTTAAAACAACTTTCCTATAGATTTTTTTTTTAAAAAA-TACACCGTTTAATAGTTCAGGAAGCGTGCACGCGGAGAACAAGAGAAATCTTCTCTCTTTGTCCCTGGCTCAAAGGCAGCCTAAGTAACGCTTGAGATAAATCT…
>622
TCAGGCTAACCTGCTCTATTCTTACCACTGTATTTATACTCCCTCTGATCATAAAAATATCATCTTCGCAACTTTGAACTATAATTTCTATTACAAAATGTTCGAAAAACCAGATAAACTTATAATACTATATTAAGGGAGTGTTTGAGAGGAGAAAGGAGAAGATTGAGAAGATACGTAAAACGAGATGAGTCATTAGCGTATGATTAGTTAAGTATTAATTATTTTAAACTTCAAAAATGGATTAATATGATTTTTTAAAACAACTTTCCTATAGATTTTTTTTTT-AAAAAATACACCGTTTAATAGTTCAGGAAGCGTGCACGCGGAGAACAAGAGAAATCTTCTCTCTTTGTCCCTGGCTCAAAGGCAGCCTAAGTAACGCTTGAGATAAATCT…
>633
TCAGGCTAACCTGCTCTATTCTTACCACTGTATTTATACTCCCTCTGATCATAAAAATATCATCTTCGCAACTTTGAACTATAATTTCTATTACAAAATGTTCGAAAAACCAGATAAACTTATAATACTATATTAAGGGAGTGTTTGAGAGGAGAAAGGAGAAGATTGAGAAGATACGTAAAACGAGATGAGTCATTAGCGTATGATTAGTTAAGTATTAATTATTTTAAACTTCAAAAATGGATTAATATGATTTTTTAAAACAACTTTCCTATAGATTTTTTTTTTAAAAAA-TACACCGTTTAATAGTTCAGGAAGCGTGCACGCGGAGAACAAGAGAAATCTTCTCTCTTTGTCCCTGGCTCAAAGGCAGCCTAAGTAACGCTTGAGATAAATCT…
>636
TCAGGCTAACCTGCTCTATTCTTACCACTGTATTTATACTCCCTCTGATCATAAAAATATCATCTTCGCAACTTTGAACTATAATTTCTATTACAAAATGTTCGAAAAACCAGATAAACTTATAATACTATATTAAGGGAGTGTTTGAGAGGAGAAAGGAGAAGATTGAGAAGATACGTAAAACGAGATGAGTCATTAGCGTATGATTAGTTAAGTATTAATTATTTTAAACTTCAAAAATGGATTAATATGATTTTTTAAAACAACTTTCCTATAGATTTTTTTTTTAAAAAA-TACACCGTTTAATAGTTCAGGAAGCGTGCACGCGGAGAACAAGAGAAATCTTCTCTCTTTGTCCCTGGCTCAAAGGCAGCCTAAGTAACGCTTGAGATAAATCT…
>638
TCAGGCTAACCTGCTCTATTCTTACCACTGTATTTATACTCCCTCTGATCATAAAAATATCATCTTCGCAACTTTGAACTATAATTTCTATTACAAAATGTTCGAAAAACCAGATAAACTTATAATACTATATTAAGGGAGTGTTTGAGAGGAGAAAGGAGAAGATTGAGAAGATACGTAAAACGAGATGAGTCATTAGCGTATGATTAGTTAAGTATTAATTATTTTAAACTTCAAAAATGGATTAATATGATTTTTTAAAACAACTTTCCTATAGATTTTTTTTTT-AAAAAATACACCGTTTAATAGTTCAGGAAGCGTGCACGCGGAGAACAAGAGAAATCTTCTCTCTTTGTCCCTGGCTCAAAGGCAGCCTAAGTAACGCTTGAGATAAATCT…
>391
TCAGGCTAACCTGCTCTATTCTTACCACTGTATTTATACTCCCTCTGATCATAAAAATATCATCTTCGCAACTTTGAACTATAATTTCTATTACAAAATGTTCGAAAAACCAGATAAACTTATAATACTATATTAAGGGAGTGTTTGAGAGGAGAAAGGAGAAGATTGAGAAGATACGTAAAACGAGATGAGTCATTAGCGTATGATTAGTTAAGTATTAATTATTTTAAACTTCAAAAATGGATTAATATGATTTTTTAAAACAACTTTCCTATAGATTTTTTTTTTAAAAAA-TACACCGTTTAATAGTTCAGGAAGCGTGCACGCGGAGAACAAGAGAAATCTTCTCTCTTTGTCCCTGGCTCAAAGGCAGCCTAAGTAACGCTTGAGATAAATCT…
>476
TCAGGCTAACCTGCTCTATTCTTACCACTGTATTTATACTCCCTCTGATCATAAAAATATCATCTTCGCAACTTTGAACTATAATTTCTATTACAAAATGTTCGAAAAACCAGATAAACTTATAATACTATATTAAGGGAGTGTTTGAGAGGAGAAAGGAGAAGATTGAGAAGATACGTAAAACGAGATGAGTCATTAGCGTATGATTAGTTAAGTATTAATTATTTTAAACTTCAAAAATGGATTAATATGATTTTTTAAAACAACTTTCCTATAGATTTTTTTTTT-AAAAAATACACCGTTTAATAGTTCAGGAAGCGTGCACGCGGAGAACAAGAGAAATCTTCTCTCTTTGTCCCTGGCTCAAAGGCAGCCTAAGTAACGCTTGAGATAAATCT…
>490
TCAGGCTAACCTGCTCTATTCTTACCACTGTATTTATACTCCCTCTGATCATAAAAGTATCATATTCGCAACTTTGAACTATAATTTCTATTACAAAATGTTCGAAAAACCAGATAAACTTATAATACTATATTAAGGGAGTGTTTGAGAGGAGAAAGGAGAAGATTGAGAAGATACGTAAAACGAGATGAGTCATTAGCGTATGATTAGTTAAGTATTAATTATTTTAAACTTCAAAAATGGATTAATATGATTTTTTAAAATAACTTTCCTATAGATTTTTTTTTAAAAAAAATACACCGTTTAATAGTTCAGGAAGCGTGCACGCGGAGAACAAGAGAAATCTTCTCTCTTTGTCCCTGGCTCAAAGGCAGCCTAAGTAACGCTTGAGATAAATCT…
>630
TCAGGCTAACCTGCTCTATTCTTACCACTGTATTTATACTCCCTCTGATCATAAAAATATCATCTTCGCAACTTTGAACTATAATTTCTATTACAAAATGTTCGAAAAACCAGATAAACTTATAATACTATATTAAGGGAGTGTTTGAGAGGAGAAAGGAGAAGATTGAGAAGATACGTAAAACGAGATGAGTCATTAGCGTATGATTAGTTAAGTATTAATTATTTTAAACTTCAAAAATGGATTAATATGATTTTTTAAAACAACTTTCCTATAGATTTTTTTTTT-AAAAAATACACCGTTTAATAGTTCAGGAAGCGTGCACGCGGAGAACAAGAGAAATCTTCTCTCTTTGTCCCTGGCTCAAAGGCAGCCTAAGTAACGCTTGAGATAAATCT…
>402
TCAGGCTAACCTGCTCTATTCTTACCACTGTATTTATACTCCCTCTGATCATAAAAATATCATCTTCGCAACTTTGAACTATAATTTCTATTACAAAATGTTCGAAAAACCAGATAAACTTATAATACTATATTAAGGGAGTGTTTGAGAGGAGAAAGGAGAAGATTGAGAAGATACGTAAAACGAGATGAGTCATTAGCGTATGATTAGTTAAGTATTAATTATTTTAAACTTCAAAAATGGATTAATATGATTTTTTAAAACAACTTTCCTATAGATTTTTTTTTT-AAAAAATACACCGTTTAATAGTTCAGGAAGCGTGCACGCGGAGAACAAGAGAAATCTTCTCTCTTTGTCCCTGGCTCAAAGGCAGCCTAAGTAACGCTTGAGATAAATCT…
>493
TCAGGCTAACCTGCTCTATTCTTACCACTGTATTTATACTCCCTCTGATCATAAAAATATCATCTTCGCAACTTTGAACTATAATTTCTATTACAAAATGTTCGAAAAACCAGATAAACTTATAATACTATATTAAGGGAGTGTTTGAGAGGAGAAAGGAGAAGATTGAGAAGATACGTAAAACGAGATGAGTCATTAGCGTATGATTAGTTAAGTATTAATTATTTTAAACTTCAAAAATGGATTAATATGATTTTTTAAAACAACTTTCCTATAGATTTTTTTTTT-AAAAAATACACCGTTTAATAGTTCAGGAAGCGTGCACGCGGAGAACAAGAGAAATCTTCTCTCTTTGTCCCTGGCTCAAAGGCAGCCTAAGTAACGCTTGAGATAAATCT…
>441
TCAGGCTAACCTGCTCTATTCTTACCACTGTATTTATACTCCCTCTGATCATAAAAGTATCATATTCGCAACTTTGAACTATAATTTCTATTACAAAATGTTCGAAAAACCAGATAAACTTATAATACTATATTAAGGGAGTGTTTGAGAGGAGAAAGGAGAAGATTGAGAAGATACGTAAAACGAGATGAGTCATTAGCGTATGATTAGTTAAGTATTAATTATTTTAAACTTCAAAAATGGATTAATATGATTTTTTAAAATAACTTTCCTATAGATTTTTTTTTAAAAAAAATACACCGTTTAATAGTTCAGGAAGCGTGCACGCGGAGAACAAGAGAAATCTTCTCTCT--GTCCCTGGCTCAAAGGCAGCCTAAGTAACGCTTGAGATAAATCT…
>442
TCAGGCTAACCTGCTCTATTCTTACCACTGTATTTATACTCCCTCTGATCATAAAAGTATCATATTCGCAACTTTGAACTATAATTTCTATTACAAAATGTTCGAAAAACCAGATAAACTTATAATACTATATTAAGGGAGTGTTTGAGAGGAGAAAGGAGAAGATTGAGAAGATACGTAAAACGAGATGAGTCATTAGCGTATGATTAGTTAAGTATTAATTATTTTAAACTTCAAAAATGGATTAATATGATTTTTTAAAATAACTTTCCTATAGATTTTTTTTTAAAAAAAATACACCGTTTAATAGTTCAGGAAGCGTGCACGCGGAGAACAAGAGAAATCTTCTCTCTTTGTCCCTGGCTCAAAGGCAGCCTAAGTAACGCTTGAGATAAATCT…
>562
TCAGGCTAACCTGCTCTATTCTTACCACTGTATTTATACTCCCTCTGATCATAAAAGTATCATATTCGCAACTTTGAACTATAATTTCTATTACAAAATGTTCGAAAAACCAGATAAACTTATAATACTATATTAAGGGAGTGTTTGAGAGGAGAAAGGAGAAGATTGAGAAGATACGTAAAACGAGATGAGTCATTAGCGTATGATTAGTTAAGTATTAATTATTTTAAACTTCAAAAATGGATTAATATGATTTTTTAAAATAACTTTCCTATAGATTTTTTTTTAAAAAAAATACACCGTTTAATAGTTCAGGAAGCGTGCACGCGGAGAACAAGAGAAATCTTCTCTCTTTGTCCCTGGCTCAAAGGCAGCCTAAGTAACGCTTGAGATAAATCT…
>564
TCAGGCTAACCTGCTCTATTCTTACCACTGTATTTATACTCCCTCTGATCATAAAAGTATCATATTCGCAACTTTGAACTATAATTTCTATTACAAAATGTTCGAAAAACCAGATAAACTTATAATACTATATTAAGGGAGTGTTTGAGAGGAGAAAGGAGAAGATTGAGAAGATACGTAAAACGAGATGAGTCATTAGCGTATGATTAGTTAAGTATTAATTATTTTAAACTTCAAAAATGGATTAATATGATTTTTTAAAATAACTTTCCTATAGATTTTTTTTTAAAAAAAATACACCGTTTAATAGTTCAGGAAGCGTGCACGCGGAGAACAAGAGAAATCTTCTCTCTTTGTCCCTGGCTCAAAGGCAGCCTAAGTAACGCTTGAGATAAATCT…
>597
TCAGGCTAACCTGCTCTATTCTTACCACTGTATTTATACTCCCTCTGATCATAAAAGTATCATATTCGCAACTTTGAACTATAATTTCTATTACAAAATGTTCGAAAAACCAGATAAACTTATAATACTATATTAAGGGAGTGTTTGAGAGGAGAAAGGAGAAGATTGAGAAGATACGTAAAACGAGATGAGTCATTAGCGTATGATTAGTTAAGTATTAATTATTTTAAACTTCAAAAATGGATTAATATGATTTTTTAAAATAACTTTCCTATAGATTTTTTTTTAAAAAAAATACACCGTTTAATAGTTCAGGAAGCGTGCACGCGGAGAACAAGAGAAATCTTCTCTCTTTGTCCCTGGCTCAAAGGCAGCCTAAGTAACGCTTGAGATAAATCT…
>600
TCAGGCTAACCTGCTCTATTCTTACCACTGTATTTATACTCCCTCTGATCATAAAAGTATCATATTCGCAACTTTGAACTATAATTTCTATTACAAAATGTTCGAAAAACCAGATAAACTTATAATACTATATTAAGGGAGTGTTTGAGAGGAGAAAGGAGAAGATTGAGAAGATACGTAAAACGAGATGAGTCATTAGCGTATGATTAGTTAAGTATTAATTATTTTAAACTTCAAAAATGGATTAATATGATTTTTTAAAATAACTTTCCTATAGATTTTTTTTTAAAAAAAATACACCGTTTAATAGTTCAGGAAGCGTGCACGCGGAGAACAAGAGAAATCTTCTCTCTTTGTCCCTGGCTCAAAGGCAGCCTAAGTAACGCTTGAGATAAATCT…
>608
TCAGGCTAACCTGCTCTATTCTTACCACTGTATTTATACTCCCTCTGATCATAAAAGTATCATATTCGCAACTTTGAACTATAATTTCTATTACAAAATGTTCGAAAAACCAGATAAACTTATAATACTATATTAAGGGAGTGTTTGAGAGGAGAAAGGAGAAGATTGAGAAGATACGTAAAACGAGATGAGTCATTAGCGTATGATTAGTTAAGTATTAATTATTTTAAACTTCAAAAATGGATTAATATGATTTTTTAAAATAACTTTCCTATAGATTTTTTTTTAAAAAAAATACACCGTTTAATAGTTCAGGAAGCGTGCACGCGGAGAACAAGAGAAATCTTCTCTCTTTGTCCCTGGCTCAAAGGCAGCCTAAGTAACGCTTGAGATAAATCT…
>609
TCAGGCTAACCTGCTCTATTCTTACCACTGTATTTATACTCCCTCTGATCATAAAAATATCATCTTCGCAACTTTGAACTATAATTTCTATTACAAAATGTTCGAAAAACCAGATAAACTTATAATACTATATTAAGGGAGTGTTTGAGAGGAGAAAGGAGAAGATTGAGAAGATACGTAAAACGAGATGAGTCATTAGCGTATGATTAGTTAAGTATTAATTATTTTAAACTTCAAAAATGGATTAATATGATTTTTTAAAACAACTTTCCTATAGATTTTTTTTTT-AAAAAATACACCGTTTAATAGTTCAGGAAGCGTGCACGCGGAGAACAAGAGAAATCTTCTCTCTTTGTCCCTGGCTCAAAGGCAGCCTAAGTAACGCTTGAGATAAATCT…
>612
TCAGGCTAACCTGCTCTATTCTTACCACTGTATTTATACTCCCTCTGATCATAAAAGTATCATATTCGCAACTTTGAACTATAATTTCTATTACAAAATGTTCGAAAAACCAGATAAACTTATAATACTATATTAAGGGAGTGTTTGAGAGGAGAAAGGAGAAGATTGAGAAGATACGTAAAACGAGATGAGTCATTAGCGTATGATTAGTTAAGTATTAATTATTTTAAACTTCAAAAATGGATTAATATGATTTTTTAAAATAACTTTCCTATAGATTTTTTTTTAAAAAAAATACACCGTTTAATAGTTCAGGAAGCGTGCACGCGGAGAACAAGAGAAATCTTCTCTCTTTGTCCCTGGCTCAAAGGCAGCCTAAGTAACGCTTGAGATAAATCT…
>471
TCAGGCTAACCTGCTCTATTCTTACCACTGTATTTATACTCCCTCTGATCATAAAAGTATCATATTCGCAACTTTGAACTATAATTTCTATTACAAAATGTTCGAAAAACCAGATAAACTTATAATACTATATTAAGGGAGTGTTTGAGAGGAGAAAGGAGAAGATTGAGAAGATACGTAAAACGAGATGAGTCATTAGCGTATGATTAGTTAAGTATTAATTATTTTAAACTTCAAAAATGGATTAATATGATTTTTTAAAATAACTTTCCTATAGATTTTTTTTTAAAAAAAATACACCGTTTAATAGTTCAGGAAGCGTGCACGCGGAGAACAAGAGAAATCTTCTCTCTTTGTCCCTGGCTCAAAGGCAGCCTAAGTAACGCTTGAGATAAATCT…
>558
TCAGGCTAACCTGCTCTATTCTTACCACTGTATTTATACTCCCTCTGATCATAAAAGTATCATATTCGCAACTTTGAACTATAATTTCTATTACAAAATGTTCGAAAAACCAGATAAACTTATAATACTATATTAAGGGAGTGTTTGAGAGGAGAAAGGAGAAGATTGAGAAGATACGTAAAACGAGATGAGTCATTAGCGTATGATTAGTTAAGTATTAATTATTTTAAACTTCAAAAATGGATTAATATGATTTTTTAAAATAACTTTCCTATAGATTTTTTTTTAAAAAAAATACACCGTTTAATAGTTCAGGAAGCGTGCACGCGGAGAACAAGAGAAATCTTCTCTCTTTGTCCCTGGCTCAAAGGCAGCCTAAGTAACGCTTGAGATAAATCT…
>559
TCAGGCTAACCTGCTCTATTCTTACCACTGTATTTATACTCCCTCTGATCATAAAAGTATCATATTCGCAACTTTGAACTATAATTTCTATTACAAAATGTTCGAAAAACCAGATAAACTTATAATACTATATTAAGGGAGTGTTTGAGAGGAGAAAGGAGAAGATTGAGAAGATACGTAAAACGAGATGAGTCATTAGCGTATGATTAGTTAAGTATTAATTATTTTAAACTTCAAAAATGGATTAATATGATTTTTTAAAATAACTTTCCTATAGATTTTTTTTTAAAAAAAATACACCGTTTAATAGTTCAGGAAGCGTGCACGCGGAGAACAAGAGAAATCTTCTCTCTTTGTCCCTGGCTCAAAGGCAGCCTAAGTAACGCTTGAGATAAATCT…
>560
TCAGGCTAACCTGCTCTATTCTTACCACTGTATTTATACTCCCTCTGATCATAAAAGTATCATATTCGCAACTTTGAACTATAATTTCTATTACAAAATGTTCGAAAAACCAGATAAACTTATAATACTATATTAAGGGAGTGTTTGAGAGGAGAAAGGAGAAGATTGAGAAGATACGTAAAACGAGATGAGTCATTAGCGTATGATTAGTTAAGTATTAATTATTTTAAACTTCAAAAATGGATTAATATGATTTTTTAAAATAACTTTCCTATAGATTTTTTTTTAAAAAAAATACACCGTTTAATAGTTCAGGAAGCGTGCACGCGGAGAACAAGAGAAATCTTCTCTCTTTGTCCCTGGCTCAAAGGCAGCCTAAGTAACGCTTGAGATAAATCT…
>563
TCAGGCTAACCTGCTCTATTCTTACCACTGTATTTATACTCCCTCTGATCATAAAAGTATCATATTCGCAACTTTGAACTATAATTTCTATTACAAAATGTTCGAAAAACCAGATAAACTTATAATACTATATTAAGGGAGTGTTTGAGAGGAGAAAGGAGAAGATTGAGAAGATACGTAAAACGAGATGAGTCATTAGCGTATGATTAGTTAAGTATTAATTATTTTAAACTTCAAAAATGGATTAATATGATTTTTTAAAATAACTTTCCTATAGATTTTTTTTTAAAAAAAATACACCGTTTAATAGTTCAGGAAGCGTGCACGCGGAGAACAAGAGAAATCTTCTCTCTTTGTCCCTGGCTCAAAGGCAGCCTAAGTAACGCTTGAGATAAATCT…
>565
TCAGGCTAACCTGCTCTATTCTTACCACTGTATTTATACTCCCTCTGATCATAAAAGTATCATATTCGCAACTTTGAACTATAATTTCTATTACAAAATGTTCGAAAAACCAGATAAACTTATAATACTATATTAAGGGAGTGTTTGAGAGGAGAAAGGAGAAGATTGAGAAGATACGTAAAACGAGATGAGTCATTAGCGTATGATTAGTTAAGTATTAATTATTTTAAACTTCAAAAATGGATTAATATGATTTTTTAAAATAACTTTCCTATAGATTTTTTTTTAAAAAAAATACACCGTTTAATAGTTCAGGAAGCGTGCACGCGGAGAACAAGAGAAATCTTCTCTCTTTGTCCCTGGCTCAAAGGCAGCCTAAGTAACGCTTGAGATAAATCT…
>566
TCAGGCTAACCTGCTCTATTCTTACCACTGTATTTATACTCCCTCTGATCATAAAAGTATCATATTCGCAACTTTGAACTATAATTTCTATTACAAAATGTTCGAAAAACCAGATAAACTTATAATACTATATTAAGGGAGTGTTTGAGAGGAGAAAGGAGAAGATTGAGAAGATACGTAAAACGAGATGAGTCATTAGCGTATGATTAGTTAAGTATTAATTATTTTAAACTTCAAAAATGGATTAATATGATTTTTTAAAATAACTTTCCTATAGATTTTTTTTTAAAAAAAATACACCGTTTAATAGTTCAGGAAGCGTGCACGCGGAGAACAAGAGAAATCTTCTCTCTTTGTCCCTGGCTCAAAGGCAGCCTAAGTAACGCTTGAGATAAATCT…
>569
TCAGGCTAACCTGCTCTATTCTTACCACTGTATTTATACTCCCTCTGATCATAAAAGTATCATATTCGCAACTTTGAACTATAATTTCTATTACAAAATGTTCGAAAAACCAGATAAACTTATAATACTATATTAAGGGAGTGTTTGAGAGGAGAAAGGAGAAGATTGAGAAGATACGTAAAACGAGATGAGTCATTAGCGTATGATTAGTTAAGTATTAATTATTTTAAACTTCAAAAATGGATTAATATGATTTTTTAAAATAACTTTCCTATAGATTTTTTTTTAAAAAAAATACACCGTTTAATAGTTCAGGAAGCGTGCACGCGGAGAACAAGAGAAATCTTCTCTCTTTGTCCCTGGCTCAAAGGCAGCCTAAGTAACGCTTGAGATAAATCT…
>601
TCAGGCTAACCTGCTCTATTCTTACCACTGTATTTATACTCCCTCTGATCATAAAAGTATCATATTCGCAACTTTGAACTATAATTTCTATTACAAAATGTTCGAAAAACCAGATAAACTTATAATACTATATTAAGGGAGTGTTTGAGAGGAGAAAGGAGAAGATTGAGAAGATACGTAAAACGAGATGAGTCATTAGCGTATGATTAGTTAAGTATTAATTATTTTAAACTTCAAAAATGGATTAATATGATTTTTTAAAATAACTTTCCTATAGATTTTTTTTTAAAAAAAATACACCGTTTAATAGTTCAGGAAGCGTGCACGCGGAGAACAAGAGAAATCTTCTCTCTTTGTCCCTGGCTCAAAGGCAGCCTAAGTAACGCTTGAGATAAATCT…
>645
TCAGGCTAACCTGCTCTATTCTTACCACTGTATTTATACTCCCTCTGATCATAAAAGTATCATATTCGCAACTTTGAACTATAATTTCTATTACAAAATGTTCGAAAAACCAGATAAACTTATAATACTATATTAAGGGAGTGTTTGAGAGGAGAAAGGAGAAGATTGAGAAGATACGTAAAACGAGATGAGTCATTAGCGTATGATTAGTTAAGTATTAATTATTTTAAACTTCAAAAATGGATTAATATGATTTTTTAAAATAACTTTCCTATAGATTTTTTTTTAAAAAAAATACACCGTTTAATAGTTCAGGAAGCGTGCACGCGGAGAACAAGAGAAATCTTCTCTCTTTGTCCCTGGCTCAAAGGCAGCCTAAGTAACGCTTGAGATAAATCT…
>647
TCAGGCTAACCTGCTCTATTCTTACCACTGTATTTATACTCCCTCTGATCATAAAAGTATCATATTCGCAACTTTGAACTATAATTTCTATTACAAAATGTTCGAAAAACCAGATAAACTTATAATACTATATTAAGGGAGTGTTTGAGAGGAGAAAGGAGAAGATTGAGAAGATACGTAAAACGAGATGAGTCATTAGCGTATGATTAGTTAAGTATTAATTATTTTAAACTTCAAAAATGGATTAATATGATTTTTTAAAATAACTTTCCTATAGATTTTTTTTTAAAAAAAATACACCGTTTAATAGTTCAGGAAGCGTGCACGCGGAGAACAAGAGAAATCTTCTCTCTTTGTCCCTGGCTCAAAGGCAGCCTAAGTAACGCTTGAGATAAATCT…
>415
TCAGGCTAACCTGCTCTATTCTTACCACTGTATTTATACTCCCTCTGATCATAAAAGTATCATATTCGCAACTTTGAACTATAATTTCTATTACAAAATGTTCGAAAAACCAGATAAACTTATAATACTATATTAAGGGAGTGTTTGAGAGGAGAAAGGAGAAGATTGAGAAGATACGTAAAACGAGATGAGTCATTAGCGTATGATTAGTTAAGTATTAATTATTTTAAACTTCAAAAATGGATTAATATGATTTTTTAAAATAACTTTCCTATAGATTTTTTTTTAAAAAAAATACACCGTTTAATAGTTCAGGAAGCGTGCACGCGGAGAACAAGAGAAATCTTCTCTCTTTGTCCCTGGCTCAAAGGCAGCCTAAGTAACGCTTGAGATAAATCT…
>419
TCAGGCTAACCTGCTCTATTCTTACCACTGTATTTATACTCCCTCTGATCATAAAAGTATCATATTCGCAACTTTGAACTATAATTTCTATTACAAAATGTTCGAAAAACCAGATAAACTTATAATACTATATTAAGGGAGTGTTTGAGAGGAGAAAGGAGAAGATTGAGAAGATACGTAAAACGAGATGAGTCATTAGCGTATGATTAGTTAAGTATTAATTATTTTAAACTTCAAAAATGGATTAATATGATTTTTTAAAATAACTTTCCTATAGATTTTTTTTTAAAAAAAATACACCGTTTAATAGTTCAGGAAGCGTGCACGCGGAGAACAAGAGAAATCTTCTCTCTTTGTCCCTGGCTCAAAGGCAGCCTAAGTAACGCTTGAGATAAATCT…
>420
TCAGGCTAACCTGCTCTATTCTTACCACTGTATTTATACTCCCTCTGATCATAAAAATATCATCTTCGCAACTTTGAACTATAATTTCTATTACAAAATGTTCGAAAAACCAGATAAACTTATAATACTATATTAAGGGAGTGTTTGAGAGGAGAAAGGAGAAGATTGAGAAGATACGTAAAACGAGATGAGTCATTAGCGTATGATTAGTTAAGTATTAATTATTTTAAACTTCAAAAATGGATTAATATGATTTTTTAAAACAACTTTCCTATAGATTTTTTTTTT-AAAAAATACACCGTTTAATAGTTCAGGAAGCGTGCACGCGGAGAACAAGAGAAATCTTCTCTCTTTGTCCCTGGCTCAAAGGCAGCCTAAGTAACGCTTGAGATAAATCT…
>454
TCAGGCTAACCTGCTCTATTCTTACCACTGTATTTATACTCCCTCTGATCATAAAAGTATCATATTCGCAACTTTGAACTATAATTTCTATTACAAAATGTTCGAAAAACCAGATAAACTTATAATACTATATTAAGGGAGTGTTTGAGAGGAGAAAGGAGAAGATTGAGAAGATACGTAAAACGAGATGAGTCATTAGCGTATGATTAGTTAAGTATTAATTATTTTAAACTTCAAAAATGGATTAATATGATTTTTTAAAATAACTTTCCTATAGATTTTTTTTTAAAAAAAATACACCGTTTAATAGTTCAGGAAGCGTGCACGCGGAGAACAAGAGAAATCTTCTCTCTTTGTCCCTGGCTCAAAGGCAGCCTAAGTAACGCTTGAGATAAATCT…
>455
TCAGGCTAACCTGCTCTATTCTTACCACTGTATTTATACTCCCTCTGATCATAAAAGTATCATATTCGCAACTTTGAACTATAATTTCTATTACAAAATGTTCGAAAAACCAGATAAACTTATAATACTATATTAAGGGAGTGTTTGAGAGGAGAAAGGAGAAGATTGAGAAGATACGTAAAACGAGATGAGTCATTAGCGTATGATTAGTTAAGTATTAATTATTTTAAACTTCAAAAATGGATTAATATGATTTTTTAAAATAACTTTCCTATAGATTTTTTTTTAAAAAAAATACACCGTTTAATAGTTCAGGAAGCGTGCACGCGGAGAACAAGAGAAATCTTCTCTCTTTGTCCCTGGCTCAAAGGCAGCCTAAGTAACGCTTGAGATAAATCT…
>498
TCAGGCTAACCTGCTCTATTCTTACCACTGTATTTATACTCCCTCTGATCATAAAAGTATCATATTCGCAACTTTGAACTATAATTTCTATTACAAAATGTTCGAAAAACCAGATAAACTTATAATACTATATTAAGGGAGTGTTTGAGAGGAGAAAGGAGAAGATTGAGAAGATACGTAAAACGAGATGAGTCATTAGCGTATGATTAGTTAAGTATTAATTATTTTAAACTTCAAAAATGGATTAATATGATTTTTTAAAATAACTTTCCTATAGATTTTTTTTTAAAAAAAATACACCGTTTAATAGTTCAGGAAGCGTGCACGCGGAGAACAAGAGAAATCTTCTCTCTTTGTCCCTGGCTCAAAGGCAGCCTAAGTAACGCTTGAGATAAATCT…
>540
TCAGGCTAACCTGCTCTATTCTTACCACTGTATTTATACTCCCTCTGATCATAAAAGTATCATATTCGCAACTTTGAACTATAATTTCTATTACAAAATGTTCGAAAAACCAGATAAACTTATAATACTATATTAAGGGAGTGTTTGAGAGGAGAAAGGAGAAGATTGAGAAGATACGTAAAACGAGATGAGTCATTAGCGTATGATTAGTTAAGTATTAATTATTTTAAACTTCAAAAATGGATTAATATGATTTTTTAAAATAACTTTCCTATAGATTTTTTTTTAAAAAAAATACACCGTTTAATAGTTCAGGAAGCGTGCACGCGGAGAACAAGAGAAATCTTCTCTCTTTGTCCCTGGCTCAAAGGCAGCCTAAGTAACGCTTGAGATAAATCT…
>547
TCAGGCTAACCTGCTCTATTCTTACCACTGTATTTATACTCCCTCTGATCATAAAAATATCATCTTCGCAACTTTGAACTATAATTTCTATTACAAAATGTTCGAAAAACCAGATAAACTTATAATACTATATTAAGGGAGTGTTTGAGAGGAGAAAGGAGAAGATTGAGAAGATACGTAAAACGAGATGAGTCATTAGCGTATGATTAGTTAAGTATTAATTATTTTAAACTTCAAAAATGGATTAATATGATTTTTTAAAACAACTTTCCTATAGATTTTTTTTTTTAAAAAATACACCGTTTAATAGTTCAGGAAGCGTGCACGCGGAGAACAAGAGAAATCTTCTCTCTTTGTCCCTGGCTCAAAGGCAGCCTAAGTAACGCTTGAGATAAATCT…
>553
TCAGGCTAACCTGCTCTATTCTTACCACTGTATTTATACTCCCTCTGATCATAAAAGTATCATATTCGCAACTTTGAACTATAATTTCTATTACAAAATGTTCGAAAAACCAGATAAACTTATAATACTATATTAAGGGAGTGTTTGAGAGGAGAAAGGAGAAGATTGAGAAGATACGTAAAACGAGATGAGTCATTAGCGTATGATTAGTTAAGTATTAATTATTTTAAACTTCAAAAATGGATTAATATGATTTTTTAAAATAACTTTCCTATAGATTTTTTTTTAAAAAAAATACACCGTTTAATAGTTCAGGAAGCGTGCACGCGGAGAACAAGAGAAATCTTCTCTCTTTGTCCCTGGCTCAAAGGCAGCCTAAGTAACGCTTGAGATAAATCT…
>629
TCAGGCTAACCTGCTCTATTCTTACCACTGTATTTATACTCCCTCTGATCATAAAAGTATCATATTCGCAACTTTGAACTATAATTTCTATTACAAAATGTTCGAAAAACCAGATAAACTTATAATACTATATTAAGGGAGTGTTTGAGAGGAGAAAGGAGAAGATTGAGAAGATACGTAAAACGAGATGAGTCATTAGCGTATGATTAGTTAAGTATTAATTATTTTAAACTTCAAAAATGGATTAATATGATTTTTTAAAATAACTTTCCTATAGATTTTTTTTTAAAAAAAATACACCGTTTAATAGTTCAGGAAGCGTGCACGCGGAGAACAAGAGAAATCTTCTCTCTTTGTCCCTGGCTCAAAGGCAGCCTAAGTAACGCTTGAGATAAATCT…
>643
TCAGGCTAACCTGCTCTATTCTTACCACTGTATTTATACTCCCTCTGATCATAAAAGTATCATATTCGCAACTTTGAACTATAATTTCTATTACAAAATGTTCGAAAAACCAGATAAACTTATAATACTATATTAAGGGAGTGTTTGAGAGGAGAAAGGAGAAGATTGAGAAGATACGTAAAACGAGATGAGTCATTAGCGTATGATTAGTTAAGTATTAATTATTTTAAACTTCAAAAATGGATTAATATGATTTTTTAAAATAACTTTCCTATAGATTTTTTTTTAAAAAAAATACACCGTTTAATAGTTCAGGAAGCGTGCACGCGGAGAACAAGAGAAATCTTCTCTCTTTGTCCCTGGCTCAAAGGCAGCCTAAGTAACGCTTGAGATAAATCT…
>644
TCAGGCTAACCTGCTCTATTCTTACCACTGTATTTATACTCCCTCTGATCATAAAAGTATCATATTCGCAACTTTGAACTATAATTTCTATTACAAAATGTTCGAAAAACCAGATAAACTTATAATACTATATTAAGGGAGTGTTTGAGAGGAGAAAGGAGAAGATTGAGAAGATACGTAAAACGAGATGAGTCATTAGCGTATGATTAGTTAAGTATTAATTATTTTAAACTTCAAAAATGGATTAATATGATTTTTTAAAATAACTTTCCTATAGATTTTTTTTTAAAAAAAATACACCGTTTAATAGTTCAGGAAGCGTGCACGCGGAGAACAAGAGAAATCTTCTCTCTTTGTCCCTGGCTCAAAGGCAGCCTAAGTAACGCTTGAGATAAATCT…
>648
TCAGGCTAACCTGCTCTATTCTTACCACTGTATTTATACTCCCTCTGATCATAAAAGTATCATATTCGCAACTTTGAACTATAATTTCTATTACAAAATGTTCGAAAAACCAGATAAACTTATAATACTATATTAAGGGAGTGTTTGAGAGGAGAAAGGAGAAGATTGAGAAGATACGTAAAACGAGATGAGTCATTAGCGTATGATTAGTTAAGTATTAATTATTTTAAACTTCAAAAATGGATTAATATGATTTTTTAAAATAACTTTCCTATAGATTTTTTTTTAAAAAAAATACACCGTTTAATAGTTCAGGAAGCGTGCACGCGGAGAACAAGAGAAATCTTCTCTCTTTGTCCCTGGCTCAAAGGCAGCCTAAGTAACGCTTGAGATAAATCT…
>649
TCAGGCTAACCTGCTCTATTCTTACCACTGTATTTATACTCCCTCTGATCATAAAAGTATCATATTCGCAACTTTGAACTATAATTTCTATTACAAAATGTTCGAAAAACCAGATAAACTTATAATACTATATTAAGGGAGTGTTTGAGAGGAGAAAGGAGAAGATTGAGAAGATACGTAAAACGAGATGAGTCATTAGCGTATGATTAGTTAAGTATTAATTATTTTAAACTTCAAAAATGGATTAATATGATTTTTTAAAATAACTTTCCTATAGATTTTTTTTTAAAAAAAATACACCGTTTAATAGTTCAGGAAGCGTGCACGCGGAGAACAAGAGAAATCTTCTCTCTTTGTCCCTGGCTCAAAGGCAGCCTAAGTAACGCTTGAGATAAATCT…
>650
TCAGGCTAACCTGCTCTATTCTTACCACTGTATTTATACTCCCTCTGATCATAAAAGTATCATATTCGCAACTTTGAACTATAATTTCTATTACAAAATGTTCGAAAAACCAGATAAACTTATAATACTATATTAAGGGAGTGTTTGAGAGGAGAAAGGAGAAGATTGAGAAGATACGTAAAACGAGATGAGTCATTAGCGTATGATTAGTTAAGTATTAATTATTTTAAACTTCAAAAATGGATTAATATGATTTTTTAAAATAACTTTCCTATAGATTTTTTTTTTAAAAAAATACACCGTTTAATAGTTCAGGAAGCGTGCACGCGGAGAACAAGAGAAATCTTCTCTCTTTGTCCCTGGCTCAAAGGCAGCCTAAGTAACGCTTGAGATAAATCT…
>478
TCAGGCTAACCTGCTCTATTCTTACCACTGTATTTATACTCCCTCTGATCATAAAAGTATCATATTCGCAACTTTGAACTATAATTTCTATTACAAAATGTTCGAAAAACCAGATAAACTTATAATACTATATTAAGGGAGTGTTTGAGAGGAGAAAGGAGAAGATTGAGAAGATACGTAAAACGAGATGAGTCATTAGCGTATGATTAGTTAAGTATTAATTATTTTAAACTTCAAAAATGGATTAATATGATTTTTTAAAATAACTTTCCTATAGATTTTTTTTTAAAAAAAATACACCGTTTAATAGTTCAGGAAGCGTGCACGCGGAGAACAAGAGAAATCTTCTCTCTTTGTCCCTGGCTCAAAGGCAGCCTAAGTAACGCTTGAGATAAATCT…
>492
TCAGGCTAACCTGCTCTATTCTTACCACTGTATTTATACTCCCTCTGATCATAAAAGTATCATATTCGCAACTTTGAACTATAATTTCTATTACAAAATGTTCGAAAAACCAGATAAACTTATAATACTATATTAAGGGAGTGTTTGAGAGGAGAAAGGAGAAGATTGAGAAGATACGTAAAACGAGATGAGTCATTAGCGTATGATTAGTTAAGTATTAATTATTTTAAACTTCAAAAATGGATTAATATGATTTTTTAAAATAACTTTCCTATAGATTTTTTTTTAAAAAAAATACACCGTTTAATAGTTCAGGAAGCGTGCACGCGGAGAACAAGAGAAATCTTCTCTCTTTGTCCCTGGCTCAAAGGCAGCCTAAGTAACGCTTGAGATAAATCT…
>505
TCAGGCTAACCTGCTCTATTCTTACCACTGTATTTATACTCCCTCTGATCATAAAAGTATCATATTCGCAACTTTGAACTATAATTTCTATTACAAAATGTTCGAAAAACCAGATAAACTTATAATACTATATTAAGGGAGTGTTTGAGAGGAGAAAGGAGAAGATTGAGAAGATACGTAAAACGAGATGAGTCATTAGCGTATGATTAGTTAAGTATTAATTATTTTAAACTTCAAAAATGGATTAATATGATTTTTTAAAATAACTTTCCTATAGATTTTTTTTTAAAAAAAATACACCGTTTAATAGTTCAGGAAGCGTGCACGCGGAGAACAAGAGAAATCTTCTCTCTTTGTCCCTGGCTCAAAGGCAGCCTAAGTAACGCTTGAGATAAATCT…
>526
TCAGGCTAACCTGCTCTATTCTTACCACTGTATTTATACTCCCTCTGATCATAAAAGTATCATATTCGCAACTTTGAACTATAATTTCTATTACAAAATGTTCGAAAAACCAGATAAACTTATAATACTATATTAAGGGAGTGTTTGAGAGGAGAAAGGAGAAGATTGAGAAGATACGTAAAACGAGATGAGTCATTAGCGTATGATTAGTTAAGTATTAATTATTTTAAACTTCAAAAATGGATTAATATGATTTTTTAAAATAACTTTCCTATAGATTTTTTTTTAAAAAAAATACACCGTTTAATAGTTCAGGAAGCGTGCACGCGGAGAACAAGAGAAATCTTCTCTCTTTGTCCCTGGCTCAAAGGCAGCCTAAGTAACGCTTGAGATAAATCT…
>541
TCAGGCTAACCTGCTCTATTCTTACCACTGTATTTATACTCCCTCTGATCATAAAAGTATCATATTCGCAACTTTGAACTATAATTTCTATTACAAAATGTTCGAAAAACCAGATAAACTTATAATACTATATTAAGGGAGTGTTTGAGAGGAGAAAGGAGAAGATTGAGAAGATACGTAAAACGAGATGAGTCATTAGCGTATGATTAGTTAAGTATTAATTATTTTAAACTTCAAAAATGGATTAATATGATTTTTTAAAATAACTTTCCTATAGATTTTTTTTTAAAAAAAATACACCGTTTAATAGTTCAGGAAGCGTGCACGCGGAGAACAAGAGAAATCTTCTCTCTTTGTCCCTGGCTCAAAGGCAGCCTAAGTAACGCTTGAGATAAATCT…
>549
TCAGGCTAACCTGCTCTATTCTTACCACTGTATTTATACTCCCTCTGATCATAAAAGTATCATATTCGCAACTTTGAACTATAATTTCTATTACAAAATGTTCGAAAAACCAGATAAACTTATAATACTATATTAAGGGAGTGTTTGAGAGGAGAAAGGAGAAGATTGAGAAGATACGTAAAACGAGATGAGTCATTAGCGTATGATTAGTTAAGTATTAATTATTTTAAACTTCAAAAATGGATTAATATGATTTTTTAAAATAACTTTCCTATAGATTTTTTTTTAAAAAAAATACACCGTTTAATAGTTCAGGAAGCGTGCACGCGGAGAACAAGAGAAATCTTCTCTCTTTGTCCCTGGCTCAAAGGCAGCCTAAGTAACGCTTGAGATAAATCT…
>555
TCAGGCTAACCTGCTCTATTCTTACCACTGTATTTATACTCCCTCTGATCATAAAAGTATCATATTCGCAACTTTGAACTATAATTTCTATTACAAAATGTTCGAAAAACCAGATAAACTTATAATACTATATTAAGGGAGTGTTTGAGAGGAGAAAGGAGAAGATTGAGAAGATACGTAAAACGAGATGAGTCATTAGCGTATGATTAGTTAAGTATTAATTATTTTAAACTTCAAAAATGGATTAATATGATTTTTTAAAATAACTTTCCTATAGATTTTTTTTTAAAAAAAATACACCGTTTAATAGTTCAGGAAGCGTGCACGCGGAGAACAAGAGAAATCTTCTCTCTTTGTCCCTGGCTCAAAGGCAGCCTAAGTAACGCTTGAGATAAATCT…
>556
TCAGGCTAACCTGCTCTATTCTTACCACTGTATTTATACTCCCTCTGATCATAAAAGTATCATATTCGCAACTTTGAACTATAATTTCTATTACAAAATGTTCGAAAAACCAGATAAACTTATAATACTATATTAAGGGAGTGTTTGAGAGGAGAAAGGAGAAGATTGAGAAGATACGTAAAACGAGATGAGTCATTAGCGTATGATTAGTTAAGTATTAATTATTTTAAACTTCAAAAATGGATTAATATGATTTTTTAAAATAACTTTCCTATAGATTTTTTTTTAAAAAAAATACACCGTTTAATAGTTCAGGAAGCGTGCACGCGGAGAACAAGAGAAATCTTCTCTCTTTGTCCCTGGCTCAAAGGCAGCCTAAGTAACGCTTGAGATAAATCT…
>444
TCAGGCTAACCTGCTCTATTCTTACCACTGTATTTATACTCCCTCTGATCATAAAAGTATCATATTCGCAACTTTGAACTATAATTTCTATTACAAAATGTTCGAAAAACCAGATAAACTTATAATACTATATTAAGGGAGTGTTTGAGAGGAGAAAGGAGAAGATTGAGAAGATACGTAAAACGAGATGAGTCATTAGCGTATGATTAGTTAAGTATTAATTATTTTAAACTTCAAAAATGGATTAATATGATTTTTTAAAATAACTTTCCTATAGATTTTTTTTTAAAAAAAATACACCGTTTAATAGTTCAGGAAGCGTGCACGCGGAGAACAAGAGAAATCTTCTCTCTTTGTCCCTGGCTCAAAGGCAGCCTAAGTAACGCTTGAGATAAATCT…
>445
TCAGGCTAACCTGCTCTATTCTTACCACTGTATTTATACTCCCTCTGATCATAAAAGTATCATATTCGCAACTTTGAACTATAATTTCTATTACAAAATGTTCGAAAAACCAGATAAACTTATAATACTATATTAAGGGAGTGTTTGAGAGGAGAAAGGAGAAGATTGAGAAGATACGTAAAACGAGATGAGTCATTAGCGTATGATTAGTTAAGTATTAATTATTTTAAACTTCAAAAATGGATTAATATGATTTTTTAAAATAACTTTCCTATAGATTTTTTTTTAAAAAAAATACACCGTTTAATAGTTCAGGAAGCGTGCACGCGGAGAACAAGAGAAATCTTCTCTCTTTGTCCCTGGCTCAAAGGCAGCCTAAGTAACGCTTGAGATAAATCT…
>463
TCAGGCTAACCTGCTCTATTCTTACCACTGTATTTATACTCCCTCTGATCATAAAAGTATCATATTCGCAACTTTGAACTATAATTTCTATTACAAAATGTTCGAAAAACCAGATAAACTTATAATACTATATTAAGGGAGTGTTTGAGAGGAGAAAGGAGAAGATTGAGAAGATACGTAAAACGAGATGAGTCATTAGCGTATGATTAGTTAAGTATTAATTATTTTAAACTTCAAAAATGGATTAATATGATTTTTTAAAATAACTTTCCTATAGATTTTTTTTTAAAAAAAATACACCGTTTAATAGTTCAGGAAGCGTGCACGCGGAGAACAAGAGAAATCTTCTCTCTTTGTCCCTGGCTCAAAGGCAGCCTAAGTAACGCTTGAGATAAATCT…
>483
TCAGGCTAACCTGCTCTATTCTTACCACTGTATTTATACTCCCTCTGATCATAAAAGTATCATATTCGCAACTTTGAACTATAATTTCTATTACAAAATGTTCGAAAAACCAGATAAACTTATAATACTATATTAAGGGAGTGTTTGAGAGGAGAAAGGAGAAGATTGAGAAGATACGTAAAACGAGATGAGTCATTAGCGTATGATTAGTTAAGTATTAATTATTTTAAACTTCAAAAATGGATTAATATGATTTTTTAAAATAACTTTCCTATAGATTTTTTTTTAAAAAAAATACACCGTTTAATAGTTCAGGAAGCGTGCACGCGGAGAACAAGAGAAATCTTCTCTCTTTGTCCCTGGCTCAAAGGCAGCCTAAGTAACGCTTGAGATAAATCT…
>502
TCAGGCTAACCTGCTCTATTCTTACCACTGTATTTATACTCCCTCTGATCATAAAAGTATCATATTCGCAACTTTGAACTATAATTTCTATTACAAAATGTTCGAAAAACCAGATAAACTTATAATACTATATTAAGGGAGTGTTTGAGAGGAGAAAGGAGAAGATTGAGAAGATACGTAAAACGAGATGAGTCATTAGCGTATGATTAGTTAAGTATTAATTATTTTAAACTTCAAAAATGGATTAATATGATTTTTTAAAATAACTTTCCTATAGATTTTTTTTTAAAAAAAATACACCGTTTAATAGTTCAGGAAGCGTGCACGCGGAGAACAAGAGAAATCTTCTCTCTTTGTCCCTGGCTCAAAGGCAGCCTAAGTAACGCTTGAGATAAATCT…
>514
TCAGGCTAACCTGCTCTATTCTTACCACTGTATTTATACTCCCTCTGATCATAAAAGTATCATATTCGCAACTTTGAACTATAATTTCTATTACAAAATGTTCGAAAAACCAGATAAACTTATAATACTATATTAAGGGAGTGTTTGAGAGGAGAAAGGAGAAGATTGAGAAGATACGTAAAACGAGATGAGTCATTAGCGTATGATTAGTTAAGTATTAATTATTTTAAACTTCAAAAATGGATTAATATGATTTTTTAAAATAACTTTCCTATAGATTTTTTTTTAAAAAAAATACACCGTTTAATAGTTCAGGAAGCGTGCACGCGGAGAACAAGAGAAATCTTCTCTC--TGTCCCTGGCTCAAAGGCAGCCTAAGTAACGCTTGAGATAAATCT…
>518
TCAGGCTAACCTGCTCTATTCTTACCACTGTATTTATACTCCCTCTGATCATAAAAGTATCATATTCGCAACTTTGAACTATAATTTCTATTACAAAATGTTCGAAAAACCAGATAAACTTATAATACTATATTAAGGGAGTGTTTGAGAGGAGAAAGGAGAAGATTGAGAAGATACGTAAAACGAGATGAGTCATTAGCGTATGATTAGTTAAGTATTAATTATTTTAAACTTCAAAAATGGATTAATATGATTTTTTAAAATAACTTTCCTATAGATTTTTTTTTAAAAAAAATACACCGTTTAATAGTTCAGGAAGCGTGCACGCGGAGAACAAGAGAAATCTTCTCTCTTTGTCCCTGGCTCAAAGGCAGCCTAAGTAACGCTTGAGATAAATCT…
>520
TCAGGCTAACCTGCTCTATTCTTACCACTGTATTTATACTCCCTCTGATCATAAAAGTATCATATTCGCAACTTTGAACTATAATTTCTATTACAAAATGTTCGAAAAACCAGATAAACTTATAATACTATATTAAGGGAGTGTTTGAGAGGAGAAAGGAGAAGATTGAGAAGATACGTAAAACGAGATGAGTCATTAGCGTATGATTAGTTAAGTATTAATTATTTTAAACTTCAAAAATGGATTAATATGATTTTTTAAAATAACTTTCCTATAGATTTTTTTTTAAAAAAAATACACCGTTTAATAGTTCAGGAAGCGTGCACGCGGAGAACAAGAGAAATCTTCTCTCTTTGTCCCTGGCTCAAAGGCAGCCTAAGTAACGCTTGAGATAAATCT…
>523
TCAGGCTAACCTGCTCTATTCTTACCACTGTATTTATACTCCCTCTGATCATAAAAGTATCATATTCGCAACTTTGAACTATAATTTCTATTACAAAATGTTCGAAAAACCAGATAAACTTATAATACTATATTAAGGGAGTGTTTGAGAGGAGAAAGGAGAAGATTGAGAAGATACGTAAAACGAGATGAGTCATTAGCGTATGATTAGTTAAGTATTAATTATTTTAAACTTCAAAAATGGATTAATATGATTTTTTAAAATAACTTTCCTATAGATTTTTTTTTAAAAAAAATACACCGTTTAATAGTTCAGGAAGCGTGCACGCGGAGAACAAGAGAAATCTTCTCTCTTTGTCCCTGGCTCAAAGGCAGCCTAAGTAACGCTTGAGATAAATCT…
>607
TCAGGCTAACCTGCTCTATTCTTACCACTGTATTTATACTCCCTCTGATCATAAAAGTATCATATTCGCAACTTTGAACTATAATTTCTATTACAAAATGTTCGAAAAACCAGATAAACTTATAATACTATATTAAGGGAGTGTTTGAGAGGAGAAAGGAGAAGATTGAGAAGATACGTAAAACGAGATGAGTCATTAGCGTATGATTAGTTAAGTATTAATTATTTTAAACTTCAAAAATGGATTAATATGATTTTTTAAAATAACTTTCCTATAGATTTTTTTTTAAAAAAAATACACCGTTTAATAGTTCAGGAAGCGTGCACGCGGAGAACAAGAGAAATCTTCTCTCTTTGTCCCTGGCTCAAAGGCAGCCTAAGTAACGCTTGAGATAAATCT…
>618
TCAGGCTAACCTGCTCTATTCTTACCACTGTATTTATACTCCCTCTGATCATAAAAGTATCATATTCGCAACTTTGAACTATAATTTCTATTACAAAATGTTCGAAAAACCAGATAAACTTATAATACTATATTAAGGGAGTGTTTGAGAGGAGAAAGGAGAAGATTGAGAAGATACGTAAAACGAGATGAGTCATTAGCGTATGATTAGTTAAGTATTAATTATTTTAAACTTCAAAAATGGATTAATATGATTTTTTAAAATAACTTTCCTATAGATTTTTTTTTAAAAAAAATACACCGTTTAATAGTTCAGGAAGCGTGCACGCGGAGAACAAGAGAAATCTTCTCTCTTTGTCCCTGGCTCAAAGGCAGCCTAAGTAACGCTTGAGATAAATCT…
>632
TCAGGCTAACCTGCTCTATTCTTACCACTGTATTTATACTCCCTCTGATCATAAAAGTATCATATTCGCAACTTTGAACTATAATTTCTATTACAAAATGTTCGAAAAACCAGATAAACTTATAATACTATATTAAGGGAGTGTTTGAGAGGAGAAAGGAGAAGATTGAGAAGATACGTAAAACGAGATGAGTCATTAGCGTATGATTAGTTAAGTATTAATTATTTTAAACTTCAAAAATGGATTAATATGATTTTTTAAAATAACTTTCCTATAGATTTTTTTTTAAAAAAAATACACCGTTTAATAGTTCAGGAAGCGTGCACGCGGAGAACAAGAGAAATCTTCTCTCTTTGTCCCTGGCTCAAAGGCAGCCTAAGTAACGCTTGAGATAAATCT…
>640
TCAGGCTAACCTGCTCTATTCTTACCACTGTATTTATACTCCCTCTGATCATAAAAGTATCATATTCGCAACTTTGAACTATAATTTCTATTACAAAATGTTCGAAAAACCAGATAAACTTATAATACTATATTAAGGGAGTGTTTGAGAGGAGAAAGGAGAAGATTGAGAAGATACGTAAAACGAGATGAGTCATTAGCGTATGATTAGTTAAGTATTAATTATTTTAAACTTCAAAAATGGATTAATATGATTTTTTAAAATAACTTTCCTATAGATTTTTTTTTTAAAAAAATACACCGTTTAATAGTTCAGGAAGCGTGCACGCGGAGAACAAGAGAAATCTTCTCTCTTTGTCCCTGGCTCAAAGGCAGCCTAAGTAACGCTTGAGATAAATCT…
>466
TCAGGCTAACCTGCTCTATTCTTACCACTGTATTTATACTCCCTCTGATCATAAAAGTATCATATTCGCAACTTTGAACTATAATTTCTATTACAAAATGTTCGAAAAACCAGATAAACTTATAATACTATATTAAGGGAGTGTTTGAGAGGAGAAAGGAGAAGATTGAGAAGATACGTAAAACGAGATGAGTCATTAGCGTATGATTAGTTAAGTATTAATTATTTTAAACTTCAAAAATGGATTAATATGATTTTTTAAAATAACTTTCCTATAGATTTTTTTTTAAAAAAAATACACCGTTTAATAGTTCAGGAAGCGTGCACGCGGAGAACAAGAGAAATCTTCTCTCTTTGTCCCTGGCTCAAAGGCAGCCTAAGTAACGCTTGAGATAAATCT…
>467
TCAGGCTAACCTGCTCTATTCTTACCACTGTATTTATACTCCCTCTGATCATAAAAGTATCATATTCGCAACTTTGAACTATAATTTCTATTACAAAATGTTCGAAAAACCAGATAAACTTATAATACTATATTAAGGGAGTGTTTGAGAGGAGAAAGGAGAAGATTGAGAAGATACGTAAAACGAGATGAGTCATTAGCGTATGATTAGTTAAGTATTAATTATTTTAAACTTCAAAAATGGATTAATATGATTTTTTAAAATAACTTTCCTATAGATTTTTTTTTAAAAAAAATACACCGTTTAATAGTTCAGGAAGCGTGCACGCGGAGAACAAGAGAAATCTTCTCTCTTTGTCCCTGGCTCAAAGGCAGCCTAAGTAACGCTTGAGATAAATCT…
>507
TCAGGCTAACCTGCTCTATTCTTACCACTGTATTTATACTCCCTCTGATCATAAAAGTATCATATTCGCAACTTTGAACTATAATTTCTATTACAAAATGTTCGAAAAACCAGATAAACTTATAATACTATATTAAGGGAGTGTTTGAGAGGAGAAAGGAGAAGATTGAGAAGATACGTAAAACGAGATGAGTCATTAGCGTATGATTAGTTAAGTATTAATTATTTTAAACTTCAAAAATGGATTAATATGATTTTTTAAAATAACTTTCCTATAGATTTTTTTTTTAAAAAAATACACCGTTTAATAGTTCAGGAAGCGTGCACGCGGAGAACAAGAGAAATCTTCTCTCTTTGTCCCTGGCTCAAAGGCAGCCTAAGTAACGCTTGAGATAAATCT…
>515
TCAGGCTAACCTGCTCTATTCTTACCACTGTATTTATACTCCCTCTGATCATAAAAGTATCATATTCGCAACTTTGAACTATAATTTCTATTACAAAATGTTCGAAAAACCAGATAAACTTATAATACTATATTAAGGGAGTGTTTGAGAGGAGAAAGGAGAAGATTGAGAAGATACGTAAAACGAGATGAGTCATTAGCGTATGATTAGTTAAGTATTAATTATTTTAAACTTCAAAAATGGATTAATATGATTTTTTAAAATAACTTTCCTATAGATTTTTTTTTAAAAAAAATACACCGTTTAATAGTTCAGGAAGCGTGCACGCGGAGAACAAGAGAAATCTTCTCTCTTTGTCCCTGGCTCAAAGGCAGCCTAAGTAACGCTTGAGATAAATCT…
>516
TCAGGCTAACCTGCTCTATTCTTACCACTGTATTTATACTCCCTCTGATCATAAAAGTATCATATTCGCAACTTTGAACTATAATTTCTATTACAAAATGTTCGAAAAACCAGATAAACTTATAATACTATATTAAGGGAGTGTTTGAGAGGAGAAAGGAGAAGATTGAGAAGATACGTAAAACGAGATGAGTCATTAGCGTATGATTAGTTAAGTATTAATTATTTTAAACTTCAAAAATGGATTAATATGATTTTTTAAAATAACTTTCCTATAGATTTTTTTTTAAAAAAAATACACCGTTTAATAGTTCAGGAAGCGTGCACGCGGAGAACAAGAGAAATCTTCTCTCTTTGTCCCTGGCTCAAAGGCAGCCTAAGTAACGCTTGAGATAAATCT…
>534
TCAGGCTAACCTGCTCTATTCTTACCACTGTATTTATACTCCCTCTGATCATAAAAGTATCATATTCGCAACTTTGAACTATAATTTCTATTACAAAATGTTCGAAAAACCAGATAAACTTATAATACTATATTAAGGGAGTGTTTGAGAGGAGAAAGGAGAAGATTGAGAAGATACGTAAAACGAGATGAGTCATTAGCGTATGATTAGTTAAGTATTAATTATTTTAAACTTCAAAAATGGATTAATATGATTTTTTAAAATAACTTTCCTATAGATTTTTTTTTAAAAAAAATACACCGTTTAATAGTTCAGGAAGCGTGCACGCGGAGAACAAGAGAAATCTTCTCTCTTTGTCCCTGGCTCAAAGGCAGCCTAAGTAACGCTTGAGATAAATCT…
>537
TCAGGCTAACCTGCTCTATTCTTACCACTGTATTTATACTCCCTCTGATCATAAAAGTATCATATTCGCAACTTTGAACTATAATTTCTATTACAAAATGTTCGAAAAACCAGATAAACTTATAATACTATATTAAGGGAGTGTTTGAGAGGAGAAAGGAGAAGATTGAGAAGATACGTAAAACGAGATGAGTCATTAGCGTATGATTAGTTAAGTATTAATTATTTTAAACTTCAAAAATGGATTAATATGATTTTTTAAAATAACTTTCCTATAGATTTTTTTTTAAAAAAAATACACCGTTTAATAGTTCAGGAAGCGTGCACGCGGAGAACAAGAGAAATCTTCTCTCTTTGTCCCTGGCTCAAAGGCAGCCTAAGTAACGCTTGAGATAAATCT…
>539
TCAGGCTAACCTGCTCTATTCTTACCACTGTATTTATACTCCCTCTGATCATAAAAGTATCATATTCGCAACTTTGAACTATAATTTCTATTACAAAATGTTCGAAAAACCAGATAAACTTATAATACTATATTAAGGGAGTGTTTGAGAGGAGAAAGGAGAAGATTGAGAAGATACGTAAAACGAGATGAGTCATTAGCGTATGATTAGTTAAGTATTAATTATTTTAAACTTCAAAAATGGATTAATATGATTTTTTAAAATAACTTTCCTATAGATTTTTTTTTAAAAAAAATACACCGTTTAATAGTTCAGGAAGCGTGCACGCGGAGAACAAGAGAAATCTTCTCTCTTTGTCCCTGGCTCAAAGGCAGCCTAAGTAACGCTTGAGATAAATCT…
>616
TCAGGCTAACCTGCTCTATTCTTACCACTGTATTTATACTCCCTCTGATCATAAAAGTATCATATTCGCAACTTTGAACTATAATTTCTATTACAAAATGTTCGAAAAACCAGATAAACTTATAATACTATATTAAGGGAGTGTTTGAGAGGAGAAAGGAGAAGATTGAGAAGATACGTAAAACGAGATGAGTCATTAGCGTATGATTAGTTAAGTATTAATTATTTTAAACTTCAAAAATGGATTAATATGATTTTTTAAAATAACTTTCCTATAGATTTTTTTTTAAAAAAAATACACCGTTTAATAGTTCAGGAAGCGTGCACGCGGAGAACAAGAGAAATCTTCTCTCTTTGTCCCTGGCTCAAAGGCAGCCTAAGTAACGCTTGAGATAAATCT…
>617
TCAGGCTAACCTGCTCTATTCTTACCACTGTATTTATACTCCCTCTGATCATAAAAGTATCATATTCGCAACTTTGAACTATAATTTCTATTACAAAATGTTCGAAAAACCAGATAAACTTATAATACTATATTAAGGGAGTGTTTGAGAGGAGAAAGGAGAAGATTGAGAAGATACGTAAAACGAGATGAGTCATTAGCGTATGATTAGTTAAGTATTAATTATTTTAAACTTCAAAAATGGATTAATATGATTTTTTAAAATAACTTTCCTATAGATTTTTTTTTAAAAAAAATACACCGTTTAATAGTTCAGGAAGCGTGCACGCGGAGAACAAGAGAAATCTTCTCTCTTTGTCCCTGGCTCAAAGGCAGCCTAAGTAACGCTTGAGATAAATCT…
>621
TCAGGCTAACCTGCTCTATTCTTACCACTGTATTTATACTCCCTCTGATCATAAAAGTATCATATTCGCAACTTTGAACTATAATTTCTATTACAAAATGTTCGAAAAACCAGATAAACTTATAATACTATATTAAGGGAGTGTTTGAGAGGAGAAAGGAGAAGATTGAGAAGATACGTAAAACGAGATGAGTCATTAGCGTATGATTAGTTAAGTATTAATTATTTTAAACTTCAAAAATGGATTAATATGATTTTTTAAAATAACTTTCCTATAGATTTTTTTTTAAAAAAAATACACCGTTTAATAGTTCAGGAAGCGTGCACGCGGAGAACAAGAGAAATCTTCTCTCTTTGTCCCTGGCTCAAAGGCAGCCTAAGTAACGCTTGAGATAAATCT…
>637
TCAGGCTAACCTGCTCTATTCTTACCACTGTATTTATACTCCCTCTGATCATAAAAGTATCATATTCGCAACTTTGAACTATAATTTCTATTACAAAATGTTCGAAAAACCAGATAAACTTATAATACTATATTAAGGGAGTGTTTGAGAGGAGAAAGGAGAAGATTGAGAAGATACGTAAAACGAGATGAGTCATTAGCGTATGATTAGTTAAGTATTAATTATTTTAAACTTCAAAAATGGATTAATATGATTTTTTAAAATAACTTTCCTATAGATTTTTTTTTAAAAAAAATACACCGTTTAATAGTTCAGGAAGCGTGCACGCGGAGAACAAGAGAAATCTTCTCTCTTTGTCCCTGGCTCAAAGGCAGCCTAAGTAACGCTTGAGATAAATCT…
>568
TCAGGCTAACCTGCTCTATTCTTACCACTGTATTTATACTCCCTCTGATCATAAAAGTATCATATTCGCAACTTTGAACTATAATTTCTATTACAAAATGTTCGAAAAACCAGATAAACTTATAATACTATATTAAGGGAGTGTTTGAGAGGAGAAAGGAGAAGATTGAGAAGATACGTAAAACGAGATGAGTCATTAGCGTATGATTAGTTAAGTATTAATTATTTTAAACTTCAAAAATGGATTAATATGATTTTTTAAAATAACTTTCCTATAGATTTTTTTTTAAAAAAAATACACCGTTTAATAGTTCAGGAAGCGTGCACGCGGAGAACAAGAGAAATCTTCTCTCTTTGTCCCTGGCTCAAAGGCAGCCTAAGTAACGCTTGAGATAAATCT…
>512
TCAGGCTAACCTGCTCTATTCTTACCACTGTATTTATACTCCCTCTGATCATAAAAGTATCATATTCGCAACTTTGAACTATAATTTCTATTACAAAATGTTCGAAAAACCAGATAAACTTATAATACTATATTAAGGGAGTGTTTGAGAGGAGAAAGGAGAAGATTGAGAAGATACGTAAAACGAGATGAGTCATTAGCGTATGATTAGTTAAGTATTAATTATTTTAAACTTCAAAAATGGATTAATATGATTTTTTAAAATAACTTTCCTATAGATTTTTTTTTAAAAAAAATACACCGTTTAATAGTTCAGGAAGCGTGCACGCGGAGAACAAGAGAAATCTTCTCTCTTTGTCCCTGGCTCAAAGGCAGCCTAAGTAACGCTTGAGATAAATCT…
>513
TCAGGCTAACCTGCTCTATTCTTACCACTGTATTTATACTCCCTCTGATCATAAAAGTATCATATTCGCAACTTTGAACTATAATTTCTATTACAAAATGTTCGAAAAACCAGATAAACTTATAATACTATATTAAGGGAGTGTTTGAGAGGAGAAAGGAGAAGATTGAGAAGATACGTAAAACGAGATGAGTCATTAGCGTATGATTAGTTAAGTATTAATTATTTTAAACTTCAAAAATGGATTAATATGATTTTTTAAAATAACTTTCCTATAGATTTTTTTTTAAAAAAAATACACCGTTTAATAGTTCAGGAAGCGTGCACGCGGAGAACAAGAGAAATCTTCTCTCTTTGTCCCTGGCTCAAAGGCAGCCTAAGTAACGCTTGAGATAAATCT…
>623
TCAGGCTAACCTGCTCTATTCTTACCACTGTATTTATACTCCCTCTGATCATAAAAGTATCATATTCGCAACTTTGAACTATAATTTCTATTACAAAATGTTCGAAAAACCAGATAAACTTATAATACTATATTAAGGGAGTGTTTGAGAGGAGAAAGGAGAAGATTGAGAAGATACGTAAAACGAGATGAGTCATTAGCGTATGATTAGTTAAGTATTAATTATTTTAAACTTCAAAAATGGATTAATATGATTTTTTAAAATAACTTTCCTATAGATTTTTTTTTAAAAAAAATACACCGTTTAATAGTTCAGGAAGCGTGCACGCGGAGAACAAGAGAAATCTTCTCTCTTTGTCCCTGGCTCAAAGGCAGCCTAAGTAACGCTTGAGATAAATCT…
>624
TCAGGCTAACCTGCTCTATTCTTACCACTGTATTTATACTCCCTCTGATCATAAAAGTATCATATTCGCAACTTTGAACTATAATTTCTATTACAAAATGTTCGAAAAACCAGATAAACTTATAATACTATATTAAGGGAGTGTTTGAGAGGAGAAAGGAGAAGATTGAGAAGATACGTAAAACGAGATGAGTCATTAGCGTATGATTAGTTAAGTATTAATTATTTTAAACTTCAAAAATGGATTAATATGATTTTTTAAAATAACTTTCCTATAGATTTTTTTTTAAAAAAAATACACCGTTTAATAGTTCAGGAAGCGTGCACGCGGAGAACAAGAGAAATCTTCTCTCTTTGTCCCTGGCTCAAAGGCAGCCTAAGTAACGCTTGAGATAAATCT…
>625
TCAGGCTAACCTGCTCTATTCTTACCACTGTATTTATACTCCCTCTGATCATAAAAGTATCATATTCGCAACTTTGAACTATAATTTCTATTACAAAATGTTCGAAAAACCAGATAAACTTATAATACTATATTAAGGGAGTGTTTGAGAGGAGAAAGGAGAAGATTGAGAAGATACGTAAAACGAGATGAGTCATTAGCGTATGATTAGTTAAGTATTAATTATTTTAAACTTCAAAAATGGATTAATATGATTTTTTAAAATAACTTTCCTATAGATTTTTTTTTAAAAAAAATACACCGTTTAATAGTTCAGGAAGCGTGCACGCGGAGAACAAGAGAAATCTTCTCTCTTTGTCCCTGGCTCAAAGGCAGCCTAAGTAACGCTTGAGATAAATCT…
>626
TCAGGCTAACCTGCTCTATTCTTACCACTGTATTTATACTCCCTCTGATCATAAAAGTATCATATTCGCAACTTTGAACTATAATTTCTATTACAAAATGTTCGAAAAACCAGATAAACTTATAATACTATATTAAGGGAGTGTTTGAGAGGAGAAAGGAGAAGATTGAGAAGATACGTAAAACGAGATGAGTCATTAGCGTATGATTAGTTAAGTATTAATTATTTTAAACTTCAAAAATGGATTAATATGATTTTTTAAAATAACTTTCCTATAGATTTTTTTTTAAAAAAAATACACCGTTTAATAGTTCAGGAAGCGTGCACGCGGAGAACAAGAGAAATCTTCTCTCTTTGTCCCTGGCTCAAAGGCAGCCTAAGTAACGCTTGAGATAAATCT…
>627
TCAGGCTAACCTGCTCTATTCTTACCACTGTATTTATACTCCCTCTGATCATAAAAGTATCATATTCGCAACTTTGAACTATAATTTCTATTACAAAATGTTCGAAAAACCAGATAAACTTATAATACTATATTAAGGGAGTGTTTGAGAGGAGAAAGGAGAAGATTGAGAAGATACGTAAAACGAGATGAGTCATTAGCGTATGATTAGTTAAGTATTAATTATTTTAAACTTCAAAAATGGATTAATATGATTTTTTAAAATAACTTTCCTATAGATTTTTTTTTAAAAAAAATACACCGTTTAATAGTTCAGGAAGCGTGCACGCGGAGAACAAGAGAAATCTTCTCTCTTTGTCCCTGGCTCAAAGGCAGCCTAAGTAACGCTTGAGATAAATCT…
>494
TCAGGCTAACCTGCTCTATTCTTACCACTGTATTTATACTCCCTCTGATCATAAAAGTATCATATTCGCAACTTTGAACTATAATTTCTATTACAAAATGTTCGAAAAACCAGATAAACTTATAATACTATATTAAGGGAGTGTTTGAGAGGAGAAAGGAGAAGATTGAGAAGATACGTAAAACGAGATGAGTCATTAGCGTATGATTAGTTAAGTATTAATTATTTTAAACTTCAAAAATGGATTAATATGATTTTTTAAAATAACTTTCCTATAGATTTTTTTTTAAAAAAAATACACCGTTTAATAGTTCAGGAAGCGTGCACGCGGAGAACAAGAGAAATCTTCTCTCTTTGTCCCTGGCTCAAAGGCAGCCTAAGTAACGCTTGAGATAAATCT…
