# Supplementary material for: Genetic structure and isolation by altitude in rice landraces of Yunnan, China revealed by nucleotide and microsatellite marker polymorphisms
Source: PLoS One. 2017 Apr 19;12(4):e0175731. doi: 10.1371/journal.pone.0175731 (PMC5396909; doi:10.1371/journal.pone.0175731)
Supplement: S4 Dataset — (TXT) [file pone.0175731.s017.txt]

>521
GTTGGATCATTATTACAAGAGTGCTGTTTGGCACTGAATAAATTGCATCCCTAGTTGAACATAAGAGTCAATCTTTGCTTTTCCTCCAGTTAAGCGAGCTAAGAAGTACGTATATCATACCTGAGCCTGCCTTTTCTTTGCTCTTATGAAGCTTGCTGGAAAAAACTCACACCATATTATTGAGGCAACTTTCAAAGCATTTGCTAGAGCCCTTCGACAAGCAACAGAATATGACTTGCGCCGACGCGGCACTGTCCCCAGGTTCGTTTTAGCTTATTGCAAATAGCGTTTAGGAAATTCTATGTTGTGCCCAACTACACTGTTGATGCCTGATTCAAAAACTTCACACCTGCTAAGCATATGGTTTATCTCTGACCTGTGCTGATATTGAAACATTAA…
>522
GTTGGATCATTATTACAAGAGTGCTGTTTGGCACTGAATAAATTGCATCCCTAGTTGAACATAAGAGTCAATCTTTGCTTTTCCTCCAGTTAAGCGAGCTAAGAAGTACGTATATCATACCTGAGCCTGCCTTTTCTTTGCTCTTATGAAGCTTGCTGGAAAAAACTCACACCATATTATTGAGGCAACTTTCAAAGCATTTGCTAGAGCCCTTCGACAAGCAACAGAATATGACTTGCGCCGACGCGGCACTGTCCCCAGGTTCGTTTTAGCTTATTGCAAATAGCGTTTAGGAAATTCTATGTTGTGCCCAACTACACTGTTGATGCCTGATTCAAAAACTTCACACCTGCTAAGCATATGGTTTATCTCTGACCTGTGCTGATATTGAAACATTAA…
>530
GTTGGATCATTATTACAAGAGTGCTGTTTGGCACTGAATAAATTGCATCCCTAGTTGAACATAAGAGTCAATCTTTGCTTTTCCTCCAGTTAAGCGAGCTAAGAAGTACGTATATCATACCTGAGCCTGCCTTTTCTTTGCTCTTATGAAGCTTGCTGGAAAAAACTCACACCATATTATTGAGGCAACTTTCAAAGCATTTGCTAGAGCCCTTCGACAAGCAACAGAATATGACTTGCGCCGACGCGGCACTGTCCCCAGGTTCGTTTTAGCTTATTGCAAATAGCGTTTAGGAAATTCTATGTTGTGCCCAACTACACTGTTGATGCCTGATTCAAAAACTTCACACCTGCTAAGCATATGGTTTATCTCTGACCTGTGCTGATATTGAAACATTAA…
>531
GTTGGATCATTATTACAAGAGTGCTGTTTGGCACTGAATAAATTGCATCCCTAGTTGAACATAAGAGTCAATCTTTGCTTTTCCTCCAGTTAAGCGAGCTAAGAAGTACGTATATCATACCTGAGCCTGCCTTTTCTTTGCTCTTATGAAGCTTGCTGGAAAAAACTCACACCATATTATTGAGGCAACTTTCAAAGCATTTGCTAGAGCCCTTCGACAAGCAACAGAATATGACTTGCGCCGACGCGGCACTGTCCCCAGGTTCGTTTTAGCTTATTGCAAATAGCGTTTAGGAAATTCTATGTTGTGCCCAACTACACTGTTGATGCCTGATTCAAAAACTTCACACCTGCTAAGCATATGGTTTATCTCTGACCTTTGCTGATATTGAAACATTAA…
>532
GTTGGATCATTATTACAAGAGTGCTGTTTGGCACTGAATAAATTGCATCCCTAGTTGAACATAAGAGTCAATCTTTGCTTTTCCTCCAGTTAAGCGAGCTAAGAAGTACGTATATCATACCTGAGCCTGCCTTTTCTTTGCTCTTATGAAGCTTGCTGGAAAAAACTCACACCATATTATTGAGGCAACTTTCAAAGCATTTGCTAGAGCCCTTCGACAAGCAACAGAATATGACTTGCGCCGACGCGGCACTGTCCCCAGGTTCGTTTTAGCTTATTGCAAATAGCGTTTAGGAAATTCTATGTTGTGCCCAACTACACTGTTGATGCCTGATTCAAAAACTTCACACCTGCTAAGCATATGGTTTATCTCTGACCTGTGCTGATATTGAAACATTAA…
>567
GTTGGATCATTATTACAAGAGTGCTGTTTGGCACTGAATAAATTGCATCCCTAGTTGAACATAAGAGTCAATCTTTGCTTTTCCTCCAGTTAAGCGAGCTAAGAAGTACGTATATCATACCTGAGCCTGCCTTTTCTTTGCTCTTATGAAGCTTGCTGGAAAAAACTCACACCATATTATTGAGGCAACTTTCAAAGCATTTGCTAGAGCCCTTCGACAAGCAACAGAATATGACTTGCGCCGACGCGGCACTGTCCCCAGGTTCGTTTTAGCTTATTGCAAATAGCGTTTAGGAAATTCTATGTTGTGCCCAACTACACTGTTGATGCCTGATTCAAAAACTTCACACCTGCTAAGCATATGGTTTATCTCTGACCTGTGCTGATATTGAAACATTAA…
>587
GTTGGATCATTATTACAAGAGTGCTGTTTGGCACTGAATAAATTGCATCCCTAGTTGAACATAAGAGTCAATCTTTGCTTTTCCTCCAGTTAAGCGAGCTAAGAAGTACGTATATCATACCTGAGCCTGCCTTTTCTTTGCTCTTATGAAGCTTGCTGGAAAAAACTCACACCATATTATTGAGGCAACTTTCAAAGCATTTGCTAGAGCCCTTCGACAAGCAACAGAATATGACTTGCGCCGACGCGGCACTGTCCCCAGGTTCGTTTTAGCTTATTGCAAATAGCGTTTAGGAAATTCTATGTTGTGCCCAACTACACTGTTGATGCCTGATTCAAAAACTTTACACCTGCTAAGCATATGGTTTATCTCTGACCTGTGCTGATATTGAAACATTAA…
>588
GTTGGATCATTATTACAAGAGTGCTGTTTGGCACTGAATAAATTGCATCCCTAGTTGAACATAAGAGTCAATCTTTGCTTTTCCTCCAGTTAAGCGAGCTAAGAAGTACGTATATCATACCTGAGCCTGCCTTTTCTTTGCTCTTATGAAGCTTGCTGGAAAAAACTCACACCATATTATTGAGGCAACTTTCAAAGCATTTGCTAGAGCCCTTCGACAAGCAACAGAATATGACTTGCGCCGACGCGGCACTGTCCCCAGGTTCGTTTTAGCTTATTGCAAATAGCGTTTAGGAAATTCTATGTTGTGCCCAACTACACTGTTGATGCCTGATTCAAAAACTTTACACCTGCTAAGCATATGGTTTATCTCTGACCTGTGCTGATATTGAAACATTAA…
>589
GTTGGATCATTATTACAAGAGTGCTGTTTGGCACTGAATAAATTGCATCCCTAGTTGAACATAAGAGTCAATCTTTGCTTTTCCTCCAGTTAAGCGAGCTAAGAAGTACGTATATCATACCTGAGCCTGCCTTTTCTTTGCTCTTATGAAGCTTGCTGGAAAAAACTCACACCATATTATTGAGGCAACTTTCAAAGCATTTGCTAGAGCCCTTCGACAAGCAACAGAATATGACTTGCGCCGACGCGGCACTGTCCCCAGGTTCGTTTTAGCTTATTGCAAATAGCGTTTAGGAAATTCTATGTTGTGCCCAACTACACTGTTGATGCCTGATTCAAAAACTTTACACCTGCTAAGCATATGGTTTATCTCTGACCTGTGCTGATATTGAAACATTAA…
>635
GTTGGATCATTATTACAAGAGTGCTGTTTGGCACTGAATAAATTGCATCCCTAGTTGAACATAAGAGTCAATCTTTGCTTTTCCTCCAGTTAAGCGAGCTAAGAAGTACGTATATCATACCTGAGCCTGCCTTTTCTTTGCTCTTATGAAGCTTGCTGGAAAAAACTCACACCATATTATTGAGGCAACTTTCAAAGCATTTGCTAGAGCCCTTCGACAAGCAACAGAATATGACTTGCGCCGACGCGGCACTGTCCCCAGGTTCGTTTTAGCTTATTGCAAATAGCGTTTAGGAAATTCTATGTTGTGCCCAACTACACTGTTGATGCCTGATTCAAAAACTTCACACCTGCTAAGCATATGGTTTATCTCTGACCTGTGCTGATATTGAAACATTAA…
>439
GTTGGATCATTATTACAAGAGTGCTGTTTGGCACTGAATAAATTGCATCCCTAGTTGAACATAAGAGTCAATCTTTGCTTTTCCTCCAGTTAAGCGAGCTAAGAAGTACGTATATCATACCTGAGCCTGCCTTTTCTTTGCTCTTATGAAGCTTGCTGGAAAAAACTCACACCATATTATTGAGGCAACTTTCAAAGCATTTGCTAGAGCCCTTCGACAAGCAACAGAATATGACTTGCGCCGACGCGGCACTGTCCCCAGGTTCGTTTTAGCTTATTGCAAATAGCGTTTAGGAAATTCTATGTTGTGCCCAACTACACTGTTGATGCCTGATTCAAAAACTTCACACCTGCTAAGCATATGGTTTATCTCTGACCTGTGCTGATATTGAAACATTAA…
>440
GTTGGATCATTATTACAAGAGTGCTGTTTGGCACTGAATAAATTGCATCCCTAGTTGAACATAAGAGTCAATCTTTGCTTTTCCTCCAGTTAAGCGAGCTAAGAAGTACGTATATCATACCTGAGCCTGCCTTTTCTTTGCTCTTATGAAGCTTGCTGGAAAAAACTCACACCATATTATTGAGGCAACTTTCAAAGCATTTGCTAGAGCCCTTCGACAAGCAACAGAATATGACTTGCGCCGACGCGGCACTGTCCCCAGGTTCGTTTTAGCTTATTGCAAATAGCGTTTAGGAAATTCTATGTTGTGCCCAACTACACTGTTGATGCCTGATTCAAAAACTTTACACCTGCTAAGCATATGGTTTATCTCTGACCTGTGCTGATATTGAAACATTAA…
>451
GTTGGATCATTATTACAAGAGTGCTGTTTGGCACTGAATAAATTGCATCCCTAGTTGAACATAAGAGTCAATCTTTGCTTTTCCTCCAGTTAAGCGAGCTAAGAAGTACGTATATCATACCTGAGCCTGCCTTTTCTTTGCTCTTATGAAGCTTGCTGGAAAAAACTCACACCATATTATTGAGGCAACTTTCAAAGCATTTGCTAGAGCCCTTCGACAAGCAACAGAATATGACTTGCGCCGACGCGGCACTGTCCCCAGGTTCGTTTTAGCTTATTGCAAATAGCGTTTAGGAAATTCTATGTTGTGCCCAACTACACTGTTGATGCCTGATTCAAAAACTTCACACCTGCTAAGCATATGGTTTATCTCTGACCTGTGCTGATATTGAAACATTAA…
>481
GTTGGATCATTATTACAAGAGTGCTGTTTGGCACTGAATAAATTGCATCCCTAGTTGAACATAAGAGTCAATCTTTGCTTTTCCTCCAGTTAAGCGAGCTAAGAAGTACGTATATCATACCTGAGCCTGCCTTTTCTTTGCTCTTATGAAGCTTGCTGGAAAAAACTCACACCATATTATTGAGGCAACTTTCAAAGCATTTGCTAGAGCCCTTCGACAAGCAACAGAATATGACTTGCGCCGACGCGGCACTGTCCCCAGGTTCGTTTTAGCTTATTGCAAATAGCGTTTAGGAAATTCTATGTTGTGCCCAACTACACTGTTGATGCCTGATTCAAAAACTTCACACCTGCTAAGCATATGGTTTATCTCTGACCTgTGCTGATATTGAAACATTAA…
>486
GTTGGATCATTATTACAAGAGTGCTGTTTGGCACTGAATAAATTGCATCCCTAGTTGAACATAAGAGTCAATCTTTGCTTTTCCTCCAGTTAAGCGAGCTAAGAAGTACGTATATCATACCTGAGCCTGCCTTTTCTTTGCTCTTATGAAGCTTGCTGGAAAAAACTCACACCATATTATTGAGGCAACTTTCAAAGCATTTGCTAGAGCCCTTCGACAAGCAACAGAATATGACTTGCGCCGACGCGGCACTGTCCCCAGGTTCGTTTTAGCTTATTGCAAATAGCGTTTAGGAAATTCTATGTTGTGCCCAACTACACTGTTGATGCCTGATTCAAAAACTTCACACCTGCTAAGCATATGGTTTATCTCTGACCTGTGCTGATATTGAAACATTAA…
>501
GTTGGATCATTATTACAAGAGTGCTGTTTGGCACTGAATAAATTGCATCCCTAGTTGAACATAAGAGTCAATCTTTGCTTTTCCTCCAGTTAAGCGAGCTAAGAAGTACGTATATCATACCTGAGCCTGCCTTTTCTTTGCTCTTATGAAGCTTGCTGGAAAAAACTCACACCATATTATTGAGGCAACTTTCAAAGCATTTGCTAGAGCCCTTCGACAAGCAACAGAATATGACTTGCGCCGACGCGGCACTGTCCCCAGGTTCGTTTTAGCTTATTGCAAATAGCGTTTAGGAAATTCTATGTTGTGCCCAACTACACTGTTGATGCCTGATTCAAAAACTTCACACCTGCTAAGCATATGGTTTATCTCTGACCTGTGCTGATATTGAAACATTAA…
>561
GTTGGATCATTATTACAAGAGTGCTGTTTGGCACTGAATAAATTGCATCCCTAGTTGAACATAAGAGTCAATCTTTGCTTTTCCTCCAGTTAAGCGAGCTAAGAAGTACGTATATCATACCTGAGCCTGCCTTTTCTTTGCTCTTATGAAGCTTGCTGGAAAAAACTCACACCATATTATTGAGGCAACTTTCAAAGCATTTGCTAGAGCCCTTCGACAAGCAACAGAATATGACTTGCGCCGACGCGGCACTGTCCCCAGGTTCGTTTTAGCTTATTGCAAATAGCGTTTAGGAAATTCTATGTTGTGCCCAACTACACTGTTGATGCCTGATTCAAAAACTTCACACCTGCTAAGCATATGGTTTATCTCTGACCTGTGCTGATATTGAAACATTAA…
>582
GTTGGATCATTATTACAAGAGTGCTGTTTGGCACTGAATAAATTGCATCCCTAGTTGAACATAAGAGTCAATCTTTGCTTTTCCTCCAGTTAAGCGAGCTAAGAAGTACGTATATCATACCTGAGCCTGCCTTTTCTTTGCTCTTATGAAGCTTGCTGGAAAAAACTCACACCATATTATTGAGGCAACTTTCAAAGCATTTGCTAGAGCCCTTCGACAAGCAACAGAATATGACTTGCGCCGACGCGGCACTGTCCCCAGGTTCGTTTTAGCTTATTGCAAATAGCGTTTAGGAAATTCTATGTTGTGCCCAACTACACTGTTGATGCCTGATTCAAAAACTTTACACCTGCTAAGCATATGGTTTATCTCTGACCTGTGCTGATATTGAAACATTAA…
>583
GTTGGATCATTATTACAAGAGTGCTGTTTGGCACTGAATAAATTGCATCCCTAGTTGAACATAAGAGTCAATCTTTGCTTTTCCTCCAGTTAAGCGAGCTAAGAAGTACGTATATCATACCTGAGCCTGCCTTTTCTTTGCTCTTATGAAGCTTGCTGGAAAAAACTCACACCATATTATTGAGGCAACTTTCAAAGCATTTGCTAGAGCCCTTCGACAAGCAACAGAATATGACTTGCGCCGACGCGGCACTGTCCCCAGGTTCGTTTTAGCTTATTGCAAATAGCGTTTAGGAAATTCTATGTTGTGCCCAACTACACTGTTGATGCCTGATTCAAAAACTTTACACCTGCTAAGCATATGGTTTATCTCTGACCTGTGCTGATATTGAAACATTAA…
>584
GTTGGATCATTATTACAAGAGTGCTGTTTGGCACTGAATAAATTGCATCCCTAGTTGAACATAAGAGTCAATCTTTGCTTTTCCTCCAGTTAAGCGAGCTAAGAAGTACGTATATCATACCTGAGCCTGCCTTTTCTTTGCTCTTATGAAGCTTGCTGGAAAAAACTCACACCATATTATTGAGGCAACTTTCAAAGCATTTGCTAGAGCCCTTCGACAAGCAACAGAATATGACTTGCGCCGACGCGGCACTGTCCCCAGGTTCGTTTTAGCTTATTGCAAATAGCGTTTAGGAAATTCTATGTTGTGCCCAACTACACTGTTGATGCCTGATTCAAAAACTTTACACCTGCTAAGCATATGGTTTATCTCTGACCTGTGCTGATATTGAAACATTAA…
>585
GTTGGATCATTATTACAAGAGTGCTGTTTGGCACTGAATAAATTGCATCCCTAGTTGAACATAAGAGTCAATCTTTGCTTTTCCTCCAGTTAAGCGAGCTAAGAAGTACGTATATCATACCTGAGCCTGCCTTTTCTTTGCTCTTATGAAGCTTGCTGGAAAAAACTCACACCATATTATTGAGGCAACTTTCAAAGCATTTGCTAGAGCCCTTCGACAAGCAACAGAATATGACTTGCGCCGACGCGGCACTGTCCCCAGGTTCGTTTTAGCTTATTGCAAATAGCGTTTAGGAAATTCTATGTTGTGCCCAACTACACTGTTGATGCCTGATTCAAAAACTTTACACCTGCTAAGCATATGGTTTATCTCTGACCTGTGCTGATATTGAAACATTAA…
>592
GTTGGATCATTATTACAAGAGTGCTGTTTGGCACTGAATAAATTGCATCCCTAGTTGAACATAAGAGTCAATCTTTGCTTTTCCTCCAGTTAAGCGAGCTAAGAAGTACGTATATCATACCTGAGCCTGCCTTTTCTTTGCTCTTATGAAGCTTGCTGGAAAAAACTCACACCATATTATTGAGGCAACTTTCAAAGCATTTGCTAGAGCCCTTCGACAAGCAACAGAATATGACTTGCGCCGACGCGGCACTGTCCCCAGGTTCGTTTTAGCTTATTGCAAATAGCGTTTAGGAAATTCTATGTTGTGCCCAACTACACTGTTGATGCCTGATTCAAAAACTTCACACCTGCTAAGCATATGGTTTATCTCTGACCTGTGCTGATATTGAAACATTAA…
>599
GTTGGATCATTATTACAAGAGTGCTGTTTGGCACTGAATAAATTGCATCCCTAGTTGAACATAAGAGTCAATCTTTGCTTTTCCTCCAGTTAAGCGAGCTAAGAAGTACGTATATCATACCTGAGCCTGCCTTTTCTTTGCTCTTATGAAGCTTGCTGGAAAAAACTCACACCATATTATTGAGGCAACTTTCAAAGCATTTGCTAGAGCCCTTCGACAAGCAACAGAATATGACTTGCGCCGACGCGGCACTGTCCCCAGGTTCGTTTTAGCTTATTGCAAATAGCGTTTAGGAAATTCTATGTTGTGCCCAACTACACTGTTGATGCCTGATTCAAAAACTTTACACCTGCTAAGCATATGGTTTATCTCTGACCTGTGCTGATATTGAAACATTAA…
>610
GTTGGATCATTATTACAAGAGTGCTGTTTGGCACTGAATAAATTGCATCCCTAGTTGAACATAAGAGTCAATCTTTGCTTTTCCTCCAGTTAAGCGAGCTAAGAAGTACGTATATCATACCTGAGCCTGCCTTTTCTTTGCTCTTATGAAGCTTGCTGGAAAAAACTCACACCATATTATTGAGGCAACTTTCAAAGCATTTGCTAGAGCCCTTCGACAAGCAACAGAATATGACTTGCGCCGACGCGGCACTGTCCCCAGGTTCGTTTTAGCTTATTGCAAATAGCGTTTAGGAAATTCTATGTTGTGCCCAACTACACTGTTGATGCCTGATTCAAAAACTTCACACCTGCTAAGCATATGGTTTATCTCTGACCTGTGCTGATATTGAAACATTAA…
>611
GTTGGATCATTATTACAAGAGTGCTGTTTGGCACTGAATAAATTGCATCCCTAGTTGAACATAAGAGTCAATCTTTGCTTTTCCTCCAGTTAAGCGAGCTAAGAAGTACGTATATCATACCTGAGCCTGCCTTTTCTTTGCTCTTATGAAGCTTGCTGGAAAAAACTCACACCATATTATTGAGGCAACTTTCAAAGCATTTGCTAGAGCCCTTCGACAAGCAACAGAATATGACTTGCGCCGACGCGGCACTGTCCCCAGGTTCGTTTTAGCTTATTGCAAATAGCGTTTAGGAAATTCTATGTTGTGCCCAACTACACTGTTGATGCCTGATTCAAAAACTTCACACCTGCTAAGCATATGGTTTATCTCTGACCTGTGCTGATATTGAAACATTAA…
>613
GTTGGATCATTATTACAAGAGTGCTGTTTGGCACTGAATAAATTGCATCCCTAGTTGAACATAAGAGTCAATCTTTGCTTTTCCTCCAGTTAAGCGAGCTAAGAAGTACGTATATCATACCTGAGCCTGCCTTTTCTTTGCTCTTATGAAGCTTGCTGGAAAAAACTCACACCATATTATTGAGGCAACTTTCAAAGCATTTGCTAGAGCCCTTCGACAAGCAACAGAATATGACTTGCGCCGACGCGGCACTGTCCCCAGGTTCGTTTTAGCTTATTGCAAATAGCGTTTAGGAAATTCTATGTTGTGCCCAACTACACTGTTGATGCCTGATTCAAAAACTTCACACCTGCTAAGCATATGGTTTATCTCTGACCTGTGCTGATATTGAAACATTAA…
>422
GTTGGATCATTATTACAAGAGTGCTGTTTGGCACTGAATAAATTGCATCCCTAGTTGAACATAAGAGTCAATCTTTGCTTTTCCTCCAGTTAAGCGAGCTAAGAAGTACGTATATCATACCTGAGCCTGCCTTTTCTTTGCTCTTATGAAGCTTGCTGGAAAAAACTCACACCATATTATTGAGGCAACTTTCAAAGCATTTGCTAGAGCCCTTCGACAAGCAACAGAATATGACTTGCGCCGACGCGGCACTGTCCCCAGGTTCGTTTTAGCTTATTGCAAATAGCGTTTAGGAAATTCTATGTTGTGCCCAACTACACTGTTGATGCCTGATTCAAAAACTTCACACCTGCTAAGCATATGGTTTATCTCTGACCTGTGCTGATATTGAAACATTAA…
>423
GTTGGATCATTATTACAAGAGTGCTGTTTGGCACTGAATAAATTGCATCCCTAGTTGAACATAAGAGTCAATCTTTGCTTTTCCTCCAGTTAAGCGAGCTAAGAAGTACGTATATCATACCTGAGCCTGCCTTTTCTTTGCTCTTATGAAGCTTGCTGGAAAAAACTCACACCATATTATTGAGGCAACTTTCAAAGCATTTGCTAGAGCCCTTCGACAAGCAACAGAATATGACTTGCGCCGACGCGGCACTGTCCCCAGGTTCGTTTTAGCTTATTGCAAATAGCGTTTAGGAAATTCTATGTTGTGCCCAACTACACTGTTGATGCCTGATTCAAAAACTTCACACCTGCTAAGCATATGGTTTATCTCTGACCTGTGCTGATATTGAAACATTAA…
>469
GTTGGATCATTATTACAAGAGTGCTGTTTGGCACTGAATAAATTGCATCCCTAGTTGAACATAAGAGTCAATCTTTGCTTTTCCTCCAGTTAAGCGAGCTAAGAAGTACGTATATCATACCTGAGCCTGCCTTTTCTTTGCTCTTATGAAGCTTGCTGGAAAAAACTCACACCATATTATTGAGGCAACTTTCAAAGCATTTGCTAGAGCCCTTCGACAAGCAACAGAATATGACTTGCGCCGACGCGGCACTGTCCCCAGGTTCGTTTTAGCTTATTGCAAATAGCGTTTAGGAAATTCTATGTTGTGCCCAACTACACTGTTGATGCCTGATTCAAAAACTTCACACCTGCTAAGCATATGGTTTATCTCTGACCTgTGCTGATATTGAAACATTAA…
>470
GTTGGATCATTATTACAAGAGTGCTGTTTGGCACTGAATAAATTGCATCCCTAGTTGAACATAAGAGTCAATCTTTGCTTTTCCTCCAGTTAAGCGAGCTAAGAAGTACGTATATCATACCTGAGCCTGCCTTTTCTTTGCTCTTATGAAGCTTGCTGGAAAAAACTCACACCATATTATTGAGGCAACTTTCAAAGCATTTGCTAGAGCCCTTCGACAAGCAACAGAATATGACTTGCGCCGACGCGGCACTGTCCCCAGGTTCGTTTTAGCTTATTGCAAATAGCGTTTAGGAAATTCTATGTTGTGCCCAACTACACTGTTGATGCCTGATTCAAAAACTTCACACCTGCTAAGCATATGGTTTATCTCTGACCTGTGCTGATATTGAAACATTAA…
>472
GTTGGATCATTATTACAAGAGTGCTGTTTGGCACTGAATAAATTGCATCCCTAGTTGAACATAAGAGTCAATCTTTGCTTTTCCTCCAGTTAAGCGAGCTAAGAAGTACGTATATCATACCTGAGCCTGCCTTTTCTTTGCTCTTATGAAGCTTGCTGGAAAAAACTCACACCATATTATTGAGGCAACTTTCAAAGCATTTGCTAGAGCCCTTCGACAAGCAACAGAATATGACTTGCGCCGACGCGGCACTGTCCCCAGGTTCGTTTTAGCTTATTGCAAATAGCGTTTAGGAAATTCTATGTTGTGCCCAACTACACTGTTGATGCCTGATTCAAAAACTTCACACCTGCTAAGCATATGGTTTATCTCTGACCTGTGCTGATATTGAAACATTAA…
>473
GTTGGATCATTATTACAAGAGTGCTGTTTGGCACTGAATAAATTGCATCCCTAGTTGAACATAAGAGTCAATCTTTGCTTTTCCTCCAGTTAAGCGAGCTAAGAAGTACGTATATCATACCTGAGCCTGCCTTTTCTTTGCTCTTATGAAGCTTGCTGGAAAAAACTCACACCATATTATTGAGGCAACTTTCAAAGCATTTGCTAGAGCCCTTCGACAAGCAACAGAATATGACTTGCGCCGACGCGGCACTGTCCCCAGGTTCGTTTTAGCTTATTGCAAATAGCGTTTAGGAAATTCTATGTTGTGCCCAACTACACTGTTGATGCCTGATTCAAAAACTTCACACCTGCTAAGCATATGGTTTATCTCTGACCTGTGCTGATATTGAAACATTAA…
>508
GTTGGATCATTATTACAAGAGTGCTGTTTGGCACTGAATAAATTGCATCCCTAGTTGAACATAAGAGTCAATCTTTGCTTTTCCTCCAGTTAAGCGAGCTAAGAAGTACGTATATCATACCTGAGCCTGCCTTTTCTTTGCTCTTATGAAGCTTGCTGGAAAAAACTCACACCATATTATTGAGGCAACTTTCAAAGCATTTGCTAGAGCCCTTCGACAAGCAACAGAATATGACTTGCGCCGACGCGGCACTGTCCCCAGGTTCGTTTTAGCTTATTGCAAATAGCGTTTAGGAAATTCTATGTTGTGCCCAACTACACTGTTGATGCCTGATTCAAAAACTTCACACCTGCTAAGCATATGGTTTATCTCTGACCTGTGCTGATATTGAAACATTAA…
>570
GTTGGATCATTATTACAAGAGTGCTGTTTGGCACTGAATAAATTGCATCCCTAGTTGAACATAAGAGTCAATCTTTGCTTTTCCTCCAGTTAAGCGAGCTAAGAAGTACGTATATCATACCTGAGCCTGCCTTTTCTTTGCTCTTATGAAGCTTGCTGGAAAAAACTCACACCATATTATTGAGGCAACTTTCAAAGCATTTGCTAGAGCCCTTCGACAAGCAACAGAATATGACTTGCGCCGACGCGGCACTGTCCCCAGGTTCGTTTTAGCTTATTGCAAATAGCGTTTAGGAAATTCTATGTTGTGCCCAACTACACTGTTGATGCCTGATTCAAAAACTTCACACCTGCTAAGCATATGGTTTATCTCTGACCTGTGCTGATATTGAAACATTAA…
>590
GTTGGATCATTATTACAAGAGTGCTGTTTGGCACTGAATAAATTGCATCCCTAGTTGAACATAAGAGTCAATCTTTGCTTTTCCTCCAGTTAAGCGAGCTAAGAAGTACGTATATCATACCTGAGCCTGCCTTTTCTTTGCTCTTATGAAGCTTGCTGGAAAAAACTCACACCATATTATTGAGGCAACTTTCAAAGCATTTGCTAGAGCCCTTCGACAAGCAACAGAATATGACTTGCGCCGACGCGGCACTGTCCCCAGGTTCGTTTTAGCTTATTGCAAATAGCGTTTAGGAAATTCTATGTTGTGCCCAACTACACTGTTGATGCCTGATTCAAAAACTTCACACCTGCTAAGCATATGGTTTATCTCTGACCTGTGCTGATATTGAAACATTAA…
>591
GTTGGATCATTATTACAAGAGTGCTGTTTGGCACTGAATAAATTGCATCCCTAGTTGAACATAAGAGTCAATCTTTGCTTTTCCTCCAGTTAAGCGAGCTAAGAAGTACGTATATCATACCTGAGCCTGCCTTTTCTTTGCTCTTATGAAGCTTGCTGGAAAAAACTCACACCATATTATTGAGGCAACTTTCAAAGCATTTGCTAGAGCCCTTCGACAAGCAACAGAATATGACTTGCGCCGACGCGGCACTGTCCCCAGGTTCGTTTTAGCTTATTGCAAATAGCGTTTAGGAAATTCTATGTTGTGCCCAACTACACTGTTGATGCCTGATTCAAAAACTTCACACCTGCTAAGCATATGGTTTATCTCTGACCTGTGCTGATATTGAAACATTAA…
>602
GTTGGATCATTATTACAAGAGTGCTGTTTGGCACTGAATAAATTGCATCCCTAGTTGAACATAAGAGTCAATCTTTGCTTTTCCTCCAGTTAAGCGAGCTAAGAAGTACGTATATCATACCTGAGCCTGCCTTTTCTTTGCTCTTATGAAGCTTGCTGGAAAAAACTCACACCATATTATTGAGGCAACTTTCAAAGCATTTGCTAGAGCCCTTCGACAAGCAACAGAATATGACTTGCGCCGACGCGGCACTGTCCCCAGGTTCGTTTTAGCTTATTGCAAATAGCGTTTAGGAAATTCTATGTTGTGCCCAACTACACTGTTGATGCCTGATTCAAAAACTTTACACCTGCTAAGCATATGGTTTATCTCTGACCTGTGCTGATATTGAAACATTAA…
>603
GTTGGATCATTATTACAAGAGTGCTGTTTGGCACTGAATAAATTGCATCCCTAGTTGAACATAAGAGTCAATCTTTGCTTTTCCTCCAGTTAAGCGAGCTAAGAAGTACGTATATCATACCTGAGCCTGCCTTTTCTTTGCTCTTATGAAGCTTGCTGGAAAAAACTCACACCATATTATTGAGGCAACTTTCAAAGCATTTGCTAGAGCCCTTCGACAAGCAACAGAATATGACTTGCGCCGACGCGGCACTGTCCCCAGGTTCGTTTTAGCTTATTGCAAATAGCGTTTAGGAAATTCTATGTTGTGCCCAACTACACTGTTGATGCCTGATTCAAAAACTTCACACCTGCTAAGCATATGGTTTATCTCTGACCTGTGCTGATATTGAAACATTAA…
>646
GTTGGATCATTATTACAAGAGTGCTGTTTGGCACTGAATAAATTGCATCCCTAGTTGAACATAAGAGTCAATCTTTGCTTTTCCTCCAGTTAAGCGAGCTAAGAAGTACGTATATCATACCTGAGCCTGCCTTTTCTTTGCTCTTATGAAGCTTGCTGGAAAAAACTCACACCATATTATTGAGGCAACTTTCAAAGCATTTGCTAGAGCCCTTCGACAAGCAACAGAATATGACTTGCGCCGACGCGGCACTGTCCCCAGGTTCGTTTTAGCTTATTGCAAATAGCGTTTAGGAAATTCTATGTTGTGCCCAACTACACTGTTGATGCCTGATTCAAAAACTTCACACCTGCTAAGCATATGGTTTATCTCTGACCTTTGCTGATATTGAAACATTAA…
>412
GTTGGATCATTATTACAAGAGTGCTGTTTGGCACTGAATAAATTGCATCCCTAGTTGAACATAAGAGTCAATCTTTGCTTTTCCTCCAGTTAAGCGAGCTAAGAAGTACGTATATCATACCTGAGCCTGCCTTTTCTTTGCTCTTATGAAGCTTGCTGGAAAAAACTCACACCATATTATTGAGGCAACTTTCAAAGCATTTGCTAGAGCCCTTCGACAAGCAACAGAATATGACTTGCGCCGACGCGGCACTGTCCCCAGGTTCGTTTTAGCTTATTGCAAATAGCGTTTAGGAAATTCTATGTTGTGCCCAACTACACTGTTGATGCCTGATTCAAAAACTTCACACCTGCTAAGCATATGGTTTATCTCTGACCTTTGCTGATATTGAAACATTAA…
>413
GTTGGATCATTATTACAAGAGTGCTGTTTGGCACTGAATAAATTGCATCCCTAGTTGAACATAAGAGTCAATCTTTGCTTTTCCTCCAGTTAAGCGAGCTAAGAAGTACGTATATCATACCTGAGCCTGCCTTTTCTTTGCTCTTATGAAGCTTGCTGGAAAAAACTCACACCATATTATTGAGGCAACTTTCAAAGCATTTGCTAGAGCCCTTCGACAAGCAACAGAATATGACTTGCGCCGACGCGGCACTGTCCCCAGGTTCGTTTTAGCTTATTGCAAATAGCGTTTAGGAAATTCTATGTTGTGCCCAACTACACTGTTGATGCCTGATTCAAAAACTTCACACCTGCTAAGCATATGGTTTATCTCTGACCTGTGCTGATATTGAAACATTAA…
>414
GTTGGATCATTATTACAAGAGTGCTGTTTGGCACTGAATAAATTGCATCCCTAGTTGAACATAAGAGTCAATCTTTGCTTTTCCTCCAGTTAAGCGAGCTAAGAAGTACGTATATCATACCTGAGCCTGCCTTTTCTTTGCTCTTATGAAGCTTGCTGGAAAAAACTCACACCATATTATTGAGGCAACTTTCAAAGCATTTGCTAGAGCCCTTCGACAAGCAACAGAATATGACTTGCGCCGACGCGGCACTGTCCCCAGGTTCGTTTTAGCTTATTGCAAATAGCGTTTAGGAAATTCTATGTTGTGCCCAACTACACTGTTGATGCCTGATTCAAAAACTTCACACCTGCTAAGCATATGGTTTATCTCTGACCTgTGCTGATATTGAAACATTAA…
>421
GTTGGATCATTATTACAAGAGTGCTGTTTGGCACTGAATAAATTGCATCCCTAGTTGAACATAAGAGTCAATCTTTGCTTTTCCTCCAGTTAAGCGAGCTAAGAAGTACGTATATCATACCTGAGCCTGCCTTTTCTTTGCTCTTATGAAGCTTGCTGGAAAAAACTCACACCATATTATTGAGGCAACTTTCAAAGCATTTGCTAGAGCCCTTCGACAAGCAACAGAATATGACTTGCGCCGACGCGGCACTGTCCCCAGGTTCGTTTTAGCTTATTGCAAATAGCGTTTAGGAAATTCTATGTTGTGCCCAACTACACTGTTGATGCCTGATTCAAAAACTTCACACCTGCTAAGCATATGGTTTATCTCTGACCTGTGCTGATATTGAAACATTAA…
>433
GTTGGATCATTATTACAAGAGTGCTGTTTGGCACTGAATAAATTGCATCCCTAGTTGAACATAAGAGTCAATCTTTGCTTTTCCTCCAGTTAAGCGAGCTAAGAAGTACGTATATCATACCTGAGCCTGCCTTTTCTTTGCTCTTATGAAGCTTGCTGGAAAAAACTCACACCATATTATTGAGGCAACTTTCAAAGCATTTGCTAGAGCCCTTCGACAAGCAACAGAATATGACTTGCGCCGACGCGGCACTGTCCCCAGGTTCGTTTTAGCTTATTGCAAATAGCGTTTAGGAAATTCTATGTTGTGCCCAACTACACTGTTGATGCCTGATTCAAAAACTTCACACCTGCTAAGCATATGGTTTATCTCTGACCTTTGCTGATATTGAAACATTAA…
>434
GTTGGATCATTATTACAAGAGTGCTGTTTGGCACTGAATAAATTGCATCCCTAGTTGAACATAAGAGTCAATCTTTGCTTTTCCTCCAGTTAAGCGAGCTAAGAAGTACGTATATCATACCTGAGCCTGCCTTTTCTTTGCTCTTATGAAGCTTGCTGGAAAAAACTCACACCATATTATTGAGGCAACTTTCAAAGCATTTGCTAGAGCCCTTCGACAAGCAACAGAATATGACTTGCGCCGACGCGGCACTGTCCCCAGGTTCGTTTTAGCTTATTGCAAATAGCGTTTAGGAAATTCTATGTTGTGCCCAACTACACTGTTGATGCCTGATTCAAAAACTTCACACCTGCTAAGCATATGGTTTATCTCTGACCTGTGCTGATATTGAAACATTAA…
>443
GTTGGATCATTATTACAAGAGTGCTGTTTGGCACTGAATAAATTGCATCCCTAGTTGAACATAAGAGTCAATCTTTGCTTTTCCTCCAGTTAAGCGAGCTAAGAAGTACGTATATCATACCTGAGCCTGCCTTTTCTTTGCTCTTATGAAGCTTGCTGGAAAAAACTCACACCATATTATTGAGGCAACTTTCAAAGCATTTGCTAGAGCCCTTCGACAAGCAACAGAATATGACTTGCGCCGACGCGGCACTGTCCCCAGGTTCGTTTTAGCTTATTGCAAATAGCGTTTAGGAAATTCTATGTTGTGCCCAACTACACTGTTGATGCCTGATTCAAAAACTTCACACCTGCTAAGCATATGGTTTATCTCTGACCTTTGCTGATATTGAAACATTAA…
>446
GTTGGATCATTATTACAAGAGTGCTGTTTGGCACTGAATAAATTGCATCCCTAGTTGAACATAAGAGTCAATCTTTGCTTTTCCTCCAGTTAAGCGAGCTAAGAAGTACGTATATCATACCTGAGCCTGCCTTTTCTTTGCTCTTATGAAGCTTGCTGGAAAAAACTCACACCATATTATTGAGGCAACTTTCAAAGCATTTGCTAGAGCCCTTCGACAAGCAACAGAATATGACTTGCGCCGACGCGGCACTGTCCCCAGGTTCGTTTTAGCTTATTGCAAATAGCGTTTAGGAAATTCTATGTTGTGCCCAACTACACTGTTGATGCCTGATTCAAAAACTTCACACCTGCTAAGCATATGGTTTATCTCTGACCTGTGCTGATATTGAAACATTAA…
>488
GTTGGATCATTATTACAAGAGTGCTGTTTGGCACTGAATAAATTGCATCCCTAGTTGAACATAAGAGTCAATCTTTGCTTTTCCTCCAGTTAAGCGAGCTAAGAAGTACGTATATCATACCTGAGCCTGCCTTTTCTTTGCTCTTATGAAGCTTGCTGGAAAAAACTCACACCATATTATTGAGGCAACTTTCAAAGCATTTGCTAGAGCCCTTCGACAAGCAACAGAATATGACTTGCGCCGACGCGGCACTGTCCCCAGGTTCGTTTTAGCTTATTGCAAATAGCGTTTAGGAAATTCTATGTTGTGCCCAACTACACTGTTGATGCCTGATTCAAAAACTTCACACCTGCTAAGCATATGGTTTATCTCTGACCTGTGCTGATATTGAAACATTAA…
>497
GTTGGATCATTATTACAAGAGTGCTGTTTGGCACTGAATAAATTGCATCCCTAGTTGAACATAAGAGTCAATCTTTGCTTTTCCTCCAGTTAAGCGAGCTAAGAAGTACGTATATCATACCTGAGCCTGCCTTTTCTTTGCTCTTATGAAGCTTGCTGGAAAAAACTCACACCATATTATTGAGGCAACTTTCAAAGCATTTGCTAGAGCCCTTCGACAAGCAACAGAATATGACTTGCGCCGACGCGGCACTGTCCCCAGGTTCGTTTTAGCTTATTGCAAATAGCGTTTAGGAAATTCTATGTTGTGCCCAACTACACTGTTGATGCCTGATTCAAAAACTTCACACCTGCTAAGCATATGGTTTATCTCTGACCTGTGCTGATATTGAAACATTAA…
>511
GTTGGATCATTATTACAAGAGTGCTGTTTGGCACTGAATAAATTGCATCCCTAGTTGAACATAAGAGTCAATCTTTGCTTTTCCTCCAGTTAAGCGAGCTAAGAAGTACGTATATCATACCTGAGCCTGCCTTTTCTTTGCTCTTATGAAGCTTGCTGGAAAAAACTCACACCATATTATTGAGGCAACTTTCAAAGCATTTGCTAGAGCCCTTCGACAAGCAACAGAATATGACTTGCGCCGACGCGGCACTGTCCCCAGGTTCGTTTTAGCTTATTGCAAATAGCGTTTAGGAAATTCTATGTTGTGCCCAACTACACTGTTGATGCCTGATTCAAAAACTTCACACCTGCTAAGCATATGGTTTATCTCTGACCTgTGCTGATATTGAAACATTAA…
>517
GTTGGATCATTATTACAAGAGTGCTGTTTGGCACTGAATAAATTGCATCCCTAGTTGAACATAAGAGTCAATCTTTGCTTTTCCTCCAGTTAAGCGAGCTAAGAAGTACGTATATCATACCTGAGCCTGCCTTTTCTTTGCTCTTATGAAGCTTGCTGGAAAAAACTCACACCATATTATTGAGGCAACTTTCAAAGCATTTGCTAGAGCCCTTCGACAAGCAACAGAATATGACTTGCGCCGACGCGGCACTGTCCCCAGGTTCGTTTTAGCTTATTGCAAATAGCGTTTAGGAAATTCTATGTTGTGCCCAACTACACTGTTGATGCCTGATTCAAAAACTTCACACCTGCTAAGCATATGGTTTATCTCTGACCTGTGCTGATATTGAAACATTAA…
>542
GTTGGATCATTATTACAAGAGTGCTGTTTGGCACTGAATAAATTGCATCCCTAGTTGAACATAAGAGTCAATCTTTGCTTTTCCTCCAGTTAAGCGAGCTAAGAAGTACGTATATCATACCTGAGCCTGCCTTTTCTTTGCTCTTATGAAGCTTGCTGGAAAAAACTCACACCATATTATTGAGGCAACTTTCAAAGCATTTGCTAGAGCCCTTCGACAAGCAACAGAATATGACTTGCGCCGACGCGGCACTGTCCCCAGGTTCGTTTTAGCTTATTGCAAATAGCGTTTAGGAAATTCTATGTTGTGCCCAACTACACTGTTGATGCCTGATTCAAAAACTTCACACCTGCTAAGCATATGGTTTATCTCTGACCTGTGCTGATATTGAAACATTAA…
>543
GTTGGATCATTATTACAAGAGTGCTGTTTGGCACTGAATAAATTGCATCCCTAGTTGAACATAAGAGTCAATCTTTGCTTTTCCTCCAGTTAAGCGAGCTAAGAAGTACGTATATCATACCTGAGCCTGCCTTTTCTTTGCTCTTATGAAGCTTGCTGGAAAAAACTCACACCATATTATTGAGGCAACTTTCAAAGCATTTGCTAGAGCCCTTCGACAAGCAACAGAATATGACTTGCGCCGACGCGGCACTGTCCCCAGGTTCGTTTTAGCTTATTGCAAATAGCGTTTAGGAAATTCTATGTTGTGCCCAACTACACTGTTGATGCCTGATTCAAAAACTTCACACCTGCTAAGCATATGGTTTATCTCTGACCTGTGCTGATATTGAAACATTAA…
>548
GTTGGATCATTATTACAAGAGTGCTGTTTGGCACTGAATAAATTGCATCCCTAGTTGAACATAAGAGTCAATCTTTGCTTTTCCTCCAGTTAAGCGAGCTAAGAAGTACGTATATCATACCTGAGCCTGCCTTTTCTTTGCTCTTATGAAGCTTGCTGGAAAAAACTCACACCATATTATTGAGGCAACTTTCAAAGCATTTGCTAGAGCCCTTCGACAAGCAACAGAATATGACTTGCGCCGACGCGGCACTGTCCCCAGGTTCGTTTTAGCTTATTGCAAATAGCGTTTAGGAAATTCTATGTTGTGCCCAACTACACTGTTGATGCCTGATTCAAAAACTTTACACCTGCTAAGCATATGGTTTATCTCTGACCTGTGCTGATATTGAAACATTAA…
>550
GTTGGATCATTATTACAAGAGTGCTGTTTGGCACTGAATAAATTGCATCCCTAGTTGAACATAAGAGTCAATCTTTGCTTTTCCTCCAGTTAAGCGAGCTAAGAAGTACGTATATCATACCTGAGCCTGCCTTTTCTTTGCTCTTATGAAGCTTGCTGGAAAAAACTCACACCATATTATTGAGGCAACTTTCAAAGCATTTGCTAGAGCCCTTCGACAAGCAACAGAATATGACTTGCGCCGACGCGGCACTGTCCCCAGGTTCGTTTTAGCTTATTGCAAATAGCGTTTAGGAAATTCTATGTTGTGCCCAACTACACTGTTGATGCCTGATTCAAAAACTTCACACCTGCTAAGCATATGGTTTATCTCTGACCTGTGCTGATATTGAAACATTAA…
>551
GTTGGATCATTATTACAAGAGTGCTGTTTGGCACTGAATAAATTGCATCCCTAGTTGAACATAAGAGTCAATCTTTGCTTTTCCTCCAGTTAAGCGAGCTAAGAAGTACGTATATCATACCTGAGCCTGCCTTTTCTTTGCTCTTATGAAGCTTGCTGGAAAAAACTCACACCATATTATTGAGGCAACTTTCAAAGCATTTGCTAGAGCCCTTCGACAAGCAACAGAATATGACTTGCGCCGACGCGGCACTGTCCCCAGGTTCGTTTTAGCTTATTGCAAATAGCGTTTAGGAAATTCTATGTTGTGCCCAACTACACTGTTGATGCCTGATTCAAAAACTTCACACCTGCTAAGCATATGGTTTATCTCTGACCTGTGCTGATATTGAAACATTAA…
>552
GTTGGATCATTATTACAAGAGTGCTGTTTGGCACTGAATAAATTGCATCCCTAGTTGAACATAAGAGTCAATCTTTGCTTTTCCTCCAGTTAAGCGAGCTAAGAAGTACGTATATCATACCTGAGCCTGCCTTTTCTTTGCTCTTATGAAGCTTGCTGGAAAAAACTCACACCATATTATTGAGGCAACTTTCAAAGCATTTGCTAGAGCCCTTCGACAAGCAACAGAATATGACTTGCGCCGACGCGGCACTGTCCCCAGGTTCGTTTTAGCTTATTGCAAATAGCGTTTAGGAAATTCTATGTTGTGCCCAACTACACTGTTGATGCCTGATTCAAAAACTTCACACCTGCTAAGCATATGGTTTATCTCTGACCTGTGCTGATATTGAAACATTAA…
>596
GTTGGATCATTATTACAAGAGTGCTGTTTGGCACTGAATAAATTGCATCCCTAGTTGAACATAAGAGTCAATCTTTGCTTTTCCTCCAGTTAAGCGAGCTAAGAAGTACGTATATCATACCTGAGCCTGCCTTTTCTTTGCTCTTATGAAGCTTGCTGGAAAAAACTCACACCATATTATTGAGGCAACTTTCAAAGCATTTGCTAGAGCCCTTCGACAAGCAACAGAATATGACTTGCGCCGACGCGGCACTGTCCCCAGGTTCGTTTTAGCTTATTGCAAATAGCGTTTAGGAAATTCTATGTTGTGCCCAACTACACTGTTGATGCCTGATTCAAAAACTTTACACCTGCTAAGCATATGGTTTATCTCTGACCTGTGCTGATATTGAAACATTAA…
>628
GTTGGATCATTATTACAAGAGTGCTGTTTGGCACTGAATAAATTGCATCCCTAGTTGAACATAAGAGTCAATCTTTGCTTTTCCTCCAGTTAAGCGAGCTAAGAAGTACGTATATCATACCTGAGCCTGCCTTTTCTTTGCTCTTATGAAGCTTGCTGGAAAAAACTCACACCATATTATTGAGGCAACTTTCAAAGCATTTGCTAGAGCCCTTCGACAAGCAACAGAATATGACTTGCGCCGACGCGGCACTGTCCCCAGGTTCGTTTTAGCTTATTGCAAATAGCGTTTAGGAAATTCTATGTTGTGCCCAACTACACTGTTGATGCCTGATTCAAAAACTTCACACCTGCTAAGCATATGGTTTATCTCTGACCTGTGCTGATATTGAAACATTAA…
>401
GTTGGATCATTATTACAAGAGTGCTGTTTGGCACTGAATAAATTGCATCCCTAGTTGAACATAAGAGTCAATCTTTGCTTTTCCTCCAGTTAAGCGAGCTAAGAAGTACGTATATCATACCTGAGCCTGCCTTTTCTTTGCTCTTATGAAGCTTGCTGGAAAAAACTCACACCATATTATTGAGGCAACTTTCAAAGCATTTGCTAGAGCCCTTCGACAAGCAACAGAATATGACTTGCGCCGACGCGGCACTGTCCCCAGGTTCGTTTTAGCTTATTGCAAATAGCGTTTAGGAAATTCTATGTTGTGCCCAACTACACTGTTGATGCCTGATTCAAAAACTTCACACCTGCTAAGCATATGGTTTATCTCTGACCTGTGCTGATATTGAAACATTAA…
>424
GTTGGATCATTATTACAAGAGTGCTGTTTGGCACTGAATAAATTGCATCCCTAGTTGAACATAAGAGTCAATCTTTGCTTTTCCTCCAGTTAAGCGAGCTAAGAAGTACGTATATCATACCTGAGCCTGCCTTTTCTTTGCTCTTATGAAGCTTGCTGGAAAAAACTCACACCATATTATTGAGGCAACTTTCAAAGCATTTGCTAGAGCCCTTCGACAAGCAACAGAATATGACTTGCGCCGACGCGGCACTGTCCCCAGGTTCGTTTTAGCTTATTGCAAATAGCGTTTAGGAAATTCTATGTTGTGCCCAACTACACTGTTGATGCCTGATTCAAAAACTTCACACCTGCTAAGCATATGGTTTATCTCTGACCTGTGCTGATATTGAAACATTAA…
>479
GTTGGATCATTATTACAAGAGTGCTGTTTGGCACTGAATAAATTGCATCCCTAGTTGAACATAAGAGTCAATCTTTGCTTTTCCTCCAGTTAAGCGAGCTAAGAAGTACGTATATCATACCTGAGCCTGCCTTTTCTTTGCTCTTATGAAGCTTGCTGGAAAAAACTCACACCATATTATTGAGGCAACTTTCAAAGCATTTGCTAGAGCCCTTCGACAAGCAACAGAATATGACTTGCGCCGACGCGGCACTGTCCCCAGGTTCGTTTTAGCTTATTGCAAATAGCGTTTAGGAAATTCTATGTTGTGCCCAACTACACTGTTGATGCCTGATTCAAAAACTTCACACCTGCTAAGCATATGGTTTATCTCTGACCTGTGCTGATATTGAAACATTAA…
>482
GTTGGATCATTATTACAAGAGTGCTGTTTGGCACTGAATAAATTGCATCCCTAGTTGAACATAAGAGTCAATCTTTGCTTTTCCTCCAGTTAAGCGAGCTAAGAAGTACGTATATCATACCTGAGCCTGCCTTTTCTTTGCTCTTATGAAGCTTGCTGGAAAAAACTCACACCATATTATTGAGGCAACTTTCAAAGCATTTGCTAGAGCCCTTCGACAAGCAACAGAATATGACTTGCGCCGACGCGGCACTGTCCCCAGGTTCGTTTTAGCTTATTGCAAATAGCGTTTAGGAAATTCTATGTTGTGCCCAACTACACTGTTGATGCCTGATTCAAAAACTTCACACCTGCTAAGCATATGGTTTATCTCTGACCTGTGCTGATATTGAAACATTAA…
>485
GTTGGATCATTATTACAAGAGTGCTGTTTGGCACTGAATAAATTGCATCCCTAGTTGAACATAAGAGTCAATCTTTGCTTTTCCTCCAGTTAAGCGAGCTAAGAAGTACGTATATCATACCTGAGCCTGCCTTTTCTTTGCTCTTATGAAGCTTGCTGGAAAAAACTCACACCATATTATTGAGGCAACTTTCAAAGCATTTGCTAGAGCCCTTCGACAAGCAACAGAATATGACTTGCGCCGACGCGGCACTGTCCCCAGGTTCGTTTTAGCTTATTGCAAATAGCGTTTAGGAAATTCTATGTTGTGCCCAACTACACTGTTGATGCCTGATTCAAAAACTTCACACCTGCTAAGCATATGGTTTATCTCTGACCTGTGCTGATATTGAAACATTAA…
>524
GTTGGATCATTATTACAAGAGTGCTGTTTGGCACTGAATAAATTGCATCCCTAGTTGAACATAAGAGTCAATCTTTGCTTTTCCTCCAGTTAAGCGAGCTAAGAAGTACGTATATCATACCTGAGCCTGCCTTTTCTTTGCTCTTATGAAGCTTGCTGGAAAAAACTCACACCATATTATTGAGGCAACTTTCAAAGCATTTGCTAGAGCCCTTCGACAAGCAACAGAATATGACTTGCGCCGACGCGGCACTGTCCCCAGGTTCGTTTTAGCTTATTGCAAATAGCGTTTAGGAAATTCTATGTTGTGCCCAACTACACTGTTGATGCCTGATTCAAAAACTTCACACCTGCTAAGCATATGGTTTATCTCTGACCTGTGCTGATATTGAAACATTAA…
>525
GTTGGATCATTATTACAAGAGTGCTGTTTGGCACTGAATAAATTGCATCCCTAGTTGAACATAAGAGTCAATCTTTGCTTTTCCTCCAGTTAAGCGAGCTAAGAAGTACGTATATCATACCTGAGCCTGCCTTTTCTTTGCTCTTATGAAGCTTGCTGGAAAAAACTCACACCATATTATTGAGGCAACTTTCAAAGCATTTGCTAGAGCCCTTCGACAAGCAACAGAATATGACTTGCGCCGACGCGGCACTGTCCCCAGGTTCGTTTTAGCTTATTGCAAATAGCGTTTAGGAAATTCTATGTTGTGCCCAACTACACTGTTGATGCCTGATTCAAAAACTTCACACCTGCTAAGCATATGGTTTATCTCTGACCTGTGCTGATATTGAAACATTAA…
>527
GTTGGATCATTATTACAAGAGTGCTGTTTGGCACTGAATAAATTGCATCCCTAGTTGAACATAAGAGTCAATCTTTGCTTTTCCTCCAGTTAAGCGAGCTAAGAAGTACGTATATCATACCTGAGCCTGCCTTTTCTTTGCTCTTATGAAGCTTGCTGGAAAAAACTCACACCATATTATTGAGGCAACTTTCAAAGCATTTGCTAGAGCCCTTCGACAAGCAACAGAATATGACTTGCGCCGACGCGGCACTGTCCCCAGGTTCGTTTTAGCTTATTGCAAATAGCGTTTAGGAAATTCTATGTTGTGCCCAACTACACTGTTGATGCCTGATTCAAAAACTTCACACCTGCTAAGCATATGGTTTATCTCTGACCTTTGCTGATATTGAAACATTAA…
>557
GTTGGATCATTATTACAAGAGTGCTGTTTGGCACTGAATAAATTGCATCCCTAGTTGAACATAAGAGTCAATCTTTGCTTTTCCTCCAGTTAAGCGAGCTAAGAAGTACGTATATCATACCTGAGCCTGCCTTTTCTTTGCTCTTATGAAGCTTGCTGGAAAAAACTCACACCATATTATTGAGGCAACTTTCAAAGCATTTGCTAGAGCCCTTCGACAAGCAACAGAATATGACTTGCGCCGACGCGGCACTGTCCCCAGGTTCGTTTTAGCTTATTGCAAATAGCGTTTAGGAAATTCTATGTTGTGCCCAACTACACTGTTGATGCCTGATTCAAAAACTTCACACCTGCTAAGCATATGGTTTATCTCTGACCTGTGCTGATATTGAAACATTAA…
>586
GTTGGATCATTATTACAAGAGTGCTGTTTGGCACTGAATAAATTGCATCCCTAGTTGAACATAAGAGTCAATCTTTGCTTTTCCTCCAGTTAAGCGAGCTAAGAAGTACGTATATCATACCTGAGCCTGCCTTTTCTTTGCTCTTATGAAGCTTGCTGGAAAAAACTCACACCATATTATTGAGGCAACTTTCAAAGCATTTGCTAGAGCCCTTCGACAAGCAACAGAATATGACTTGCGCCGACGCGGCACTGTCCCCAGGTTCGTTTTAGCTTATTGCAAATAGCGTTTAGGAAATTCTATGTTGTGCCCAACTACACTGTTGATGCCTGATTCAAAAACTTTACACCTGCTAAGCATATGGTTTATCTCTGACCTGTGCTGATATTGAAACATTAA…
>598
GTTGGATCATTATTACAAGAGTGCTGTTTGGCACTGAATAAATTGCATCCCTAGTTGAACATAAGAGTCAATCTTTGCTTTTCCTCCAGTTAAGCGAGCTAAGAAGTACGTATATCATACCTGAGCCTGCCTTTTCTTTGCTCTTATGAAGCTTGCTGGAAAAAACTCACACCATATTATTGAGGCAACTTTCAAAGCATTTGCTAGAGCCCTTCGACAAGCAACAGAATATGACTTGCGCCGACGCGGCACTGTCCCCAGGTTCGTTTTAGCTTATTGCAAATAGCGTTTAGGAAATTCTATGTTGTGCCCAACTACACTGTTGATGCCTGATTCAAAAACTTCACACCTGCTAAGCATATGGTTTATCTCTGACCTGTGCTGATATTGAAACATTAA…
>604
GTTGGATCATTATTACAAGAGTGCTGTTTGGCACTGAATAAATTGCATCCCTAGTTGAACATAAGAGTCAATCTTTGCTTTTCCTCCAGTTAAGCGAGCTAAGAAGTACGTATATCATACCTGAGCCTGCCTTTTCTTTGCTCTTATGAAGCTTGCTGGAAAAAACTCACACCATATTATTGAGGCAACTTTCAAAGCATTTGCTAGAGCCCTTCGACAAGCAACAGAATATGACTTGCGCCGACGCGGCACTGTCCCCAGGTTCGTTTTAGCTTATTGCAAATAGCGTTTAGGAAATTCTATGTTGTGCCCAACTACACTGTTGATGCCTGATTCAAAAACTTCACACCTGCTAAGCATATGGTTTATCTCTGACCTGTGCTGATATTGAAACATTAA…
>605
GTTGGATCATTATTACAAGAGTGCTGTTTGGCACTGAATAAATTGCATCCCTAGTTGAACATAAGAGTCAATCTTTGCTTTTCCTCCAGTTAAGCGAGCTAAGAAGTACGTATATCATACCTGAGCCTGCCTTTTCTTTGCTCTTATGAAGCTTGCTGGAAAAAACTCACACCATATTATTGAGGCAACTTTCAAAGCATTTGCTAGAGCCCTTCGACAAGCAACAGAATATGACTTGCGCCGACGCGGCACTGTCCCCAGGTTCGTTTTAGCTTATTGCAAATAGCGTTTAGGAAATTCTATGTTGTGCCCAACTACACTGTTGATGCCTGATTCAAAAACTTCACACCTGCTAAGCATATGGTTTATCTCTGACCTGTGCTGATATTGAAACATTAA…
>642
GTTGGATCATTATTACAAGAGTGCTGTTTGGCACTGAATAAATTGCATCCCTAGTTGAACATAAGAGTCAATCTTTGCTTTTCCTCCAGTTAAGCGAGCTAAGAAGTACGTATATCATACCTGAGCCTGCCTTTTCTTTGCTCTTATGAAGCTTGCTGGAAAAAACTCACACCATATTATTGAGGCAACTTTCAAAGCATTTGCTAGAGCCCTTCGACAAGCAACAGAATATGACTTGCGCCGACGCGGCACTGTCCCCAGGTTCGTTTTAGCTTATTGCAAATAGCGTTTAGGAAATTCTATGTTGTGCCCAACTACACTGTTGATGCCTGATTCAAAAACTTCACACCTGCTAAGCATATGGTTTATCTCTGACCTTTGCTGATATTGAAACATTAA…
>425
GTTGGATCATTATTACAAGAGTGCTGTTTGGCACTGAATAAATTGCATCCCTAGTTGAACATAAGAGTCAATCTTTGCTTTTCCTCCAGTTAAGCGAGCTAAGAAGTACGTATATCATACCTGAGCCTGCCTTTTCTTTGCTCTTATGAAGCTTGCTGGAAAAAACTCACACCATATTATTGAGGCAACTTTCAAAGCATTTGCTAGAGCCCTTCGACAAGCAACAGAATATGACTTGCGCCGACGCGGCACTGTCCCCAGGTTCGTTTTAGCTTATTGCAAATAGCGTTTAGGAAATTCTATGTTGTGCCCAACTACACTGTTGATGCCTGATTCAAAAACTTCACACCTGCTAAGCATATGGTTTATCTCTGACCTGTGCTGATATTGAAACATTAA…
>426
GTTGGATCATTATTACAAGAGTGCTGTTTGGCACTGAATAAATTGCATCCCTAGTTGAACATAAGAGTCAATCTTTGCTTTTCCTCCAGTTAAGCGAGCTAAGAAGTACGTATATCATACCTGAGCCTGCCTTTTCTTTGCTCTTATGAAGCTTGCTGGAAAAAACTCACACCATATTATTGAGGCAACTTTCAAAGCATTTGCTAGAGCCCTTCGACAAGCAACAGAATATGACTTGCGCCGACGCGGCACTGTCCCCAGGTTCGTTTTAGCTTATTGCAAATAGCGTTTAGGAAATTCTATGTTGTGCCCAACTACACTGTTGATGCCTGATTCAAAAACTTCACACCTGCTAAGCATATGGTTTATCTCTGACCTGTGCTGATATTGAAACATTAA…
>429
GTTGGATCATTATTACAAGAGTGCTGTTTGGCACTGAATAAATTGCATCCCTAGTTGAACATAAGAGTCAATCTTTGCTTTTCCTCCAGTTAAGCGAGCTAAGAAGTACGTATATCATACCTGAGCCTGCCTTTTCTTTGCTCTTATGAAGCTTGCTGGAAAAAACTCACACCATATTATTGAGGCAACTTTCAAAGCATTTGCTAGAGCCCTTCGACAAGCAACAGAATATGACTTGCGCCGACGCGGCACTGTCCCCAGGTTCGTTTTAGCTTATTGCAAATAGCGTTTAGGAAATTCTATGTTGTGCCCAACTACACTGTTGATGCCTGATTCAAAAACTTCACACCTGCTAAGCATATGGTTTATCTCTGACCTGTGCTGATATTGAAACATTAA…
>484
GTTGGATCATTATTACAAGAGTGCTGTTTGGCACTGAATAAATTGCATCCCTAGTTGAACATAAGAGTCAATCTTTGCTTTTCCTCCAGTTAAGCGAGCTAAGAAGTACGTATATCATACCTGAGCCTGCCTTTTCTTTGCTCTTATGAAGCTTGCTGGAAAAAACTCACACCATATTATTGAGGCAACTTTCAAAGCATTTGCTAGAGCCCTTCGACAAGCAACAGAATATGACTTGCGCCGACGCGGCACTGTCCCCAGGTTCGTTTTAGCTTATTGCAAATAGCGTTTAGGAAATTCTATGTTGTGCCCAACTACACTGTTGATGCCTGATTCAAAAACTTCACACCTGCTAAGCATATGGTTTATCTCTGACCTGTGCTGATATTGAAACATTAA…
>496
GTTGGATCATTATTACAAGAGTGCTGTTTGGCACTGAATAAATTGCATCCCTAGTTGAACATAAGAGTCAATCTTTGCTTTTCCTCCAGTTAAGCGAGCTAAGAAGTACGTATATCATACCTGAGCCTGCCTTTTCTTTGCTCTTATGAAGCTTGCTGGAAAAAACTCACACCATATTATTGAGGCAACTTTCAAAGCATTTGCTAGAGCCCTTCGACAAGCAACAGAATATGACTTGCGCCGACGCGGCACTGTCCCCAGGTTCGTTTTAGCTTATTGCAAATAGCGTTTAGGAAATTCTATGTTGTGCCCAACTACACTGTTGATGCCTGATTCAAAAACTTCACACCTGCTAAGCATATGGTTTATCTCTGACCTGTGCTGATATTGAAACATTAA…
>506
GTTGGATCATTATTACAAGAGTGCTGTTTGGCACTGAATAAATTGCATCCCTAGTTGAACATAAGAGTCAATCTTTGCTTTTCCTCCAGTTAAGCGAGCTAAGAAGTACGTATATCATACCTGAGCCTGCCTTTTCTTTGCTCTTATGAAGCTTGCTGGAAAAAACTCACACCATATTATTGAGGCAACTTTCAAAGCATTTGCTAGAGCCCTTCGACAAGCAACAGAATATGACTTGCGCCGACGCGGCACTGTCCCCAGGTTCGTTTTAGCTTATTGCAAATAGCGTTTAGGAAATTCTATGTTGTGCCCAACTACACTGTTGATGCCTGATTCAAAAACTTCACACCTGCTAAGCATATGGTTTATCTCTGACCTTTGCTGATATTGAAACATTAA…
>519
GTTGGATCATTATTACAAGAGTGCTGTTTGGCACTGAATAAATTGCATCCCTAGTTGAACATAAGAGTCAATCTTTGCTTTTCCTCCAGTTAAGCGAGCTAAGAAGTACGTATATCATACCTGAGCCTGCCTTTTCTTTGCTCTTATGAAGCTTGCTGGAAAAAACTCACACCATATTATTGAGGCAACTTTCAAAGCATTTGCTAGAGCCCTTCGACAAGCAACAGAATATGACTTGCGCCGACGCGGCACTGTCCCCAGGTTCGTTTTAGCTTATTGCAAATAGCGTTTAGGAAATTCTATGTTGTGCCCAACTACACTGTTGATGCCTGATTCAAAAACTTCACACCTGCTAAGCATATGGTTTATCTCTGACCTTTGCTGATATTGAAACATTAA…
>544
GTTGGATCATTATTACAAGAGTGCTGTTTGGCACTGAATAAATTGCATCCCTAGTTGAACATAAGAGTCAATCTTTGCTTTTCCTCCAGTTAAGCGAGCTAAGAAGTACGTATATCATACCTGAGCCTGCCTTTTCTTTGCTCTTATGAAGCTTGCTGGAAAAAACTCACACCATATTATTGAGGCAACTTTCAAAGCATTTGCTAGAGCCCTTCGACAAGCAACAGAATATGACTTGCGCCGACGCGGCACTGTCCCCAGGTTCGTTTTAGCTTATTGCAAATAGCGTTTAGGAAATTCTATGTTGTGCCCAACTACACTGTTGATGCCTGATTCAAAAACTTCACACCTGCTAAGCATATGGTTTATCTCTGACCTGTGCTGATATTGAAACATTAA…
>554
GTTGGATCATTATTACAAGAGTGCTGTTTGGCACTGAATAAATTGCATCCCTAGTTGAACATAAGAGTCAATCTTTGCTTTTCCTCCAGTTAAGCGAGCTAAGAAGTACGTATATCATACCTGAGCCTGCCTTTTCTTTGCTCTTATGAAGCTTGCTGGAAAAAACTCACACCATATTATTGAGGCAACTTTCAAAGCATTTGCTAGAGCCCTTCGACAAGCAACAGAATATGACTTGCGCCGACGCGGCACTGTCCCCAGGTTCGTTTTAGCTTATTGCAAATAGCGTTTAGGAAATTCTATGTTGTGCCCAACTACACTGTTGATGCCTGATTCAAAAACTTCACACCTGCTAAGCATATGGTTTATCTCTGACCTTTGCTGATATTGAAACATTAA…
>595
GTTGGATCATTATTACAAGAGTGCTGTTTGGCACTGAATAAATTGCATCCCTAGTTGAACATAAGAGTCAATCTTTGCTTTTCCTCCAGTTAAGCGAGCTAAGAAGTACGTATATCATACCTGAGCCTGCCTTTTCTTTGCTCTTATGAAGCTTGCTGGAAAAAACTCACACCATATTATTGAGGCAACTTTCAAAGCATTTGCTAGAGCCCTTCGACAAGCAACAGAATATGACTTGCGCCGACGCGGCACTGTCCCCAGGTTCGTTTTAGCTTATTGCAAATAGCGTTTAGGAAATTCTATGTTGTGCCCAACTACACTGTTGATGCCTGATTCAAAAACTTCACACCTGCTAAGCATATGGTTTATCTCTGACCTGTGCTGATATTGAAACATTAA…
>606
GTTGGATCATTATTACAAGAGTGCTGTTTGGCACTGAATAAATTGCATCCCTAGTTGAACATAAGAGTCAATCTTTGCTTTTCCTCCAGTTAAGCGAGCTAAGAAGTACGTATATCATACCTGAGCCTGCCTTTTCTTTGCTCTTATGAAGCTTGCTGGAAAAAACTCACACCATATTATTGAGGCAACTTTCAAAGCATTTGCTAGAGCCCTTCGACAAGCAACAGAATATGACTTGCGCCGACGCGGCACTGTCCCCAGGTTCGTTTTAGCTTATTGCAAATAGCGTTTAGGAAATTCTATGTTGTGCCCAACTACACTGTTGATGCCTGATTCAAAAACTTCACACCTGCTAAGCATATGGTTTATCTCTGACCTGTGCTGATATTGAAACATTAA…
>614
GTTGGATCATTATTACAAGAGTGCTGTTTGGCACTGAATAAATTGCATCCCTAGTTGAACATAAGAGTCAATCTTTGCTTTTCCTCCAGTTAAGCAAGCTAAGAAGTACGTATATCATACCTGAGCCTGCCTTTTCTTTGCTCTTATGAAGCTTGCTGGAAAAAACTCACACCATATTATTGAGGCAACTTTCAAAGCATTTGCTAGAGCCCTTCGACAAGCAACAGAATATGACTTGCGCCGACGCGGCACTGTCCCCAGGTTCGTTTTAGCTTATTGCAAATAGCGTTTAGGAAATTCTATGTTGTGCCCAACTACACTGTTGATGCCTGATTCAAAAACTTCACACCTGCTAAGCATATGGTTTATCTCTGACCTTTGCTGATATTGAAACATTAA…
>619
GTTGGATCATTATTACAAGAGTGCTGTTTGGCACTGAATAAATTGCATCCCTAGTTGAACATAAGAGTCAATCTTTGCTTTTCCTCCAGTTAAGCGAGCTAAGAAGTACGTATATCATACCTGAGCCTGCCTTTTCTTTGCTCTTATGAAGCTTGCTGGAAAAAACTCACACCATATTATTGAGGCAACTTTCAAAGCATTTGCTAGAGCCCTTCGACAAGCAACAGAATATGACTTGCGCCGACGCGGCACTGTCCCCAGGTTCGTTTTAGCTTATTGCAAATAGCGTTTAGGAAATTCTATGTTGTGCCCAACTACACTGTTGATGCCTGATTCAAAAACTTCACACCTGCTAAGCATATGGTTTATCTCTGACCTGTGCTGATATTGAAACATTAA…
>620
GTTGGATCATTATTACAAGAGTGCTGTTTGGCACTGAATAAATTGCATCCCTAGTTGAACATAAGAGTCAATCTTTGCTTTTCCTCCAGTTAAGCGAGCTAAGAAGTACGTATATCATACCTGAGCCTGCCTTTTCTTTGCTCTTATGAAGCTTGCTGGAAAAAACTCACACCATATTATTGAGGCAACTTTCAAAGCATTTGCTAGAGCCCTTCGACAAGCAACAGAATATGACTTGCGCCGACGCGGCACTGTCCCCAGGTTCGTTTTAGCTTATTGCAAATAGCGTTTAGGAAATTCTATGTTGTGCCCAACTACACTGTTGATGCCTGATTCAAAAACTTCACACCTGCTAAGCATATGGTTTATCTCTGACCTGTGCTGATATTGAAACATTAA…
>631
GTTGGATCATTATTACAAGAGTGCTGTTTGGCACTGAATAAATTGCATCCCTAGTTGAACATAAGAGTCAATCTTTGCTTTTCCTCCAGTTAAGCGAGCTAAGAAGTACGTATATCATACCTGAGCCTGCCTTTTCTTTGCTCTTATGAAGCTTGCTGGAAAAAACTCACACCATATTATTGAGGCAACTTTCAAAGCATTTGCTAGAGCCCTTCGACAAGCAACAGAATATGACTTGCGCCGACGCGGCACTGTCCCCAGGTTCGTTTTAGCTTATTGCAAATAGCGTTTAGGAAATTCTATGTTGTGCCCAACTACACTGTTGATGCCTGATTCAAAAACTTCACACCTGCTAAGCATATGGTTTATCTCTGACCTTTGCTGATATTGAAACATTAA…
>634
GTTGGATCATTATTACAAGAGTGCTGTTTGGCACTGAATAAATTGCATCCCTAGTTGAACATAAGAGTCAATCTTTGCTTTTCCTCCAGTTAAGCGAGCTAAGAAGTACGTATATCATACCTGAGCCTGCCTTTTCTTTGCTCTTATGAAGCTTGCTGGAAAAAACTCACACCATATTATTGAGGCAACTTTCAAAGCATTTGCTAGAGCCCTTCGACAAGCAACAGAATATGACTTGCGCCGACGCGGCACTGTCCCCAGGTTCGTTTTAGCTTATTGCAAATAGCGTTTAGGAAATTCTATGTTGTGCCCAACTACACTGTTGATGCCTGATTCAAAAACTTCACACCTGCTAAGCATATGGTTTATCTCTGACCTTTGCTGATATTGAAACATTAA…
>639
GTTGGATCATTATTACAAGAGTGCTGTTTGGCACTGAATAAATTGCATCCCTAGTTGAACATAAGAGTCAATCTTTGCTTTTCCTCCAGTTAAGCGAGCTAAGAAGTACGTATATCATACCTGAGCCTGCCTTTTCTTTGCTCTTATGAAGCTTGCTGGAAAAAACTCACACCATATTATTGAGGCAACTTTCAAAGCATTTGCTAGAGCCCTTCGACAAGCAACAGAATATGACTTGCGCCGACGCGGCACTGTCCCCAGGTTCGTTTTAGCTTATTGCAAATAGCGTTTAGGAAATTCTATGTTGTGCCCAACTACACTGTTGATGCCTGATTCAAAAACTTCACACCTGCTAAGCATATGGTTTATCTCTGACCTGTGCTGATATTGAAACATTAA…
>641
GTTGGATCATTATTACAAGAGTGCTGTTTGGCACTGAATAAATTGCATCCCTAGTTGAACATAAGAGTCAATCTTTGCTTTTCCTCCAGTTAAGCGAGCTAAGAAGTACGTATATCATACCTGAGCCTGCCTTTTCTTTGCTCTTATGAAGCTTGCTGGAAAAAACTCACACCATATTATTGAGGCAACTTTCAAAGCATTTGCTAGAGCCCTTCGACAAGCAACAGAATATGACTTGCGCCGACGCGGCACTGTCCCCAGGTTCGTTTTAGCTTATTGCAAATAGCGTTTAGGAAATTCTATGTTGTGCCCAACTACACTGTTGATGCCTGATTCAAAAACTTCACACCTGCTAAGCATATGGTTTATCTCTGACCTGTGCTGATATTGAAACATTAA…
>509
GTTGGATCATTATTACAAGAGTGCTGTTTGGCACTGAATAAATTGCATCCCTAGTTGAACATAAGAGTCAATCTTTGCTTTTCCTCCAGTTAAGCGAGCTAAGAAGTACGTATATCATACCTGAGCCTGCCTTTTCTTTGCTCTTATGAAGCTTGCTGGAAAAAACTCACACCATATTATTGAGGCAACTTTCAAAGCATTTGCTAGAGCCCTTCGACAAGCAACAGAATATGACTTGCGCCGACGCGGCACTGTCCCCAGGTTCGTTTTAGCTTATTGCAAATAGCGTTTAGGAAATTCTATGTTGTGCCCAACTACACTGTTGATGCCTGATTCAAAAACTTCACACCTGCTAAGCATATGGTTTATCTCTGACCTGTGCTGATATTGAAACATTAA…
>510
GTTGGATCATTATTACAAGAGTGCTGTTTGGCACTGAATAAATTGCATCCCTAGTTGAACATAAGAGTCAATCTTTGCTTTTCCTCCAGTTAAGCGAGCTAAGAAGTACGTATATCATACCTGAGCCTGCCTTTTCTTTGCTCTTATGAAGCTTGCTGGAAAAAACTCACACCATATTATTGAGGCAACTTTCAAAGCATTTGCTAGAGCCCTTCGACAAGCAACAGAATATGACTTGCGCCGACGCGGCACTGTCCCCAGGTTCGTTTTAGCTTATTGCAAATAGCGTTTAGGAAATTCTATGTTGTGCCCAACTACACTGTTGATGCCTGATTCAAAAACTTCACACCTGCTAAGCATATGGTTTATCTCTGACCTGTGCTGATATTGAAACATTAA…
>533
GTTGGATCATTATTACAAGAGTGCTGTTTGGCACTGAATAAATTGCATCCCTAGTTGAACATAAGAGTCAATCTTTGCTTTTCCTCCAGTTAAGCGAGCTAAGAAGTACGTATATCATACCTGAGCCTGCCTTTTCTTTGCTCTTATGAAGCTTGCTGGAAAAAACTCACACCATATTATTGAGGCAACTTTCAAAGCATTTGCTAGAGCCCTTCGACAAGCAACAGAATATGACTTGCGCCGACGCGGCACTGTCCCCAGGTTCGTTTTAGCTTATTGCAAATAGCGTTTAGGAAATTCTATGTTGTGCCCAACTACACTGTTGATGCCTGATTCAAAAACTTCACACCTGCTAAGCATATGGTTTATCTCTGACCTGTGCTGATATTGAAACATTAA…
>535
GTTGGATCATTATTACAAGAGTGCTGTTTGGCACTGAATAAATTGCATCCCTAGTTGAACATAAGAGTCAATCTTTGCTTTTCCTCCAGTTAAGCGAGCTAAGAAGTACGTATATCATACCTGAGCCTGCCTTTTCTTTGCTCTTATGAAGCTTGCTGGAAAAAACTCACACCATATTATTGAGGCAACTTTCAAAGCATTTGCTAGAGCCCTTCGACAAGCAACAGAATATGACTTGCGCCGACGCGGCACTGTCCCCAGGTTCGTTTTAGCTTATTGCAAATAGCGTTTAGGAAATTCTATGTTGTGCCCAACTACACTGTTGATGCCTGATTCAAAAACTTCACACCTGCTAAGCATATGGTTTATCTCTGACCTGTGCTGATATTGAAACATTAA…
>536
GTTGGATCATTATTACAAGAGTGCTGTTTGGCACTGAATAAATTGCATCCCTAGTTGAACATAAGAGTCAATCTTTGCTTTTCCTCCAGTTAAGCGAGCTAAGAAGTACGTATATCATACCTGAGCCTGCCTTTTCTTTGCTCTTATGAAGCTTGCTGGAAAAAACTCACACCATATTATTGAGGCAACTTTCAAAGCATTTGCTAGAGCCCTTCGACAAGCAACAGAATATGACTTGCGCCGACGCGGCACTGTCCCCAGGTTCGTTTTAGCTTATTGCAAATAGCGTTTAGGAAATTCTATGTTGTGCCCAACTACACTGTTGATGCCTGATTCAAAAACTTCACACCTGCTAAGCATATGGTTTATCTCTGACCTGTGCTGATATTGAAACATTAA…
>538
GTTGGATCATTATTACAAGAGTGCTGTTTGGCACTGAATAAATTGCATCCCTAGTTGAACATAAGAGTCAATCTTTGCTTTTCCTCCAGTTAAGCGAGCTAAGAAGTACGTATATCATACCTGAGCCTGCCTTTTCTTTGCTCTTATGAAGCTTGCTGGAAAAAACTCACACCATATTATTGAGGCAACTTTCAAAGCATTTGCTAGAGCCCTTCGACAAGCAACAGAATATGACTTGCGCCGACGCGGCACTGTCCCCAGGTTCGTTTTAGCTTATTGCAAATAGCGTTTAGGAAATTCTATGTTGTGCCCAACTACACTGTTGATGCCTGATTCAAAAACTTCACACCTGCTAAGCATATGGTTTATCTCTGACCTGTGCTGATATTGAAACATTAA…
>545
GTTGGATCATTATTACAAGAGTGCTGTTTGGCACTGAATAAATTGCATCCCTAGTTGAACATAAGAGTCAATCTTTGCTTTTCCTCCAGTTAAGCGAGCTAAGAAGTACGTATATCATACCTGAGCCTGCCTTTTCTTTGCTCTTATGAAGCTTGCTGGAAAAAACTCACACCATATTATTGAGGCAACTTTCAAAGCATTTGCTAGAGCCCTTCGACAAGCAACAGAATATGACTTGCGCCGACGCGGCACTGTCCCCAGGTTCGTTTTAGCTTATTGCAAATAGCGTTTAGGAAATTCTATGTTGTGCCCAACTACACTGTTGATGCCTGATTCAAAAACTTCACACCTGCTAAGCATATGGTTTATCTCTGACCTGTGCTGATATTGAAACATTAA…
>593
GTTGGATCATTATTACAAGAGTGCTGTTTGGCACTGAATAAATTGCATCCCTAGTTGAACATAAGAGTCAATCTTTGCTTTTCCTCCAGTTAAGCGAGCTAAGAAGTACGTATATCATACCTGAGCCTGCCTTTTCTTTGCTCTTATGAAGCTTGCTGGAAAAAACTCACACCATATTATTGAGGCAACTTTCAAAGCATTTGCTAGAGCCCTTCGACAAGCAACAGAATATGACTTGCGCCGACGCGGCACTGTCCCCAGGTTCGTTTTAGCTTATTGCAAATAGCGTTTAGGAAATTCTATGTTGTGCCCAACTACACTGTTGATGCCTGATTCAAAAACTTCACACCTGCTAAGCATATGGTTTATCTCTGACCTGTGCTGATATTGAAACATTAA…
>615
GTTGGATCATTATTACAAGAGTGCTGTTTGGCACTGAATAAATTGCATCCCTAGTTGAACATAAGAGTCAATCTTTGCTTTTCCTCCAGTTAAGCGAGCTAAGAAGTACGTATATCATACCTGAGCCTGCCTTTTCTTTGCTCTTATGAAGCTTGCTGGAAAAAACTCACACCATATTATTGAGGCAACTTTCAAAGCATTTGCTAGAGCCCTTCGACAAGCAACAGAATATGACTTGCGCCGACGCGGCACTGTCCCCAGGTTCGTTTTAGCTTATTGCAAATAGCGTTTAGGAAATTCTATGTTGTGCCCAACTACACTGTTGATGCCTGATTCAAAAACTTCACACCTGCTAAGCATATGGTTTATCTCTGACCTGTGCTGATATTGAAACATTAA…
>622
GTTGGATCATTATTACAAGAGTGCTGTTTGGCACTGAATAAATTGCATCCCTAGTTGAACATAAGAGTCAATCTTTGCTTTTCCTCCAGTTAAGCGAGCTAAGAAGTACGTATATCATACCTGAGCCTGCCTTTTCTTTGCTCTTATGAAGCTTGCTGGAAAAAACTCACACCATATTATTGAGGCAACTTTCAAAGCATTTGCTAGAGCCCTTCGACAAGCAACAGAATATGACTTGCGCCGACGCGGCACTGTCCCCAGGTTCGTTTTAGCTTATTGCAAATAGCGTTTAGGAAATTCTATGTTGTGCCCAACTACACTGTTGATGCCTGATTCAAAAACTTCACACCTGCTAAGCATATGGTTTATCTCTGACCTGTGCTGATATTGAAACATTAA…
>633
GTTGGATCATTATTACAAGAGTGCTGTTTGGCACTGAATAAATTGCATCCCTAGTTGAACATAAGAGTCAATCTTTGCTTTTCCTCCAGTTAAGCAAGCTAAGAAGTACGTATATCATACCTGAGCCTGCCTTTTCTTTGCTCTTATGAAGCTTGCTGGAAAAAACTCACACCATATTATTGAGGCAACTTTCAAAGCATTTGCTAGAGCCCTTCGACAAGCAACAGAATATGACTTGCGCCGACGCGGCACTGTCCCCAGGTTCGTTTTAGCTTATTGCAAATAGCGTTTAGGAAATTCTATGTTGTGCCCAACTACACTGTTGATGCCTGATTCAAAAACTTCACACCTGCTAAGCATATGGTTTATCTCTGACCTTTGCTGATATTGAAACATTAA…
>636
GTTGGATCATTATTACAAGAGTGCTGTTTGGCACTGAATAAATTGCATCCCTAGTTGAACATAAGAGTCAATCTTTGCTTTTCCTCCAGTTAAGCGAGCTAAGAAGTACGTATATCATACCTGAGCCTGCCTTTTCTTTGCTCTTATGAAGCTTGCTGGAAAAAACTCACACCATATTATTGAGGCAACTTTCAAAGCATTTGCTAGAGCCCTTCGACAAGCAACAGAATATGACTTGCGCCGACGCGGCACTGTCCCCAGGTTCGTTTTAGCTTATTGCAAATAGCGTTTAGGAAATTCTATGTTGTGCCCAACTACACTGTTGATGCCTGATTCAAAAACTTCACACCTGCTAAGCATATGGTTTATCTCTGACCTGTGCTGATATTGAAACATTAA…
>638
GTTGGATCATTATTACAAGAGTGCTGTTTGGCACTGAATAAATTGCATCCCTAGTTGAACATAAGAGTCAATCTTTGCTTTTCCTCCAGTTAAGCGAGCTAAGAAGTACGTATATCATACCTGAGCCTGCCTTTTCTTTGCTCTTATGAAGCTTGCTGGAAAAAACTCACACCATATTATTGAGGCAACTTTCAAAGCATTTGCTAGAGCCCTTCGACAAGCAACAGAATATGACTTGCGCCGACGCGGCACTGTCCCCAGGTTCGTTTTAGCTTATTGCAAATAGCGTTTAGGAAATTCTATGTTGTGCCCAACTACACTGTTGATGCCTGATTCAAAAACTTCACACCTGCTAAGCATATGGTTTATCTCTGACCTGTGCTGATATTGAAACATTAA…
>391
GTTGGATCATTATTACAAGAGTGCTGTTTGGCACTGAATAAATTGCATCCCTAGTTGAACATAAGAGTCAATCTTTGCTTTTCCTCCAGTTAAGCGAGCTAAGAAGTACGTATATCATACCTGAGCCTGCCTTTTCTTTGCTCTTATGAAGCTTGCTGGAAAAAACTCACACCATATTATTGAGGCAACTTTCAAAGCATTTGCTAGAGCCCTTCGACAAGCAACAGAATATGACTTGCGCCGACGCGGCACTGTCCCCAGGTTCGTTTTAGCTTATTGCAAATAGCGTTTAGGAAATTCTATGTTGTGCCCAACTACACTGTTGATGCCTGATTCAAAAACTTCACACCTGCTAAGCATATGGTTTATCTCTGACCTGTGCTGATATTGAAACATTAA…
>476
GTTGGATCATTATTACAAGAGTGCTGTTTGGCACTGAATAAATTGCATCCCTAGTTGAACATAAGAGTCAATCTTTGCTTTTCCTCCAGTTAAGCGAGCTAAGAAGTACGTATATCATACCTGAGCCTGCCTTTTCTTTGCTCTTATGAAGCTTGCTGGAAAAAACTCACACCATATTATTGAGGCAACTTTCAAAGCATTTGCTAGAGCCCTTCGACAAGCAACAGAATATGACTTGCGCCGACGCGGCACTGTCCCCAGGTTCGTTTTAGCTTATTGCAAATAGCGTTTAGGAAATTCTATGTTGTGCCCAACTACACTGTTGATGCCTGATTCAAAAACTTCACACCTGCTAAGCATATGGTTTATCTCTGACCTgTGCTGATATTGAAACATTAA…
>490
GTTGGATCATTATTACAAGAGTGCTGTTTGGCACTGAATAAATTGCATCCCTAGTTGAACATAAGAGTCAATCTTTGCTTTTCCTCCAGTTAAGCGAGCTAAGAAGTACGTATATCATACCTGAGCCTGCCTTTTCTTTGCTCTTATGAAGCTTGCTGGAAAAAACTCACACCATATTATTGAGGCAACTTTCAAAGCATTTGCTAGAGCCCTTCGACAAGCAACAGAATATGACTTGCGCCGACGCGGCACTGTCCCCAGGTTCGTTTTAGCTTATTGCAAATAGCGTTTAGGAAATTCTATGTTGTGCCCAACTACACTGTTGATGCCTGATTCAAAAACTTCACACCTGCTAAGCATATGGTTTATCTCTGACCTGTGCTGATATTGAAACATTAA…
>630
GTTGGATCATTATTACAAGAGTGCTGTTTGGCACTGAATAAATTGCATCCCTAGTTGAACATAAGAGTCAATCTTTGCTTTTCCTCCAGTTAAGCGAGCTAAGAAGTACGTATATCATACCTGAGCCTGCCTTTTCTTTGCTCTTATGAAGCTTGCTGGAAAAAACTCACACCATATTATTGAGGCAACTTTCAAAGCATTTGCTAGAGCCCTTCGACAAGCAACAGAATATGACTTGCGCCGACGCGGCACTGTCCCCAGGTTCGTTTTAGCTTATTGCAAATAGCGTTTAGGAAATTCTATGTTGTGCCCAACTACACTGTTGATGCCTGATTCAAAAACTTTACACCTGCTAAGCATATGGTTTATCTCTGACCTGTGCTGATATTGAAACATTAA…
>402
GTTGGATCATTATTACAAGAGTGCTGTTTGGCACTGAATAAATTGCATCCCTAGTTGAACATAAGAGTCAATCTTTGCTTTTCCTCCAGTTAAGCGAGCTAAGAAGTACGTATATCATACCTGAGCCTGCCTTTTCTTTGCTCTTATGAAGCTTGCTGGAAAAAACTCACACCATATTATTGAGGCAACTTTCAAAGCATTTGCTAGAGCCCTTCGACAAGCAACAGAATATGACTTGCGCCGACGCGGCACTGTCCCCAGGTTCGTTTTAGCTTATTGCAAATAGCGTTTAGGAAATTCTATGTTGTGCCCAACTACACTGTTGATGCCTGATTCAAAAACTTCACACCTGCTAAGCATATGGTTTATCTCTGACCTTTGCTGATATTGAAACATTAA…
>493
GTTGGATCATTATTACAAGAGTGCTGTTTGGCACTGAATAAATTGCATCCCTAGTTGAACATAAGAGTCAATCTTTGCTTTTCCTCCAGTTAAGCGAGCTAAGAAGTACGTATATCATACCTGAGCCTGCCTTTTCTTTGCTCTTATGAAGCTTGCTGGAAAAAACTCACACCATATTATTGAGGCAACTTTCAAAGCATTTGCTAGAGCCCTTCGACAAGCAACAGAATATGACTTGCGCCGACGCGGCACTGTCCCCAGGTTCGTTTTAGCTTATTGCAAATAGCGTTTAGGAAATTCTATGTTGTGCCCAACTACACTGTTGATGCCTGATTCAAAAACTTCACACCTGCTAAGCATATGGTTTATCTCTGACCTGTGCTGATATTGAAACATTAA…
>441
GTTGGATCATTATTACAAGAGTGCTGTTTGGCACTGAATAAATTGCATCCCTAGTTGAACATAAGAGTCAATCTTTGCTTTTCCTCCAGTTAAGCAAGCTAAGAAGTACGTATATCATACCTGAGCCTGCCTTTTCTTTGCTCTTATGAAGCTTGCTGGAAAAAACTCACACCATATTATTGAGGCAACTTTCAAAGCATTTGCTAGAGCCCTTCGACAAGCAACAGAATATGACTTGCGCCGACGCGGCACTGTCCCCAGGTTCGTTTTAGCTTATTGCAAATAGCGTTTAGGAAATTCTATGTTGTGCCCAACTACACTGTTGATGCCTGATTCAAAAACTTCACACCTGCTAAGCATATGGTTTATCTCTGACCTTTGCTGATATTGAAACATTAA…
>442
GTTGGATCATTATTACAAGAGTGCTGTTTGGCACTGAATAAATTGCATCCCTAGTTGAACATAAGAGTCAATCTTTGCTTTTCCTCCAGTTAAGCGAGCTAAGAAGTACGTATATCATACCTGAGCCTGCCTTTTCTTTGCTCTTATGAAGCTTGCTGGAAAAAACTCACACCATATTATTGAGGCAACTTTCAAAGCATTTGCTAGAGCCCTTCGACAAGCAACAGAATATGACTTGCGCCGACGCGGCACTGTCCCCAGGTTCGTTTTAGCTTATTGCAAATAGCGTTTAGGAAATTCTATGTTGTGCCCAACTACACTGTTGATGCCTGATTCAAAAACTTCACACCTGCTAAGCATATGGTTTATCTCTGACCTTTGCTGATATTGAAACATTAA…
>562
GTTGGATCATTATTACAAGAGTGCTGTTTGGCACTGAATAAATTGCATCCCTAGTTGAACATAAGAGTCAATCTTTGCTTTTCCTCCAGTTAAGCGAGCTAAGAAGTACGTATATCATACCTGAGCCTGCCTTTTCTTTGCTCTTATGAAGCTTGCTGGAAAAAACTCACACCATATTATTGAGGCAACTTTCAAAGCATTTGCTAGAGCCCTTCGACAAGCAACAGAATATGACTTGCGCCGACGCGGCACTGTCCCCAGGTTCGTTTTAGCTTATTGCAAATAGCGTTTAGGAAATTCTATGTTGTGCCCAACTACACTGTTGATGCCTGATTCAAAAACTTCACACCTGCTAAGCATATGGTTTATCTCTGACCTGTGCTGATATTGAAACATTAA…
>564
GTTGGATCATTATTACAAGAGTGCTGTTTGGCACTGAATAAATTGCATCCCTAGTTGAACATAAGAGTCAATCTTTGCTTTTCCTCCAGTTAAGCAAGCTAAGAAGTACGTATATCATACCTGAGCCTGCCTTTTCTTTGCTCTTATGAAGCTTGCTGGAAAAAACTCACACCATATTATTGAGGCAACTTTCAAAGCATTTGCTAGAGCCCTTCGACAAGCAACAGAATATGACTTGCGCCGACGCGGCACTGTCCCCAGGTTCGTTTTAGCTTATTGCAAATAGCGTTTAGGAAATTCTATGTTGTGCCCAACTACACTGTTGATGCCTGATTCAAAAACTTCACACCTGCTAAGCATATGGTTTATCTCTGACCTTTGCTGATATTGAAACATTAA…
>597
GTTGGATCATTATTACAAGAGTGCTGTTTGGCACTGAATAAATTGCATCCCTAGTTGAACATAAGAGTCAATCTTTGCTTTTCCTCCAGTTAAGCGAGCTAAGAAGTACGTATATCATACCTGAGCCTGCCTTTTCTTTGCTCTTATGAAGCTTGCTGGAAAAAACTCACACCATATTATTGAGGCAACTTTCAAAGCATTTGCTAGAGCCCTTCGACAAGCAACAGAATATGACTTGCGCCGACGCGGCACTGTCCCCAGGTTCGTTTTAGCTTATTGCAAATAGCGTTTAGGAAATTCTATGTTGTGCCCAACTACACTGTTGATGCCTGATTCAAAAACTTTACACCTGCTAAGCATATGGTTTATCTCTGACCTGTGCTGATATTGAAACATTAA…
>600
GTTGGATCATTATTACAAGAGTGCTGTTTGGCACTGAATAAATTGCATCCCTAGTTGAACATAAGAGTCAATCTTTGCTTTTCCTCCAGTTAAGCGAGCTAAGAAGTACGTATATCATACCTGAGCCTGCCTTTTCTTTGCTCTTATGAAGCTTGCTGGAAAAAACTCACACCATATTATTGAGGCAACTTTCAAAGCATTTGCTAGAGCCCTTCGACAAGCAACAGAATATGACTTGCGCCGACGCGGCACTGTCCCCAGGTTCGTTTTAGCTTATTGCAAATAGCGTTTAGGAAATTCTATGTTGTGCCCAACTACACTGTTGATGCCTGATTCAAAAACTTTACACCTGCTAAGCATATGGTTTATCTCTGACCTGTGCTGATATTGAAACATTAA…
>608
GTTGGATCATTATTACAAGAGTGCTGTTTGGCACTGAATAAATTGCATCCCTAGTTGAACATAAGAGTCAATCTTTGCTTTTCCTCCAGTTAAGCGAGCTAAGAAGTACGTATATCATACCTGAGCCTGCCTTTTCTTTGCTCTTATGAAGCTTGCTGGAAAAAACTCACACCATATTATTGAGGCAACTTTCAAAGCATTTGCTAGAGCCCTTCGACAAGCAACAGAATATGACTTGCGCCGACGCGGCACTGTCCCCAGGTTCGTTTTAGCTTATTGCAAATAGCGTTTAGGAAATTCTATGTTGTGCCCAACTACACTGTTGATGCCTGATTCAAAAACTTCACACCTGCTAAGCATATGGTTTATCTCTGACCTGTGCTGATATTGAAACATTAA…
>609
GTTGGATCATTATTACAAGAGTGCTGTTTGGCACTGAATAAATTGCATCCCTAGTTGAACATAAGAGTCAATCTTTGCTTTTCCTCCAGTTAAGCGAGCTAAGAAGTACGTATATCATACCTGAGCCTGCCTTTTCTTTGCTCTTATGAAGCTTGCTGGAAAAAACTCACACCATATTATTGAGGCAACTTTCAAAGCATTTGCTAGAGCCCTTCGACAAGCAACAGAATATGACTTGCGCCGACGCGGCACTGTCCCCAGGTTCGTTTTAGCTTATTGCAAATAGCGTTTAGGAAATTCTATGTTGTGCCCAACTACACTGTTGATGCCTGATTCAAAAACTTCACACCTGCTAAGCATATGGTTTATCTCTGACCTGTGCTGATATTGAAACATTAA…
>612
GTTGGATCATTATTACAAGAGTGCTGTTTGGCACTGAATAAATTGCATCCCTAGTTGAACATAAGAGTCAATCTTTGCTTTTCCTCCAGTTAAGCGAGCTAAGAAGTACGTATATCATACCTGAGCCTGCCTTTTCTTTGCTCTTATGAAGCTTGCTGGAAAAAACTCACACCATATTATTGAGGCAACTTTCAAAGCATTTGCTAGAGCCCTTCGACAAGCAACAGAATATGACTTGCGCCGACGCGGCACTGTCCCCAGGTTCGTTTTAGCTTATTGCAAATAGCGTTTAGGAAATTCTATGTTGTGCCCAACTACACTGTTGATGCCTGATTCAAAAACTTCACACCTGCTAAGCATATGGTTTATCTCTGACCTGTGCTGATATTGAAACATTAA…
>471
GTTGGATCATTATTACAAGAGTGCTGTTTGGCACTGAATAAATTGCATCCCTAGTTGAACATAAGAGTCAATCTTTGCTTTTCCTCCAGTTAAGCGAGCTAAGAAGTACGTATATCATACCTGAGCCTGCCTTTTCTTTGCTCTTATGAAGCTTGCTGGAAAAAACTCACACCATATTATTGAGGCAACTTTCAAAGCATTTGCTAGAGCCCTTCGACAAGCAACAGAATATGACTTGCGCCGACGCGGCACTGTCCCCAGGTTCGTTTTAGCTTATTGCAAATAGCGTTTAGGAAATTCTATGTTGTGCCCAACTACACTGTTGATGCCTGATTCAAAAACTTCACACCTGCTAAGCATATGGTTTATCTCTGACCTGTGCTGATATTGAAACATTAA…
>558
GTTGGATCATTATTACAAGAGTGCTGTTTGGCACTGAATAAATTGCATCCCTAGTTGAACATAAGAGTCAATCTTTGCTTTTCCTCCAGTTAAGCGAGCTAAGAAGTACGTATATCATACCTGAGCCTGCCTTTTCTTTGCTCTTATGAAGCTTGCTGGAAAAAACTCACACCATATTATTGAGGCAACTTTCAAAGCATTTGCTAGAGCCCTTCGACAAGCAACAGAATATGACTTGCGCCGACGCGGCACTGTCCCCAGGTTCGTTTTAGCTTATTGCAAATAGCGTTTAGGAAATTCTATGTTGTGCCCAACTACACTGTTGATGCCTGATTCAAAAACTTCACACCTGCTAAGCATATGGTTTATCTCTGACCTGTGCTGATATTGAAACATTAA…
>559
GTTGGATCATTATTACAAGAGTGCTGTTTGGCACTGAATAAATTGCATCCCTAGTTGAACATAAGAGTCAATCTTTGCTTTTCCTCCAGTTAAGCGAGCTAAGAAGTACGTATATCATACCTGAGCCTGCCTTTTCTTTGCTCTTATGAAGCTTGCTGGAAAAAACTCACACCATATTATTGAGGCAACTTTCAAAGCATTTGCTAGAGCCCTTCGACAAGCAACAGAATATGACTTGCGCCGACGCGGCACTGTCCCCAGGTTCGTTTTAGCTTATTGCAAATAGCGTTTAGGAAATTCTATGTTGTGCCCAACTACACTGTTGATGCCTGATTCAAAAACTTCACACCTGCTAAGCATATGGTTTATCTCTGACCTGTGCTGATATTGAAACATTAA…
>560
GTTGGATCATTATTACAAGAGTGCTGTTTGGCACTGAATAAATTGCATCCCTAGTTGAACATAAGAGTCAATCTTTGCTTTTCCTCCAGTTAAGCGAGCTAAGAAGTACGTATATCATACCTGAGCCTGCCTTTTCTTTGCTCTTATGAAGCTTGCTGGAAAAAACTCACACCATATTATTGAGGCAACTTTCAAAGCATTTGCTAGAGCCCTTCGACAAGCAACAGAATATGACTTGCGCCGACGCGGCACTGTCCCCAGGTTCGTTTTAGCTTATTGCAAATAGCGTTTAGGAAATTCTATGTTGTGCCCAACTACACTGTTGATGCCTGATTCAAAAACTTCACACCTGCTAAGCATATGGTTTATCTCTGACCTGTGCTGATATTGAAACATTAA…
>566
GTTGGATCATTATTACAAGAGTGCTGTTTGGCACTGAATAAATTGCATCCCTAGTTGAACATAAGAGTCAATCTTTGCTTTTCCTCCAGTTAAGCGAGCTAAGAAGTACGTATATCATACCTGAGCCTGCCTTTTCTTTGCTCTTATGAAGCTTGCTGGAAAAAACTCACACCATATTATTGAGGCAACTTTCAAAGCATTTGCTAGAGCCCTTCGACAAGCAACAGAATATGACTTGCGCCGACGCGGCACTGTCCCCAGGTTCGTTTTAGCTTATTGCAAATAGCGTTTAGGAAATTCTATGTTGTGCCCAACTACACTGTTGATGCCTGATTCAAAAACTTCACACCTGCTAAGCATATGGTTTATCTCTGACCTGTGCTGATATTGAAACATTAA…
>569
GTTGGATCATTATTACAAGAGTGCTGTTTGGCACTGAATAAATTGCATCCCTAGTTGAACATAAGAGTCAATCTTTGCTTTTCCTCCAGTTAAGCGAGCTAAGAAGTACGTATATCATACCTGAGCCTGCCTTTTCTTTGCTCTTATGAAGCTTGCTGGAAAAAACTCACACCATATTATTGAGGCAACTTTCAAAGCATTTGCTAGAGCCCTTCGACAAGCAACAGAATATGACTTGCGCCGACGCGGCACTGTCCCCAGGTTCGTTTTAGCTTATTGCAAATAGCGTTTAGGAAATTCTATGTTGTGCCCAACTACACTGTTGATGCCTGATTCAAAAACTTCACACCTGCTAAGCATATGGTTTATCTCTGACCTGTGCTGATATTGAAACATTAA…
>601
GTTGGATCATTATTACAAGAGTGCTGTTTGGCACTGAATAAATTGCATCCCTAGTTGAACATAAGAGTCAATCTTTGCTTTTCCTCCAGTTAAGCGAGCTAAGAAGTACGTATATCATACCTGAGCCTGCCTTTTCTTTGCTCTTATGAAGCTTGCTGGAAAAAACTCACACCATATTATTGAGGCAACTTTCAAAGCATTTGCTAGAGCCCTTCGACAAGCAACAGAATATGACTTGCGCCGACGCGGCACTGTCCCCAGGTTCGTTTTAGCTTATTGCAAATAGCGTTTAGGAAATTCTATGTTGTGCCCAACTACACTGTTGATGCCTGATTCAAAAACTTTACACCTGCTAAGCATATGGTTTATCTCTGACCTGTGCTGATATTGAAACATTAA…
>645
GTTGGATCATTATTACAAGAGTGCTGTTTGGCACTGAATAAATTGCATCCCTAGTTGAACATAAGAGTCAATCTTTGCTTTTCCTCCAGTTAAGCGAGCTAAGAAGTACGTATATCATACCTGAGCCTGCCTTTTCTTTGCTCTTATGAAGCTTGCTGGAAAAAACTCACACCATATTATTGAGGCAACTTTCAAAGCATTTGCTAGAGCCCTTCGACAAGCAACAGAATATGACTTGCGCCGACGCGGCACTGTCCCCAGGTTCGTTTTAGCTTATTGCAAATAGCGTTTAGGAAATTCTATGTTGTGCCCAACTACACTGTTGATGCCTGATTCAAAAACTTCACACCTGCTAAGCATATGGTTTATCTCTGACCTTTGCTGATATTGAAACATTAA…
>647
GTTGGATCATTATTACAAGAGTGCTGTTTGGCACTGAATAAATTGCATCCCTAGTTGAACATAAGAGTCAATCTTTGCTTTTCCTCCAGTTAAGCAAGCTAAGAAGTACGTATATCATACCTGAGCCTGCCTTTTCTTTGCTCTTATGAAGCTTGCTGGAAAAAACTCACACCATATTATTGAGGCAACTTTCAAAGCATTTGCTAGAGCCCTTCGACAAGCAACAGAATATGACTTGCGCCGACGCGGCACTGTCCCCAGGTTCGTTTTAGCTTATTGCAAATAGCGTTTAGGAAATTCTATGTTGTGCCCAACTACACTGTTGATGCCTGATTCAAAAACTTCACACCTGCTAAGCATATGGTTTATCTCTGACCTTTGCTGATATTGAAACATTAA…
>415
GTTGGATCATTATTACAAGAGTGCTGTTTGGCACTGAATAAATTGCATCCCTAGTTGAACATAAGAGTCAATCTTTGCTTTTCCTCCAGTTAAGCGAGCTAAGAAGTACGTATATCATACCTGAGCCTGCCTTTTCTTTGCTCTTATGAAGCTTGCTGGAAAAAACTCACACCATATTATTGAGGCAACTTTCAAAGCATTTGCTAGAGCCCTTCGACAAGCAACAGAATATGACTTGCGCCGACGCGGCACTGTCCCCAGGTTCGTTTTAGCTTATTGCAAATAGCGTTTAGGAAATTCTATGTTGTGCCCAACTACACTGTTGATGCCTGATTCAAAAACTTCACACCTGCTAAGCATATGGTTTATCTCTGACCTgTGCTGATATTGAAACATTAA…
>419
GTTGGATCATTATTACAAGAGTGCTGTTTGGCACTGAATAAATTGCATCCCTAGTTGAACATAAGAGTCAATCTTTGCTTTTCCTCCAGTTAAGCGAGCTAAGAAGTACGTATATCATACCTGAGCCTGCCTTTTCTTTGCTCTTATGAAGCTTGCTGGAAAAAACTCACACCATATTATTGAGGCAACTTTCAAAGCATTTGCTAGAGCCCTTCGACAAGCAACAGAATATGACTTGCGCCGACGCGGCACTGTCCCCAGGTTCGTTTTAGCTTATTGCAAATAGCGTTTAGGAAATTCTATGTTGTGCCCAACTACACTGTTGATGCCTGATTCAAAAACTTCACACCTGCTAAGCATATGGTTTATCTCTGACCTGTGCTGATATTGAAACATTAA…
>420
GTTGGATCATTATTACAAGAGTGCTGTTTGGCACTGAATAAATTGCATCCCTAGTTGAACATAAGAGTCAATCTTTGCTTTTCCTCCAGTTAAGCGAGCTAAGAAGTACGTATATCATACCTGAGCCTGCCTTTTCTTTGCTCTTATGAAGCTTGCTGGAAAAAACTCACACCATATTATTGAGGCAACTTTCAAAGCATTTGCTAGAGCCCTTCGACAAGCAACAGAATATGACTTGCGCCGACGCGGCACTGTCCCCAGGTTCGTTTTAGCTTATTGCAAATAGCGTTTAGGAAATTCTATGTTGTGCCCAACTACACTGTTGATGCCTGATTCAAAAACTTCACACCTGCTAAGCATATGGTTTATCTCTGACCTGTGCTGATATTGAAACATTAA…
>454
GTTGGATCATTATTACAAGAGTGCTGTTTGGCACTGAATAAATTGCATCCCTAGTTGAACAT--GAGTCAATCTTTGCTTTTCCTCCAGTTAAGCGAGCTAAGAAGTACGTATATCATACCTGAGCCTGCCTTTTCTTTGCTCTTATGAAGCTTGCTGGAAAAAACTCACACCATATTATTGAGGCAACTTTCAAAGCATTTGCTAGAGCCCTTCGACAAGCAACAGAATATGACTTGCGCCGACGCGGCACTGTCCCCAGGTTCGTTTTAGCTTATTGCAAATAGCGTTTAGGAAATTCTATGTTGTGCCCAACTACACTGTTGATGCCTGATTCAAAAACTTCACACCTGCTAAGCATATGGTTTATCTCTGACCTGTGCTGATATTGAAACATTAA…
>455
GTTGGATCATTATTACAAGAGTGCTGTTTGGCACTGAATAAATTGCATCCCTAGTTGAACATAAGAGTCAATCTTTGCTTTTCCTCCAGTTAAGCAAGCTAAGAAGTACGTATATCATACCTGAGCCTGCCTTTTCTTTGCTCTTATGAAGCTTGCTGGAAAAAACTCACACCATATTATTGAGGCAACTTTCAAAGCATTTGCTAGAGCCCTTCGACAAGCAACAGAATATGACTTGCGCCGACGCGGCACTGTCCCCAGGTTCGTTTTAGCTTATTGCAAATAGCGTTTAGGAAATTCTATGTTGTGCCCAACTACACTGTTGATGCCTGATTCAAAAACTTCACACCTGCTAAGCATATGGTTTATCTCTGACCTTTGCTGATATTGAAACATTAA…
>498
GTTGGATCATTATTACAAGAGTGCTGTTTGGCACTGAATAAATTGCATCCCTAGTTGAACATAAGAGTCAATCTTTGCTTTTCCTCCAGTTAAGCGAGCTAAGAAGTACGTATATCATACCTGAGCCTGCCTTTTCTTTGCTCTTATGAAGCTTGCTGGAAAAAACTCACACCATATTATTGAGGCAACTTTCAAAGCATTTGCTAGAGCCCTTCGACAAGCAACAGAATATGACTTGCGCCGACGCGGCACTGTCCCCAGGTTCGTTTTAGCTTATTGCAAATAGCGTTTAGGAAATTCTATGTTGTGCCCAACTACACTGTTGATGCCTGATTCAAAAACTTCACACCTGCTAAGCATATGGTTTATCTCTGACCTGTGCTGATATTGAAACATTAA…
>540
GTTGGATCATTATTACAAGAGTGCTGTTTGGCACTGAATAAATTGCATCCCTAGTTGAACATAAGAGTCAATCTTTGCTTTTCCTCCAGTTAAGCGAGCTAAGAAGTACGTATATCATACCTGAGCCTGCCTTTTCTTTGCTCTTATGAAGCTTGCTGGAAAAAACTCACACCATATTATTGAGGCAACTTTCAAAGCATTTGCTAGAGCCCTTCGACAAGCAACAGAATATGACTTGCGCCGACGCGGCACTGTCCCCAGGTTCGTTTTAGCTTATTGCAAATAGCGTTTAGGAAATTCTATGTTGTGCCCAACTACACTGTTGATGCCTGATTCAAAAACTTCACACCTGCTAAGCATATGGTTTATCTCTGACCTTTGCTGATATTGAAACATTAA…
>547
GTTGGATCATTATTACAAGAGTGCTGTTTGGCACTGAATAAATTGCATCCCTAGTTGAACATAAGAGTCAATCTTTGCTTTTCCTCCAGTTAAGCGAGCTAAGAAGTACGTATATCATACCTGAGCCTGCCTTTTCTTTGCTCTTATGAAGCTTGCTGGAAAAAACTCACACCATATTATTGAGGCAACTTTCAAAGCATTTGCTAGAGCCCTTCGACAAGCAACAGAATATGACTTGCGCCGACGCGGCACTGTCCCCAGGTTCGTTTTAGCTTATTGCAAATAGCGTTTAGGAAATTCTATGTTGTGCCCAACTACACTGTTGATGCCTGATTCAAAAACTTCACACCTGCTAAGCATATGGTTTATCTCTGACCTGTGCTGATATTGAAACATTAA…
>553
GTTGGATCATTATTACAAGAGTGCTGTTTGGCACTGAATAAATTGCATCCCTAGTTGAACATAAGAGTCAATCTTTGCTTTTCCTCCAGTTAAGCGAGCTAAGAAGTACGTATATCATACCTGAGCCTGCCTTTTCTTTGCTCTTATGAAGCTTGCTGGAAAAAACTCACACCATATTATTGAGGCAACTTTCAAAGCATTTGCTAGAGCCCTTCGACAAGCAACAGAATATGACTTGCGCCGACGCGGCACTGTCCCCAGGTTCGTTTTAGCTTATTGCAAATAGCGTTTAGGAAATTCTATGTTGTGCCCAACTACACTGTTGATGCCTGATTCAAAAACTTCACACCTGCTAAGCATATGGTTTATCTCTGACCTGTGCTGATATTGAAACATTAA…
>629
GTTGGATCATTATTACAAGAGTGCTGTTTGGCACTGAATAAATTGCATCCCTAGTTGAACATAAGAGTCAATCTTTGCTTTTCCTCCAGTTAAGCGAGCTAAGAAGTACGTATATCATACCTGAGCCTGCCTTTTCTTTGCTCTTATGAAGCTTGCTGGAAAAAACTCACACCATATTATTGAGGCAACTTTCAAAGCATTTGCTAGAGCCCTTCGACAAGCAACAGAATATGACTTGCGCCGACGCGGCACTGTCCCCAGGTTCGTTTTAGCTTATTGCAAATAGCGTTTAGGAAATTCTATGTTGTGCCCAACTACACTGTTGATGCCTGATTCAAAAACTTCACACCTGCTAAGCATATGGTTTATCTCTGACCTGTGCTGATATTGAAACATTAA…
>643
GTTGGATCATTATTACAAGAGTGCTGTTTGGCACTGAATAAATTGCATCCCTAGTTGAACATAAGAGTCAATCTTTGCTTTTCCTCCAGTTAAGCGAGCTAAGAAGTACGTATATCATACCTGAGCCTGCCTTTTCTTTGCTCTTATGAAGCTTGCTGGAAAAAACTCACACCATATTATTGAGGCAACTTTCAAAGCATTTGCTAGAGCCCTTCGACAAGCAACAGAATATGACTTGCGCCGACGCGGCACTGTCCCCAGGTTCGTTTTAGCTTATTGCAAATAGCGTTTAGGAAATTCTATGTTGTGCCCAACTACACTGTTGATGCCTGATTCAAAAACTTCACACCTGCTAAGCATATGGTTTATCTCTGACCTGTGCTGATATTGAAACATTAA…
>644
GTTGGATCATTATTACAAGAGTGCTGTTTGGCACTGAATAAATTGCATCCCTAGTTGAACATAAGAGTCAATCTTTGCTTTTCCTCCAGTTAAGCGAGCTAAGAAGTACGTATATCATACCTGAGCCTGCCTTTTCTTTGCTCTTATGAAGCTTGCTGGAAAAAACTCACACCATATTATTGAGGCAACTTTCAAAGCATTTGCTAGAGCCCTTCGACAAGCAACAGAATATGACTTGCGCCGACGCGGCACTGTCCCCAGGTTCGTTTTAGCTTATTGCAAATAGCGTTTAGGAAATTCTATGTTGTGCCCAACTACACTGTTGATGCCTGATTCAAAAACTTCACACCTGCTAAGCATATGGTTTATCTCTGACCTTTGCTGATATTGAAACATTAA…
>648
GTTGGATCATTATTACAAGAGTGCTGTTTGGCACTGAATAAATTGCATCCCTAGTTGAACATAAGAGTCAATCTTTGCTTTTCCTCCAGTTAAGCGAGCTAAGAAGTACGTATATCATACCTGAGCCTGCCTTTTCTTTGCTCTTATGAAGCTTGCTGGAAAAAACTCACACCATATTATTGAGGCAACTTTCAAAGCATTTGCTAGAGCCCTTCGACAAGCAACAGAATATGACTTGCGCCGACGCGGCACTGTCCCCAGGTTCGTTTTAGCTTATTGCAAATAGCGTTTAGGAAATTCTATGTTGTGCCCAACTACACTGTTGATGCCTGATTCAAAAACTTCACACCTGCTAAGCATATGGTTTATCTCTGACCTTTGCTGATATTGAAACATTAA…
>649
GTTGGATCATTATTACAAGAGTGCTGTTTGGCACTGAATAAATTGCATCCCTAGTTGAACATAAGAGTCAATCTTTGCTTTTCCTCCAGTTAAGCGAGCTAAGAAGTACGTATATCATACCTGAGCCTGCCTTTTCTTTGCTCTTATGAAGCTTGCTGGAAAAAACTCACACCATATTATTGAGGCAACTTTCAAAGCATTTGCTAGAGCCCTTCGACAAGCAACAGAATATGACTTGCGCCGACGCGGCACTGTCCCCAGGTTCGTTTTAGCTTATTGCAAATAGCGTTTAGGAAATTCTATGTTGTGCCCAACTACACTGTTGATGCCTGATTCAAAAACTTCACACCTGCTAAGCATATGGTTTATCTCTGACCTTTGCTGATATTGAAACATTAA…
>650
GTTGGATCATTATTACAAGAGTGCTGTTTGGCACTGAATAAATTGCATCCCTAGTTGAACATAAGAGTCAATCTTTGCTTTTCCTCCAGTTAAGCGAGCTAAGAAGTACGTATATCATACCTGAGCCTGCCTTTTCTTTGCTCTTATGAAGCTTGCTGGAAAAAACTCACACCATATTATTGAGGCAACTTTCAAAGCATTTGCTAGAGCCCTTCGACAAGCAACAGAATATGACTTGCGCCGACGCGGCACTGTCCCCAGGTTCGTTTTAGCTTATTGCAAATAGCGTTTAGGAAATTCTATGTTGTGCCCAACTACACTGTTGATGCCTGATTCAAAAACTTCACACCTGCTAAGCATATGGTTTATCTCTGACCTTTGCTGATATTGAAACATTAA…
>478
GTTGGATCATTATTACAAGAGTGCTGTTTGGCACTGAATAAATTGCATCCCTAGTTGAACATAAGAGTCAATCTTTGCTTTTCCTCCAGTTAAGCGAGCTAAGAAGTACGTATATCATACCTGAGCCTGCCTTTTCTTTGCTCTTATGAAGCTTGCTGGAAAAAACTCACACCATATTATTGAGGCAACTTTCAAAGCATTTGCTAGAGCCCTTCGACAAGCAACAGAATATGACTTGCGCCGACGCGGCACTGTCCCCAGGTTCGTTTTAGCTTATTGCAAATAGCGTTTAGGAAATTCTATGTTGTGCCCAACTACACTGTTGATGCCTGATTCAAAAACTTCACACCTGCTAAGCATATGGTTTATCTCTGACCTGTGCTGATATTGAAACATTAA…
>492
GTTGGATCATTATTACAAGAGTGCTGTTTGGCACTGAATAAATTGCATCCCTAGTTGAACATAAGAGTCAATCTTTGCTTTTCCTCCAGTTAAGCGAGCTAAGAAGTACGTATATCATACCTGAGCCTGCCTTTTCTTTGCTCTTATGAAGCTTGCTGGAAAAAACTCACACCATATTATTGAGGCAACTTTCAAAGCATTTGCTAGAGCCCTTCGACAAGCAACAGAATATGACTTGCGCCGACGCGGCACTGTCCCCAGGTTCGTTTTAGCTTATTGCAAATAGCGTTTAGGAAATTCTATGTTGTGCCCAACTACACTGTTGATGCCTGATTCAAAAACTTCACACCTGCTAAGCATATGGTTTATCTCTGACCTTTGCTGATATTGAAACATTAA…
>505
GTTGGATCATTATTACAAGAGTGCTGTTTGGCACTGAATAAATTGCATCCCTAGTTGAACATAAGAGTCAATCTTTGCTTTTCCTCCAGTTAAGCAAGCTAAGAAGTACGTATATCATACCTGAGCCTGCCTTTTCTTTGCTCTTATGAAGCTTGCTGGAAAAAACTCACACCATATTATTGAGGCAACTTTCAAAGCATTTGCTAGAGCCCTTCGACAAGCAACAGAATATGACTTGCGCCGACGCGGCACTGTCCCCAGGTTCGTTTTAGCTTATTGCAAATAGCGTTTAGGAAATTCTATGTTGTGCCCAACTACACTGTTGATGCCTGATTCAAAAACTTCACACCTGCTAAGCATATGGTTTATCTCTGACCTTTGCTGATATTGAAACATTAA…
>526
GTTGGATCATTATTACAAGAGTGCTGTTTGGCACTGAATAAATTGCATCCCTAGTTGAACATAAGAGTCAATCTTTGCTTTTCCTCCAGTTAAGCGAGCTAAGAAGTACGTATATCATACCTGAGCCTGCCTTTTCTTTGCTCTTATGAAGCTTGCTGGAAAAAACTCACACCATATTATTGAGGCAACTTTCAAAGCATTTGCTAGAGCCCTTCGACAAGCAACAGAATATGACTTGCGCCGACGCGGCACTGTCCCCAGGTTCGTTTTAGCTTATTGCAAATAGCGTTTAGGAAATTCTATGTTGTGCCCAACTACACTGTTGATGCCTGATTCAAAAACTTCACACCTGCTAAGCATATGGTTTATCTCTGACCTGTGCTGATATTGAAACATTAA…
>541
GTTGGATCATTATTACAAGAGTGCTGTTTGGCACTGAATAAATTGCATCCCTAGTTGAACATAAGAGTCAATCTTTGCTTTTCCTCCAGTTAAGCGAGCTAAGAAGTACGTATATCATACCTGAGCCTGCCTTTTCTTTGCTCTTATGAAGCTTGCTGGAAAAAACTCACACCATATTATTGAGGCAACTTTCAAAGCATTTGCTAGAGCCCTTCGACAAGCAACAGAATATGACTTGCGCCGACGCGGCACTGTCCCCAGGTTCGTTTTAGCTTATTGCAAATAGCGTTTAGGAAATTCTATGTTGTGCCCAACTACACTGTTGATGCCTGATTCAAAAACTTCACACCTGCTAAGCATATGGTTTATCTCTGACCTGTGCTGATATTGAAACATTAA…
>549
GTTGGATCATTATTACAAGAGTGCTGTTTGGCACTGAATAAATTGCATCCCTAGTTGAACATAAGAGTCAATCTTTGCTTTTCCTCCAGTTAAGCGAGCTAAGAAGTACGTATATCATACCTGAGCCTGCCTTTTCTTTGCTCTTATGAAGCTTGCTGGAAAAAACTCACACCATATTATTGAGGCAACTTTCAAAGCATTTGCTAGAGCCCTTCGACAAGCAACAGAATATGACTTGCGCCGACGCGGCACTGTCCCCAGGTTCGTTTTAGCTTATTGCAAATAGCGTTTAGGAAATTCTATGTTGTGCCCAACTACACTGTTGATGCCTGATTCAAAAACTTCACACCTGCTAAGCATATGGTTTATCTCTGACCTGTGCTGATATTGAAACATTAA…
>555
GTTGGATCATTATTACAAGAGTGCTGTTTGGCACTGAATAAATTGCATCCCTAGTTGAACATAAGAGTCAATCTTTGCTTTTCCTCCAGTTAAGCGAGCTAAGAAGTACGTATATCATACCTGAGCCTGCCTTTTCTTTGCTCTTATGAAGCTTGCTGGAAAAAACTCACACCATATTATTGAGGCAACTTTCAAAGCATTTGCTAGAGCCCTTCGACAAGCAACAGAATATGACTTGCGCCGACGCGGCACTGTCCCCAGGTTCGTTTTAGCTTATTGCAAATAGCGTTTAGGAAATTCTATGTTGTGCCCAACTACACTGTTGATGCCTGATTCAAAAACTTCACACCTGCTAAGCATATGGTTTATCTCTGACCTGTGCTGATATTGAAACATTAA…
>556
GTTGGATCATTATTACAAGAGTGCTGTTTGGCACTGAATAAATTGCATCCCTAGTTGAACATAAGAGTCAATCTTTGCTTTTCCTCCAGTTAAGCGAGCTAAGAAGTACGTATATCATACCTGAGCCTGCCTTTTCTTTGCTCTTATGAAGCTTGCTGGAAAAAACTCACACCATATTATTGAGGCAACTTTCAAAGCATTTGCTAGAGCCCTTCGACAAGCAACAGAATATGACTTGCGCCGACGCGGCACTGTCCCCAGGTTCGTTTTAGCTTATTGCAAATAGCGTTTAGGAAATTCTATGTTGTGCCCAACTACACTGTTGATGCCTGATTCAAAAACTTCACACCTGCTAAGCATATGGTTTATCTCTGACCTGTGCTGATATTGAAACATTAA…
>444
GTTGGATCATTATTACAAGAGTGCTGTTTGGCACTGAATAAATTGCATCCCTAGTTGAACATAAGAGTCAATCTTTGCTTTTCCTCCAGTTAAGCGAGCTAAGAAGTACGTATATCATACCTGAGCCTGCCTTTTCTTTGCTCTTATGAAGCTTGCTGGAAAAAACTCACACCATATTATTGAGGCAACTTTCAAAGCATTTGCTAGAGCCCTTCGACAAGCAACAGAATATGACTTGCGCCGACGCGGCACTGTCCCCAGGTTCGTTTTAGCTTATTGCAAATAGCGTTTAGGAAATTCTATGTTGTGCCCAACTACACTGTTGATGCCTGATTCAAAAACTTCACACCTGCTAAGCATATGGTTTATCTCTGACCTTTGCTGATATTGAAACATTAA…
>445
GTTGGATCATTATTACAAGAGTGCTGTTTGGCACTGAATAAATTGCATCCCTAGTTGAACATAAGAGTCAATCTTTGCTTTTCCTCCAGTTAAGCGAGCTAAGAAGTACGTATATCATACCTGAGCCTGCCTTTTCTTTGCTCTTATGAAGCTTGCTGGAAAAAACTCACACCATATTATTGAGGCAACTTTCAAAGCATTTGCTAGAGCCCTTCGACAAGCAACAGAATATGACTTGCGCCGACGCGGCACTGTCCCCAGGTTCGTTTTAGCTTATTGCAAATAGCGTTTAGGAAATTCTATGTTGTGCCCAACTACACTGTTGATGCCTGATTCAAAAACTTCACACCTGCTAAGCATATGGTTTATCTCTGACCTGTGCTGATATTGAAACATTAA…
>463
GTTGGATCATTATTACAAGAGTGCTGTTTGGCACTGAATAAATTGCATCCCTAGTTGAACATAAGAGTCAATCTTTGCTTTTCCTCCAGTTAAGCGAGCTAAGAAGTACGTATATCATACCTGAGCCTGCCTTTTCTTTGCTCTTATGAAGCTTGCTGGAAAAAACTCACACCATATTATTGAGGCAACTTTCAAAGCATTTGCTAGAGCCCTTCGACAAGCAACAGAATATGACTTGCGCCGACGCGGCACTGTCCCCAGGTTCGTTTTAGCTTATTGCAAATAGCGTTTAGGAAATTCTATGTTGTGCCCAACTACACTGTTGATGCCTGATTCAAAAACTTCACACCTGCTAAGCATATGGTTTATCTCTGACCTGTGCTGATATTGAAACATTAA…
>483
GTTGGATCATTATTACAAGAGTGCTGTTTGGCACTGAATAAATTGCATCCCTAGTTGAACATAAGAGTCAATCTTTGCTTTTCCTCCAGTTAAGCGAGCTAAGAAGTACGTATATCATACCTGAGCCTGCCTTTTCTTTGCTCTTATGAAGCTTGCTGGAAAAAACTCACACCATATTATTGAGGCAACTTTCAAAGCATTTGCTAGAGCCCTTCGACAAGCAACAGAATATGACTTGCGCCGACGCGGCACTGTCCCCAGGTTCGTTTTAGCTTATTGCAAATAGCGTTTAGGAAATTCTATGTTGTGCCCAACTACACTGTTGATGCCTGATTCAAAAACTTCACACCTGCTAAGCATATGGTTTATCTCTGACCTGTGCTGATATTGAAACATTAA…
>502
GTTGGATCATTATTACAAGAGTGCTGTTTGGCACTGAATAAATTGCATCCCTAGTTGAACATAAGAGTCAATCTTTGCTTTTCCTCCAGTTAAGCGAGCTAAGAAGTACGTATATCATACCTGAGCCTGCCTTTTCTTTGCTCTTATGAAGCTTGCTGGAAAAAACTCACACCATATTATTGAGGCAACTTTCAAAGCATTTGCTAGAGCCCTTCGACAAGCAACAGAATATGACTTGCGCCGACGCGGCACTGTCCCCAGGTTCGTTTTAGCTTATTGCAAATAGCGTTTAGGAAATTCTATGTTGTGCCCAACTACACTGTTGATGCCTGATTCAAAAACTTCACACCTGCTAAGCATATGGTTTATCTCTGACCTTTGCTGATATTGAAACATTAA…
>514
GTTGGATCATTATTACAAGAGTGCTGTTTGGCACTGAATAAATTGCATCCCTAGTTGAACATAAGAGTCAATCTTTGCTTTTCCTCCAGTTAAGCGAGCTAAGAAGTACGTATATCATACCTGAGCCTGCCTTTTCTTTGCTCTTATGAAGCTTGCTGGAAAAAACTCACACCATATTATTGAGGCAACTTTCAAAGCATTTGCTAGAGCCCTTCGACAAGCAACAGAATATGACTTGCGCCGACGCGGCACTGTCCCCAGGTTCGTTTTAGCTTATTGCAAATAGCGTTTAGGAAATTCTATGTTGTGCCCAACTACACTGTTGATGCCTGATTCAAAAACTTCACACCTGCTAAGCATATGGTTTATCTCTGACCTTTGCTGATATTGAAACATTAA…
>518
GTTGGATCATTATTACAAGAGTGCTGTTTGGCACTGAATAAATTGCATCCCTAGTTGAACATAAGAGTCAATCTTTGCTTTTCCTCCAGTTAAGCGAGCTAAGAAGTACGTATATCATACCTGAGCCTGCCTTTTCTTTGCTCTTATGAAGCTTGCTGGAAAAAACTCACACCATATTATTGAGGCAACTTTCAAAGCATTTGCTAGAGCCCTTCGACAAGCAACAGAATATGACTTGCGCCGACGCGGCACTGTCCCCAGGTTCGTTTTAGCTTATTGCAAATAGCGTTTAGGAAATTCTATGTTGTGCCCAACTACACTGTTGATGCCTGATTCAAAAACTTCACACCTGCTAAGCATATGGTTTATCTCTGACCTGTGCTGATATTGAAACATTAA…
>520
GTTGGATCATTATTACAAGAGTGCTGTTTGGCACTGAATAAATTGCATCCCTAGTTGAACATAAGAGTCAATCTTTGCTTTTCCTCCAGTTAAGCGAGCTAAGAAGTACGTATATCATACCTGAGCCTGCCTTTTCTTTGCTCTTATGAAGCTTGCTGGAAAAAACTCACACCATATTATTGAGGCAACTTTCAAAGCATTTGCTAGAGCCCTTCGACAAGCAACAGAATATGACTTGCGCCGACGCGGCACTGTCCCCAGGTTCGTTTTAGCTTATTGCAAATAGCGTTTAGGAAATTCTATGTTGTGCCCAACTACACTGTTGATGCCTGATTCAAAAACTTCACACCTGCTAAGCATATGGTTTATCTCTGACCTGTGCTGATATTGAAACATTAA…
>523
GTTGGATCATTATTACAAGAGTGCTGTTTGGCACTGAATAAATTGCATCCCTAGTTGAACATAAGAGTCAATCTTTGCTTTTCCTCCAGTTAAGCGAGCTAAGAAGTACGTATATCATACCTGAGCCTGCCTTTTCTTTGCTCTTATGAAGCTTGCTGGAAAAAACTCACACCATATTATTGAGGCAACTTTCAAAGCATTTGCTAGAGCCCTTCGACAAGCAACAGAATATGACTTGCGCCGACGCGGCACTGTCCCCAGGTTCGTTTTAGCTTATTGCAAATAGCGTTTAGGAAATTCTATGTTGTGCCCAACTACACTGTTGATGCCTGATTCAAAAACTTCACACCTGCTAAGCATATGGTTTATCTCTGACCTGTGCTGATATTGAAACATTAA…
>607
GTTGGATCATTATTACAAGAGTGCTGTTTGGCACTGAATAAATTGCATCCCTAGTTGAACATAAGAGTCAATCTTTGCTTTTCCTCCAGTTAAGCGAGCTAAGAAGTACGTATATCATACCTGAGCCTGCCTTTTCTTTGCTCTTATGAAGCTTGCTGGAAAAAACTCACACCATATTATTGAGGCAACTTTCAAAGCATTTGCTAGAGCCCTTCGACAAGCAACAGAATATGACTTGCGCCGACGCGGCACTGTCCCCAGGTTCGTTTTAGCTTATTGCAAATAGCGTTTAGGAAATTCTATGTTGTGCCCAACTACACTGTTGATGCCTGATTCAAAAACTTCACACCTGCTAAGCATATGGTTTATCTCTGACCTGTGCTGATATTGAAACATTAA…
>618
GTTGGATCATTATTACAAGAGTGCTGTTTGGCACTGAATAAATTGCATCCCTAGTTGAACATAAGAGTCAATCTTTGCTTTTCCTCCAGTTAAGCGAGCTAAGAAGTACGTATATCATACCTGAGCCTGCCTTTTCTTTGCTCTTATGAAGCTTGCTGGAAAAAACTCACACCATATTATTGAGGCAACTTTCAAAGCATTTGCTAGAGCCCTTCGACAAGCAACAGAATATGACTTGCGCCGACGCGGCACTGTCCCCAGGTTCGTTTTAGCTTATTGCAAATAGCGTTTAGGAAATTCTATGTTGTGCCCAACTACACTGTTGATGCCTGATTCAAAAACTTCACACCTGCTAAGCATATGGTTTATCTCTGACCTGTGCTGATATTGAAACATTAA…
>632
GTTGGATCATTATTACAAGAGTGCTGTTTGGCACTGAATAAATTGCATCCCTAGTTGAACATAAGAGTCAATCTTTGCTTTTCCTCCAGTTAAGCGAGCTAAGAAGTACGTATATCATACCTGAGCCTGCCTTTTCTTTGCTCTTATGAAGCTTGCTGGAAAAAACTCACACCATATTATTGAGGCAACTTTCAAAGCATTTGCTAGAGCCCTTCGACAAGCAACAGAATATGACTTGCGCCGACGCGGCACTGTCCCCAGGTTCGTTTTAGCTTATTGCAAATAGCGTTTAGGAAATTCTATGTTGTGCCCAACTACACTGTTGATGCCTGATTCAAAAACTTCACACCTGCTAAGCATATGGTTTATCTCTGACCTTTGCTGATATTGAAACATTAA…
>640
GTTGGATCATTATTACAAGAGTGCTGTTTGGCACTGAATAAATTGCATCCCTAGTTGAACATAAGAGTCAATCTTTGCTTTTCCTCCAGTTAAGCGAGCTAAGAAGTACGTATATCATACCTGAGCCTGCCTTTTCTTTGCTCTTATGAAGCTTGCTGGAAAAAACTCACACCATATTATTGAGGCAACTTTCAAAGCATTTGCTAGAGCCCTTCGACAAGCAACAGAATATGACTTGCGCCGACGCGGCACTGTCCCCAGGTTCGTTTTAGCTTATTGCAAATAGCGTTTAGGAAATTCTATGTTGTGCCCAACTACACTGTTGATGCCTGATTCAAAAACTTCACACCTGCTAAGCATATGGTTTATCTCTGACCTTTGCTGATATTGAAACATTAA…
>466
GTTGGATCATTATTACAAGAGTGCTGTTTGGCACTGAATAAATTGCATCCCTAGTTGAACATAAGAGTCAATCTTTGCTTTTCCTCCAGTTAAGCGAGCTAAGAAGTACGTATATCATACCTGAGCCTGCCTTTTCTTTGCTCTTATGAAGCTTGCTGGAAAAAACTCACACCATATTATTGAGGCAACTTTCAAAGCATTTGCTAGAGCCCTTCGACAAGCAACAGAATATGACTTGCGCCGACGCGGCACTGTCCCCAGGTTCGTTTTAGCTTATTGCAAATAGCGTTTAGGAAATTCTATGTTGTGCCCAACTACACTGTTGATGCCTGATTCAAAAACTTCACACCTGCTAAGCATATGGTTTATCTCTGACCTGTGCTGATATTGAAACATTAA…
>467
GTTGGATCATTATTACAAGAGTGCTGTTTGGCACTGAATAAATTGCATCCCTAGTTGAACATAAGAGTCAATCTTTGCTTTTCCTCCAGTTAAGCGAGCTAAGAAGTACGTATATCATACCTGAGCCTGCCTTTTCTTTGCTCTTATGAAGCTTGCTGGAAAAAACTCACACCATATTATTGAGGCAACTTTCAAAGCATTTGCTAGAGCCCTTCGACAAGCAACAGAATATGACTTGCGCCGACGCGGCACTGTCCCCAGGTTCGTTTTAGCTTATTGCAAATAGCGTTTAGGAAATTCTATGTTGTGCCCAACTACACTGTTGATGCCTGATTCAAAAACTTCACACCTGCTAAGCATATGGTTTATCTCTGACCTGTGCTGATATTGAAACATTAA…
>507
GTTGGATCATTATTACAAGAGTGCTGTTTGGCACTGAATAAATTGCATCCCTAGTTGAACATAAGAGTCAATCTTTGCTTTTCCTCCAGTTAAGCGAGCTAAGAAGTACGTATATCATACCTGAGCCTGCCTTTTCTTTGCTCTTATGAAGCTTGCTGGAAAAAACTCACACCATATTATTGAGGCAACTTTCAAAGCATTTGCTAGAGCCCTTCGACAAGCAACAGAATATGACTTGCGCCGACGCGGCACTGTCCCCAGGTTCGTTTTAGCTTATTGCAAATAGCGTTTAGGAAATTCTATGTTGTGCCCAACTACACTGTTGATGCCTGATTCAAAAACTTCACACCTGCTAAGCATATGGTTTATCTCTGACCTTTGCTGATATTGAAACATTAA…
>515
GTTGGATCATTATTACAAGAGTGCTGTTTGGCACTGAATAAATTGCATCCCTAGTTGAACATAAGAGTCAATCTTTGCTTTTCCTCCAGTTAAGCGAGCTAAGAAGTACGTATATCATACCTGAGCCTGCCTTTTCTTTGCTCTTATGAAGCTTGCTGGAAAAAACTCACACCATATTATTGAGGCAACTTTCAAAGCATTTGCTAGAGCCCTTCGACAAGCAACAGAATATGACTTGCGCCGACGCGGCACTGTCCCCAGGTTCGTTTTAGCTTATTGCAAATAGCGTTTAGGAAATTCTATGTTGTGCCCAACTACACTGTTGATGCCTGATTCAAAAACTTCACACCTGCTAAGCATATGGTTTATCTCTGACCTTTGCTGATATTGAAACATTAA…
>516
GTTGGATCATTATTACAAGAGTGCTGTTTGGCACTGAATAAATTGCATCCCTAGTTGAACATAAGAGTCAATCTTTGCTTTTCCTCCAGTTAAGCGAGCTAAGAAGTACGTATATCATACCTGAGCCTGCCTTTTCTTTGCTCTTATGAAGCTTGCTGGAAAAAACTCACACCATATTATTGAGGCAACTTTCAAAGCATTTGCTAGAGCCCTTCGACAAGCAACAGAATATGACTTGCGCCGACGCGGCACTGTCCCCAGGTTCGTTTTAGCTTATTGCAAATAGCGTTTAGGAAATTCTATGTTGTGCCCAACTACACTGTTGATGCCTGATTCAAAAACTTCACACCTGCTAAGCATATGGTTTATCTCTGACCTTTGCTGATATTGAAACATTAA…
>534
GTTGGATCATTATTACAAGAGTGCTGTTTGGCACTGAATAAATTGCATCCCTAGTTGAACATAAGAGTCAATCTTTGCTTTTCCTCCAGTTAAGCGAGCTAAGAAGTACGTATATCATACCTGAGCCTGCCTTTTCTTTGCTCTTATGAAGCTTGCTGGAAAAAACTCACACCATATTATTGAGGCAACTTTCAAAGCATTTGCTAGAGCCCTTCGACAAGCAACAGAATATGACTTGCGCCGACGCGGCACTGTCCCCAGGTTCGTTTTAGCTTATTGCAAATAGCGTTTAGGAAATTCTATGTTGTGCCCAACTACACTGTTGATGCCTGATTCAAAAACTTCACACCTGCTAAGCATATGGTTTATCTCTGACCTGTGCTGATATTGAAACATTAA…
>537
GTTGGATCATTATTACAAGAGTGCTGTTTGGCACTGAATAAATTGCATCCCTAGTTGAACATAAGAGTCAATCTTTGCTTTTCCTCCAGTTAAGCGAGCTAAGAAGTACGTATATCATACCTGAGCCTGCCTTTTCTTTGCTCTTATGAAGCTTGCTGGAAAAAACTCACACCATATTATTGAGGCAACTTTCAAAGCATTTGCTAGAGCCCTTCGACAAGCAACAGAATATGACTTGCGCCGACGCGGCACTGTCCCCAGGTTCGTTTTAGCTTATTGCAAATAGCGTTTAGGAAATTCTATGTTGTGCCCAACTACACTGTTGATGCCTGATTCAAAAACTTCACACCTGCTAAGCATATGGTTTATCTCTGACCTgTGCTGATATTGAAACATTAA…
>539
GTTGGATCATTATTACAAGAGTGCTGTTTGGCACTGAATAAATTGCATCCCTAGTTGAACATAAGAGTCAATCTTTGCTTTTCCTCCAGTTAAGCGAGCTAAGAAGTACGTATATCATACCTGAGCCTGCCTTTTCTTTGCTCTTATGAAGCTTGCTGGAAAAAACTCACACCATATTATTGAGGCAACTTTCAAAGCATTTGCTAGAGCCCTTCGACAAGCAACAGAATATGACTTGCGCCGACGCGGCACTGTCCCCAGGTTCGTTTTAGCTTATTGCAAATAGCGTTTAGGAAATTCTATGTTGTGCCCAACTACACTGTTGATGCCTGATTCAAAAACTTCACACCTGCTAAGCATATGGTTTATCTCTGACCTGTGCTGATATTGAAACATTAA…
>616
GTTGGATCATTATTACAAGAGTGCTGTTTGGCACTGAATAAATTGCATCCCTAGTTGAACATAAGAGTCAATCTTTGCTTTTCCTCCAGTTAAGCGAGCTAAGAAGTACGTATATCATACCTGAGCCTGCCTTTTCTTTGCTCTTATGAAGCTTGCTGGAAAAAACTCACACCATATTATTGAGGCAACTTTCAAAGCATTTGCTAGAGCCCTTCGACAAGCAACAGAATATGACTTGCGCCGACGCGGCACTGTCCCCAGGTTCGTTTTAGCTTATTGCAAATAGCGTTTAGGAAATTCTATGTTGTGCCCAACTACACTGTTGATGCCTGATTCAAAAACTTCACACCTGCTAAGCATATGGTTTATCTCTGACCTGTGCTGATATTGAAACATTAA…
>617
GTTGGATCATTATTACAAGAGTGCTGTTTGGCACTGAATAAATTGCATCCCTAGTTGAACATAAGAGTCAATCTTTGCTTTTCCTCCAGTTAAGCGAGCTAAGAAGTACGTATATCATACCTGAGCCTGCCTTTTCTTTGCTCTTATGAAGCTTGCTGGAAAAAACTCACACCATATTATTGAGGCAACTTTCAAAGCATTTGCTAGAGCCCTTCGACAAGCAACAGAATATGACTTGCGCCGACGCGGCACTGTCCCCAGGTTCGTTTTAGCTTATTGCAAATAGCGTTTAGGAAATTCTATGTTGTGCCCAACTACACTGTTGATGCCTGATTCAAAAACTTCACACCTGCTAAGCATATGGTTTATCTCTGACCTGTGCTGATATTGAAACATTAA…
>621
GTTGGATCATTATTACAAGAGTGCTGTTTGGCACTGAATAAATTGCATCCCTAGTTGAACATAAGAGTCAATCTTTGCTTTTCCTCCAGTTAAGCGAGCTAAGAAGTACGTATATCATACCTGAGCCTGCCTTTTCTTTGCTCTTATGAAGCTTGCTGGAAAAAACTCACACCATATTATTGAGGCAACTTTCAAAGCATTTGCTAGAGCCCTTCGACAAGCAACAGAATATGACTTGCGCCGACGCGGCACTGTCCCCAGGTTCGTTTTAGCTTATTGCAAATAGCGTTTAGGAAATTCTATGTTGTGCCCAACTACACTGTTGATGCCTGATTCAAAAACTTCACACCTGCTAAGCATATGGTTTATCTCTGACCTGTGCTGATATTGAAACATTAA…
>637
GTTGGATCATTATTACAAGAGTGCTGTTTGGCACTGAATAAATTGCATCCCTAGTTGAACATAAGAGTCAATCTTTGCTTTTCCTCCAGTTAAGCGAGCTAAGAAGTACGTATATCATACCTGAGCCTGCCTTTTCTTTGCTCTTATGAAGCTTGCTGGAAAAAACTCACACCATATTATTGAGGCAACTTTCAAAGCATTTGCTAGAGCCCTTCGACAAGCAACAGAATATGACTTGCGCCGACGCGGCACTGTCCCCAGGTTCGTTTTAGCTTATTGCAAATAGCGTTTAGGAAATTCTATGTTGTGCCCAACTACACTGTTGATGCCTGATTCAAAAACTTCACACCTGCTAAGCATATGGTTTATCTCTGACCTgTGCTGATATTGAAACATTAA…
>568
GTTGGATCATTATTACAAGAGTGCTGTTTGGCACTGAATAAATTGCATCCCTAGTTGAACATAAGAGTCAATCTTTGCTTTTCCTCCAGTTAAGCGAGCTAAGAAGTACGTATATCATACCTGAGCCTGCCTTTTCTTTGCTCTTATGAAGCTTGCTGGAAAAAACTCACACCATATTATTGAGGCAACTTTCAAAGCATTTGCTAGAGCCCTTCGACAAGCAACAGAATATGACTTGCGCCGACGCGGCACTGTCCCCAGGTTCGTTTTAGCTTATTGCAAATAGCGTTTAGGAAATTCTATGTTGTGCCCAACTACACTGTTGATGCCTGATTCAAAAACTTCACACCTGCTAAGCATATGGTTTATCTCTGACCTTTGCTGATATTGAAACATTAA…
>390
GTTGGATCATTATTACAAGAGTGCTGTTTGGCACTGAATAAATTGCATCCCTAGTTGAACATAAGAGTCAATCTTTGCTTTTCCTCCAGTTAAGCGAGCTAAGAAGTACGTATATCATACCTGAGCCTGCCTTTTCTTTGCTCTTATGAAGCTTGCTGGAAAAAACTCACACCATATTATTGAGGCAACTTTCAAAGCATTTGCTAGAGCCCTTCGACAAGCAACAGAATATGACTTGCGCCGACGCGGCACTGTCCCCAGGTTCGTTTTAGCTTATTGCAAATAGCGTTTAGGAAATTCTATGTTGTGCCCAACTACACTGTTGATGCCTGATTCAAAAACTTCACACCTGCTAAGCATATGGTTTATCTCTGACCTGTGCTGATATTGAAACATTAA…
>512
GTTGGATCATTATTACAAGAGTGCTGTTTGGCACTGAATAAATTGCATCCCTAGTTGAACATAAGAGTCAATCTTTGCTTTTCCTCCAGTTAAGCGAGCTAAGAAGTACGTATATCATACCTGAGCCTGCCTTTTCTTTGCTCTTATGAAGCTTGCTGGAAAAAACTCACACCATATTATTGAGGCAACTTTCAAAGCATTTGCTAGAGCCCTTCGACAAGCAACAGAATATGACTTGCGCCGACGCGGCACTGTCCCCAGGTTCGTTTTAGCTTATTGCAAATAGCGTTTAGGAAATTCTATGTTGTGCCCAACTACACTGTTGATGCCTGATTCAAAAACTTCACACCTGCTAAGCATATGGTTTATCTCTGACCTTTGCTGATATTGAAACATTAA…
>513
GTTGGATCATTATTACAAGAGTGCTGTTTGGCACTGAATAAATTGCATCCCTAGTTGAACATAAGAGTCAATCTTTGCTTTTCCTCCAGTTAAGCGAGCTAAGAAGTACGTATATCATACCTGAGCCTGCCTTTTCTTTGCTCTTATGAAGCTTGCTGGAAAAAACTCACACCATATTATTGAGGCAACTTTCAAAGCATTTGCTAGAGCCCTTCGACAAGCAACAGAATATGACTTGCGCCGACGCGGCACTGTCCCCAGGTTCGTTTTAGCTTATTGCAAATAGCGTTTAGGAAATTCTATGTTGTGCCCAACTACACTGTTGATGCCTGATTCAAAAACTTCACACCTGCTAAGCATATGGTTTATCTCTGACCTTTGCTGATATTGAAACATTAA…
>623
GTTGGATCATTATTACAAGAGTGCTGTTTGGCACTGAATAAATTGCATCCCTAGTTGAACATAAGAGTCAATCTTTGCTTTTCCTCCAGTTAAGCAAGCTAAGAAGTACGTATATCATACCTGAGCCTGCCTTTTCTTTGCTCTTATGAAGCTTGCTGGAAAAAACTCACACCATATTATTGAGGCAACTTTCAAAGCATTTGCTAGAGCCCTTCGACAAGCAACAGAATATGACTTGCGCCGACGCGGCACTGTCCCCAGGTTCGTTTTAGCTTATTGCAAATAGCGTTTAGGAAATTCTATGTTGTGCCCAACTACACTGTTGATGCCTGATTCAAAAACTTCACACCTGCTAAGCATATGGTTTATCTCTGACCTTTGCTGATATTGAAACATTAA…
>624
GTTGGATCATTATTACAAGAGTGCTGTTTGGCACTGAATAAATTGCATCCCTAGTTGAACATAAGAGTCAATCTTTGCTTTTCCTCCAGTTAAGCGAGCTAAGAAGTACGTATATCATACCTGAGCCTGCCTTTTCTTTGCTCTTATGAAGCTTGCTGGAAAAAACTCACACCATATTATTGAGGCAACTTTCAAAGCATTTGCTAGAGCCCTTCGACAAGCAACAGAATATGACTTGCGCCGACGCGGCACTGTCCCCAGGTTCGTTTTAGCTTATTGCAAATAGCGTTTAGGAAATTCTATGTTGTGCCCAACTACACTGTTGATGCCTGATTCAAAAACTTCACACCTGCTAAGCATATGGTTTATCTCTGACCTGTGCTGATATTGAAACATTAA…
>625
GTTGGATCATTATTACAAGAGTGCTGTTTGGCACTGAATAAATTGCATCCCTAGTTGAACATAAGAGTCAATCTTTGCTTTTCCTCCAGTTAAGCGAGCTAAGAAGTACGTATATCATACCTGAGCCTGCCTTTTCTTTGCTCTTATGAAGCTTGCTGGAAAAAACTCACACCATATTATTGAGGCAACTTTCAAAGCATTTGCTAGAGCCCTTCGACAAGCAACAGAATATGACTTGCGCCGACGCGGCACTGTCCCCAGGTTCGTTTTAGCTTATTGCAAATAGCGTTTAGGAAATTCTATGTTGTGCCCAACTACACTGTTGATGCCTGATTCAAAAACTTCACACCTGCTAAGCATATGGTTTATCTCTGACCTGTGCTGATATTGAAACATTAA…
>626
GTTGGATCATTATTACAAGAGTGCTGTTTGGCACTGAATAAATTGCATCCCTAGTTGAACATAAGAGTCAATCTTTGCTTTTCCTCCAGTTAAGCGAGCTAAGAAGTACGTATATCATACCTGAGCCTGCCTTTTCTTTGCTCTTATGAAGCTTGCTGGAAAAAACTCACACCATATTATTGAGGCAACTTTCAAAGCATTTGCTAGAGCCCTTCGACAAGCAACAGAATATGACTTGCGCCGACGCGGCACTGTCCCCAGGTTCGTTTTAGCTTATTGCAAATAGCGTTTAGGAAATTCTATGTTGTGCCCAACTACACTGTTGATGCCTGATTCAAAAACTTCACACCTGCTAAGCATATGGTTTATCTCTGACCTTTGCTGATATTGAAACATTAA…
>627
GTTGGATCATTATTACAAGAGTGCTGTTTGGCACTGAATAAATTGCATCCCTAGTTGAACATAAGAGTCAATCTTTGCTTTTCCTCCAGTTAAGCGAGCTAAGAAGTACGTATATCATACCTGAGCCTGCCTTTTCTTTGCTCTTATGAAGCTTGCTGGAAAAAACTCACACCATATTATTGAGGCAACTTTCAAAGCATTTGCTAGAGCCCTTCGACAAGCAACAGAATATGACTTGCGCCGACGCGGCACTGTCCCCAGGTTCGTTTTAGCTTATTGCAAATAGCGTTTAGGAAATTCTATGTTGTGCCCAACTACACTGTTGATGCCTGATTCAAAAACTTTACACCTGCTAAGCATATGGTTTATCTCTGACCTGTGCTGATATTGAAACATTAA…
>494
GTTGGATCATTATTACAAGAGTGCTGTTTGGCACTGAATAAATTGCATCCCTAGTTGAACATAAGAGTCAATCTTTGCTTTTCCTCCAGTTAAGCGAGCTAAGAAGTACGTATATCATACCTGAGCCTGCCTTTTCTTTGCTCTTATGAAGCTTGCTGGAAAAAACTCACACCATATTATTGAGGCAACTTTCAAAGCATTTGCTAGAGCCCTTCGACAAGCAACAGAATATGACTTGCGCCGACGCGGCACTGTCCCCAGGTTCGTTTTAGCTTATTGCAAATAGCGTTTAGGAAATTCTATGTTGTGCCCAACTACACTGTTGATGCCTGATTCAAAAACTTCACACCTGCTAAGCATATGGTTTATCTCTGACCTTTGCTGATATTGAAACATTAA…
