# Supplementary material for: Genetic structure and isolation by altitude in rice landraces of Yunnan, China revealed by nucleotide and microsatellite marker polymorphisms
Source: PLoS One. 2017 Apr 19;12(4):e0175731. doi: 10.1371/journal.pone.0175731 (PMC5396909; doi:10.1371/journal.pone.0175731)
Supplement: S5 Dataset — (TXT) [file pone.0175731.s018.txt]

>521
GGTACTCCTATTTCATTTCTTTGAACCTCTTGAAATTATGGGAACTTGTAGATAGTTTTGGCTGATGGAACAGAGGTGCT GACATCAGTTGTTTTATCAAATGCAACTCCATATAGAACATTTGTGGTAAGAGCTACTCAGAATATATAACAATGTGAAG ATATA---CCTGTTCCAATTTTGTAGACACAATGAAACAAATATTTGTACACTAATATCTGGTTTCCTTTTCAGGACCTAGTG CCTGCCAATGTTCTTCCAGACAACTTCCTCTCTGCTATAAAAACTGCAGATTATAGCTCTGTAAGAACGTACTTTGAAGC ATAACATAATAAATAAGTGTTATAATATTGATTGATAACAATGTAATATGATTCTGTGGAGAGCAGGCAACA…
>522
GGTACTCCTATTTCATTTCTTTGAACCTCTTGAAATTATGGGAACTTGTAGATAGTTTTGGCTGATGGAACAGAGGTGCT gACATCAGTTGTTTTATCAAATGCAACTCCATATAGAACATTTGTGGTAAGAGCTACTCAGAATATATAACAATGTGAAG ATATA---CCTGTTCCAATTTTGTAGACACAATGAAACAAATATTTGTACACTAATATCTGGTTTCCTTTTCAGGACCTAGTG CCTGCCAATGTTCTTCCAGACAACTTCCTCTCTGCTATAAAAACTGCAGATTATAGCTCTGTAAGAACGTACTTTGAAGC ATAACATAATAAATAAGTGTTATAATATTGATTGATAACAATGTAATATGATTCTGTGGAGAGCAGGCAACA…
>530
GGTACTCCTATTTTATTTCTTTGAACCTCTTGAAATTATGGGAACTTGTAGATAGTTTTGGCTGATGGAACAGAGGTGCT CACATCAGTTGTTTTATCAAATGCAACTCCATATAGAACATTTGTGGTAAGAGCTACTCAGAATATATAACAATGTGAAG ATATA---CCTGTTCCAATTTTGTAGACACAATGAAACAAATATTTGTACACTAATATATGGTTTCCTTTTCAGGACCTAGTG CCTGCCAATGTTCTTCCAGACAACTTCCTCTCTGCTATAAAAACTGCAGATTATAGCTCTGTAAGAACGTACTTTGAAGC ATAACATAATAAATAAGTGTTATAATATTGATTGATAACAATGTAATATGATTCTGTGGAGAGCAGGCAACA…
>531
GGTACTCCTATTTCATTTCTTTGAACCTCTTGAAATTATGGGAACTTGTAGATAGTTTTGGCTGATGGAACAGAGGTGCT GACATCAGTTGTTTTATCAAATGCAACTCCATATAGAACATTTGTGGTAAGAGCTACTCAGAATATATAACAATGTGAAG ATATA---CCTGTTCCAATTTTGTAGACACAATGAAACAAATATTTGTACACTAATATCTGGTTTCCTTTTCAGGACCTAGTG CCTGCCAATGTTCTTCCAGACAACTTCCTCTCTGCTATAAAAACTGCAGATTATAGCTCTGTAAGAACGTACTTTGAAGC ATAACATAATAAATAAGTGTTATAATATTGATTGATAACAATGTAATATGATTCTGTGGAGAGCAGGCAACA…
>532
GGTACTCCTATTTTATTTCTTTGAACCTCTTGAAATTATGGGAACTTGTAGATAGTTTTGGCTGATGGAACAGAGGTGCT CACATCAGTTGTTTTATCAAATGCAACTCCATATAGAACATTTGTGGTAAGAGCTACTCAGAATATATAACAATGTGAAG ATATA---CCTGTTCCAATTTTGTAGACACAATGAAACAAATATTTGTACACTAATATATGGTTTCCTTTTCAGGACCTAGTG CCTGCCAATGTTCTTCCAGACAACTTCCTCTCTGCTATAAAAACTGCAGATTATAGCTCTGTAAGAACGTACTTTGAAGC ATAACATAATAAATAAGTGTTATAATATTGATTGATAACAATGTAATATGATTCTGTGGAGAGCAGGCAACA…
>567
GGTACTCCTATTTCATTTCTTTGAACCTCTTGAAATTATGGGAACTTGTAGATAGTTTTGGCTGATGGAACAGAGGTGCT GACATCAGTTGTTTTATCAAATGCAACTCCATATAGAACATTTGTGGTAAGAGCTACTCAGAATATATAACAATGTGAAG ATATA---CCTGTTCCAATTTTGTAGACACAATGAAACAAATATTTGTACACTAATATCTGGTTTCCTTTTCAGGACCTAGTG CCTGCCAATGTTCTTCCAGACAACTTCCTCTCTGCTATAAAAACTGCAGATTATAGCTCTGTAAGAACGTACTTTGAAGC ATAACATAATAAATAAGTGTTATAATATTGATTGATAACAATGTAATATGATTCTGTGGAGAGCAGGCAACA…
>587
GGTACTCCTATTTCATTTCTTTGAACCTCTTGAAATTATGGGAACTTGTAGATAGTTTTGGCTGATGGAACAGAGGTGCT GACATCAGTTGTTTTATCAAATGCAACTCCATATAGAACATTTGTGGTAAGAGCTACTCAGAATATATAACAATGTGAAG ATATA---CCTGTTCCAATTTTGTAGACACAATGAAACAAATATTTGTACACTAATATCTGGTTTCCTTTTCAGGACCTAGTG CCTGCCAATGTTCTTCCAGACAACTTCCTCTCTGCTATAAAAACTGCAGATTATAGCTCTGTAAGAACGTACTTTGAAGC ATAACATAATAAATAAGTGTTATAATATTGATTGATAACAATGTAATATGATTCTGTGGAGAGCAGGCAACA…
>588
GGTACTCCTATTTTATTTCTTTGAACCTCTTGAAATTATGGGAACTTGTAGATAGTTTTGGCTGATGGAACAGAGGTGCT CACATCAGTTGTTTTATCAAATGCAACTCCATATAGAACATTTGTGGTAAGAGCTACTCAGAATATATAACAATGTGAAG ATATA---CCTGTTCCAATTTTGTAGACACAATGAAACAAATATTTGTACACTAATATATGGTTTCCTTTTCAGGACCTAGTG CCTGCCAATGTTCTTCCAGACAACTTCCTCTCTGCTATAAAAACTGCAGATTATAGCTCTGTAAGAACGTACTTTGAAGC ATAACATAATAAATAAGTGTTATAATATTGATTGATAACAATGTAATATGATTCTGTGGAGAGCAGGCAACA…
>589
GGTACTCCTATTTCATTTCTTTGAACCTCTTGAAATTATGGGAACTTGTAGATAGTTTTGGCTGATGGAACAGAGGTGCT GACATCAGTTGTTTTATCAAATGCAACTCCATATAGAACATTTGTGGTAAGAGCTACTCAGAATATATAACAATGTGAAG ATATA---CCTGTTCCAATTTTGTAGACACAATGAAACAAATATTTGTACACTAATATCTGGTTTCCTTTTCAGGACCTAGTG CCTGCCAATGTTCTTCCAGACAACTTCCTCTCTGCTATAAAAACTGCAGATTATAGCTCTGTAAGAACGTACTTTGAAGC ATAACATAATAAATAAGTGTTATAATATTGATTGATAACAATGTAATATGATTCTGTGGAGAGCAGGCAACA…
>635
GGTACTCCTATTTCATTTCTTTGAACCTCTTGAAATTATGGGAACTTGTAGATAGTATTGGCTGATGGAACAGAGGTGCT GACATCAGTTGTTTTATCAAATGCAACTCCATATAGAACATTTGTGGTAAGAGCTACTCAGAATATATAACAATGTGAAG ATATA---CCTGTTCCAATTTTGTAGACACAATGAAACAAATATTTGTACACTAATATCTGGTTTCCTTTTCAGGACCTAGTG CCTGCCAATGTTCTTCCAGACAACTTCCTCTCTGCTATAAAAACTGCAGATTATAGCTCTGTAAGAACGTACTTTGAAGC ATAACATAATAAATAAGTGTTATAATATTGATTGATAACAATGTAATATGATTCTGTGGAGAGCAGGCAACA…
>439
GGTACTCCTATTTCATTTCTTTGAACCTCTTGAAATTATGGGAACTTGTAGATAGTTTTGGCTGATGGAACAGAGGTGCT gACATCAGTTGTTTTATCAAATGCAACTCCATATAGAACATTTGTGGTAAGAGCTACTCAGAATATATAACAATGTGAAG ATATA---CCTGTTCCAATTTTGTAGACACAATGAAACAAATATTTGTACACTAATATCTGGTTTCCTTTTCAGGACCTAGTG CCTGCCAATGTTCTTCCAGACAACTTCCTCTCTGCTATAAAAACTGCAGATTATAGCTCTGTAAGAACGTACTTTGAAGC ATAACATAATAAATAAGTGTTATAATATTGATTGATAACAATGTAATATGATTCTGTGGAGAGCAGGCAACA…
>440
GGTACTCCTATTTCATTTCTTTGAACCTCTTGAAATTATGGGAACTTGTAGATAGTATTGGCTGATGGAACAGAGGTGCT GACATCAGTTGTTTTATCAAATGCAACTCCATATAGAACATTTGTGGTAAGAGCTACTCAGAATATATAACAATGTGAAG ATATA---CCTGTTCCAATTTTGTAGACACAATGAAACAAATATTTGTACACTAATATCTGGTTTCCTTTTCAGGACCTAGTG CCTGCCAATGTTCTTCCAGACAACTTCCTCTCTGCTATAAAAACTGCAGATTATAGCTCTGTAAGAACGTACTTTGAAGC ATAACATAATAAATAAGTGTTATAATATTGATTGATAACAATGTAATATGATTCTGTGGAGAGCAGGCAACA…
>451
GGTACTCCTATTTCATTTCTTTGAACCTCTTGAAATTATGGGAACTTGTAGATAGTTTTGGCTGATGGAACAGAGGTGCT gACATCAGTTGTTTTATCAAATGCAACTCCATATAGAACATTTGTGGTAAGAGCTACTCAGAATATATAACAATGTGAAG ATATA---CCTGTTCCAATTTTGTAGACACAATGAAACAAATATTTGTACACTAATATCTGGTTTCCTTTTCAGGACCTAGTG CCTGCCAATGTTCTTCCAGACAACTTCCTCTCTGCTATAAAAACTGCAGATTATAGCTCTGTAAGAACGTACTTTGAAGC ATAACATAATAAATAAGTGTTATAATATTGATTGATAACAATGTAATATGATTCTGTGGAGAGCAGGCAACA…
>481
GGTACTCCTATTTTATTTCTTTGAACCTCTTGAAATTATGGGAACTTGTAGATAGTTTTGGCTGATGGAACAGAGGTGCT CACATCAGTTGTTTTATCAAATGCAACTCCATATAGAACATTTGTGGTAAGAGCTACTCAGAATATATAACAATGTGAAG ATATA---CCTGTTCCAATTTTGTAGACACAATGAAACAAATATTTGTACACTAATATATGGTTTCCTTTTCAGGACCTAGTG CCTGCCAATGTTCTTCCAGACAACTTCCTCTCTGCTATAAAAACTGCAGATTATAGCTCTGTAAGAACGTACTTTGAAGC ATAACATAATAAATAAGTGTTATAATATTGATTGATAACAATGTAATATGATTCTGTGGAGAGCAGGCAACA…
>486
GGTACTCCTATTTTATTTCTTTGAACCTCTTGAAATTATGGGAACTTGTAGATAGTTTTGGCTGATGGAACAGAGGTGCT CACATCAGTTGTTTTATCAAATGCAACTCCATATAGAACATTTGTGGTAAGAGCTACTCAGAATATATAACAATGTGAAG ATATA---CCTGTTCCAATTTTGTAGACACAATGAAACAAATATTTGTACACTAATATATGGTTTCCTTTTCAGGACCTAGTG CCTGCCAATGTTCTTCCAGACAACTTCCTCTCTGCTATAAAAACTGCAGATTATAGCTCTGTAAGAACGTACTTTGAAGC ATAACATAATAAATAAGTGTTATAATATTGATTGATAACAATGTAATATGATTCTGTGGAGAGCAGGCAACA…
>501
GGTACTCCTATTTCATTTCTTTGAACCTCTTGAAATTATGGGAACTTGTAGATAGTTTTGGCTGATGGAACAGAGGTGCT GACATCAGTTGTTTTATCAAATGCAACTCCATATAGAACATTTGTGGTAAGAGCTACTCAGAATATATAACAATGTGAAG ATATA---CCTGTTCCAATTTTGTAGACACAATGAAACAAATATTTGTACACTAATATCTGGTTTCCTTTTCAGGACCTAGTG CCTGCCAATGTTCTTCCAGACAACTTCCTCTCTGCTATAAAAACTGCAGATTATAGCTCTGTAAGAACGTACTTTGAAGC ATAACATAATAAATAAGTGTTATAATATTGATTGATAACAATGTAATATGATTCTGTGGAGAGCAGGCAACA…
>561
GGTACTCCTATTTCATTTCTTTGAACCTCTTGAAATTATGGGAACTTGTAGATAGTATTGGCTGATGGAACAGAGGTGCT GACATCAGTTGTTTTATCAAATGCAACTCCATATAGAACATTTGTGGTAAGAGCTACTCAGAATATATAACAATGTGAAG ATATA---CCTGTTCCAATTTTGTAGACACAATGAAACAAATATTTGTACACTAATATCTGGTTTCCTTTTCAGGACCTAGTG CCTGCCAATGTTCTTCCAGACAACTTCCTCTCTGCTATAAAAACTGCAGATTATAGCTCTGTAAGAACGTACTTTGAAGC ATAACATAATAAATAAGTGTTATAATATTGATTGATAACAATGTAATATGATTCTGTGGAGAGCAGGCAACA…
>582
GGTACTCCTATTTCATTTCTTTGAACCTCTTGAAATTATGGGAACTTGTAGATAGTATTGGCTGATGGAACAGAGGTGCT GACATCAGTTGTTTTATCAAATGCAACTCCATATAGAACATTTGTGGTAAGAGCTACTCAGAATATATAACAATGTGAAG ATATA---CCTGTTCCAATTTTGTAGACACAATGAAACAAATATTTGTACACTAATATCTGGTTTCCTTTTCAGGACCTAGTG CCTGCCAATGTTCTTCCAGACAACTTCCTCTCTGCTATAAAAACTGCAGATTATAGCTCTGTAAGAACGTACTTTGAAGC ATAACATAATAAATAAGTGTTATAATATTGATTGATAACAATGTAATATGATTCTGTGGAGAGCAGGCAACA…
>583
GGTACTCCTATTTCATTTCTTTGAACCTCTTGAAATTATGGGAACTTGTAGATAGTTTTGGCTGATGGAACAGAGGTGCT GACATCAGTTGTTTTATCAAATGCAACTCCATATAGAACATTTGTGGTAAGAGCTACTCAGAATATATAACAATGTGAAG ATATA---CCTGTTCCAATTTTGTAGACACAATGAAACAAATATTTGTACACTAATATCTGGTTTCCTTTTCAGGACCTAGTG CCTGCCAATGTTCTTCCAGACAACTTCCTCTCTGCTATAAAAACTGCAGATTATAGCTCTGTAAGAACGTACTTTGAAGC ATAACATAATAAATAAGTGTTATAATATTGATTGATAACAATGTAATATGATTCTGTGGAGAGCAGGCAACA…
>584
GGTACTCCTATTTTATTTCTTTGAACCTCTTGAAATTATGGGAACTTGTAGATAGTTTTGGCTGATGGAACAGAGGTGCT CACATCAGTTGTTTTATCAAATGCAACTCCATATAGAACATTTGTGGTAAGAGCTACTCAGAATATATAACAATGTGAAG ATATA---CCTGTTCCAATTTTGTAGACACAATGAAACAAATATTTGTACACTAATATATGGTTTCCTTTTCAGGACCTAGTG CCTGCCAATGTTCTTCCAGACAACTTCCTCTCTGCTATAAAAACTGCAGATTATAGCTCTGTAAGAACGTACTTTGAAGC ATAACATAATAAATAAGTGTTATAATATTGATTGATAACAATGTAATATGATTCTGTGGAGAGCAGGCAACA…
>585
GGTACTCCTATTTCATTTCTTTGAACCTCTTGAAATTATGGGAACTTGTAGATAGTTTTGGCTGATGGAACAGAGGTGCT GACATCAGTTGTTTTATCAAATGCAACTCCATATAGAACATTTGTGGTAAGAGCTACTCAGAATATATAACAATGTGAAG ATATA---CCTGTTCCAATTTTGTAGACACAATGAAACAAATATTTGTACACTAATATCTGGTTTCCTTTTCAGGACCTAGTG CCTGCCAATGTTCTTCCAGACAACTTCCTCTCTGCTATAAAAACTGCAGATTATAGCTCTGTAAGAACGTACTTTGAAGC ATAACATAATAAATAAGTGTTATAATATTGATTGATAACAATGTAATATGATTCTGTGGAGAGCAGGCAACA…
>592
GGTACTCCTATTTCATTTCTTTGAACCTCTTGAAATTATGGGAACTTGTAGATAGTTTTGGCTGATGGAACAGAGGTGCT GACATCAGTTGTTTTATCAAATGCAACTCCATATAGAACATTTGTGGTAAGAGCTACTCAGAATATATAACAATGTGAAG ATATA---CCTGTTCCAATTTTGTAGACACAATGAAACAAATATTTGTACACTAATATCTGGTTTCCTTTTCAGGACCTAGTG CCTGCCAATGTTCTTCCAGACAACTTCCTCTCTGCTATAAAAACTGCAGATTATAGCTCTGTAAGAACGTACTTTGAAGC ATAACATAATAAATAAGTGTTATAATATTGATTGATAACAATGTAATATGATTCTGTGGAGAGCAGGCAACA…
>599
GGTACTCCTATTTCATTTCTTTGAACCTCTTGAAATTATGGGAACTTGTAGATAGTTTTGGCTGATGGAACAGAGGTGCT CACATCAGTTGTTTTATCAAATGCAACTCCATATAGAACATTTGTGGTAAGAGCTACTCAGAATATATAACAATGTGAAG ATATA---CCTGTTCCAATTTTGTAGACACAATGAAACAAATATTTGTACACTAATATCTGGTTTCCTTTTCAGGACCTAGTG CCTGCCAATGTTCTTCCAGACAACTTCCTCTCTGCTATAAAAACTGCAGATTATAGCTCTGTAAGAACGTACTTTGAAGC ATAACATAATAAATAAGTGTTATAATATTGATTGATAACAATGTAATATGATTCTGTGGAGAGCAGGCAACA…
>610
GGTACTCCTATTTCATTTCTTTGAACCTCTTGAAATTATGGGAACTTGTAGATAGTTTTGGCTGATGGAACAGAGGTGCT GACATCAGTTGTTTTATCAAATGCAACTCCATATAGAACATTTGTGGTAAGAGCTACTCAGAATATATAACAATGTGAAG ATATA---CCTGTTCCAATTTTGTAGACACAATGAAACAAATATTTGTACACTAATATCTGGTTTCCTTTTCAGGACCTAGTG CCTGCCAATGTTCTTCCAGACAACTTCCTCTCTGCTATAAAAACTGCAGATTATAGCTCTGTAAGAACGTACTTTGAAGC ATAACATAATAAATAAGTGTTATAATATTGATTGATAACAATGTAATATGATTCTGTGGAGAGCAGGCAACA…
>611
GGTACTCCTATTTCATTTCTTTGAACCTCTTGAAATTATGGGAACTTGTAGATAGTTTTGGCTGATGGAACAGAGGTGCT GACATCAGTTGTTTTATCAAATGCAACTCCATATAGAACATTTGTGGTAAGAGCTACTCAGAATATATAACAATGTGAAG ATATA---CCTGTTCCAATTTTGTAGACACAATGAAACAAATATTTGTACACTAATATCTGGTTTCCTTTTCAGGACCTAGTG CCTGCCAATGTTCTTCCAGACAACTTCCTCTCTGCTATAAAAACTGCAGATTATAGCTCTGTAAGAACGTACTTTGAAGC ATAACATAATAAATAAGTGTTATAATATTGATTGATAACAATGTAATATGATTCTGTGGAGAGCAGGCAACA…
>613
GGTACTCCTATTTCATTTCTTTGAACCTCTTGAAATTATGGGAACTTGTAGATAGTATTGGCTGATGGAACAGAGGTGCT GACATCAGTTGTTTTATCAAATGCAACTCCATATAGAACATTTGTGGTAAGAGCTACTCAGAATATATAACAATGTGAAG ATATA---CCTGTTCCAATTTTGTAGACACAATGAAACAAATATTTGTACACTAATATCTGGTTTCCTTTTCAGGACCTAGTG CCTGCCAATGTTCTTCCAGACAACTTCCTCTCTGCTATAAAAACTGCAGATTATAGCTCTGTAAGAACGTACTTTGAAGC ATAACATAATAAATAAGTGTTATAATATTGATTGATAACAATGTAATATGATTCTGTGGAGAGCAGGCAACA…
>422
GGTACTCCTATTTCATTTCTTTGAACCTCTTGAAATTATGGGAACTTGTAGATAGTTTTGGCTGATGGAACAGAGGTGCT GACATCAGTTGTTTTATCAAATGCAACTCCATATAGAACATTTGTGGTAAGAGCTACTCAGAATATATAACAATGTGAAG ATATA---CCTGTTCCAATTTTGTAGACACAATGAAACAAATATTTGTACACTAATATCTGGTTTCCTTTTCAGGACCTAGTG CCTGCCAATGTTCTTCCAGACAACTTCCTCTCTGCTATAAAAACTGCAGATTATAGCTCTGTAAGAACGTACTTTGAAGC ATAACATAATAAATAAGTGTTATAATATTGATTGATAACAATGTAATATGATTCTGTGGAGAGCAGGCAACA…
>423
GGTACTCCTATTTCATTTCTTTGAACCTCTTGAAATTATGGGAACTTGTAGATAGTTTTGGCTGATGGAACAGAGGTGCT GACATCAGTTGTTTTATCAAATGCAACTCCATATAGAACATTTGTGGTAAGAGCTACTCAGAATATATAACAATGTGAAG ATATA---CCTGTTCCAATTTTGTAGACACAATGAAACAAATATTTGTACACTAATATCTGGTTTCCTTTTCAGGACCTAGTG CCTGCCAATGTTCTTCCAGACAACTTCCTCTCTGCTATAAAAACTGCAGATTATAGCTCTGTAAGAACGTACTTTGAAGC ATAACATAATAAATAAGTGTTATAATATTGATTGATAACAATGTAATATGATTCTGTGGAGAGCAGGCAACA…
>469
GGTACTCCTATTTCATTTCTTTGAACCTCTTGAAATTATGGGAACTTGTAGGTAGTTTTGGCTGATGGAACAGAGGTGCT GACATCAGTTGTTTTATCAAATGCAACTCCATATAGAACATTTGTGGTAAGAGCTACTCAGAATATATAACAACGTGAAG ATATAATACCTGTTCCAATTTTGTAGACACAATGAAACAAATATTTGTACACTGATATCTGGTTTCCTTTTCAGGACCTAGTG CCTGCCAATGTTCTTCCAGACAACTTCCTCTCTGCTATCAAAACTGCAGATTATAGCTCTGTAAGAACGTACTTTGAAGC ATAACATAATAAATAAGTGTTATAATATTGATTGATAACAATGTAATATGATTCTGTGGAGAGCAGGCAACA…
>470
GGTACTCCTATTTCATTTCTTTGAACCTCTTGAAATTATGGGAACTTGTAGATAGTATTGGCTGATGGAACAGAGGTGCT GACATCAGTTGTTTTATCAAATGCAACTCCATATAGAACATTTGTGGTAAGAGCTACTCAGAATATATAACAATGTGAAG ATATA---CCTGTTCCAATTTTGTAGACACAATGAAACAAATATTTGTACACTAATATCTGGTTTCCTTTTCAGGACCTAGTG CCTGCCAATGTTCTTCCAGACAACTTCCTCTCTGCTATAAAAACTGCAGATTATAGCTCTGTAAGAACGTACTTTGAAGC ATAACATAATAAATAAGTGTTATAATATTGATTGATAACAATGTAATATGATTCTGTGGAGAGCAGGCAACA…
>472
GGTACTCCTATTTCATTTCTTTGAACCTCTTGAAATTATGGGAACTTGTAGATAGTTTTGGCTGATGGAACAGAGGTGCT GACATCAGTTGTTTTATCAAATGCAACTCCATATAGAACATTTGTGGTAAGAGCTACTCAGAATATATAACAATGTGAAG ATATA---CCTGTTCCAATTTTGTAGACACAATGAAACAAATATTTGTACACTAATATCTGGTTTCCTTTTCAGGACCTAGTG CCTGCCAATGTTCTTCCAGACAACTTCCTCTCTGCTATAAAAACTGCAGATTATAGCTCTGTAAGAACGTACTTTGAAGC ATAACATAATAAATAAGTGTTATAATATTGATTGATAACAATGTAATATGATTCTGTGGAGAGCAGGCAACA…
>473
GGTACTCCTATTTCATTTCTTTGAACCTCTTGAAATTATGGGAACTTGTAGATAGTTTTGGCTGATGGAACAGAGGTGCT GACATCAGTTGTTTTATCAAATGCAACTCCATATAGAACATTTGTGGTAAGAGCTACTCAGAATATATAACAATGTGAAG ATATA---CCTGTTCCAATTTTGTAGACACAATGAAACAAATATTTGTACACTAATATCTGGTTTCCTTTTCAGGACCTAGTG CCTGCCAATGTTCTTCCAGACAACTTCCTCTCTGCTATAAAAACTGCAGATTATAGCTCTGTAAGAACGTACTTTGAAGC ATAACATAATAAATAAGTGTTATAATATTGATTGATAACAATGTAATATGATTCTGTGGAGAGCAGGCAACA…
>508
GGTACTCCTATTTCATTTCTTTGAACCTCTTGAAATTATGGGAACTTGTAGATAGTTTTGGCTGATGGAACAGAGGTGCT gACATCAGTTGTTTTATCAAATGCAACTCCATATAGAACATTTGTGGTAAGAGCTACTCAGAATATATAACAATGTGAAG ATATA---CCTGTTCCAATTTTGTAGACACAATGAAACAAATATTTGTACACTAATATCTGGTTTCCTTTTCAGGACCTAGTG CCTGCCAATGTTCTTCCAGACAACTTCCTCTCTGCTATAAAAACTGCAGATTATAGCTCTGTAAGAACGTACTTTGAAGC ATAACATAATAAATAAGTGTTATAATATTGATTGATAACAATGTAATATGATTCTGTGGAGAGCAGGCAACA…
>570
GGTACTCCTATTTCATTTCTTTGAACCTCTTGAAATTATGGGAACTTGTAGATAGTATTGGCTGATGGAACAGAGGTGCT GACATCAGTTGTTTTATCAAATGCAACTCCATATAGAACATTTGTGGTAAGAGCTACTCAGAATATATAACAATGTGAAG ATATA---CCTGTTCCAATTTTGTAGACACAATGAAACAAATATTTGTACACTAATATCTGGTTTCCTTTTCAGGACCTAGTG CCTGCCAATGTTCTTCCAGACAACTTCCTCTCTGCTATAAAAACTGCAGATTATAGCTCTGTAAGAACGTACTTTGAAGC ATAACATAATAAATAAGTGTTATAATATTGATTGATAACAATGTAATATGATTCTGTGGAGAGCAGGCAACA…
>590
GGTACTCCTATTTCATTTCTTTGAACCTCTTGAAATTATGGGAACTTGTAGATAGTTTTGGCTGATGGAACAGAGGTGCT GACATCAGTTGTTTTATCAAATGCAACTCCATATAGAACATTTGTGGTAAGAGCTACTCAGAATATATAACAATGTGAAG ATATA---CCTGTTCCAATTTTGTAGACACAATGAAACAAATATTTGTACACTAATATCTGGTTTCCTTTTCAGGACCTAGTG CCTGCCAATGTTCTTCCAGACAACTTCCTCTCTGCTATAAAAACTGCAGATTATAGCTCTGTAAGAACGTACTTTGAAGC ATAACATAATAAATAAGTGTTATAATATTGATTGATAACAATGTAATATGATTCTGTGGAGAGCAGGCAACA…
>591
GGTACTCCTATTTTATTTCTTTGAACCTCTTGAAATTATGGGAACTTGTAGATAGTTTTGGCTGATGGAACAGAGGTGCT CACATCAGTTGTTTTATCAAATGCAACTCCATATAGAACATTTGTGGTAAGAGCTACTCAGAATATATAACAATGTGAAG ATATA---CCTGTTCCAATTTTGTAGACACAATGAAACAAATATTTGTACACTAATATATGGTTTCCTTTTCAGGACCTAGTG CCTGCCAATGTTCTTCCAGACAACTTCCTCTCTGCTATAAAAACTGCAGATTATAGCTCTGTAAGAACGTACTTTGAAGC ATAACATAATAAATAAGTGTTATAATATTGATTGATAACAATGTAATATGATTCTGTGGAGAGCAGGCAACA…
>602
GGTACTCCTATTTTATTTCTTTGAACCTCTTGAAATTATGGGAACTTGTAGATAGTTTTGGCTGATGGAACAGAGGTGCT CACATCAGTTGTTTTATCAAATGCAACTCCATATAGAACATTTGTGGTAAGAGCTACTCAGAATATATAACAATGTGAAG ATATA---CCTGTTCCAATTTTGTAGACACAATGAAACAAATATTTGTACACTAATATATGGTTTCCTTTTCAGGACCTAGTG CCTGCCAATGTTCTTCCAGACAACTTCCTCTCTGCTATAAAAACTGCAGATTATAGCTCTGTAAGAACGTACTTTGAAGC ATAACATAATAAATAAGTGTTATAATATTGATTGATAACAATGTAATATGATTCTGTGGAGAGCAGGCAACA…
>603
GGTACTCCTATTTCATTTCTTTGAACCTCTTGAAATTATGGGAACTTGTAGATAGTATTGGCTGATGGAACAGAGGTGCT GACATCAGTTGTTTTATCAAATGCAACTCCATATAGAACATTTGTGGTAAGAGCTACTCAGAATATATAACAATGTGAAG ATATA---CCTGTTCCAATTTTGTAGACACAATGAAACAAATATTTGTACACTAATATCTGGTTTCCTTTTCAGGACCTAGTG CCTGCCAATGTTCTTCCAGACAACTTCCTCTCTGCTATAAAAACTGCAGATTATAGCTCTGTAAGAACGTACTTTGAAGC ATAACATAATAAATAAGTGTTATAATATTGATTGATAACAATGTAATATGATTCTGTGGAGAGCAGGCAACA…
>646
GGTACTCCTATTTCATTTCTTTGAACCTCTTGAAATTATGGGAACTTGTAGATAGTATTGGCTGATGGAACAGAGGTGCT GACATCAGTTGTTTTATCAAATGCAACTCCATATAGAACATTTGTGGTAAGAGCTACTCAGAATATATAACAATGTGAAG ATATA---CCTGTTCCAATTTTGTAGACACAATGAAACAAATATTTGTACACTAATATCTGGTTTCCTTTTCAGGACCTAGTG CCTGCCAATGTTCTTCCAGACAACTTCCTCTCTGCTATAAAAACTGCAGATTATAGCTCTGTAAGAACGTACTTTGAAGC ATAACATAATAAATAAGTGTTATAATATTGATTGATAACAATGTAATATGATTCTGTGGAGAGCAGGCAACA…
>412
GGTACTCCTATTTCATTTCTTTGAACCTCTTGAAATTATGGGAACTTGTAGATAGTTTTGGCTGATGGAACAGAGGTGCT CACATCAGTTGTTTTATCAAATGCAACTCCATATAGAACATTTGTGGTAAGAGCTACTCAGAATATATAACAATGTGAAG ATATA---CCTGTTCCAATTTTGTAGACACAATGAAACAAATATTTGTACACTAATATCTGGTTTCCTTTTCAGGACCTAGTG CCTGCCAATGTTCTTCCAGACAACTTCCTCTCTGCTATAAAAACTGCAGATTATAGCTCTGTAAGAACGTACTTTGAAGC ATAACATAATAAATAAGTGTTATAATATTGATTGATAACAATGTAATATGATTCTGTGGAGAGCAGGCAACA…
>413
GGTACTCCTATTTCATTTCTTTGAACCTCTTGAAATTATGGGAACTTGTAGATAGTTTTGGCTGATGGAACAGAGGTGCT GACATCAGTTGTTTTATCAAATGCAACTCCATATAGAACATTTGTGGTAAGAGCTACTCAGAATATATAACAATGTGAAG ATATA---CCTGTTCCAATTTTGTAGACACAATGAAACAAATATTTGTACACTAATATCTGGTTTCCTTTTCAGGACCTAGTG CCTGCCAATGTTCTTCCAGACAACTTCCTCTCTGCTATAAAAACTGCAGATTATAGCTCTGTAAGAACGTACTTTGAAGC ATAACATAATAAATAAGTGTTATAATATTGATTGATAACAATGTAATATGATTCTGTGGAGAGCAGGCAACA…
>414
GGTACTCCTATTTCATTTCTTTGAACCTCTTGAAATTATGGGAACTTGTAGATAGTTTTGGCTGATGGAACAGAGGTGCT gACATCAGTTGTTTTATCAAATGCAACTCCATATAGAACATTTGTGGTAAGAGCTACTCAGAATATATAACAATGTGAAG ATATA---CCTGTTCCAATTTTGTAGACACAATGAAACAAATATTTGTACACTAATATCTGGTTTCCTTTTCAGGACCTAGTG CCTGCCAATGTTCTTCCAGACAACTTCCTCTCTGCTATAAAAACTGCAGATTATAGCTCTGTAAGAACGTACTTTGAAGC ATAACATAATAAATAAGTGTTATAATATTGATTGATAACAATGTAATATGATTCTGTGGAGAGCAGGCAACA…
>421
GGTACTCCTATTTCATTTCTTTGAACCTCTTGAAATTATGGGAACTTGTAGATAGTTTTGGCTGATGGAACAGAGGTGCT GACATCAGTTGTTTTATCAAATGCAACTCCATATAGAACATTTGTGGTAAGAGCTACTCAGAATATATAACAATGTGAAG ATATA---CCTGTTCCAATTTTGTAGACACAATGAAACAAATATTTGTACACTAATATCTGGTTTCCTTTTCAGGACCTAGTG CCTGCCAATGTTCTTCCAGACAACTTCCTCTCTGCTATAAAAACTGCAGATTATAGCTCTGTAAGAACGTACTTTGAAGC ATAACATAATAAATAAGTGTTATAATATTGATTGATAACAATGTAATATGATTCTGTGGAGAGCAGGCAACA…
>433
GGTACTCCTATTTCATTTCTTTGAACCTCTTGAAATTATGGGAACTTGTAGATAGTTTTGGCTGATGGAACAGAGGTGCT GACATCAGTTGTTTTATCAAATGCAACTCCATATAGAACATTTGTGGTAAGAGCTACTCAGAATATATAACAATGTGAAG ATATA---CCTGTTCCAATTTTGTAGACACAATGAAACAAATATTTGTACACTAATATCTGGTTTCCTTTTCAGGACCTAGTG CCTGCCAATGTTCTTCCAGACAACTTCCTCTCTGCTATAAAAACTGCAGATTATAGCTCTGTAAGAACGTACTTTGAAGC ATAACATAATAAATAAGTGTTATAATATTGATTGATAACAATGTAATATGATTCTGTGGAGAGCAGGCAACA…
>434
GGTACTCCTATTTCATTTCTTTGAACCTCTTGAAATTATGGGAACTTGTAGATAGTTTTGGCTGATGGAACAGAGGTGCT GACATCAGTTGTTTTATCAAATGCAACTCCATATAGAACATTTGTGGTAAGAGCTACTCAGAATATATAACAATGTGAAG ATATA---CCTGTTCCAATTTTGTAGACACAATGAAACAAATATTTGTACACTAATATCTGGTTTCCTTTTCAGGACCTAGTG CCTGCCAATGTTCTTCCAGACAACTTCCTCTCTGCTATAAAAACTGCAGATTATAGCTCTGTAAGAACGTACTTTGAAGC ATAACATAATAAATAAGTGTTATAATATTGATTGATAACAATGTAATATGATTCTGTGGAGAGCAGGCAACA…
>443
GGTACTCCTATTTCATTTCTTTGAACCTCTTGAAATTATGGGAACTTGTAGATAGTATTGGCTGATGGAACAGAGGTGCT GACATCAGTTGTTTTATCAAATGCAACTCCATATAGAACATTTGTGGTAAGAGCTACTCAGAATATATAACAATGTGAAG ATATA---CCTGTTCCAATTTTGTAGACACAATGAAACAAATATTTGTACACTAATATCTGGTTTCCTTTTCAGGACCTAGTG CCTGCCAATGTTCTTCCAGACAACTTCCTCTCTGCTATAAAAACTGCAGATTATAGCTCTGTAAGAACGTACTTTGAAGC ATAACATAATAAATAAGTGTTATAATATTGATTGATAACAATGTAATATGATTCTGTGGAGAGCAGGCAACA…
>446
GGTACTCCTATTTCATTTCTTTGAACCTCTTGAAATTATGGGAACTTGTAGATAGTTTTGGCTGATGGAACAGAGGTGCT GACATCAGTTGTTTTATCAAATGCAACTCCATATAGAACATTTGTGGTAAGAGCTACTCAGAATATATAACAATGTGAAG ATATA---CCTGTTCCAATTTTGTAGACACAATGAAACAAATATTTGTACACTAATATCTGGTTTCCTTTTCAGGACCTAGTG CCTGCCAATGTTCTTCCAGACAACTTCCTCTCTGCTATAAAAACTGCAGATTATAGCTCTGTAAGAACGTACTTTGAAGC ATAACATAATAAATAAGTGTTATAATATTGATTGATAACAATGTAATATGATTCTGTGGAGAGCAGGCAACA…
>488
GGTACTCCTATTTTATTTCTTTGAACCTCTTGAAATTATGGGAACTTGTAGATAGTTTTGGCTGATGGAACAGAGGTGCT CACATCAGTTGTTTTATCAAATGCAACTCCATATAGAACATTTGTGGTAAGAGCTACTCAGAATATATAACAATGTGAAG ATATA---CCTGTTCCAATTTTGTAGACACAATGAAACAAATATTTGTACACTAATATATGGTTTCCTTTTCAGGACCTAGTG CCTGCCAATGTTCTTCCAGACAACTTCCTCTCTGCTATAAAAACTGCAGATTATAGCTCTGTAAGAACGTACTTTGAAGC ATAACATAATAAATAAGTGTTATAATATTGATTGATAACAATGTAATATGATTCTGTGGAGAGCAGGCAACA…
>497
GGTACTCCTATTTCATTTCTTTGAACCTCTTGAAATTATGGGAACTTGTAGATAGTTTTGGCTGATGGAACAGAGGTGCT GACATCAGTTGTTTTATCAAATGCAACTCCATATAGAACATTTGTGGTAAGAGCTACTCAGAATATATAACAATGTGAAG ATATA---CCTGTTCCAATTTTGTAGACACAATGAAACAAATATTTGTACACTAATATCTGGTTTCCTTTTCAGGACCTAGTG CCTGCCAATGTTCTTCCAGACAACTTCCTCTCTGCTATAAAAACTGCAGATTATAGCTCTGTAAGAACGTACTTTGAAGC ATAACATAATAAATAAGTGTTATAATATTGATTGATAACAATGTAATATGATTCTGTGGAGAGCAGGCAACA…
>511
GGTACTCCTATTTTATTTCTTTGAACCTCTTGAAATTATGGGAACTTGTAGATAGTTTTGGCTGATGGAACAGAGGTGCT CACATCAGTTGTTTTATCAAATGCAACTCCATATAGAACATTTGTGGTAAGAGCTACTCAGAATATATAACAATGTGAAG ATATA---CCTGTTCCAATTTTGTAGACACAATGAAACAAATATTTGTACACTAATATATGGTTTCCTTTTCAGGACCTAGTG CCTGCCAATGTTCTTCCAGACAACTTCCTCTCTGCTATAAAAACTGCAGATTATAGCTCTGTAAGAACGTACTTTGAAGC ATAACATAATAAATAAGTGTTATAATATTGATTGATAACAATGTAATATGATTCTGTGGAGAGCAGGCAACA…
>517
GGTACTCCTATTTTATTTCTTTGAACCTCTTGAAATTATGGGAACTTGTAGATAGTTTTGGCTGATGGAACAGAGGTGCT CACATCAGTTGTTTTATCAAATGCAACTCCATATAGAACATTTGTGGTAAGAGCTACTCAGAATATATAACAATGTGAAG ATATA---CCTGTTCCAATTTTGTAGACACAATGAAACAAATATTTGTACACTAATATATGGTTTCCTTTTCAGGACCTAGTG CCTGCCAATGTTCTTCCAGACAACTTCCTCTCTGCTATAAAAACTGCAGATTATAGCTCTGTAAGAACGTACTTTGAAGC ATAACATAATAAATAAGTGTTATAATATTGATTGATAACAATGTAATATGATTCTGTGGAGAGCAGGCAACA…
>542
GGTACTCCTATTTCATTTCTTTGAACCTCTTGAAATTATGGGAACTTGTAGATAGTTTTGGCTGATGGAACAGAGGTGCT GACATCAGTTGTTTTATCAAATGCAACTCCATATAGAACATTTGTGGTAAGAGCTACTCAGAATATATAACAATGTGAAG ATATA---CCTGTTCCAATTTTGTAGACACAATGAAACAAATATTTGTACACTAATATCTGGTTTCCTTTTCAGGACCTAGTG CCTGCCAATGTTCTTCCAGACAACTTCCTCTCTGCTATAAAAACTGCAGATTATAGCTCTGTAAGAACGTACTTTGAAGC ATAACATAATAAATAAGTGTTATAATATTGATTGATAACAATGTAATATGATTCTGTGGAGAGCAGGCAACA…
>543
GGTACTCCTATTTCATTTCTTTGAACCTCTTGAAATTATGGGAACTTGTAGATAGTTTTGGCTGATGGAACAGAGGTGCT GACATCAGTTGTTTTATCAAATGCAACTCCATATAGAACATTTGTGGTAAGAGCTACTCAGAATATATAACAATGTGAAG ATATA---CCTGTTCCAATTTTGTAGACACAATGAAACAAATATTTGTACACTAATATCTGGTTTCCTTTTCAGGACCTAGTG CCTGCCAATGTTCTTCCAGACAACTTCCTCTCTGCTATAAAAACTGCAGATTATAGCTCTGTAAGAACGTACTTTGAAGC ATAACATAATAAATAAGTGTTATAATATTGATTGATAACAATGTAATATGATTCTGTGGAGAGCAGGCAACA…
>548
GGTACTCCTATTTCATTTCTTTGAACCTCTTGAAATTATGGGAACTTGTAGATAGTTTTGGCTGATGGAACAGAGGTGCT CACATCAGTTGTTTTATCAAATGCAACTCCATATAGAACATTTGTGGTAAGAGCTACTCAGAATATATAACAATGTGAAG ATATA---CCTGTTCCAATTTTGTAGACACAATGAAACAAATATTTGTACACTAATATATGGTTTCCTTTTCAGGACCTAGTG CCTGCCAATGTTCTTCCAGACAACTTCCTCTCTGCTATAAAAACTGCAGATTATAGCTCTGTAAGAACGTACTTTGAAGC ATAACATAATAAATAAGTGTTATAATATTGATTGATAACAATGTAATATGATTCTGTGGAGAGCAGGCAACA…
>550
GGTACTCCTATTTCATTTCTTTGAACCTCTTGAAATTATGGGAACTTGTAGATAGTTTTGGCTGATGGAACAGAGGTGCT CACATCAGTTGTTTTATCAAATGCAACTCCATATAGAACATTTGTGGTAAGAGCTACTCAGAATATATAACAATGTGAAG ATATA---CCTGTTCCAATTTTGTAGACACAATGAAACAAATATTTGTACACTAATATATGGTTTCCTTTTCAGGACCTAGTG CCTGCCAATGTTCTTCCAGACAACTTCCTCTCTGCTATAAAAACTGCAGATTATAGCTCTGTAAGAACGTACTTTGAAGC ATAACATAATAAATAAGTGTTATAATATTGATTGATAACAATGTAATATGATTCTGTGGAGAGCAGGCAACA…
>551
GGTACTCCTATTTCATTTCTTTGAACCTCTTGAAATTATGGGAACTTGTAGATAGTTTTGGCTGATGGAACAGAGGTGCT GACATCAGTTGTTTTATCAAATGCAACTCCATATAGAACATTTGTGGTAAGAGCTACTCAGAATATATAACAATGTGAAG ATATA---CCTGTTCCAATTTTGTAGACACAATGAAACAAATATTTGTACACTAATATCTGGTTTCCTTTTCAGGACCTAGTG CCTGCCAATGTTCTTCCAGACAACTTCCTCTCTGCTATAAAAACTGCAGATTATAGCTCTGTAAGAACGTACTTTGAAGC ATAACATAATAAATAAGTGTTATAATATTGATTGATAACAATGTAATATGATTCTGTGGAGAGCAGGCAACA…
>552
GGTACTCCTATTTCATTTCTTTGAACCTCTTGAAATTATGGGAACTTGTAGATAGTATTGGCTGATGGAACAGAGGTGCT GACATCAGTTGTTTTATCAAATGCAACTCCATATAGAACATTTGTGGTAAGAGCTACTCAGAATATATAACAATGTGAAG ATATA---CCTGTTCCAATTTTGTAGACACAATGAAACAAATATTTGTACACTAATATCTGGTTTCCTTTTCAGGACCTAGTG CCTGCCAATGTTCTTCCAGACAACTTCCTCTCTGCTATAAAAACTGCAGATTATAGCTCTGTAAGAACGTACTTTGAAGC ATAACATAATAAATAAGTGTTATAATATTGATTGATAACAATGTAATATGATTCTGTGGAGAGCAGGCAACA…
>596
GGTACTCCTATTTCATTTCTTTGAACCTCTTGAAATTATGGGAACTTGTAGATAGTATTGGCTGATGGAACAGAGGTGCT GACATCAGTTGTTTTATCAAATGCAACTCCATATAGAACATTTGTGGTAAGAGCTACTCAGAATATATAACAATGTGAAG ATATA---CCTGTTCCAATTTTGTAGACACAATGAAACAAATATTTGTACACTAATATCTGGTTTCCTTTTCAGGACCTAGTG CCTGCCAATGTTCTTCCAGACAACTTCCTCTCTGCTATAAAAACTGCAGATTATAGCTCTGTAAGAACGTACTTTGAAGC ATAACATAATAAATAAGTGTTATAATATTGATTGATAACAATGTAATATGATTCTGTGGAGAGCAGGCAACA…
>628
GGTACTCCTATTTTATTTCTTTGAACCTCTTGAAATTATGGGAACTTGTAGATAGTTTTGGCTGATGGAACAGAGGTGCT CACATCAGTTGTTTTATCAAATGCAACTCCATATAGAACATTTGTGGTAAGAGCTACTCAGAATATATAACAATGTGAAG ATATA---CCTGTTCCAATTTTGTAGACACAATGAAACAAATATTTGTACACTAATATATGGTTTCCTTTTCAGGACCTAGTG CCTGCCAATGTTCTTCCAGACAACTTCCTCTCTGCTATAAAAACTGCAGATTATAGCTCTGTAAGAACGTACTTTGAAGC ATAACATAATAAATAAGTGTTATAATATTGATTGATAACAATGTAATATGATTCTGTGGAGAGCAGGCAACA…
>401
GGTACTCCTATTTCATTTCTTTGAACCTCTTGAAATTATGGGAACTTGTAGATAGTTTTGGCTGATGGAACAGAGGTGCT gACATCAGTTGTTTTATCAAATGCAACTCCATATAGAACATTTGTGGTAAGAGCTACTCAGAATATATAACAATGTGAAG ATATA---CCTGTTCCAATTTTGTAGACACAATGAAACAAATATTTGTACACTAATATCTGGTTTCCTTTTCAGGACCTAGTG CCTGCCAATGTTCTTCCAGACAACTTCCTCTCTGCTATAAAAACTGCAGATTATAGCTCTGTAAGAACGTACTTTGAAGC ATAACATAATAAATAAGTGTTATAATATTGATTGATAACAATGTAATATGATTCTGTGGAGAGCAGGCAACA…
>424
GGTACTCCTATTTCATTTCTTTGAACCTCTTGAAATTATGGGAACTTGTAGATAGTTTTGGCTGATGGAACAGAGGTGCT CACATCAGTTGTTTTATCAAATGCAACTCCATATAGAACATTTGTGGTAAGAGCTACTCAGAATATATAACAATGTGAAG ATATA---CCTGTTCCAATTTTGTAGACACAATGAAACAAATATTTGTACACTAATATCTGGTTTCCTTTTCAGGACCTAGTG CCTGCCAATGTTCTTCCAGACAACTTCCTCTCTGCTATAAAAACTGCAGATTATAGCTCTGTAAGAACGTACTTTGAAGC ATAACATAATAAATAAGTGTTATAATATTGATTGATAACAATGTAATATGATTCTGTGGAGAGCAGGCAACA…
>479
GGTACTCCTATTTCATTTCTTTGAACCTCTTGAAATTATGGGAACTTGTAGATAGTATTGGCTGATGGAACAGAGGTGCT GACATCAGTTGTTTTATCAAATGCAACTCCATATAGAACATTTGTGGTAAGAGCTACTCAGAATATATAACAATGTGAAG ATATA---CCTGTTCCAATTTTGTAGACACAATGAAACAAATATTTGTACACTAATATCTGGTTTCCTTTTCAGGACCTAGTG CCTGCCAATGTTCTTCCAGACAACTTCCTCTCTGCTATAAAAACTGCAGATTATAGCTCTGTAAGAACGTACTTTGAAGC ATAACATAATAAATAAGTGTTATAATATTGATTGATAACAATGTAATATGATTCTGTGGAGAGCAGGCAACA…
>482
GGTACTCCTATTTTATTTCTTTGAACCTCTTGAAATTATGGGAACTTGTAGATAGTTTTGGCTGATGGAACAGAGGTGCT CACATCAGTTGTTTTATCAAATGCAACTCCATATAGAACATTTGTGGTAAGAGCTACTCAGAATATATAACAATGTGAAG ATATA---CCTGTTCCAATTTTGTAGACACAATGAAACAAATATTTGTACACTAATATATGGTTTCCTTTTCAGGACCTAGTG CCTGCCAATGTTCTTCCAGACAACTTCCTCTCTGCTATAAAAACTGCAGATTATAGCTCTGTAAGAACGTACTTTGAAGC ATAACATAATAAATAAGTGTTATAATATTGATTGATAACAATGTAATATGATTCTGTGGAGAGCAGGCAACA…
>485
GGTACTCCTATTTTATTTCTTTGAACCTCTTGAAATTATGGGAACTTGTAGATAGTTTTGGCTGATGGAACAGAGGTGCT CACATCAGTTGTTTTATCAAATGCAACTCCATATAGAACATTTGTGGTAAGAGCTACTCAGAATATATAACAATGTGAAG ATATA---CCTGTTCCAATTTTGTAGACACAATGAAACAAATATTTGTACACTAATATATGGTTTCCTTTTCAGGACCTAGTG CCTGCCAATGTTCTTCCAGACAACTTCCTCTCTGCTATAAAAACTGCAGATTATAGCTCTGTAAGAACGTACTTTGAAGC ATAACATAATAAATAAGTGTTATAATATTGATTGATAACAATGTAATATGATTCTGTGGAGAGCAGGCAACA…
>524
GGTACTCCTATTTCATTTCTTTGAACCTCTTGAAATTATGGGAACTTGTAGATAGTTTTGGCTGATGGAACAGAGGTGCT GACATCAGTTGTTTTATCAAATGCAACTCCATATAGAACATTTGTGGTAAGAGCTACTCAGAATATATAACAATGTGAAG ATATA---CCTGTTCCAATTTTGTAGACACAATGAAACAAATATTTGTACACTAATATCTGGTTTCCTTTTCAGGACCTAGTG CCTGCCAATGTTCTTCCAGACAACTTCCTCTCTGCTATAAAAACTGCAGATTATAGCTCTGTAAGAACGTACTTTGAAGC ATAACATAATAAATAAGTGTTATAATATTGATTGATAACAATGTAATATGATTCTGTGGAGAGCAGGCAACA…
>525
GGTACTCCTATTTCATTTCTTTGAACCTCTTGAAATTATGGGAACTTGTAGATAGTATTGGCTGATGGAACAGAGGTGCT GACATCAGTTGTTTTATCAAATGCAACTCCATATAGAACATTTGTGGTAAGAGCTACTCAGAATATATAACAATGTGAAG ATATA---CCTGTTCCAATTTTGTAGACACAATGAAACAAATATTTGTACACTAATATCTGGTTTCCTTTTCAGGACCTAGTG CCTGCCAATGTTCTTCCAGACAACTTCCTCTCTGCTATAAAAACTGCAGATTATAGCTCTGTAAGAACGTACTTTGAAGC ATAACATAATAAATAAGTGTTATAATATTGATTGATAACAATGTAATATGATTCTGTGGAGAGCAGGCAACA…
>527
GGTACTCCTATTTTATTTCTTTGAACCTCTTGAAATTATGGGAACTTGTAGATAGTTTTGGCTGATGGAACAGAGGTGCT CACATCAGTTGTTTTATCAAATGCAACTCCATATAGAACATTTGTGGTAAGAGCTACTCAGAATATATAACAATGTGAAG ATATA---CCTGTTCCAATTTTGTAGACACAATGAAACAAATATTTGTACACTAATATATGGTTTCCTTTTCAGGACCTAGTG CCTGCCAATGTTCTTCCAGACAACTTCCTCTCTGCTATAAAAACTGCAGATTATAGCTCTGTAAGAACGTACTTTGAAGC ATAACATAATAAATAAGTGTTATAATATTGATTGATAACAATGTAATATGATTCTGTGGAGAGCAGGCAACA…
>557
GGTACTCCTATTTTATTTCTTTGAACCTCTTGAAATTATGGGAACTTGTAGATAGTTTTGGCTGATGGAACAGAGGTGCT CACATCAGTTGTTTTATCAAATGCAACTCCATATAGAACATTTGTGGTAAGAGCTACTCAGAATATATAACAATGTGAAG ATATA---CCTGTTCCAATTTTGTAGACACAATGAAACAAATATTTGTACACTAATATATGGTTTCCTTTTCAGGACCTAGTG CCTGCCAATGTTCTTCCAGACAACTTCCTCTCTGCTATAAAAACTGCAGATTATAGCTCTGTAAGAACGTACTTTGAAGC ATAACATAATAAATAAGTGTTATAATATTGATTGATAACAATGTAATATGATTCTGTGGAGAGCAGGCAACA…
>586
GGTACTCCTATTTCATTTCTTTGAACCTCTTGAAATTATGGGAACTTGTAGATAGTTTTGGCTGATGGAACAGAGGTGCT CACATCAGTTGTTTTATCAAATGCAACTCCATATAGAACATTTGTGGTAAGAGCTACTCAGAATATATAACAATGTGAAG ATATA---CCTGTTCCAATTTTGTAGACACAATGAAACAAATATTTGTACACTAATATCTGGTTTCCTTTTCAGGACCTAGTG CCTGCCAATGTTCTTCCAGACAACTTCCTCTCTGCTATAAAAACTGCAGATTATAGCTCTGTAAGAACGTACTTTGAAGC ATAACATAATAAATAAGTGTTATAATATTGATTGATAACAATGTAATATGATTCTGTGGAGAGCAGGCAACA…
>598
GGTACTCCTATTTTATTTCTTTGAACCTCTTGAAATTATGGGAACTTGTAGATAGTTTTGGCTGATGGAACAGAGGTGCT CACATCAGTTGTTTTATCAAATGCAACTCCATATAGAACATTTGTGGTAAGAGCTACTCAGAATATATAACAATGTGAAG ATATA---CCTGTTCCAATTTTGTAGACACAATGAAACAAATATTTGTACACTAATATATGGTTTCCTTTTCAGGACCTAGTG CCTGCCAATGTTCTTCCAGACAACTTCCTCTCTGCTATAAAAACTGCAGATTATAGCTCTGTAAGAACGTACTTTGAAGC ATAACATAATAAATAAGTGTTATAATATTGATTGATAACAATGTAATATGATTCTGTGGAGAGCAGGCAACA…
>604
GGTACTCCTATTTTATTTCTTTGAACCTCTTGAAATTATGGGAACTTGTAGATAGTTTTGGCTGATGGAACAGAGGTGCT CACATCAGTTGTTTTATCAAATGCAACTCCATATAGAACATTTGTGGTAAGAGCTACTCAGAATATATAACAATGTGAAG ATATA---CCTGTTCCAATTTTGTAGACACAATGAAACAAATATTTGTACACTAATATATGGTTTCCTTTTCAGGACCTAGTG CCTGCCAATGTTCTTCCAGACAACTTCCTCTCTGCTATAAAAACTGCAGATTATAGCTCTGTAAGAACGTACTTTGAAGC ATAACATAATAAATAAGTGTTATAATATTGATTGATAACAATGTAATATGATTCTGTGGAGAGCAGGCAACA…
>605
GGTACTCCTATTTCATTTCTTTGAACCTCTTGAAATTATGGGAACTTGTAGATAGTTTTGGCTGATGGAACAGAGGTGCT GACATCAGTTGTTTTATCAAATGCAACTCCATATAGAACATTTGTGGTAAGAGCTACTCAGAATATATAACAATGTGAAG ATATA---CCTGTTCCAATTTTGTAGACACAATGAAACAAATATTTGTACACTAATATCTGGTTTCCTTTTCAGGACCTAGTG CCTGCCAATGTTCTTCCAGACAACTTCCTCTCTGCTATAAAAACTGCAGATTATAGCTCTGTAAGAACGTACTTTGAAGC ATAACATAATAAATAAGTGTTATAATATTGATTGATAACAATGTAATATGATTCTGTGGAGAGCAGGCAACA…
>642
GGTACTCCTATTTCATTTCTTTGAACCTCTTGAAATTATGGGAACTTGTAGATAGTTTTGGCTGATGGAACAGAGGTGCT GACATCAGTTGTTTTATCAAATGCAACTCCATATAGAACATTTGTGGTAAGAGCTACTCAGAATATATAACAATGTGAAG ATATA---CCTGTTCCAATTTTGTAGACACAATGAAACAAATATTTGTACACTAATATCTGGTTTCCTTTTCAGGACCTAGTG CCTGCCAATGTTCTTCCAGACAACTTCCTCTCTGCTATAAAAACTGCAGATTATAGCTCTGTAAGAACGTACTTTGAAGC ATAACATAATAAATAAGTGTTATAATATTGATTGATAACAATGTAATATGATTCTGTGGAGAGCAGGCAACA…
>425
GGTACTCCTATTTCATTTCTTTGAACCTCTTGAAATTATGGGAACTTGTAGATAGTATTGGCTGATGGAACAGAGGTGCT GACATCAGTTGTTTTATCAAATGCAACTCCATATAGAACATTTGTGGTAAGAGCTACTCAGAATATATAACAATGTGAAG ATATA---CCTGTTCCAATTTTGTAGACACAATGAAACAAATATTTGTACACTAATATCTGGTTTCCTTTTCAGGACCTAGTG CCTGCCAATGTTCTTCCAGACAACTTCCTCTCTGCTATAAAAACTGCAGATTATAGCTCTGTAAGAACGTACTTTGAAGC ATAACATAATAAATAAGTGTTATAATATTGATTGATAACAATGTAATATGATTCTGTGGAGAGCAGGCAACA…
>426
GGTACTCCTATTTCATTTCTTTGAACCTCTTGAAATTATGGGAACTTGTAGATAGTATTGGCTGATGGAACAGAGGTGCT GACATCAGTTGTTTTATCAAATGCAACTCCATATAGAACATTTGTGGTAAGAGCTACTCAGAATATATAACAATGTGAAG ATATA---CCTGTTCCAATTTTGTAGACACAATGAAACAAATATTTGTACACTAATATCTGGTTTCCTTTTCAGGACCTAGTG CCTGCCAATGTTCTTCCAGACAACTTCCTCTCTGCTATAAAAACTGCAGATTATAGCTCTGTAAGAACGTACTTTGAAGC ATAACATAATAAATAAGTGTTATAATATTGATTGATAACAATGTAATATGATTCTGTGGAGAGCAGGCAACA…
>429
GGTACTCCTATTTCATTTCTTTGAACCTCTTGAAATTATGGGAACTTGTAGATAGTTTTGGCTGATGGAACAGAGGTGCT GACATCAGTTGTTTTATCAAATGCAACTCCATATAGAACATTTGTGGTAAGAGCTACTCAGAATATATAACAATGTGAAG ATATA---CCTGTTCCAATTTTGTAGACACAATGAAACAAATATTTGTACACTAATATCTGGTTTCCTTTTCAGGACCTAGTG CCTGCCAATGTTCTTCCAGACAACTTCCTCTCTGCTATAAAAACTGCAGATTATAGCTCTGTAAGAACGTACTTTGAAGC ATAACATAATAAATAAGTGTTATAATATTGATTGATAACAATGTAATATGATTCTGTGGAGAGCAGGCAACA…
>484
GGTACTCCTATTTTATTTCTTTGAACCTCTTGAAATTATGGGAACTTGTAGATAGTTTTGGCTGATGGAACAGAGGTGCT CACATCAGTTGTTTTATCAAATGCAACTCCATATAGAACATTTGTGGTAAGAGCTACTCAGAATATATAACAATGTGAAG ATATA---CCTGTTCCAATTTTGTAGACACAATGAAACAAATATTTGTACACTAATATATGGTTTCCTTTTCAGGACCTAGTG CCTGCCAATGTTCTTCCAGACAACTTCCTCTCTGCTATAAAAACTGCAGATTATAGCTCTGTAAGAACGTACTTTGAAGC ATAACATAATAAATAAGTGTTATAATATTGATTGATAACAATGTAATATGATTCTGTGGAGAGCAGGCAACA…
>496
GGTACTCCTATTTTATTTCTTTGAACCTCTTGAAATTATGGGAACTTGTAGATAGTTTTGGCTGATGGAACAGAGGTGCT CACATCAGTTGTTTTATCAAATGCAACTCCATATAGAACATTTGTGGTAAGAGCTACTCAGAATATATAACAATGTGAAG ATATA---CCTGTTCCAATTTTGTAGACACAATGAAACAAATATTTGTACACTAATATATGGTTTCCTTTTCAGGACCTAGTG CCTGCCAATGTTCTTCCAGACAACTTCCTCTCTGCTATAAAAACTGCAGATTATAGCTCTGTAAGAACGTACTTTGAAGC ATAACATAATAAATAAGTGTTATAATATTGATTGATAACAATGTAATATGATTCTGTGGAGAGCAGGCAACA…
>506
GGTACTCCTATTTCATTTCTTTGAACCTCTTGAAATTATGGGAACTTGTAGATAGTATTGGCTGATGGAACAGAGGTGCT GACATCAGTTGTTTTATCAAATGCAACTCCATATAGAACATTTGTGGTAAGAGCTACTCAGAATATATAACAATGTGAAG ATATA---CCTGTTCCAATTTTGTAGACACAATGAAACAAATATTTGTACACTAATATCTGGTTTCCTTTTCAGGACCTAGTG CCTGCCAATGTTCTTCCAGACAACTTCCTCTCTGCTATAAAAACTGCAGATTATAGCTCTGTAAGAACGTACTTTGAAGC ATAACATAATAAATAAGTGTTATAATATTGATTGATAACAATGTAATATGATTCTGTGGAGAGCAGGCAACA…
>519
GGTACTCCTATTTTATTTCTTTGAACCTCTTGAAATTATGGGAACTTGTAGATAGTTTTGGCTGATGGAACAGAGGTGCT CACATCAGTTGTTTTATCAAATGCAACTCCATATAGAACATTTGTGGTAAGAGCTACTCAGAATATATAACAATGTGAAG ATATA---CCTGTTCCAATTTTGTAGACACAATGAAACAAATATTTGTACACTAATATATGGTTTCCTTTTCAGGACCTAGTG CCTGCCAATGTTCTTCCAGACAACTTCCTCTCTGCTATAAAAACTGCAGATTATAGCTCTGTAAGAACGTACTTTGAAGC ATAACATAATAAATAAGTGTTATAATATTGATTGATAACAATGTAATATGATTCTGTGGAGAGCAGGCAACA…
>544
GGTACTCCTATTTTATTTCTTTGAACCTCTTGAAATTATGGGAACTTGTAGATAGTTTTGGCTGATGGAACAGAGGTGCT CACATCAGTTGTTTTATCAAATGCAACTCCATATAGAACATTTGTGGTAAGAGCTACTCAGAATATATAACAATGTGAAG ATATA---CCTGTTCCAATTTTGTAGACACAATGAAACAAATATTTGTACACTAATATATGGTTTCCTTTTCAGGACCTAGTG CCTGCCAATGTTCTTCCAGACAACTTCCTCTCTGCTATAAAAACTGCAGATTATAGCTCTGTAAGAACGTACTTTGAAGC ATAACATAATAAATAAGTGTTATAATATTGATTGATAACAATGTAATATGATTCTGTGGAGAGCAGGCAACA…
>554
GGTACTCCTATTTTATTTCTTTGAACCTCTTGAAATTATGGGAACTTGTAGATAGTTTTGGCTGATGGAACAGAGGTGCT CACATCAGTTGTTTTATCAAATGCAACTCCATATAGAACATTTGTGGTAAGAGCTACTCAGAATATATAACAATGTGAAG ATATA---CCTGTTCCAATTTTGTAGACACAATGAAACAAATATTTGTACACTAATATATGGTTTCCTTTTCAGGACCTAGTG CCTGCCAATGTTCTTCCAGACAACTTCCTCTCTGCTATAAAAACTGCAGATTATAGCTCTGTAAGAACGTACTTTGAAGC ATAACATAATAAATAAGTGTTATAATATTGATTGATAACAATGTAATATGATTCTGTGGAGAGCAGGCAACA…
>595
GGTACTCCTATTTCATTTCTTTGAACCTCTTGAAATTATGGGAACTTGTAGATAGTATTGGCTGATGGAACAGAGGTGCT GACATCAGTTGTTTTATCAAATGCAACTCCATATAGAACATTTGTGGTAAGAGCTACTCAGAATATATAACAATGTGAAG ATATA---CCTGTTCCAATTTTGTAGACACAATGAAACAAATATTTGTACACTAATATCTGGTTTCCTTTTCAGGACCTAGTG CCTGCCAATGTTCTTCCAGACAACTTCCTCTCTGCTATAAAAACTGCAGATTATAGCTCTGTAAGAACGTACTTTGAAGC ATAACATAATAAATAAGTGTTATAATATTGATTGATAACAATGTAATATGATTCTGTGGAGAGCAGGCAACA…
>606
GGTACTCCTATTTCATTTCTTTGAACCTCTTGAAATTATGGGAACTTGTAGATAGTATTGGCTGATGGAACAGAGGTGCT GACATCAGTTGTTTTATCAAATGCAACTCCATATAGAACATTTGTGGTAAGAGCTACTCAGAATATATAACAATGTGAAG ATATA---CCTGTTCCAATTTTGTAGACACAATGAAACAAATATTTGTACACTAATATCTGGTTTCCTTTTCAGGACCTAGTG CCTGCCAATGTTCTTCCAGACAACTTCCTCTCTGCTATAAAAACTGCAGATTATAGCTCTGTAAGAACGTACTTTGAAGC ATAACATAATAAATAAGTGTTATAATATTGATTGATAACAATGTAATATGATTCTGTGGAGAGCAGGCAACA…
>614
GGTACTCCTATTTCATTTCTTTGAACCTCTTGAAATTATGGGAACTTGTAGATAGTATTGGCTGATGGAACAGAGGTGCT GACATCAGTTGTTTTATCAAATGCAACTCCATATAGAACATTTGTGGTAAGAGCTACTCAGAATATATAACAATGTGAAG ATATA---CCTGTTCCAATTTTGTAGACACAATGAAACAAATATTTGTACACTAATATCTGGTTTCCTTTTCAGGACCTAGTG CCTGCCAATGTTCTTCCAGACAACTTCCTCTCTGCTATAAAAACTGCAGATTATAGCTCTGTAAGAACGTACTTTGAAGC ATAACATAATAAATAAGTGTTATAATATTGATTGATAACAATGTAATATGATTCTGTGGAGAGCAGGCAACA…
>619
GGTACTCCTATTTTATTTCTTTGAACCTCTTGAAATTATGGGAACTTGTAGATAGTTTTGGCTGATGGAACAGAGGTGCT CACATCAGTTGTTTTATCAAATGCAACTCCATATAGAACATTTGTGGTAAGAGCTACTCAGAATATATAACAATGTGAAG ATATA---CCTGTTCCAATTTTGTAGACACAATGAAACAAATATTTGTACACTAATATCTGGTTTCCTTTTCAGGACCTAGTG CCTGCCAATGTTCTTCCAGACAACTTCCTCTCTGCTATAAAAACTGCAGATTATAGCTCTGTAAGAACGTACTTTGAAGC ATAACATAATAAATAAGTGTTATAATATTGATTGATAACAATGTAATATGATTCTGTGGAGAGCAGGCAACA…
>620
GGTACTCCTATTTTATTTCTTTGAACCTCTTGAAATTATGGGAACTTGTAGATAGTTTTGGCTGATGGAACAGAGGTGCT CACATCAGTTGTTTTATCAAATGCAACTCCATATAGAACATTTGTGGTAAGAGCTACTCAGAATATATAACAATGTGAAG ATATA---CCTGTTCCAATTTTGTAGACACAATGAAACAAATATTTGTACACTAATATATGGTTTCCTTTTCAGGACCTAGTG CCTGCCAATGTTCTTCCAGACAACTTCCTCTCTGCTATAAAAACTGCAGATTATAGCTCTGTAAGAACGTACTTTGAAGC ATAACATAATAAATAAGTGTTATAATATTGATTGATAACAATGTAATATGATTCTGTGGAGAGCAGGCAACA…
>631
GGTACTCCTATTTTATTTCTTTGAACCTCTTGAAATTATGGGAACTTGTAGATAGTTTTGGCTGATGGAACAGAGGTGCT CACATCAGTTGTTTTATCAAATGCAACTCCATATAGAACATTTGTGGTAAGAGCTACTCAGAATATATAACAATGTGAAG ATATA---CCTGTTCCAATTTTGTAGACACAATGAAACAAATATTTGTACACTAATATATGGTTTCCTTTTCAGGACCTAGTG CCTGCCAATGTTCTTCCAGACAACTTCCTCTCTGCTATAAAAACTGCAGATTATAGCTCTGTAAGAACGTACTTTGAAGC ATAACATAATAAATAAGTGTTATAATATTGATTGATAACAATGTAATATGATTCTGTGGAGAGCAGGCAACA…
>634
GGTACTCCTATTTCATTTCTTTGAACCTCTTGAAATTATGGGAACTTGTAGATAGTATTGGCTGATGGAACAGAGGTGCT GACATCAGTTGTTTTATCAAATGCAACTCCATATAGAACATTTGTGGTAAGAGCTACTCAGAATATATAACAATGTGAAG ATATA---CCTGTTCCAATTTTGTAGACACAATGAAACAAATATTTGTACACTAATATCTGGTTTCCTTTTCAGGACCTAGTG CCTGCCAATGTTCTTCCAGACAACTTCCTCTCTGCTATAAAAACTGCAGATTATAGCTCTGTAAGAACGTACTTTGAAGC ATAACATAATAAATAAGTGTTATAATATTGATTGATAACAATGTAATATGATTCTGTGGAGAGCAGGCAACA…
>639
GGTACTCCTATTTCATTTCTTTGAACCTCTTGAAATTATGGGAACTTGTAGATAGTTTTGGCTGATGGAACAGAGGTGCT GACATCAGTTGTTTTATCAAATGCAACTCCATATAGAACATTTGTGGTAAGAGCTACTCAGAATATATAACAATGTGAAG ATATA---CCTGTTCCAATTTTGTAGACACAATGAAACAAATATTTGTACACTAATATCTGGTTTCCTTTTCAGGACCTAGTG CCTGCCAATGTTCTTCCAGACAACTTCCTCTCTGCTATAAAAACTGCAGATTATAGCTCTGTAAGAACGTACTTTGAAGC ATAACATAATAAATAAGTGTTATAATATTGATTGATAACAATGTAATATGATTCTGTGGAGAGCAGGCAACA…
>641
GGTACTCCTATTTCATTTCTTTGAACCTCTTGAAATTATGGGAACTTGTAGATAGTTTTGGCTGATGGAACAGAGGTGCT CACATCAGTTGTTTTATCAAATGCAACTCCATATAGAACATTTGTGGTAAGAGCTACTCAGAATATATAACAATGTGAAG ATATA---CCTGTTCCAATTTTGTAGACACAATGAAACAAATATTTGTACACTAATATATGGTTTCCTTTTCAGGACCTAGTG CCTGCCAATGTTCTTCCAGACAACTTCCTCTCTGCTATAAAAACTGCAGATTATAGCTCTGTAAGAACGTACTTTGAAGC ATAACATAATAAATAAGTGTTATAATATTGATTGATAACAATGTAATATGATTCTGTGGAGAGCAGGCAACA…
>509
GGTACTCCTATTTCATTTCTTTGAACCTCTTGAAATTATGGGAACTTGTAGATAGTTTTGGCTGATGGAACAGAGGTGCT GACATCAGTTGTTTTATCAAATGCAACTCCATATAGAACATTTGTGGTAAGAGCTACTCAGAATATATAACAATGTGAAG ATATA---CCTGTTCCAATTTTGTAGACACAATGAAACAAATATTTGTACACTAATATCTGGTTTCCTTTTCAGGACCTAGTG CCTGCCAATGTTCTTCCAGACAACTTCCTCTCTGCTATAAAAACTGCAGATTATAGCTCTGTAAGAACGTACTTTGAAGC ATAACATAATAAATAAGTGTTATAATATTGATTGATAACAATGTAATATGATTCTGTGGAGAGCAGGCAACA…
>510
GGTACTCCTATTTCATTTCTTTGAACCTCTTGAAATTATGGGAACTTGTAGATAGTTTTGGCTGATGGAACAGAGGTGCT GACATCAGTTGTTTTATCAAATGCAACTCCATATAGAACATTTGTGGTAAGAGCTACTCAGAATATATAACAATGTGAAG ATATA---CCTGTTCCAATTTTGTAGACACAATGAAACAAATATTTGTACACTAATATCTGGTTTCCTTTTCAGGACCTAGTG CCTGCCAATGTTCTTCCAGACAACTTCCTCTCTGCTATAAAAACTGCAGATTATAGCTCTGTAAGAACGTACTTTGAAGC ATAACATAATAAATAAGTGTTATAATATTGATTGATAACAATGTAATATGATTCTGTGGAGAGCAGGCAACA…
>533
GGTACTCCTATTTCATTTCTTTGAACCTCTTGAAATTATGGGAACTTGTAGATAGTATTGGCTGATGGAACAGAGGTGCT GACATCAGTTGTTTTATCAAATGCAACTCCATATAGAACATTTGTGGTAAGAGCTACTCAGAATATATAACAATGTGAAG ATATA---CCTGTTCCAATTTTGTAGACACAATGAAACAAATATTTGTACACTAATATCTGGTTTCCTTTTCAGGACCTAGTG CCTGCCAATGTTCTTCCAGACAACTTCCTCTCTGCTATAAAAACTGCAGATTATAGCTCTGTAAGAACGTACTTTGAAGC ATAACATAATAAATAAGTGTTATAATATTGATTGATAACAATGTAATATGATTCTGTGGAGAGCAGGCAACA…
>535
GGTACTCCTATTTTATTTCTTTGAACCTCTTGAAATTATGGGAACTTGTAGATAGTTTTGGCTGATGGAACAGAGGTGCT CACATCAGTTGTTTTATCAAATGCAACTCCATATAGAACATTTGTGGTAAGAGCTACTCAGAATATATAACAATGTGAAG ATATA---CCTGTTCCAATTTTGTAGACACAATGAAACAAATATTTGTACACTAATATATGGTTTCCTTTTCAGGACCTAGTG CCTGCCAATGTTCTTCCAGACAACTTCCTCTCTGCTATAAAAACTGCAGATTATAGCTCTGTAAGAACGTACTTTGAAGC ATAACATAATAAATAAGTGTTATAATATTGATTGATAACAATGTAATATGATTCTGTGGAGAGCAGGCAACA…
>536
GGTACTCCTATTTCATTTCTTTGAACCTCTTGAAATTATGGGAACTTGTAGGTAGTTTTGGCTGATGGAACAGAGGTGCT GACATCAGTTGTTTTATCAAATGCAACTCCATATAGAACATTTGTGGTAAGAGCTACTCAGAATATATAACAACGTGAAG ATATAATACCTGTTCCAATTTTGTAGACACAATGAAACAAATATTTGTACACTGATATCTGGTTTCCTTTTCAGGACCTAGTG CCTGCCAATGTTCTTCCAGACAACTTCCTCTCTGCTATCAAAACTGCAGATTATAGCTCTGTAAGAACGTACTTTGAAGC ATAACATAATAAATAAGTGTTATAATATTGATTGATAACAATGTAATATGATTCTGTGGAGAGCAGGCAACA…
>538
GGTACTCCTATTTTATTTCTTTGAACCTCTTGAAATTATGGGAACTTGTAGATAGTTTTGGCTGATGGAACAGAGGTGCT CACATCAGTTGTTTTATCAAATGCAACTCCATATAGAACATTTGTGGTAAGAGCTACTCAGAATATATAACAATGTGAAG ATATA---CCTGTTCCAATTTTGTAGACACAATGAAACAAATATTTGTACACTAATATATGGTTTCCTTTTCAGGACCTAGTG CCTGCCAATGTTCTTCCAGACAACTTCCTCTCTGCTATAAAAACTGCAGATTATAGCTCTGTAAGAACGTACTTTGAAGC ATAACATAATAAATAAGTGTTATAATATTGATTGATAACAATGTAATATGATTCTGTGGAGAGCAGGCAACA…
>545
GGTACTCCTATTTTATTTCTTTGAACCTCTTGAAATTATGGGAACTTGTAGATAGTTTTGGCTGATGGAACAGAGGTGCT CACATCAGTTGTTTTATCAAATGCAACTCCATATAGAACATTTGTGGTAAGAGCTACTCAGAATATATAACAATGTGAAG ATATA---CCTGTTCCAATTTTGTAGACACAATGAAACAAATATTTGTACACTAATATATGGTTTCCTTTTCAGGACCTAGTG CCTGCCAATGTTCTTCCAGACAACTTCCTCTCTGCTATAAAAACTGCAGATTATAGCTCTGTAAGAACGTACTTTGAAGC ATAACATAATAAATAAGTGTTATAATATTGATTGATAACAATGTAATATGATTCTGTGGAGAGCAGGCAACA…
>593
GGTACTCCTATTTTATTTCTTTGAACCTCTTGAAATTATGGGAACTTGTAGATAGTTTTGGCTGATGGAACAGAGGTGCT CACATCAGTTGTTTTATCAAATGCAACTCCATATAGAACATTTGTGGTAAGAGCTACTCAGAATATATAACAATGTGAAG ATATA---CCTGTTCCAATTTTGTAGACACAATGAAACAAATATTTGTACACTAATATATGGTTTCCTTTTCAGGACCTAGTG CCTGCCAATGTTCTTCCAGACAACTTCCTCTCTGCTATAAAAACTGCAGATTATAGCTCTGTAAGAACGTACTTTGAAGC ATAACATAATAAATAAGTGTTATAATATTGATTGATAACAATGTAATATGATTCTGTGGAGAGCAGGCAACA…
>615
GGTACTCCTATTTCATTTCTTTGAACCTCTTGAAATTATGGGAACTTGTAGATAGTATTGGCTGATGGAACAGAGGTGCT GACATCAGTTGTTTTATCAAATGCAACTCCATATAGAACATTTGTGGTAAGAGCTACTCAGAATATATAACAATGTGAAG ATATA---CCTGTTCCAATTTTGTAGACACAATGAAACAAATATTTGTACACTAATATCTGGTTTCCTTTTCAGGACCTAGTG CCTGCCAATGTTCTTCCAGACAACTTCCTCTCTGCTATAAAAACTGCAGATTATAGCTCTGTAAGAACGTACTTTGAAGC ATAACATAATAAATAAGTGTTATAATATTGATTGATAACAATGTAATATGATTCTGTGGAGAGCAGGCAACA…
>622
GGTACTCCTATTTCATTTCTTTGAACCTCTTGAAATTATGGGAACTTGTAGATAGTTTTGGCTGATGGAACAGAGGTGCT CACATCAGTTGTTTTATCAAATGCAACTCCATATAGAACATTTGTGGTAAGAGCTACTCAGAATATATAACAATGTGAAG ATATA---CCTGTTCCAATTTTGTAGACACAATGAAACAAATATTTGTACACTAATATCTGGTTTCCTTTTCAGGACCTAGTG CCTGCCAATGTTCTTCCAGACAACTTCCTCTCTGCTATAAAAACTGCAGATTATAGCTCTGTAAGAACGTACTTTGAAGC ATAACATAATAAATAAGTGTTATAATATTGATTGATAACAATGTAATATGATTCTGTGGAGAGCAGGCAACA…
>633
GGTACTCCTATTTCATTTCTTTGAACCTCTTGAAATTATGGGAACTTGTAGATAGTTTTGGCTGATGGAACAGAGGTGCT GACATCAGTTGTTTTATCAAATGCAACTCCATATAGAACATTTGTGGTAAGAGCTACTCAGAATATATAACAATGTGAAG ATATA---CCTGTTCCAATTTTGTAGACACAATGAAACAAATATTTGTACACTAATATCTGGTTTCCTTTTCAGGACCTAGTG CCTGCCAATGTTCTTCCAGACAACTTCCTCTCTGCTATAAAAACTGCAGATTATAGCTCTGTAAGAACGTACTTTGAAGC ATAACATAATAAATAAGTGTTATAATATTGATTGATAACAATGTAATATGATTCTGTGGAGAGCAGGCAACA…
>636
GGTACTCCTATTTCATTTCTTTGAACCTCTTGAAATTATGGGAACTTGTAGATAGTATTGGCTGATGGAACAGAGGTGCT GACATCAGTTGTTTTATCAAATGCAACTCCATATAGAACATTTGTGGTAAGAGCTACTCAGAATATATAACAATGTGAAG ATATA---CCTGTTCCAATTTTGTAGACACAATGAAACAAATATTTGTACACTAATATCTGGTTTCCTTTTCAGGACCTAGTG CCTGCCAATGTTCTTCCAGACAACTTCCTCTCTGCTATAAAAACTGCAGATTATAGCTCTGTAAGAACGTACTTTGAAGC ATAACATAATAAATAAGTGTTATAATATTGATTGATAACAATGTAATATGATTCTGTGGAGAGCAGGCAACA…
>638
GGTACTCCTATTTCATTTCTTTGAACCTCTTGAAATTATGGGAACTTGTAGATAGTATTGGCTGATGGAACAGAGGTGCT GACATCAGTTGTTTTATCAAATGCAACTCCATATAGAACATTTGTGGTAAGAGCTACTCAGAATATATAACAATGTGAAG ATATA---CCTGTTCCAATTTTGTAGACACAATGAAACAAATATTTGTACACTAATATCTGGTTTCCTTTTCAGGACCTAGTG CCTGCCAATGTTCTTCCAGACAACTTCCTCTCTGCTATAAAAACTGCAGATTATAGCTCTGTAAGAACGTACTTTGAAGC ATAACATAATAAATAAGTGTTATAATATTGATTGATAACAATGTAATATGATTCTGTGGAGAGCAGGCAACA…
>391
GGTACTCCTATTTCATTTCTTTGAACCTCTTGAAATTATGGGAACTTGTAGATAGTTTTGGCTGATGGAACAGAGGTGCT GACATCAGTTGTTTTATCAAATGCAACTCCATATAGAACATTTGTGGTAAGAGCTACTCAGAATATATAACAATGTGAAG ATATA---CCTGTTCCAATTTTGTAGACACAATGAAACAAATATTTGTACACTAATATCTGGTTTCCTTTTCAGGACCTAGTG CCTGCCAATGTTCTTCCAGACAACTTCCTCTCTGCTATAAAAACTGCAGATTATAGCTCTGTAAGAACGTACTTTGAAGC ATAACATAATAAATAAGTGTTATAATATTGATTGATAACAATGTAATATGATTCTGTGGAGAGCAGGCAACA…
>476
GGTACTCCTATTTTATTTCTTTGAACCTCTTGAAATTATGGGAACTTGTAGATAGTTTTGGCTGATGGAACAGAGGTGCT CACATCAGTTGTTTTATCAAATGCAACTCCATATAGAACATTTGTGGTAAGAGCTACTCAGAATATATAACAATGTGAAG ATATA---CCTGTTCCAATTTTGTAGACACAATGAAACAAATATTTGTACACTAATATATGGTTTCCTTTTCAGGACCTAGTG CCTGCCAATGTTCTTCCAGACAACTTCCTCTCTGCTATAAAAACTGCAGATTATAGCTCTGTAAGAACGTACTTTGAAGC ATAACATAATAAATAAGTGTTATAATATTGATTGATAACAATGTAATATGATTCTGTGGAGAGCAGGCAACA…
>490
GGTACTCCTATTTTATTTCTTTGAACCTCTTGAAATTATGGGAACTTGTAGATAGTTTTGGCTGATGGAACAGAGGTGCT CACATCAGTTGTTTTATCAAATGCAACTCCATATAGAACATTTGTGGTAAGAGCTACTCAGAATATATAACAATGTGAAG ATATA---CCTGTTCCAATTTTGTAGACACAATGAAACAAATATTTGTACACTAATATATGGTTTCCTTTTCAGGACCTAGTG CCTGCCAATGTTCTTCCAGACAACTTCCTCTCTGCTATAAAAACTGCAGATTATAGCTCTGTAAGAACGTACTTTGAAGC ATAACATAATAAATAAGTGTTATAATATTGATTGATAACAATGTAATATGATTCTGTGGAGAGCAGGCAACA…
>630
GGTACTCCTATTTCATTTCTTTGAACCTCTTGAAATTATGGGAACTTGTAGATAGTATTGGCTGATGGAACAGAGGTGCT GACATCAGTTGTTTTATCAAATGCAACTCCATATAGAACATTTGTGGTAAGAGCTACTCAGAATATATAACAATGTGAAG ATATA---CCTGTTCCAATTTTGTAGACACAATGAAACAAATATTTGTACACTAATATCTGGTTTCCTTTTCAGGACCTAGTG CCTGCCAATGTTCTTCCAGACAACTTCCTCTCTGCTATAAAAACTGCAGATTATAGCTCTGTAAGAACGTACTTTGAAGC ATAACATAATAAATAAGTGTTATAATATTGATTGATAACAATGTAATATGATTCTGTGGAGAGCAGGCAACA…
>402
GGTACTCCTATTTCATTTCTTTGAACCTCTTGAAATTATGGGAACTTGTAGATAGTTTTGGCTGATGGAACAGAGGTGCTgACATCAGTTGTTTTATCAAATGCAACTCCATATAGAACATTTGTGGTAAGAGCTACTCAGAATATATAACAATGTGAAGATATA---CCTGTTCCAATTTTGTAGACACAATGAAACAAATATTTGTACACTAATATCTGGTTTCCTTTTCAGGACCTAGTGCCTGCCAATGTTCTTCCAGACAACTTCCTCTCTGCTATAAAAACTGCAGATTATAGCTCTGTAAGAACGTACTTTGAAGCATAACATAATAAATAAGTGTTATAATATTGATTGATAACAATGTAATATGATTCTGTGGAGAGCAGGCAACAACGA…
>493
GGTACTCCTATTTCATTTCTTTGAACCTCTTGAAATTATGGGAACTTGTAGATAGTATTGGCTGATGGAACAGAGGTGCTGACATCAGTTGTTTTATCAAATGCAACTCCATATAGAACATTTGTGGTAAGAGCTACTCAGAATATATAACAATGTGAAGATATA---CCTGTTCCAATTTTGTAGACACAATGAAACAAATATTTGTACACTAATATCTGGTTTCCTTTTCAGGACCTAGTGCCTGCCAATGTTCTTCCAGACAACTTCCTCTCTGCTATAAAAACTGCAGATTATAGCTCTGTAAGAACGTACTTTGAAGCATAACATAATAAATAAGTGTTATAATATTGATTGATAACAATGTAATATGATTCTGTGGAGAGCAGGCAACAACGA…
>441
GGTACTCCTATTTTATTTCTTTGAACCTCTTGAAATTATGGGAACTTGTAGATAGTTTTGGCTGATGGAACAGAGGTGCT CACATCAGTTGTTTTATCAAATGCAACTCCATATAGAACATTTGTGGTAAGAGCTACTCAGAATATATAACAATGTGAAG ATATA---CCTGTTCCAATTTTGTAGACACAATGAAACAAATATTTGTACACTAATATATGGTTTCCTTTTCAGGACCTAGTG CCTGCCAATGTTCTTCCAGACAACTTCCTCTCTGCTATAAAAACTGCAGATTATAGCTCTGTAAGAACGTACTTTGAAGC ATAACATAATAAATAAGTGTTATAATATTGATTGATAACAATGTAATATGATTCTGTGGAGAGCAGGCAACA…
>442
GGTACTCCTATTTTATTTCTTTGAACCTCTTGAAATTATGGGAACTTGTAGATAGTTTTGGCTGATGGAACAGAGGTGCT CACATCAGTTGTTTTATCAAATGCAACTCCATATAGAACATTTGTGGTAAGAGCTACTCAGAATATATAACAATGTGAAG ATATA---CCTGTTCCAATTTTGTAGACACAATGAAACAAATATTTGTACACTAATATATGGTTTCCTTTTCAGGACCTAGTG CCTGCCAATGTTCTTCCAGACAACTTCCTCTCTGCTATAAAAACTGCAGATTATAGCTCTGTAAGAACGTACTTTGAAGC ATAACATAATAAATAAGTGTTATAATATTGATTGATAACAATGTAATATGATTCTGTGGAGAGCAGGCAACA…
>562
GGTACTCCTATTTCATTTCTTTGAACCTCTTGAAATTATGGGAACTTGTAGATAGTTTTGGCTGATGGAACAGAGGTGCT CACATCAGTTGTTTTATCAAATGCAACTCCATATAGAACATTTGTGGTAAGAGCTACTCAGAATATATAACAATGTGAAG ATATA---CCTGTTCCAATTTTGTAGACACAATGAAACAAATATTTGTACACTAATATCTGGTTTCCTTTTCAGGACCTAGTG CCTGCCAATGTTCTTCCAGACAACTTCCTCTCTGCTATAAAAACTGCAGATTATAGCTCTGTAAGAACGTACTTTGAAGC ATAACATAATAAATAAGTGTTATAATATTGATTGATAACAATGTAATATGATTCTGTGGAGAGCAGGCAACA…
>564
GGTACTCCTATTTTATTTCTTTGAACCTCTTGAAATTATGGGAACTTGTAGATAGTTTTGGCTGATGGAACAGAGGTGCT CACATCAGTTGTTTTATCAAATGCAACTCCATATAGAACATTTGTGGTAAGAGCTACTCAGAATATATAACAATGTGAAG ATATA---CCTGTTCCAATTTTGTAGACACAATGAAACAAATATTTGTACACTAATATATGGTTTCCTTTTCAGGACCTAGTG CCTGCCAATGTTCTTCCAGACAACTTCCTCTCTGCTATAAAAACTGCAGATTATAGCTCTGTAAGAACGTACTTTGAAGC ATAACATAATAAATAAGTGTTATAATATTGATTGATAACAATGTAATATGATTCTGTGGAGAGCAGGCAACA…
>600
GGTACTCCTATTTTATTTCTTTGAACCTCTTGAAATTATGGGAACTTGTAGATAGTTTTGGCTGATGGAACAGAGGTGCT CACATCAGTTGTTTTATCAAATGCAACTCCATATAGAACATTTGTGGTAAGAGCTACTCAGAATATATAACAATGTGAAG ATATA---CCTGTTCCAATTTTGTAGACACAATGAAACAAATATTTGTACACTAATATATGGTTTCCTTTTCAGGACCTAGTG CCTGCCAATGTTCTTCCAGACAACTTCCTCTCTGCTATAAAAACTGCAGATTATAGCTCTGTAAGAACGTACTTTGAAGC ATAACATAATAAATAAGTGTTATAATATTGATTGATAACAATGTAATATGATTCTGTGGAGAGCAGGCAACA…
>609
GGTACTCCTATTTTATTTCTTTGAACCTCTTGAAATTATGGGAACTTGTAGATAGTTTTGGCTGATGGAACAGAGGTGCT CACATCAGTTGTTTTATCAAATGCAACTCCATATAGAACATTTGTGGTAAGAGCTACTCAGAATATATAACAATGTGAAG ATATA---CCTGTTCCAATTTTGTAGACACAATGAAACAAATATTTGTACACTAATATATGGTTTCCTTTTCAGGACCTAGTG CCTGCCAATGTTCTTCCAGACAACTTCCTCTCTGCTATAAAAACTGCAGATTATAGCTCTGTAAGAACGTACTTTGAAGC ATAACATAATAAATAAGTGTTATAATATTGATTGATAACAATGTAATATGATTCTGTGGAGAGCAGGCAACA…
>612
GGTACTCCTATTTTATTTCTTTGAACCTCTTGAAATTATGGGAACTTGTAGATAGTTTTGGCTGATGGAACAGAGGTGCT CACATCAGTTGTTTTATCAAATGCAACTCCATATAGAACATTTGTGGTAAGAGCTACTCAGAATATATAACAATGTGAAG ATATA---CCTGTTCCAATTTTGTAGACACAATGAAACAAATATTTGTACACTAATATATGGTTTCCTTTTCAGGACCTAGTG CCTGCCAATGTTCTTCCAGACAACTTCCTCTCTGCTATAAAAACTGCAGATTATAGCTCTGTAAGAACGTACTTTGAAGC ATAACATAATAAATAAGTGTTATAATATTGATTGATAACAATGTAATATGATTCTGTGGAGAGCAGGCAACA…
>471
GGTACTCCTATTTTATTTCTTTGAACCTCTTGAAATTATGGGAACTTGTAGATAGTTTTGGCTGATGGAACAGAGGTGCT CACATCAGTTGTTTTATCAAATGCAACTCCATATAGAACATTTGTGGTAAGAGCTACTCAGAATATATAACAATGTGAAG ATATA---CCTGTTCCAATTTTGTAGACACAATGAAACAAATATTTGTACACTAATATATGGTTTCCTTTTCAGGACCTAGTG CCTGCCAATGTTCTTCCAGACAACTTCCTCTCTGCTATAAAAACTGCAGATTATAGCTCTGTAAGAACGTACTTTGAAGC ATAACATAATAAATAAGTGTTATAATATTGATTGATAACAATGTAATATGATTCTGTGGAGAGCAGGCAACA…
>559
GGTACTCCTATTTCATTTCTTTGAACCTCTTGAAATTATGGGAACTTGTAGGTAGTTTTGGCTGATGGAACAGAGGTGCT GACATCAGTTGTTTTATCAAATGCAACTCCATATAGAACATTTGTGGTAAGAGCTACTCAGAATATATAACAACGTGAAG ATATAATACCTGTTCCAATTTTGTAGACACAATGAAACAAATATTTGTACACTGATATCTGGTTTCCTTTTCAGGACCTAGTG CCTGCCAATGTTCTTCCAGACAACTTCCTCTCTGCTATCAAAACTGCAGATTATAGCTCTGTAAGAACGTACTTTGAAGC ATAACATAATAAATAAGTGTTATAATATTGATTGATAACAATGTAATATGATTCTGTGGAGAGCAGGCAACA…
>560
GGTACTCCTATTTCATTTCTTTGAACCTCTTGAAATTATGGGAACTTGTAGGTAGTTTTGGCTGATGGAACAGAGGTGCT GACATCAGTTGTTTTATCAAATGCAACTCCATATAGAACATTTGTGGTAAGAGCTACTCAGAATATATAACAACGTGAAG ATATAATACCTGTTCCAATTTTGTAGACACAATGAAACAAATATTTGTACACTGATATCTGGTTTCCTTTTCAGGACCTAGTG CCTGCCAATGTTCTTCCAGACAACTTCCTCTCTGCTATCAAAACTGCAGATTATAGCTCTGTAAGAACGTACTTTGAAGC ATAACATAATAAATAAGTGTTATAATATTGATTGATAACAATGTAATATGATTCTGTGGAGAGCAGGCAACA…
>563
GGTACTCCTATTTCATTTCTTTGAACCTCTTGAAATTATGGGAACTTGTAGATAGTTTTGGCTGATGGAACAGAGGTGCT GACATCAGTTGTTTTATCAAATGCAACTCCATATAGAACATTTGTGGTAAGAGCTACTCAGAATATATAACAATGTGAAG ATATA---CCTGTTCCAATTTTGTAGACACAATGAAACAAATATTTGTACACTAATATCTGGTTTCCTTTTCAGGACCTAGTG CCTGCCAATGTTCTTCCAGACAACTTCCTCTCTGCTATAAAAACTGCAGATTATAGCTCTGTAAGAACGTACTTTGAAGC ATAACATAATAAATAAGTGTTATAATATTGATTGATAACAATGTAATATGATTCTGTGGAGAGCAGGCAACA…
>565
GGTACTCCTATTTTATTTCTTTGAACCTCTTGAAATTATGGGAACTTGTAGATAGTTTTGGCTGATGGAACAGAGGTGCT CACATCAGTTGTTTTATCAAATGCAACTCCATATAGAACATTTGTGGTAAGAGCTACTCAGAATATATAACAATGTGAAG ATATA---CCTGTTCCAATTTTGTAGACACAATGAAACAAATATTTGTACACTAATATATGGTTTCCTTTTCAGGACCTAGTG CCTGCCAATGTTCTTCCAGACAACTTCCTCTCTGCTATAAAAACTGCAGATTATAGCTCTGTAAGAACGTACTTTGAAGC ATAACATAATAAATAAGTGTTATAATATTGATTGATAACAATGTAATATGATTCTGTGGAGAGCAGGCAACA…
>566
GGTACTCCTATTTCATTTCTTTGAACCTCTTGAAATTATGGGAACTTGTAGATAGTTTTGGCTGATGGAACAGAGGTGCT GACATCAGTTGTTTTATCAAATGCAACTCCATATAGAACATTTGTGGTAAGAGCTACTCAGAATATATAACAATGTGAAG ATATA---CCTGTTCCAATTTTGTAGACACAATGAAACAAATATTTGTACACTAATATCTGGTTTCCTTTTCAGGACCTAGTG CCTGCCAATGTTCTTCCAGACAACTTCCTCTCTGCTATAAAAACTGCAGATTATAGCTCTGTAAGAACGTACTTTGAAGC ATAACATAATAAATAAGTGTTATAATATTGATTGATAACAATGTAATATGATTCTGTGGAGAGCAGGCAACA…
>569
GGTACTCCTATTTCATTTCTTTGAACCTCTTGAAATTATGGGAACTTGTAGGTAGTTTTGGCTGATGGAACAGAGGTGCT GACATCAGTTGTTTTATCAAATGCAACTCCATATAGAACATTTGTGGTAAGAGCTACTCAGAATATATAACAACGTGAAG ATATAATACCTGTTCCAATTTTGTAGACACAATGAAACAAATATTTGTACACTGATATCTGGTTTCCTTTTCAGGACCTAGTG CCTGCCAATGTTCTTCCAGACAACTTCCTCTCTGCTATCAAAACTGCAGATTATAGCTCTGTAAGAACGTACTTTGAAGC ATAACATAATAAATAAGTGTTATAATATTGATTGATAACAATGTAATATGATTCTGTGGAGAGCAGGCAACA…
>601
GGTACTCCTATTTTATTTCTTTGAACCTCTTGAAATTATGGGAACTTGTAGATAGTTTTGGCTGATGGAACAGAGGTGCT CACATCAGTTGTTTTATCAAATGCAACTCCATATAGAACATTTGTGGTAAGAGCTACTCAGAATATATAACAATGTGAAG ATATA---CCTGTTCCAATTTTGTAGACACAATGAAACAAATATTTGTACACTAATATATGGTTTCCTTTTCAGGACCTAGTG CCTGCCAATGTTCTTCCAGACAACTTCCTCTCTGCTATAAAAACTGCAGATTATAGCTCTGTAAGAACGTACTTTGAAGC ATAACATAATAAATAAGTGTTATAATATTGATTGATAACAATGTAATATGATTCTGTGGAGAGCAGGCAACA…
>647
GGTACTCCTATTTCATTTCTTTGAACCTCTTGAAATTATGGGAACTTGTAGGTAGTTTTGGCTGATGGAACAGAGGTGCT GACATCAGTTGTTTTATCAAATGCAACTCCATATAGAACATTTGTGGTAAGAGCTACTCAGAATATATAACAACGTGAAG ATATAATACCTGTTCCAATTTTGTAGACACAATGAAACAAATATTTGTACACTGATATCTGGTTTCCTTTTCAGGACCTAGTG CCTGCCAATGTTCTTCCAGACAACTTCCTCTCTGCTATCAAAACTGCAGATTATAGCTCTGTAAGAACGTACTTTGAAGC ATAACATAATAAATAAGTGTTATAATATTGATTGATAACAATGTAATATGATTCTGTGGAGAGCAGGCAACA…
>415
GGTACTCCTATTTCATTTCTTTGAACCTCTTGAAATTATGGGAACTTGTAGATAGTTTTGGCTGATGGAACAGAGGTGCT GACATCAGTTGTTTTATCAAATGCAACTCCATATAGAACATTTGTGGTAAGAGCTACTCAGAATATATAACAATGTGAAG ATATA---CCTGTTCCAATTTTGTAGACACAATGAAACAAATATTTGTACACTAATATCTGGTTTCCTTTTCAGGACCTAGTG CCTGCCAATGTTCTTCCAGACAACTTCCTCTCTGCTATAAAAACTGCAGATTATAGCTCTGTAAGAACGTACTTTGAAGC ATAACATAATAAATAAGTGTTATAATATTGATTGATAACAATGTAATATGATTCTGTGGAGAGCAGGCAACA…
>419
GGTACTCCTATTTTATTTCTTTGAACCTCTTGAAATTATGGGAACTTGTAGATAGTTTTGGCTGATGGAACAGAGGTGCT CACATCAGTTGTTTTATCAAATGCAACTCCATATAGAACATTTGTGGTAAGAGCTACTCAGAATATATAACAATGTGAAG ATATA---CCTGTTCCAATTTTGTAGACACAATGAAACAAATATTTGTACACTAATATATGGTTTCCTTTTCAGGACCTAGTG CCTGCCAATGTTCTTCCAGACAACTTCCTCTCTGCTATAAAAACTGCAGATTATAGCTCTGTAAGAACGTACTTTGAAGC ATAACATAATAAATAAGTGTTATAATATTGATTGATAACAATGTAATATGATTCTGTGGAGAGCAGGCAACA…
>420
GGTACTCCTATTTCATTTCTTTGAACCTCTTGAAATTATGGGAACTTGTAGATAGTTTTGGCTGATGGAACAGAGGTGCT GACATCAGTTGTTTTATCAAATGCAACTCCATATAGAACATTTGTGGTAAGAGCTACTCAGAATATATAACAATGTGAAG ATATA---CCTGTTCCAATTTTGTAGACACAATGAAACAAATATTTGTACACTAATATCTGGTTTCCTTTTCAGGACCTAGTG CCTGCCAATGTTCTTCCAGACAACTTCCTCTCTGCTATAAAAACTGCAGATTATAGCTCTGTAAGAACGTACTTTGAAGC ATAACATAATAAATAAGTGTTATAATATTGATTGATAACAATGTAATATGATTCTGTGGAGAGCAGGCAACA…
>454
GGTACTCCTATTTTATTTCTTTGAACCTCTTGAAATTATGGGAACTTGTAGATAGTTTTGGCTGATGGAACAGAGGTGCT CACATCAGTTGTTTTATCAAATGCAACTCCATATAGAACATTTGTGGTAAGAGCTACTCAGAATATATAACAATGTGAAG ATATA---CCTGTTCCAATTTTGTAGACACAATGAAACAAATATTTGTACACTAATATATGGTTTCCTTTTCAGGACCTAGTG CCTGCCAATGTTCTTCCAGACAACTTCCTCTCTGCTATAAAAACTGCAGATTATAGCTCTGTAAGAACGTACTTTGAAGC ATAACATAATAAATAAGTGTTATAATATTGATTGATAACAATGTAATATGATTCTGTGGAGAGCAGGCAACA…
>455
GGTACTCCTATTTTATTTCTTTGAACCTCTTGAAATTATGGGAACTTGTAGATAGTTTTGGCTGATGGAACAGAGGTGCT CACATCAGTTGTTTTATCAAATGCAACTCCATATAGAACATTTGTGGTAAGAGCTACTCAGAATATATAACAATGTGAAG ATATA---CCTGTTCCAATTTTGTAGACACAATGAAACAAATATTTGTACACTAATATATGGTTTCCTTTTCAGGACCTAGTG CCTGCCAATGTTCTTCCAGACAACTTCCTCTCTGCTATAAAAACTGCAGATTATAGCTCTGTAAGAACGTACTTTGAAGC ATAACATAATAAATAAGTGTTATAATATTGATTGATAACAATGTAATATGATTCTGTGGAGAGCAGGCAACA…
>498
GGTACTCCTATTTCATTTCTTTGAACCTCTTGAAATTATGGGAACTTGTAGATAGTTTTGGCTGATGGAACAGAGGTGCT GACATCAGTTGTTTTATCAAATGCAACTCCATATAGAACATTTGTGGTAAGAGCTACTCAGAATATATAACAATGTGAAG ATATA---CCTGTTCCAATTTTGTAGACACAATGAAACAAATATTTGTACACTAATATCTGGTTTCCTTTTCAGGACCTAGTG CCTGCCAATGTTCTTCCAGACAACTTCCTCTCTGCTATAAAAACTGCAGATTATAGCTCTGTAAGAACGTACTTTGAAGC ATAACATAATAAATAAGTGTTATAATATTGATTGATAACAATGTAATATGATTCTGTGGAGAGCAGGCAACA…
>547
GGTACTCCTATTTTATTTCTTTGAACCTCTTGAAATTATGGGAACTTGTAGATAGTTTTGGCTGATGGAACAGAGGTGCT CACATCAGTTGTTTTATCAAATGCAACTCCATATAGAACATTTGTGGTAAGAGCTACTCAGAATATATAACAATGTGAAG ATATA---CCTGTTCCAATTTTGTAGACACAATGAAACAAATATTTGTACACTAATATATGGTTTCCTTTTCAGGACCTAGTG CCTGCCAATGTTCTTCCAGACAACTTCCTCTCTGCTATAAAAACTGCAGATTATAGCTCTGTAAGAACGTACTTTGAAGC ATAACATAATAAATAAGTGTTATAATATTGATTGATAACAATGTAATATGATTCTGTGGAGAGCAGGCAACA…
>644
GGTACTCCTATTTCATTTCTTTGAACCTCTTGAAATTATGGGAACTTGTAGATAGTTTTGGCTGATGGAACAGAGGTGCTGACATCAGTTGTTTTATCAAATGCAACTCCATATAGAACATTTGTGGTAAGAGCTACTCAGAATATATAACAATGTGAAGATATA---CCTGTTCCAATTTTGTAGACACAATGAAACAAATATTTGTACACTAATATCTGGTTTCCTTTTCAGGACCTAGTGCCTGCCAATGTTCTTCCAGACAACTTCCTCTCTGCTATAAAAACTGCAGATTATAGCTCTGTAAGAACGTACTTTGAAGCATAACATAATAAATAAGTGTTATAATATTGATTGATAACAATGTAATATGATTCTGTGGAGAGCAGGCAACAACGA…
>648
GGTACTCCTATTTCATTTCTTTGAACCTCTTGAAATTATGGGAACTTGTAGATAGTTTTGGCTGATGGAACAGAGGTGCTGACATCAGTTGTTTTATCAAATGCAACTCCATATAGAACATTTGTGGTAAGAGCTACTCAGAATATATAACAATGTGAAGATATA---CCTGTTCCAATTTTGTAGACACAATGAAACAAATATTTGTACACTAATATCTGGTTTCCTTTTCAGGACCTAGTGCCTGCCAATGTTCTTCCAGACAACTTCCTCTCTGCTATAAAAACTGCAGATTATAGCTCTGTAAGAACGTACTTTGAAGCATAACATAATAAATAAGTGTTATAATATTGATTGATAACAATGTAATATGATTCTGTGGAGAGCAGGCAACAACGA…
>650
GGTACTCCTATTTCATTTCTTTGAACCTCTTGAAATTATGGGAACTTGTAGATAGTTTTGGCTGATGGAACAGAGGTGCT CACATCAGTTGTTTTATCAAATGCAACTCCATATAGAACATTTGTGGTAAGAGCTACTCAGAATATATAACAATGTGAAG ATATA---CCTGTTCCAATTTTGTAGACACAATGAAACAAATATTTGTACACTAATATATGGTTTCCTTTTCAGGACCTAGTG CCTGCCAATGTTCTTCCAGACAACTTCCTCTCTGCTATAAAAACTGCAGATTATAGCTCTGTAAGAACGTACTTTGAAGC ATAACATAATAAATAAGTGTTATAATATTGATTGATAACAATGTAATATGATTCTGTGGAGAGCAGGCAACA…
>478
GGTACTCCTATTTTATTTCTTTGAACCTCTTGAAATTATGGGAACTTGTAGATAGTTTTGGCTGATGGAACAGAGGTGCT CACATCAGTTGTTTTATCAAATGCAACTCCATATAGAACATTTGTGGTAAGAGCTACTCAGAATATATAACAATGTGAAG ATATA---CCTGTTCCAATTTTGTAGACACAATGAAACAAATATTTGTACACTAATATATGGTTTCCTTTTCAGGACCTAGTG CCTGCCAATGTTCTTCCAGACAACTTCCTCTCTGCTATAAAAACTGCAGATTATAGCTCTGTAAGAACGTACTTTGAAGC ATAACATAATAAATAAGTGTTATAATATTGATTGATAACAATGTAATATGATTCTGTGGAGAGCAGGCAACA…
>492
GGTACTCCTATTTTATTTCTTTGAACCTCTTGAAATTATGGGAACTTGTAGATAGTTTTGGCTGATGGAACAGAGGTGCT CACATCAGTTGTTTTATCAAATGCAACTCCATATAGAACATTTGTGGTAAGAGCTACTCAGAATATATAACAATGTGAAG ATATA---CCTGTTCCAATTTTGTAGACACAATGAAACAAATATTTGTACACTAATATATGGTTTCCTTTTCAGGACCTAGTG CCTGCCAATGTTCTTCCAGACAACTTCCTCTCTGCTATAAAAACTGCAGATTATAGCTCTGTAAGAACGTACTTTGAAGC ATAACATAATAAATAAGTGTTATAATATTGATTGATAACAATGTAATATGATTCTGTGGAGAGCAGGCAACA…
>505
GGTACTCCTATTTCATTTCTTTGAACCTCTTGAAATTATGGGAACTTGTAGATAGTTTTGGCTGATGGAACAGAGGTGCT GACATCAGTTGTTTTATCAAATGCAACTCCATATAGAACATTTGTGGTAAGAGCTACTCAGAATATATAACAATGTGAAG ATATA---CCTGTTCCAATTTTGTAGACACAATGAAACAAATATTTGTACACTAATATCTGGTTTCCTTTTCAGGACCTAGTG CCTGCCAATGTTCTTCCAGACAACTTCCTCTCTGCTATAAAAACTGCAGATTATAGCTCTGTAAGAACGTACTTTGAAGC ATAACATAATAAATAAGTGTTATAATATTGATTGATAACAATGTAATATGATTCTGTGGAGAGCAGGCAACA…
>526
GGTACTCCTATTTCATTTCTTTGAACCTCTTGAAATTATGGGAACTTGTAGATAGTTTTGGCTGATGGAACAGAGGTGCT GACATCAGTTGTTTTATCAAATGCAACTCCATATAGAACATTTGTGGTAAGAGCTACTCAGAATATATAACAATGTGAAG ATATA---CCTGTTCCAATTTTGTAGACACAATGAAACAAATATTTGTACACTAATATCTGGTTTCCTTTTCAGGACCTAGTG CCTGCCAATGTTCTTCCAGACAACTTCCTCTCTGCTATAAAAACTGCAGATTATAGCTCTGTAAGAACGTACTTTGAAGC ATAACATAATAAATAAGTGTTATAATATTGATTGATAACAATGTAATATGATTCTGTGGAGAGCAGGCAACA…
>549
GGTACTCCTATTTTATTTCTTTGAACCTCTTGAAATTATGGGAACTTGTAGATAGTTTTGGCTGATGGAACAGAGGTGCT CACATCAGTTGTTTTATCAAATGCAACTCCATATAGAACATTTGTGGTAAGAGCTACTCAGAATATATAACAATGTGAAG ATATA---CCTGTTCCAATTTTGTAGACACAATGAAACAAATATTTGTACACTAATATATGGTTTCCTTTTCAGGACCTAGTG CCTGCCAATGTTCTTCCAGACAACTTCCTCTCTGCTATAAAAACTGCAGATTATAGCTCTGTAAGAACGTACTTTGAAGC ATAACATAATAAATAAGTGTTATAATATTGATTGATAACAATGTAATATGATTCTGTGGAGAGCAGGCAACA…
>556
GGTACTCCTATTTTATTTCTTTGAACCTCTTGAAATTATGGGAACTTGTAGATAGTTTTGGCTGATGGAACAGAGGTGCT CACATCAGTTGTTTTATCAAATGCAACTCCATATAGAACATTTGTGGTAAGAGCTACTCAGAATATATAACAATGTGAAG ATATA---CCTGTTCCAATTTTGTAGACACAATGAAACAAATATTTGTACACTAATATATGGTTTCCTTTTCAGGACCTAGTG CCTGCCAATGTTCTTCCAGACAACTTCCTCTCTGCTATAAAAACTGCAGATTATAGCTCTGTAAGAACGTACTTTGAAGC ATAACATAATAAATAAGTGTTATAATATTGATTGATAACAATGTAATATGATTCTGTGGAGAGCAGGCAACA…
>444
GGTACTCCTATTTTATTTCTTTGAACCTCTTGAAATTATGGGAACTTGTAGATAGTTTTGGCTGATGGAACAGAGGTGCT CACATCAGTTGTTTTATCAAATGCAACTCCATATAGAACATTTGTGGTAAGAGCTACTCAGAATATATAACAATGTGAAG ATATA---CCTGTTCCAATTTTGTAGACACAATGAAACAAATATTTGTACACTAATATATGGTTTCCTTTTCAGGACCTAGTG CCTGCCAATGTTCTTCCAGACAACTTCCTCTCTGCTATAAAAACTGCAGATTATAGCTCTGTAAGAACGTACTTTGAAGC ATAACATAATAAATAAGTGTTATAATATTGATTGATAACAATGTAATATGATTCTGTGGAGAGCAGGCAACA…
>445
GGTACTCCTATTTTATTTCTTTGAACCTCTTGAAATTATGGGAACTTGTAGATAGTTTTGGCTGATGGAACAGAGGTGCT CACATCAGTTGTTTTATCAAATGCAACTCCATATAGAACATTTGTGGTAAGAGCTACTCAGAATATATAACAATGTGAAG ATATA---CCTGTTCCAATTTTGTAGACACAATGAAACAAATATTTGTACACTAATATATGGTTTCCTTTTCAGGACCTAGTG CCTGCCAATGTTCTTCCAGACAACTTCCTCTCTGCTATAAAAACTGCAGATTATAGCTCTGTAAGAACGTACTTTGAAGC ATAACATAATAAATAAGTGTTATAATATTGATTGATAACAATGTAATATGATTCTGTGGAGAGCAGGCAACA…
>463
GGTACTCCTATTTTATTTCTTTGAACCTCTTGAAATTATGGGAACTTGTAGATAGTTTTGGCTGATGGAACAGAGGTGCT CACATCAGTTGTTTTATCAAATGCAACTCCATATAGAACATTTGTGGTAAGAGCTACTCAGAATATATAACAATGTGAAG ATATA---CCTGTTCCAATTTTGTAGACACAATGAAACAAATATTTGTACACTAATATATGGTTTCCTTTTCAGGACCTAGTG CCTGCCAATGTTCTTCCAGACAACTTCCTCTCTGCTATAAAAACTGCAGATTATAGCTCTGTAAGAACGTACTTTGAAGC ATAACATAATAAATAAGTGTTATAATATTGATTGATAACAATGTAATATGATTCTGTGGAGAGCAGGCAACA…
>483
GGTACTCCTATTTTATTTCTTTGAACCTCTTGAAATTATGGGAACTTGTAGATAGTTTTGGCTGATGGAACAGAGGTGCT CACATCAGTTGTTTTATCAAATGCAACTCCATATAGAACATTTGTGGTAAGAGCTACTCAGAATATATAACAATGTGAAG ATATA---CCTGTTCCAATTTTGTAGACACAATGAAACAAATATTTGTACACTAATATATGGTTTCCTTTTCAGGACCTAGTG CCTGCCAATGTTCTTCCAGACAACTTCCTCTCTGCTATAAAAACTGCAGATTATAGCTCTGTAAGAACGTACTTTGAAGC ATAACATAATAAATAAGTGTTATAATATTGATTGATAACAATGTAATATGATTCTGTGGAGAGCAGGCAACA…
>502
GGTACTCCTATTTTATTTCTTTGAACCTCTTGAAATTATGGGAACTTGTAGATAGTTTTGGCTGATGGAACAGAGGTGCT CACATCAGTTGTTTTATCAAATGCAACTCCATATAGAACATTTGTGGTAAGAGCTACTCAGAATATATAACAATGTGAAG ATATA---CCTGTTCCAATTTTGTAGACACAATGAAACAAATATTTGTACACTAATATCTGGTTTCCTTTTCAGGACCTAGTG CCTGCCAATGTTCTTCCAGACAACTTCCTCTCTGCTATAAAAACTGCAGATTATAGCTCTGTAAGAACGTACTTTGAAGC ATAACATAATAAATAAGTGTTATAATATTGATTGATAACAATGTAATATGATTCTGTGGAGAGCAGGCAACA…
>514
GGTACTCCTATTTCATTTCTTTGAACCTCTTGAAATTATGGGAACTTGTAGATAGTTTTGGCTGATGGAACAGAGGTGCT GACATCAGTTGTTTTATCAAATGCAACTCCATATAGAACATTTGTGGTAAGAGCTACTCAGAATATATAACAATGTGAAG ATATA---CCTGTTCCAATTTTGTAGACACAATGAAACAAATATTTGTACACTAATATATGGTTTCCTTTTCAGGACCTAGTG CCTGCCAATGTTCTTCCAGACAACTTCCTCTCTGCTATAAAAACTGCAGATTATAGCTCTGTAAGAACGTACTTTGAAGC ATAACATAATAAATAAGTGTTATAATATTGATTGATAACAATGTAATATGATTCTGTGGAGAGCAGGCAACA…
>518
GGTACTCCTATTTTATTTCTTTGAACCTCTTGAAATTATGGGAACTTGTAGATAGTTTTGGCTGATGGAACAGAGGTGCT CACATCAGTTGTTTTATCAAATGCAACTCCATATAGAACATTTGTGGTAAGAGCTACTCAGAATATATAACAATGTGAAG ATATA---CCTGTTCCAATTTTGTAGACACAATGAAACAAATATTTGTACACTAATATATGGTTTCCTTTTCAGGACCTAGTG CCTGCCAATGTTCTTCCAGACAACTTCCTCTCTGCTATAAAAACTGCAGATTATAGCTCTGTAAGAACGTACTTTGAAGC ATAACATAATAAATAAGTGTTATAATATTGATTGATAACAATGTAATATGATTCTGTGGAGAGCAGGCAACA…
>520
GGTACTCCTATTTTATTTCTTTGAACCTCTTGAAATTATGGGAACTTGTAGATAGTTTTGGCTGATGGAACAGAGGTGCT CACATCAGTTGTTTTATCAAATGCAACTCCATATAGAACATTTGTGGTAAGAGCTACTCAGAATATATAACAATGTGAAG ATATA---CCTGTTCCAATTTTGTAGACACAATGAAACAAATATTTGTACACTAATATATGGTTTCCTTTTCAGGACCTAGTG CCTGCCAATGTTCTTCCAGACAACTTCCTCTCTGCTATAAAAACTGCAGATTATAGCTCTGTAAGAACGTACTTTGAAGC ATAACATAATAAATAAGTGTTATAATATTGATTGATAACAATGTAATATGATTCTGTGGAGAGCAGGCAACA…
>523
GGTACTCCTATTTCATTTCTTTGAACCTCTTGAAATTATGGGAACTTGTAGATAGTTTTGGCTGATGGAACAGAGGTGCT CACATCAGTTGTTTTATCAAATGCAACTCCATATAGAACATTTGTGGTAAGAGCTACTCAGAATATATAACAATGTGAAG ATATA---CCTGTTCCAATTTTGTAGACACAATGAAACAAATATTTGTACACTAATATCTGGTTTCCTTTTCAGGACCTAGTG CCTGCCAATGTTCTTCCAGACAACTTCCTCTCTGCTATAAAAACTGCAGATTATAGCTCTGTAAGAACGTACTTTGAAGC ATAACATAATAAATAAGTGTTATAATATTGATTGATAACAATGTAATATGATTCTGTGGAGAGCAGGCAACA…
>607
GGTACTCCTATTTTATTTCTTTGAACCTCTTGAAATTATGGGAACTTGTAGATAGTTTTGGCTGATGGAACAGAGGTGCT CACATCAGTTGTTTTATCAAATGCAACTCCATATAGAACATTTGTGGTAAGAGCTACTCAGAATATATAACAATGTGAAG ATATA---CCTGTTCCAATTTTGTAGACACAATGAAACAAATATTTGTACACTAATATATGGTTTCCTTTTCAGGACCTAGTG CCTGCCAATGTTCTTCCAGACAACTTCCTCTCTGCTATAAAAACTGCAGATTATAGCTCTGTAAGAACGTACTTTGAAGC ATAACATAATAAATAAGTGTTATAATATTGATTGATAACAATGTAATATGATTCTGTGGAGAGCAGGCAACA…
>618
GGTACTCCTATTTTATTTCTTTGAACCTCTTGAAATTATGGGAACTTGTAGATAGTTTTGGCTGATGGAACAGAGGTGCT CACATCAGTTGTTTTATCAAATGCAACTCCATATAGAACATTTGTGGTAAGAGCTACTCAGAATATATAACAATGTGAAG ATATA---CCTGTTCCAATTTTGTAGACACAATGAAACAAATATTTGTACACTAATATATGGTTTCCTTTTCAGGACCTAGTG CCTGCCAATGTTCTTCCAGACAACTTCCTCTCTGCTATAAAAACTGCAGATTATAGCTCTGTAAGAACGTACTTTGAAGC ATAACATAATAAATAAGTGTTATAATATTGATTGATAACAATGTAATATGATTCTGTGGAGAGCAGGCAACA…
>640
GGTACTCCTATTTCATTTCTTTGAACCTCTTGAAATTATGGGAACTTGTAGATAGTTTTGGCTGATGGAACAGAGGTGCT CACATCAGTTGTTTTATCAAATGCAACTCCATATAGAACATTTGTGGTAAGAGCTACTCAGAATATATAACAATGTGAAG ATATA---CCTGTTCCAATTTTGTAGACACAATGAAACAAATATTTGTACACTAATATATGGTTTCCTTTTCAGGACCTAGTG CCTGCCAATGTTCTTCCAGACAACTTCCTCTCTGCTATAAAAACTGCAGATTATAGCTCTGTAAGAACGTACTTTGAAGC ATAACATAATAAATAAGTGTTATAATATTGATTGATAACAATGTAATATGATTCTGTGGAGAGCAGGCAACA…
>466
GGTACTCCTATTTCATTTCTTTGAACCTCTTGAAATTATGGGAACTTGTAGGTAGTTTTGGCTGATGGAACAGAGGTGCT GACATCAGTTGTTTTATCAAATGCAACTCCATATAGAACATTTGTGGTAAGAGCTACTCAGAATATATAACAACGTGAAG ATATAATACCTGTTCCAATTTTGTAGACACAATGAAACAAATATTTGTACACTGATATCTGGTTTCCTTTTCAGGACCTAGTG CCTGCCAATGTTCTTCCAGACAACTTCCTCTCTGCTATCAAAACTGCAGATTATAGCTCTGTAAGAACGTACTTTGAAGC ATAACATAATAAATAAGTGTTATAATATTGATTGATAACAATGTAATATGATTCTGTGGAGAGCAGGCAACA…
>467
GGTACTCCTATTTCATTTCTTTGAACCTCTTGAAATTATGGGAACTTGTAGGTAGTTTTGGCTGATGGAACAGAGGTGCT GACATCAGTTGTTTTATCAAATGCAACTCCATATAGAACATTTGTGGTAAGAGCTACTCAGAATATATAACAACGTGAAG ATATAATACCTGTTCCAATTTTGTAGACACAATGAAACAAATATTTGTACACTGATATCTGGTTTCCTTTTCAGGACCTAGTG CCTGCCAATGTTCTTCCAGACAACTTCCTCTCTGCTATCAAAACTGCAGATTATAGCTCTGTAAGAACGTACTTTGAAGC ATAACATAATAAATAAGTGTTATAATATTGATTGATAACAATGTAATATGATTCTGTGGAGAGCAGGCAACA…
>507
GGTACTCCTATTTCATTTCTTTGAACCTCTTGAAATTATGGGAACTTGTAGATAGTATTGGCTGATGGAACAGAGGTGCT GACATCAGTTGTTTTATCAAATGCAACTCCATATAGAACATTTGTGGTAAGAGCTACTCAGAATATATAACAATGTGAAG ATATA---CCTGTTCCAATTTTGTAGACACAATGAAACAAATATTTGTACACTAATATCTGGTTTCCTTTTCAGGACCTAGTG CCTGCCAATGTTCTTCCAGACAACTTCCTCTCTGCTATAAAAACTGCAGATTATAGCTCTGTAAGAACGTACTTTGAAGC ATAACATAATAAATAAGTGTTATAATATTGATTGATAACAATGTAATATGATTCTGTGGAGAGCAGGCAACA…
>515
GGTACTCCTATTTCATTTCTTTGAACCTCTTGAAATTATGGGAACTTGTAGATAGTTTTGGCTGATGGAACAGAGGTGCT GACATCAGTTGTTTTATCAAATGCAACTCCATATAGAACATTTGTGGTAAGAGCTACTCAGAATATATAACAATGTGAAG ATATA---CCTGTTCCAATTTTGTAGACACAATGAAACAAATATTTGTACACTAATATCTGGTTTCCTTTTCAGGACCTAGTG CCTGCCAATGTTCTTCCAGACAACTTCCTCTCTGCTATAAAAACTGCAGATTATAGCTCTGTAAGAACGTACTTTGAAGC ATAACATAATAAATAAGTGTTATAATATTGATTGATAACAATGTAATATGATTCTGTGGAGAGCAGGCAACA…
>516
GGTACTCCTATTTTATTTCTTTGAACCTCTTGAAATTATGGGAACTTGTAGATAGTTTTGGCTGATGGAACAGAGGTGCT CACATCAGTTGTTTTATCAAATGCAACTCCATATAGAACATTTGTGGTAAGAGCTACTCAGAATATATAACAATGTGAAG ATATA---CCTGTTCCAATTTTGTAGACACAATGAAACAAATATTTGTACACTAATATATGGTTTCCTTTTCAGGACCTAGTG CCTGCCAATGTTCTTCCAGACAACTTCCTCTCTGCTATAAAAACTGCAGATTATAGCTCTGTAAGAACGTACTTTGAAGC ATAACATAATAAATAAGTGTTATAATATTGATTGATAACAATGTAATATGATTCTGTGGAGAGCAGGCAACA…
>534
GGTACTCCTATTTCATTTCTTTGAACCTCTTGAAATTATGGGAACTTGTAGGTAGTTTTGGCTGATGGAACAGAGGTGCT GACATCAGTTGTTTTATCAAATGCAACTCCATATAGAACATTTGTGGTAAGAGCTACTCAGAATATATAACAACGTGAAG ATATAATACCTGTTCCAATTTTGTAGACACAATGAAACAAATATTTGTACACTGATATCTGGTTTCCTTTTCAGGACCTAGTG CCTGCCAATGTTCTTCCAGACAACTTCCTCTCTGCTATCAAAACTGCAGATTATAGCTCTGTAAGAACGTACTTTGAAGC ATAACATAATAAATAAGTGTTATAATATTGATTGATAACAATGTAATATGATTCTGTGGAGAGCAGGCAACA…
>537
GGTACTCCTATTTCATTTCTTTGAACCTCTTGAAATTATGGGAACTTGTAGGTAGTTTTGGCTGATGGAACAGAGGTGCTGACATCAGTTGTTTTATCAAATGCAACTCCATATAGAACATTTGTGGTAAGAGCTACTCAGAATATATAACAACGTGAAGATATAATACCTGTTCCAATTTTGTAGACACAATGAAACAAATATTTGTACACTGATATCTGGTTTCCTTTTCAGGACCTAGTGCCTGCCAATGTTCTTCCAGACAACTTCCTCTCTGCTATCAAAACTGCAGATTATAGCTCTGTAAGAACGTACTTTGAAGCATAACATAATAAATAAGTGTTATAATATTGATTGATAACAATGTAATATGATTCTGTGGAGAGCAGGCAACAACGA…
>539
GGTACTCCTATTTCATTTCTTTGAACCTCTTGAAATTATGGGAACTTGTAGATAGTTTTGGCTGATGGAACAGAGGTGCTGACATCAGTTGTTTTATCAAATGCAACTCCATATAGAACATTTGTGGTAAGAGCTACTCAGAATATATAACAATGTGAAGATATA---CCTGTTCCAATTTTGTAGACACAATGAAACAAATATTTGTACACTAATATCTGGTTTCCTTTTCAGGACCTAGTGCCTGCCAATGTTCTTCCAGACAACTTCCTCTCTGCTATAAAAACTGCAGATTATAGCTCTGTAAGAACGTACTTTGAAGCATAACATAATAAATAAGTGTTATAATATTGATTGATAACAATGTAATATGATTCTGTGGAGAGCAGGCAACAACGA…
>616
GGTACTCCTATTTTATTTCTTTGAACCTCTTGAAATTATGGGAACTTGTAGATAGTTTTGGCTGATGGAACAGAGGTGCT CACATCAGTTGTTTTATCAAATGCAACTCCATATAGAACATTTGTGGTAAGAGCTACTCAGAATATATAACAATGTGAAG ATATA---CCTGTTCCAATTTTGTAGACACAATGAAACAAATATTTGTACACTAATATATGGTTTCCTTTTCAGGACCTAGTG CCTGCCAATGTTCTTCCAGACAACTTCCTCTCTGCTATAAAAACTGCAGATTATAGCTCTGTAAGAACGTACTTTGAAGC ATAACATAATAAATAAGTGTTATAATATTGATTGATAACAATGTAATATGATTCTGTGGAGAGCAGGCAACA…
>617
GGTACTCCTATTTTATTTCTTTGAACCTCTTGAAATTATGGGAACTTGTAGATAGTTTTGGCTGATGGAACAGAGGTGCT CACATCAGTTGTTTTATCAAATGCAACTCCATATAGAACATTTGTGGTAAGAGCTACTCAGAATATATAACAATGTGAAG ATATA---CCTGTTCCAATTTTGTAGACACAATGAAACAAATATTTGTACACTAATATATGGTTTCCTTTTCAGGACCTAGTG CCTGCCAATGTTCTTCCAGACAACTTCCTCTCTGCTATAAAAACTGCAGATTATAGCTCTGTAAGAACGTACTTTGAAGC ATAACATAATAAATAAGTGTTATAATATTGATTGATAACAATGTAATATGATTCTGTGGAGAGCAGGCAACA…
>621
GGTACTCCTATTTTATTTCTTTGAACCTCTTGAAATTATGGGAACTTGTAGATAGTTTTGGCTGATGGAACAGAGGTGCT CACATCAGTTGTTTTATCAAATGCAACTCCATATAGAACATTTGTGGTAAGAGCTACTCAGAATATATAACAATGTGAAG ATATA---CCTGTTCCAATTTTGTAGACACAATGAAACAAATATTTGTACACTAATATATGGTTTCCTTTTCAGGACCTAGTG CCTGCCAATGTTCTTCCAGACAACTTCCTCTCTGCTATAAAAACTGCAGATTATAGCTCTGTAAGAACGTACTTTGAAGC ATAACATAATAAATAAGTGTTATAATATTGATTGATAACAATGTAATATGATTCTGTGGAGAGCAGGCAACA…
>568
GGTACTCCTATTTTATTTCTTTGAACCTCTTGAAATTATGGGAACTTGTAGATAGTTTTGGCTGATGGAACAGAGGTGCTCACATCAGTTGTTTTATCAAATGCAACTCCATATAGAACATTTGTGGTAAGAGCTACTCAGAATATATAACAATGTGAAGATATA---CCTGTTCCAATTTTGTAGACACAATGAAACAAATATTTGTACACTAATATATGGTTTCCTTTTCAGGACCTAGTGCCTGCCAATGTTCTTCCAGACAACTTCCTCTCTGCTATAAAAACTGCAGATTATAGCTCTGTAAGAACGTACTTTGAAGCATAACATAATAAATAAGTGTTATAATATTGATTGATAACAATGTAATATGATTCTGTGGAGAGCAGGCAACAACGA…
>390
GGTACTCCTATTTCATTTCTTTGAACCTCTTGAAATTATGGGAACTTGTAGATAGTTTTGGCTGATGGAACAGAGGTGCT GACATCAGTTGTTTTATCAAATGCAACTCCATATAGAACATTTGTGGTAAGAGCTACTCAGAATATATAACAATGTGAAG ATATA---CCTGTTCCAATTTTGTAGACACAATGAAACAAATATTTGTACACTAATATATGGTTTCCTTTTCAGGACCTAGTG CCTGCCAATGTTCTTCCAGACAACTTCCTCTCTGCTATAAAAACTGCAGATTATAGCTCTGTAAGAACGTACTTTGAAGC ATAACATAATAAATAAGTGTTATAATATTGATTGATAACAATGTAATATGATTCTGTGGAGAGCAGGCAACA…
>512
GGTACTCCTATTTTATTTCTTTGAACCTCTTGAAATTATGGGAACTTGTAGATAGTTTTGGCTGATGGAACAGAGGTGCT CACATCAGTTGTTTTATCAAATGCAACTCCATATAGAACATTTGTGGTAAGAGCTACTCAGAATATATAACAATGTGAAG ATATA---CCTGTTCCAATTTTGTAGACACAATGAAACAAATATTTGTACACTAATATATGGTTTCCTTTTCAGGACCTAGTG CCTGCCAATGTTCTTCCAGACAACTTCCTCTCTGCTATAAAAACTGCAGATTATAGCTCTGTAAGAACGTACTTTGAAGC ATAACATAATAAATAAGTGTTATAATATTGATTGATAACAATGTAATATGATTCTGTGGAGAGCAGGCAACA…
>513
GGTACTCCTATTTTATTTCTTTGAACCTCTTGAAATTATGGGAACTTGTAGATAGTTTTGGCTGATGGAACAGAGGTGCT CACATCAGTTGTTTTATCAAATGCAACTCCATATAGAACATTTGTGGTAAGAGCTACTCAGAATATATAACAATGTGAAG ATATA---CCTGTTCCAATTTTGTAGACACAATGAAACAAATATTTGTACACTAATATATGGTTTCCTTTTCAGGACCTAGTG CCTGCCAATGTTCTTCCAGACAACTTCCTCTCTGCTATAAAAACTGCAGATTATAGCTCTGTAAGAACGTACTTTGAAGC ATAACATAATAAATAAGTGTTATAATATTGATTGATAACAATGTAATATGATTCTGTGGAGAGCAGGCAACA…
>623
GGTACTCCTATTTTATTTCTTTGAACCTCTTGAAATTATGGGAACTTGTAGATAGTTTTGGCTGATGGAACAGAGGTGCT CACATCAGTTGTTTTATCAAATGCAACTCCATATAGAACATTTGTGGTAAGAGCTACTCAGAATATATAACAATGTGAAG ATATA---CCTGTTCCAATTTTGTAGACACAATGAAACAAATATTTGTACACTAATATATGGTTTCCTTTTCAGGACCTAGTG CCTGCCAATGTTCTTCCAGACAACTTCCTCTCTGCTATAAAAACTGCAGATTATAGCTCTGTAAGAACGTACTTTGAAGC ATAACATAATAAATAAGTGTTATAATATTGATTGATAACAATGTAATATGATTCTGTGGAGAGCAGGCAACA…
>624
GGTACTCCTATTTTATTTCTTTGAACCTCTTGAAATTATGGGAACTTGTAGATAGTTTTGGCTGATGGAACAGAGGTGCT CACATCAGTTGTTTTATCAAATGCAACTCCATATAGAACATTTGTGGTAAGAGCTACTCAGAATATATAACAATGTGAAG ATATA---CCTGTTCCAATTTTGTAGACACAATGAAACAAATATTTGTACACTAATATATGGTTTCCTTTTCAGGACCTAGTG CCTGCCAATGTTCTTCCAGACAACTTCCTCTCTGCTATAAAAACTGCAGATTATAGCTCTGTAAGAACGTACTTTGAAGC ATAACATAATAAATAAGTGTTATAATATTGATTGATAACAATGTAATATGATTCTGTGGAGAGCAGGCAACA…
>625
GGTACTCCTATTTTATTTCTTTGAACCTCTTGAAATTATGGGAACTTGTAGATAGTTTTGGCTGATGGAACAGAGGTGCT CACATCAGTTGTTTTATCAAATGCAACTCCATATAGAACATTTGTGGTAAGAGCTACTCAGAATATATAACAATGTGAAG ATATA---CCTGTTCCAATTTTGTAGACACAATGAAACAAATATTTGTACACTAATATATGGTTTCCTTTTCAGGACCTAGTG CCTGCCAATGTTCTTCCAGACAACTTCCTCTCTGCTATAAAAACTGCAGATTATAGCTCTGTAAGAACGTACTTTGAAGC ATAACATAATAAATAAGTGTTATAATATTGATTGATAACAATGTAATATGATTCTGTGGAGAGCAGGCAACA…
>626
GGTACTCCTATTTCATTTCTTTGAACCTCTTGAAATTATGGGAACTTGTAGATAGTTTTGGCTGATGGAACAGAGGTGCT GACATCAGTTGTTTTATCAAATGCAACTCCATATAGAACATTTGTGGTAAGAGCTACTCAGAATATATAACAATGTGAAG ATATA---CCTGTTCCAATTTTGTAGACACAATGAAACAAATATTTGTACACTAATATCTGGTTTCCTTTTCAGGACCTAGTG CCTGCCAATGTTCTTCCAGACAACTTCCTCTCTGCTATAAAAACTGCAGATTATAGCTCTGTAAGAACGTACTTTGAAGC ATAACATAATAAATAAGTGTTATAATATTGATTGATAACAATGTAATATGATTCTGTGGAGAGCAGGCAACA…
>627
GGTACTCCTATTTTATTTCTTTGAACCTCTTGAAATTATGGGAACTTGTAGATAGTTTTGGCTGATGGAACAGAGGTGCT CACATCAGTTGTTTTATCAAATGCAACTCCATATAGAACATTTGTGGTAAGAGCTACTCAGAATATATAACAATGTGAAG ATATA---CCTGTTCCAATTTTGTAGACACAATGAAACAAATATTTGTACACTAATATATGGTTTCCTTTTCAGGACCTAGTG CCTGCCAATGTTCTTCCAGACAACTTCCTCTCTGCTATAAAAACTGCAGATTATAGCTCTGTAAGAACGTACTTTGAAGC ATAACATAATAAATAAGTGTTATAATATTGATTGATAACAATGTAATATGATTCTGTGGAGAGCAGGCAACA…
>494
GGTACTCCTATTTCATTTCTTTGAACCTCTTGAAATTATGGGAACTTGTAGATAGTATTGGCTGATGGAACAGAGGTGCTGACATCAGTTGTTTTATCAAATGCAACTCCATATAGAACATTTGTGGTAAGAGCTACTCAGAATATATAACAATGTGAAGATATA---CCTGTTCCAATTTTGTAGACACAATGAAACAAATATTTGTACACTAATATCTGGTTTCCTTTTCAGGACCTAGTGCCTGCCAATGTTCTTCCAGACAACTTCCTCTCTGCTATAAAAACTGCAGATTATAGCTCTGTAAGAACGTACTTTGAAGCATAACATAATAAATAAGTGTTATAATATTGATTGATAACAATGTAATATGATTCTGTGGAGAGCAGGCAACAACGA…
