# Supplementary material for: Genetic structure and isolation by altitude in rice landraces of Yunnan, China revealed by nucleotide and microsatellite marker polymorphisms
Source: PLoS One. 2017 Apr 19;12(4):e0175731. doi: 10.1371/journal.pone.0175731 (PMC5396909; doi:10.1371/journal.pone.0175731)
Supplement: S6 Dataset — (TXT) [file pone.0175731.s019.txt]

>521	
GTAGCAACTTGAACGCGACGGAGGACGTACGTATCTCTCAGTGCACAAGATAAATGCATG TGATCCATCGATCGGCAGGGCATGGCCGAGCTGTGCACCTAGCTAATTAAAGCAAAGTAA ATACGACTGGAGTAGCTGTAATTTGCAAGAGGAGCATGTCTGCATGTGCCAGTCCGATCG ACTCCGAGCGCAGATCATGATCTTGCGGAAAACGACCCGCACATCTCTATCTCTGTGTGT GTGCAAGAACTGCATGCAACAACGACCCGGGACACAAGGAAGACCAGCAGCTTAGCTACA CATATGAAGAAATTTGACTCTGTCGATCGGGACAGCCGGAGGGAGACTGGCAGGCAGATC AGGGGTGCAGAGGCACCATTTAATCGATCGGCCATTCCTTCCGATATGCTGCTGCTGCTG CTGCACGTCTTGCTTCTTCATTCCCAGCGAGCGGAGGGCGGCAATATGATATGACCAGCA CCATCTTCGATCGATTCTACGGGTACGTAAATGCAGATTTGATCGACGCACTACTTTCTA GTAGTAATGTTGCTCCAATTCTTGCTTAATCAACCCATTTCCTTTCATACGTTTGACTGC CTGCC-TGCCCCTGAGCAAGCAAGAAA 
>522	
GTAACAACTTGAACGCGACGGAGGACGTACGTATCTCTCAGTGCACAAGATAAATGCATG TGATCCATCGATCGGCAGGGCATGGCCGAGCTGTGCACCTAGCAAATTAAAGCAAAGTAA ATACGACTGGAGTAGCTGTAATTTGCAAGAGGAGCATGTCTGCATGTGCCAGTCCGATCG ACTCCGAGCGCAGATCATGATCTTGCGGAAAACGACCCGCACATCTCTATCTCTGTGTGT GTGCAAGAACTGCATGCAACAACGACCCGGGACACAAGGAAGACCAGCAGCTTAGCTACA CATATGAAGAAATTTGACTCTGTCGATCGGGACAGCCGGAGGGAGACTGGCAGGCAGATC AGGGGTGCAGAGGCACCATTTAATCGATCGGCCATTCCTTTCGATATGCTGCTGCTGCTG CTGCACGTCTTGCTTCTTCATTCCCAGCGAGCGGAGGGCGGCAATATGATATGACCAGCA CCATCTTCGATCGATTCTACGGGTACGTAAATGCAGATTTGATCGATGCACTACTTTCTA GTAGTAATGTTGCTCCAATTCTTGCTTAATCAACCCATTTCCTTTCCTACGTTTGACTGC CTGCC-TGCCCCTGAGCAAGCAAGAAA 
>530	
GTAGCAACTTGAACGCGACGGAGGACGTACGTATCTCTCAGTGCACAAGATAAATGCATG TGATCCATCGATCGGCAGGGCATGGCCGAGCTGTGCACCTAGCTAATTAAAGCAAAGTAA ATACGACTGGAGTAGCTGTAATTTGCAAGAGGAGCATGTCTGCATGTGCCAGTCCGATCG ACTCCGAGCGCAGATCATGATCTTGCGGAAAACGACCCGCACATCTCTATCTCTGTGTGT GTGCAAGAACTGCATGCAACAACGACCCGGGACACAAGGAAGACCAGCAGCTTAGCTACA CATATGAAGAAATTTGACTCTGTCGATCGGGACAGCCGGAGGGAGACTGGCAGGCAGATC AGGGGTGCAGAGGCACCATTTAATCGATCGGCCATTCCTTCCGATATGCTGCTGCTGCTG CTGCACGTCTTGCTTCTTCATTCCCAGCGAGCGGAGGGCGGCAATATGATATGACCAGCA CCATCTTCGATCGATTCTACGGGTACGTAAATGCAGATTTGATCGACGCACTACTTTCTA GTAGTAATGTTGCTCCAATTCTTGCTTAATCAACCCATTTCCTTTCATACGTTTGACTGC CTGCC-TGCCCCTGAGCAAGCAAGAAA 
>531	
GTAGCAACTTGAACGCGACGGAGGACGTACGTATCTCTCAGTGCACAAGATAAATGCATG TGATCCATCGATCGGCAGGGCATGGCCGAGCTGTGCACCTAGCTAATTAAAGCAAAGTAA ATACGACTGGAGTAGCTGTAATTTGCAAGAGGAGCATGTCTGCATGTGCCAGTCCGATCG ACTCCGAGCGCAGATCATGATCTTGCGGAAAACGACCCGCACATCTCTATCTCTGTGTGT GTGCAAGAACTGCATGCAACAACGACCCGGGACACAAGGAAGACCAGCAGCTTAGCTACA CATATGAAGAAATTTGACTCTGTCGATCGGGACAGCCGGAGGGAGACTGGCAGGCAGATC AGGGGTGCAGAGGCACCATTTAATCGATCGGCCATTCCTTCCGATATGCTGCTGCTGCTG CTGCACGTCTTGCTTCTTCATTCCCAGCGAGCGGAGGGCGGCAATATGATATGACCAGCA CCATCTTCGATCGATTCTACGGGTACGTAAATGCAGATTTGATCGACGCACTACTTTCTA GTAGTAATGTTGCTCCAATTCTTGCTTAATCAACCCATTTCCTTTCATACGTTTGACTGC CTGCC-TGCCCCTGAGCAAGCAAGAAA 
>532	
GTAGCAACTTGAACGCGACGGAGGACGTACGTATCTCTCAGTGCACAAGATAAATGCATG TGATCCATCGATCGGCAGGGCATGGCCGAGCTGTGCACCTAGCTAATTAAAGCAAAGTAA ATACGACTGGAGTAGCTGTAATTTGCAAGAGGAGCATGTCTGCATGTGCCAGTCCGATCG ACTCCGAGCGCAGATCATGATCTTGCGGAAAACGACCCGCACATCTCTATCTCTGTGTGT GTGCAAGAACTGCATGCAACAACGACCCGGGACACAAGGAAGACCAGCAGCTTAGCTACA CATATGAAGAAATTTGACTCTGTCGATCGGGACAGCCGGAGGGAGACTGGCAGGCAGATC AGGGGTGCAGAGGCACCATTTAATCGATCGGCCATTCCTTCCGATATGCTGCTGCTGCTG CTGCACGTCTTGCTTCTTCATTCCCAGCGAGCGGAGGGCGGCAATATGATATGACCAGCA CCATCTTCGATCGATTCTACGGGTACGTAAATGCAGATTTGATCGACGCACTACTTTCTA GTAGTAATGTTGCTCCAATTCTTGCTTAATCAACCCATTTCCTTTCATACGTTTGACTGC CTGCC-TGCCCCTGAGCAAGCAAGAAA 
>567	
GTAGCAACTTGAACGCGACGGAGGACGTACGTATCTCTCAGTGCACAAGATAAATGCATG TGATCCATCGATCGGCAGGGCATGGCCGAGCTGTGCACCTAGCTAATTAAAGCAAAGTAA ATACGACTGGAGTAGCTGTAATTTGCAAGAGGAGCATGTCTGCATGTGCCAGTCCGATCG ACTCCGAGCGCAGATCATGATCTTGCGGAAAACGACCCGCACATCTCTATCTCTGTGTGT GTGCAAGAACTGCATGCAACAACGACCCGGGACACAAGGAAGACCAGCAGCTTAGCTACA CATATGAAGAAATTTGACTCTGTCGATCGGGACAGCCGGAGGGAGACTGGCAGGCAGATC AGGGGTGCAGAGGCACCATTTAATCGATCGGCCATTCCTTCCGATATGCTGCTGCTGCTG CTGCACGTCTTGCTTCTTCATTCCCAGCGAGCGGAGGGCGGCAATATGATATGACCAGCA CCATCTTCGATCGATTCTACGGGTACGTAAATGCAGATTTGATCGACGCACTACTTTCTA GTAGTAATGTTGCTCCAATTCTTGCTTAATCAACCCATTTCCTTTCATACGTTTGACTGC CTGCC-TGCCCCTGAGCAAGCAAGAAA 
>587	
GTAGCAACTTGAACGCGACGGAGGACGTACGTATCTCTCAGTGCACAAGATAAATGCATG TGATCCATCGATCGGCAGGGCATGGCCGAGCTGTGCACCTAGCTAATTAAAGCAAAGTAA ATACGACTGGAGTAGCTGTAATTTGCAAGAGGAGCATGTCTGCATGTGCCAGTCCGATCG ACTCCGAGCGCAGATCATGATCTTGCGGAAAACGACCCGCACATCTCTATCTCTGTGTGT GTGCAAGAACTGCATGCAACAACGACCCGGGACACAAGGAAGACCAGCAGCTTAGCTACA CATATGAAGAAATTTGACTCTGTCGATCGGGACAGCCGGAGGGAGACTGGCAGGCAGATC AGGGGTGCAGAGGCACCATTTAATCGATCGGCCATTCCTTCCGATATGCTGCTGCTGCTG CTGCACGTCTTGCTTCTTCATTCCCAGCGAGCGGAGGGCGGCAATATGATATGACCAGCA CCATCTTCGATCGATTCTACGGGTACGTAAATGCAGATTTGATCGACGCACTACTTTCTA GTAGTAATGTTGCTCCAATTCTTGCTTAATCAACCCATTTCCTTTCATACGTTTGACTGC CTGCC-TGCCCCTGAGCAAGCAAGAAA 
>588	
GTAACAACTTGAACGCGACGGAGGACGTACGTATCTCTCAGTGCACAAGATAAATGCATG TGATCCATCGATCGGCAGGGCATGGCCGAGCTGTGCACCTAGCAAATTAAAGCAAAGTAA ATACGACTGGAGTAGCTGTAATTTGCAAGAGGAGCATGTCTGCATGTGCCAGTCCGATCG ACTCCGAGCGCAGATCATGATCTTGCGGAAAACGACCCGCACATCTCTATCTCTGTGTGT GTGCAAGAACTGCATGCAACAACGACCCGGGACACAAGGAAGACCAGCAGCTTAGCTACA CATATGAAGAAATTTGACTCTGTCGATCGGGACAGCCGGAGGGAGACTGGCAGGCAGATC AGGGGTGCAGAGGCACCATTTAATCGATCGGCCATTCCTTTCGATATGCTGCTGCTGCTG CTGCACGTCTTGCTTCTTCATTCCCAGCGAGCGGAGGGCGGCAATATGATATGACCAGCA CCATCTTCGATCGATTCTACGGGTACGTAAATGCAGATTTGATCGATGCACTACTTTCTA GTAGTAATGTTGCTCCAATTCTTGCTTAATCAACCCATTTCCTTTCCTACGTTTGACTGC CTGCC-TGCCCCTGAGCAAGCAAGAAA 
>589	
GTAACAACTTGAACGCGACGGAGGACGTACGTATCTCTCAGTGCACAAGATAAATGCATG TGATCCATCGATCGGCAGGGCATGGCCGAGCTGTGCACCTAGCAAATTAAAGCAAAGTAA ATACGACTGGAGTAGCTGTAATTTGCAAGAGGAGCATGTCTGCATGTGCCAGTCCGATCG ACTCCGAGCGCAGATCATGATCTTGCGGAAAACGACCCGCACATCTCTATCTCTGTGTGT GTGCAAGAACTGCATGCAACAACGACCCGGGACACAAGGAAGACCAGCAGCTTAGCTACA CATATGAAGAAATTTGACTCTGTCGATCGGGACAGCCGGAGGGAGACTGGCAGGCAGATC AGGGGTGCAGAGGCACCATTTAATCGATCGGCCATTCCTTTCGATATGCTGCTGCTGCTG CTGCACGTCTTGCTTCTTCATTCCCAGCGAGCGGAGGGCGGCAATATGATATGACCAGCA CCATCTTCGATCGATTCTACGGGTACGTAAATGCAGATTTGATCGATGCACTACTTTCTA GTAGTAATGTTGCTCCAATTCTTGCTTAATCAACCCATTTCCTTTCCTACGTTTGACTGC CTGCC-TGCCCCTGAGCAAGCAAGAAA 
>635	
GTAGCAACTTGAACGCGACGGAGGACGTACGTATCTCTCAGTGCACAAGATAAATGCATG TGATCCATCGATCGGCAGGGCATGGCCGAGCTGTGCACCTAGCTAATTAAAGCAAAGTAA ATACGACTGGAGTAGCTGTAATTTGCAAGAGGAGCATGTCTGCATGTGCCAGTCCGATCG ACTCCGAGCGCAGATCATGATCTTGCGGAAAACGACCCGCACATCTCTATCTCTGTGTGT GTGCAAGAACTGCATGCAACAACGACCCGGGACACAAGGAAGACCAGCAGCTTAGCTACA CATATGAAGAAATTTGACTCTGTCGATCGGGACAGCCGGAGGGAGACTGGCAGGCAGATC AGGGGTGCAGAGGCACCATTTAATCGATCGGCCATTCCTTCCGATATGCTGCTGCTGCTG CTGCACGTCTTGCTTCTTCATTCCCAGCGAGCGGAGGGCGGCAATATGATATGACCAGCA CCATCTTCGATCGATTCTACGGGTACGTAAATGCAGATTTGATCGACGCACTACTTTCTA GTAGTAATGTTGCTCCAATTCTTGCTTAATCAACCCATTTCCTTTCATACGTTTGACTGC CTGCC-TGCCCCTGAGCAAGCAAGAAA 
>439	
GTAACAACTTGAACGCGACGGAGGACGTACGTATCTCTCAGTGCACAAGATAAATGCATG TGATCCATCGATCGGCAGGGCATGGCCGAGCTGTGCACCTAGCAAATTAAAGCAAAGTAA ATACGACTGGAGTAGCTGTAATTTGCAAGAGGAGCATGTCTGCATGTGCCAGTCCGATCG ACTCCGAGCGCAGATCATGATCTTGCGGAAAACGACCCGCACATCTCTATCTCTGTGTGT GTGCAAGAACTGCATGCAACAACGACCCGGGACACAAGGAAGACCAGCAGCTTAGCTACA CATATGAAGAAATTTGACTCTGTCGATCGGGACAGCCGGAGGGAGACTGGCAGGCAGATC AGGGGTGCAGAGGCACCATTTAATCGATCGGCCATTCCTTTCGATATGCTGCTGCTGCTG CTGCACGTCTTGCTTCTTCATTCCCAGCGAGCGGAGGGCGGCAATATGATATGACCAGCA CCATCTTCGATCGATTCTACGGGTACGTAAATGCAGATTTGATCGATGCACTACTTTCTA GTAGTAATGTTGCTCCAATTCTTGCTTAATCAACCCATTTCCTTTCCTACGTTTGACTGC CTGCC-TGCCCCTGAGCAAGCAAGAAA 
>440	
GTAGCAACTTGAACGCGACGGAGGACGTACGTATCTCTCAGTGCACAAGATAAATGCATG TGATCCATCGATCGGCAGGGCATGGCCGAGCTGTGCACCTAGCTAATTAAAGCAAAGTAA ATACGACTGGAGTAGCTGTAATTTGCAAGAGGAGCATGTCTGCATGTGCCAGTCCGATCG ACTCCGAGCGCAGATCATGATCTTGCGGAAAACGACCCGCACATCTCTATCTCTGTGTGT GTGCAAGAACTGCATGCAACAACGACCCGGGACACAAGGAAGACCAGCAGCTTAGCTACA CATATGAAGAAATTTGACTCTGTCGATCGGGACAGCCGGAGGGAGACTGGCAGGCAGATC AGGGGTGCAGAGGCACCATTTAATCGATCGGCCATTCCTTCCGATATGCTGCTGCTGCTG CTGCACGTCTTGCTTCTTCATTCCCAGCGAGCGGAGGGCGGCAATATGATATGACCAGCA CCATCTTCGATCGATTCTACGGGTACGTAAATGCAGATTTGATCGACGCACTACTTTCTA GTAGTAATGTTGCTCCAATTCTTGCTTAATCAACCCATTTCCTTTCATACGTTTGACTGC CTGCC-TGCCCCTGAGCAAGCAAGAAA 
>451	
GTAGCAACTTGAACGCGACGGAGGACGTACGTATCTCTCAGTGCACAAGATAAATGCATG TGATCCATCGATCGGCAGGGCATGGCCGAGCTGTGCACCTAGCTAATTAAAGCAAAGTAA ATACGACTGGAGTAGCTGTAATTTGCAAGAGGAGCATGTCTGCATGTGCCAGTCCGATCG ACTCCGAGCGCAGATCATGATCTTGCGGAAAACGACCCGCACATCTCTATCTCTGTGTGT GTGCAAGAACTGCATGCAACAACGACCCGGGACACAAGGAAGACCAGCAGCTTAGCTACA CATATGAAGAAATTTGACTCTGTCGATCGGGACAGCCGGAGGGAGACTGGCAGGCAGATC AGGGGTGCAGAGGCACCATTTAATCGATCGGCCATTCCTTCCGATATGCTGCTGCTGCTG CTGCACGTCTTGCTTCTTCATTCCCAGCGAGCGGAGGGCGGCAATATGATATGACCAGCA CCATCTTCGATCGATTCTACGGGTACGTAAATGCAGATTTGATCGACGCACTACTTTCTA GTAGTAATGTTGCTCCAATTCTTGCTTAATCAACCCATTTCCTTTCATACGTTTGACTGC CTGCC-TGCCCCTGAGCAAGCAAGAAA 
>481	
GTAACAACTTGAACGCGACGGAGGACGTACGTATCTCTCAGTGCACAAGATAAATGCATG TGATCCATCGATCGGCAGGGCATGGCCGAGCTGTGCACCTAGCAAATTAAAGCAAAGTAA ATACGACTGGAGTAGCTGTAATTTGCAAGAGGAGCATGTCTGCATGTGCCAGTCCGATCG ACTCCGAGCGCAGATCATGATCTTGCGGAAAACGACCCGCACATCTCTATCTCTGTGTGT GTGCAAGAACTGCATGCAACAACGACCCGGGACACAAGGAAGACCAGCAGCTTAGCTACA CATATGAAGAAATTTGACTCTGTCGATCGGGACAGCCGGAGGGAGACTGGCAGGCAGATC AGGGGTGCAGAGGCACCATTTAATCGATCGGCCATTCCTTTCGATATGCTGCTGCTGCTG CTGCACGTCTTGCTTCTTCATTCCCAGCGAGCGGAGGGCGGCAATATGATATGACCAGCA CCATCTTCGATCGATTCTACGGGTACGTAAATGCAGATTTGATCGATGCACTACTTTCTA GTAGTAATGTTGCTCCAATTCTTGCTTAATCAACCCATTTCCTTTCCTACGTTTGACTGC CTGCC-TGCCCCTGAGCAAGCAAGAAA 
>486	
GTAACAACTTGAACGCGACGGAGGACGTACGTATCTCTCAGTGCACAAGATAAATGCATG TGATCCATCGATCGGCAGGGCATGGCCGAGCTGTGCACCTAGCAAATTAAAGCAAAGTAA ATACGACTGGAGTAGCTGTAATTTGCAAGAGGAGCATGTCTGCATGTGCCAGTCCGATCG ACTCCGAGCGCAGATCATGATCTTGCGGAAAACGACCCGCACATCTCTATCTCTGTGTGT GTGCAAGAACTGCATGCAACAACGACCCGGGACACAAGGAAGACCAGCAGCTTAGCTACA CATATGAAGAAATTTGACTCTGTCGATCGGGACAGCCGGAGGGAGACTGGCAGGCAGATC AGGGGTGCAGAGGCACCATTTAATCGATCGGCCATTCCTTTCGATATGCTGCTGCTGCTG CTGCACGTCTTGCTTCTTCATTCCCAGCGAGCGGAGGGCGGCAATATGATATGACCAGCA CCATCTTCGATCGATTCTACGGGTACGTAAATGCAGATTTGATCGATGCACTACTTTCTA GTAGTAATGTTGCTCCAATTCTTGCTTAATCAACCCATTTCCTTTCCTACGTTTGACTGC CTGCC-TGCCCCTGAGCAAGCAAGAAA 
>501	
GTAACAACTTGAACGCGACGGAGGACGTACGTATCTCTCAGTGCACAAGATAAATGCATG TGATCCATCGATCGGCAGGGCATGGCCGAGCTGTGCACCTAGCAAATTAAAGCAAAGTAA ATACGACTGGAGTAGCTGTAATTTGCAAGAGGAGCATGTCTGCATGTGCCAGTCCGATCG ACTCCGAGCGCAGATCATGATCTTGCGGAAAACGACCCGCACATCTCTATCTCTGTGTGT GTGCAAGAACTGCATGCAACAACGACCCGGGACACAAGGAAGACCAGCAGCTTAGCTACA CATATGAAGAAATTTGACTCTGTCGATCGGGACAGCCGGAGGGAGACTGGCAGGCAGATC AGGGGTGCAGAGGCACCATTTAATCGATCGGCCATTCCTTTCGATATGCTGCTGCTGCTG CTGCACGTCTTGCTTCTTCATTCCCAGCGAGCGGAGGGCGGCAATATGATATGACCAGCA CCATCTTCGATCGATTCTACGGGTACGTAAATGCAGATTTGATCGATGCACTACTTTCTA GTAGTAATGTTGCTCCAATTCTTGCTTAATCAACCCATTTCCTTTCCTACGTTTGACTGC CTGCC-TGCCCCTGAGCAAGCAAGAAA 
>561	
GTAGCAACTTGAACGCGACGGAGGACGTACGTATCTCTCAGTGCACAAGATAAATGCATG TGATCCATCGATCGGCAGGGCATGGCCGAGCTGTGCACCTAGCTAATTAAAGCAAAGTAA ATACGACTGGAGTAGCTGTAATTTGCAAGAGGAGCATGTCTGCATGTGCCAGTCCGATCG ACTCCGAGCGCAGATCATGATCTTGCGGAAAACGACCCGCACATCTCTATCTCTGTGTGT GTGCAAGAACTGCATGCAACAACGACCCGGGACACAAGGAAGACCAGCAGCTTAGCTACA CATATGAAGAAATTTGACTCTGTCGATCGGGACAGCCGGAGGGAGACTGGCAGGCAGATC AGGGGTGCAGAGGCACCATTTAATCGATCGGCCATTCCTTCCGATATGCTGCTGCTGCTG CTGCACGTCTTGCTTCTTCATTCCCAGCGAGCGGAGGGCGGCAATATGATATGACCAGCA CCATCTTCGATCGATTCTACGGGTACGTAAATGCAGATTTGATCGACGCACTACTTTCTA GTAGTAATGTTGCTCCAATTCTTGCTTAATCAACCCATTTCCTTTCATACGTTTGACTGC CTGCC-TGCCCCTGAGCAAGCAAGAAA 
>582	
GTAACAACTTGAACGCGACGGAGGACGTACGTATCTCTCAGTGCACAAGATAAATGCATG TGATCCATCGATCGGCAGGGCATGGCCGAGCTGTGCACCTAGCAAATTAAAGCAAAGTAA ATACGACTGGAGTAGCTGTAATTTGCAAGAGGAGCATGTCTGCATGTGCCAGTCCGATCG ACTCCGAGCGCAGATCATGATCTTGCGGAAAACGACCCGCACATCTCTATCTCTGTGTGT GTGCAAGAACTGCATGCAACAACGACCCGGGACACAAGGAAGACCAGCAGCTTAGCTACA CATATGAAGAAATTTGACTCTGTCGATCGGGACAGCCGGAGGGAGACTGGCAGGCAGATC AGGGGTGCAGAGGCACCATTTAATCGATCGGCCATTCCTTTCGATATGCTGCTGCTGCTG CTGCACGTCTTGCTTCTTCATTCCCAGCGAGCGGAGGGCGGCAATATGATATGACCAGCA CCATCTTCGATCGATTCTACGGGTACGTAAATGCAGATTTGATCGATGCACTACTTTCTA GTAGTAATGTTGCTCCAATTCTTGCTTAATCAACCCATTTCCTTTCCTACGTTTGACTGC CTGCC-TGCCCCTGAGCAAGCAAGAAA 
>583	
GTAACAACTTGAACGCGACGGAGGACGTACGTATCTCTCAGTGCACAAGATAAATGCATG TGATCCATCGATCGGCAGGGCATGGCCGAGCTGTGCACCTAGCAAATTAAAGCAAAGTAA ATACGACTGGAGTAGCTGTAATTTGCAAGAGGAGCATGTCTGCATGTGCCAGTCCGATCG ACTCCGAGCGCAGATCATGATCTTGCGGAAAACGACCCGCACATCTCTATCTCTGTGTGT GTGCAAGAACTGCATGCAACAACGACCCGGGACACAAGGAAGACCAGCAGCTTAGCTACA CATATGAAGAAATTTGACTCTGTCGATCGGGACAGCCGGAGGGAGACTGGCAGGCAGATC AGGGGTGCAGAGGCACCATTTAATCGATCGGCCATTCCTTTCGATATGCTGCTGCTGCTG CTGCACGTCTTGCTTCTTCATTCCCAGCGAGCGGAGGGCGGCAATATGATATGACCAGCA CCATCTTCGATCGATTCTACGGGTACGTAAATGCAGATTTGATCGATGCACTACTTTCTA GTAGTAATGTTGCTCCAATTCTTGCTTAATCAACCCATTTCCTTTCCTACGTTTGACTGC CTGCC-TGCCCCTGAGCAAGCAAGAAA 
>584	
GTAACAACTTGAACGCGACGGAGGACGTACGTATCTCTCAGTGCACAAGATAAATGCATG TGATCCATCGATCGGCAGGGCATGGCCGAGCTGTGCACCTAGCAAATTAAAGCAAAGTAA ATACGACTGGAGTAGCTGTAATTTGCAAGAGGAGCATGTCTGCATGTGCCAGTCCGATCG ACTCCGAGCGCAGATCATGATCTTGCGGAAAACGACCCGCACATCTCTATCTCTGTGTGT GTGCAAGAACTGCATGCAACAACGACCCGGGACACAAGGAAGACCAGCAGCTTAGCTACA CATATGAAGAAATTTGACTCTGTCGATCGGGACAGCCGGAGGGAGACTGGCAGGCAGATC AGGGGTGCAGAGGCACCATTTAATCGATCGGCCATTCCTTTCGATATGCTGCTGCTGCTG CTGCACGTCTTGCTTCTTCATTCCCAGCGAGCGGAGGGCGGCAATATGATATGACCAGCA CCATCTTCGATCGATTCTACGGGTACGTAAATGCAGATTTGATCGATGCACTACTTTCTA GTAGTAATGTTGCTCCAATTCTTGCTTAATCAACCCATTTCCTTTCCTACGTTTGACTGC CTGCC-TGCCCCTGAGCAAGCAAGAAA 
>585	
GTAGCAACTTGAACGCGACGGAGGACGTACGTATCTCTCAGTGCACAAGATAAATGCATG TGATCCATCGATCGGCAGGGCATGGCCGAGCTGTGCACCTAGCTAATTAAAGCAAAGTAA ATACGACTGGAGTAGCTGTAATTTGCAAGAGGAGCATGTCTGCATGTGCCAGTCCGATCG ACTCCGAGCGCAGATCATGATCTTGCGGAAAACGACCCGCACATCTCTATCTCTGTGTGT GTGCAAGAACTGCATGCAACAACGACCCGGGACACAAGGAAGACCAGCAGCTTAGCTACA CATATGAAGAAATTTGACTCTGTCGATCGGGACAGCCGGAGGGAGACTGGCAGGCAGATC AGGGGTGCAGAGGCACCATTTAATCGATCGGCCATTCCTTCCGATATGCTGCTGCTGCTG CTGCACGTCTTGCTTCTTCATTCCCAGCGAGCGGAGGGCGGCAATATGATATGACCAGCA CCATCTTCGATCGATTCTACGGGTACGTAAATGCAGATTTGATCGACGCACTACTTTCTA GTAGTAATGTTGCTCCAATTCTTGCTTAATCAACCCATTTCCTTTCATACGTTTGACTGC CTGCC-TGCCCCTGAGCAAGCAAGAAA 
>592	
GTAGCAACTTGAACGCGACGGAGGACGTACGTATCTCTCAGTGCACAAGATAAATGCATG TGATCCATCGATCGGCAGGGCATGGCCGAGCTGTGCACCTAGCTAATTAAAGCAAAGTAA ATACGACTGGAGTAGCTGTAATTTGCAAGAGGAGCATGTCTGCATGTGCCAGTCCGATCG ACTCCGAGCGCAGATCATGATCTTGCGGAAAACGACCCGCACATCTCTATCTCTGTGTGT GTGCAAGAACTGCATGCAACAACGACCCGGGACACAAGGAAGACCAGCAGCTTAGCTACA CATATGAAGAAATTTGACTCTGTCGATCGGGACAGCCGGAGGGAGACTGGCAGGCAGATC AGGGGTGCAGAGGCACCATTTAATCGATCGGCCATTCCTTCCGATATGCTGCTGCTGCTG CTGCACGTCTTGCTTCTTCATTCCCAGCGAGCGGAGGGCGGCAATATGATATGACCAGCA CCATCTTCGATCGATTCTACGGGTACGTAAATGCAGATTTGATCGACGCACTACTTTCTA GTAGTAATGTTGCTCCAATTCTTGCTTAATCAACCCATTTCCTTTCATACGTTTGACTGC CTGCC-TGCCCCTGAGCAAGCAAGAAA 
>599	
GTAGCA-CTTGAACGCGACGGAGGACGTACGTATCTCTCAGTGCACAAGATAAATGCATG TGATCCATCGATCGGCAGGGCATGGCCGAGCTGTGCACCTAGCAAATTAAAGCAAAGTAA ATACGACTGGAGTAGCTGTAATTTGCAAGAGGAGCATGTCTGCATGTGCCAGTCCGATCG ACTCCGAGCGCAGATCATGATCTTGCGGAAAACGACCCGCACATCTCTATCTCTGTGTGT GTGCAAGAACTGCATGCAACAACGACCCGGGACACAAGGAAGACCAGCAGCTTAGCTACA CATATGAAGAAATTTGACTCTGTCGATCGGGACAGCCGGAGGGAGACTGGCAGGCAGATC AGGGGTGCAGAGGCACCATTTAATCGATCGGCCATTCCTTCCGATATGCTGCTGCTGCTG CTGCACGTCTTGCTTCTTCATTCCCAGCGAGCGGAGGGCGGCAATATGATATGACCAGCA CCATCTTCGATCGATTCTACGGGTACGTAAATGCAGATTTGATCGATGCACTACTTTCTA GTAGTAATGTTGCTCCAATTCTTGCTTAATCAACCCATTTCCTTTCCTACGTTTGACTGC CTGCC-TGCCCCTGAGCAAGCAAGAAA 
>610	
GTAGCAACTTGAACGCGACGGAGGACGTACGTATCTCTCAGTGCACAAGATAAATGCATG TGATCCATCGATCGGCAGGGCATGGCCGAGCTGTGCACCTAGCTAATTAAAGCAAAGTAA ATACGACTGGAGTAGCTGTAATTTGCAAGAGGAGCATGTCTGCATGTGCCAGTCCGATCG ACTCCGAGCGCAGATCATGATCTTGCGGAAAACGACCCGCACATCTCTATCTCTGTGTGT GTGCAAGAACTGCATGCAACAACGACCCGGGACACAAGGAAGACCAGCAGCTTAGCTACA CATATGAAGAAATTTGACTCTGTCGATCGGGACAGCCGGAGGGAGACTGGCAGGCAGATC AGGGGTGCAGAGGCACCATTTAATCGATCGGCCATTCCTTCCGATATGCTGCTGCTGCTG CTGCACGTCTTGCTTCTTCATTCCCAGCGAGCGGAGGGCGGCAATATGATATGACCAGCA CCATCTTCGATCGATTCTACGGGTACGTAAATGCAGATTTGATCGACGCACTACTTTCTA GTAGTAATGTTGCTCCAATTCTTGCTTAATCAACCCATTTCCTTTCATACGTTTGACTGC CTGCC-TGCCCCTGAGCAAGCAAGAAA 
>611	
GTAGCAACTTGAACGCGACGGAGGACGTACGTATCTCTCAGTGCACAAGATAAATGCATG TGATCCATCGATCGGCAGGGCATGGCCGAGCTGTGCACCTAGCTAATTAAAGCAAAGTAA ATACGACTGGAGTAGCTGTAATTTGCAAGAGGAGCATGTCTGCATGTGCCAGTCCGATCG ACTCCGAGCGCAGATCATGATCTTGCGGAAAACGACCCGCACATCTCTATCTCTGTGTGT GTGCAAGAACTGCATGCAACAACGACCCGGGACACAAGGAAGACCAGCAGCTTAGCTACA CATATGAAGAAATTTGACTCTGTCGATCGGGACAGCCGGAGGGAGACTGGCAGGCAGATC AGGGGTGCAGAGGCACCATTTAATCGATCGGCCATTCCTTCCGATATGCTGCTGCTGCTG CTGCACGTCTTGCTTCTTCATTCCCAGCGAGCGGAGGGCGGCAATATGATATGACCAGCA CCATCTTCGATCGATTCTACGGGTACGTAAATGCAGATTTGATCGACGCACTACTTTCTA GTAGTAATGTTGCTCCAATTCTTGCTTAATCAACCCATTTCCTTTCATACGTTTGACTGC CTGCC-TGCCCCTGAGCAAGCAAGAAA 
>613	
GTAGCAACTTGAACGCGACGGAGGACGTACGTATCTCTCAGTGCACAAGATAAATGCATG TGATCCATCGATCGGCAGGGCATGGCCGAGCTGTGCACCTAGCTAATTAAAGCAAAGTAA ATACGACTGGAGTAGCTGTAATTTGCAAGAGGAGCATGTCTGCATGTGCCAGTCCGATCG ACTCCGAGCGCAGATCATGATCTTGCGGAAAACGACCCGCACATCTCTATCTCTGTGTGT GTGCAAGAACTGCATGCAACAACGACCCGGGACACAAGGAAGACCAGCAGCTTAGCTACA CATATGAAGAAATTTGACTCTGTCGATCGGGACAGCCGGAGGGAGACTGGCAGGCAGATC AGGGGTGCAGAGGCACCATTTAATCGATCGGCCATTCCTTCCGATATGCTGCTGCTGCTG CTGCACGTCTTGCTTCTTCATTCCCAGCGAGCGGAGGGCGGCAATATGATATGACCAGCA CCATCTTCGATCGATTCTACGGGTACGTAAATGCAGATTTGATCGACGCACTACTTTCTA GTAGTAATGTTGCTCCAATTCTTGCTTAATCAACCCATTTCCTTTCATACGTTTGACTGC CTGCC-TGCCCCTGAGCAAGCAAGAAA 
>422	
GTAACAACTTGAACGCGACGGAGGACGTACGTATCTCTCAGTGCACAAGATAAATGCATG TGATCCATCGATCGGCAGGGCATGGCCGAGCTGTGCACCTAGCAAATTAAAGCAAAGTAA ATACGACTGGAGTAGCTGTAATTTGCAAGAGGAGCATGTCTGCATGTGCCAGTCCGATCG ACTCCGAGCGCAGATCATGATCTTGCGGAAAACGACCCGCACATCTCTATCTCTGTGTGT GTGCAAGAACTGCATGCAACAACGACCCGGGACACAAGGAAGACCAGCAGCTTAGCTACA CATATGAAGAAATTTGACTCTGTCGATCGGGACAGCCGGAGGGAGACTGGCAGGCAGATC AGGGGTGCAGAGGCACCATTTAATCGATCGGCCATTCCTTTCGATATGCTGCTGCTGCTG CTGCACGTCTTGCTTCTTCATTCCCAGCGAGCGGAGGGCGGCAATATGATATGACCAGCA CCATCTTCGATCGATTCTACGGGTACGTAAATGCAGATTTGATCGATGCACTACTTTCTA GTAGTAATGTTGCTCCAATTCTTGCTTAATCAACCCATTTCCTTTCCTACGTTTGACTGC CTGCC-TGCCCCTGAGCAAGCAAGAAA 
>423	
GTAGCAACTTGAACGCGACGGAGGACGTACGTATCTCTCAGTGCACAAGATAAATGCATG TGATCCATCGATCGGCAGGGCATGGCCGAGCTGTGCACCTAGCTAATTAAAGCAAAGTAA ATACGACTGGAGTAGCTGTAATTTGCAAGAGGAGCATGTCTGCATGTGCCAGTCCGATCG ACTCCGAGCGCAGATCATGATCTTGCGGAAAACGACCCGCACATCTCTATCTCTGTGTGT GTGCAAGAACTGCATGCAACAACGACCCGGGACACAAGGAAGACCAGCAGCTTAGCTACA CATATGAAGAAATTTGACTCTGTCGATCGGGACAGCCGGAGGGAGACTGGCAGGCAGATC AGGGGTGCAGAGGCACCATTTAATCGATCGGCCATTCCTTCCGATATGCTGCTGCTGCTG CTGCACGTCTTGCTTCTTCATTCCCAGCGAGCGGAGGGCGGCAATATGATATGACCAGCA CCATCTTCGATCGATTCTACGGGTACGTAAATGCAGATTTGATCGACGCACTACTTTCTA GTAGTAATGTTGCTCCAATTCTTGCTTAATCAACCCATTTCCTTTCATACGTTTGACTGC CTGCC-TGCCCCTGAGCAAGCAAGAAA 
>469	
GTAGCAACTTGAACGCGACGGAGGACGTACGTATCTCTCAGTGCACAAGATAAATGCATG TGATCCATCGATCGGCAGGGCATGGCCGAGCTGTGCACCTAGCTAATTAAAGCAAAGTAA ATACGACTGGAGTAGCTGTAATTTGCAAGAGGAGCATGTCTGCATGTGCCAGTCCGATCG ACTCCGAGCGCAGATCATGATCTTGCGGAAAACGACCCGCACATCTCTATCTCTGTGTGT GTGCAAGAACTGCATGCAACAACGACCCGGGACACAAGGAAGACCAGCAGCTTAGCTACA CATATGAAGAAATTTGACTCTGTCGATCGGGACAGCCGGAGGGAGACTGGCAGGCAGATC AGGGGTGCAGAGGCACCATTTAATCGATCGGCCATTCCTTCCGATATGCTGCTGCTGCTG CTGCACGTCTTGCTTCTTCATTCCCAGCGAGCGGAGGGCGGCAATATGATATGACCAGCA CCATCTTCGATCGATTCTACGGGTACGTAAATGCAGATTTGATCGACGCACTACTTTCTA GTAGTAATGTTGCTCCAATTCTTGCTTAATCAACCCATTTCCTTTCATACGTTTGACTGC CTGCC-TGCCCCTGAGCAAGCAAGAAA 
>470	
GTAACAACTTGAACGCGACGGAGGACGTACGTATCTCTCAGTGCACAAGATAAATGCATG TGATCCATCGATCGGCAGGGCATGGCCGAGCTGTGCACCTAGCAAATTAAAGCAAAGTAA ATACGACTGGAGTAGCTGTAATTTGCAAGAGGAGCATGTCTGCATGTGCCAGTCCGATCG ACTCCGAGCGCAGATCATGATCTTGCGGAAAACGACCCGCACATCTCTATCTCTGTGTGT GTGCAAGAACTGCATGCAACAACGACCCGGGACACAAGGAAGACCAGCAGCTTAGCTACA CATATGAAGAAATTTGACTCTGTCGATCGGGACAGCCGGAGGGAGACTGGCAGGCAGATC AGGGGTGCAGAGGCACCATTTAATCGATCGGCCATTCCTTTCGATATGCTGCTGCTGCTG CTGCACGTCTTGCTTCTTCATTCCCAGCGAGCGGAGGGCGGCAATATGATATGACCAGCA CCATCTTCGATCGATTCTACGGGTACGTAAATGCAGATTTGATCGATGCACTACTTTCTA GTAGTAATGTTGCTCCAATTCTTGCTTAATCAACCCATTTCCTTTCCTACGTTTGACTGC CTGCC-TGCCCCTGAGCAAGCAAGAAA 
>472	
GTAACAACTTGAACGCGACGGAGGACGTACGTATCTCTCAGTGCACAAGATAAATGCATG TGATCCATCGATCGGCAGGGCATGGCCGAGCTGTGCACCTAGCAAATTAAAGCAAAGTAA ATACGACTGGAGTAGCTGTAATTTGCAAGAGGAGCATGTCTGCATGTGCCAGTCCGATCG ACTCCGAGCGCAGATCATGATCTTGCGGAAAACGACCCGCACATCTCTATCTCTGTGTGT GTGCAAGAACTGCATGCAACAACGACCCGGGACACAAGGAAGACCAGCAGCTTAGCTACA CATATGAAGAAATTTGACTCTGTCGATCGGGACAGCCGGAGGGAGACTGGCAGGCAGATC AGGGGTGCAGAGGCACCATTTAATCGATCGGCCATTCCTTTCGATATGCTGCTGCTGCTG CTGCACGTCTTGCTTCTTCATTCCCAGCGAGCGGAGGGCGGCAATATGATATGACCAGCA CCATCTTCGATCGATTCTACGGGTACGTAAATGCAGATTTGATCGATGCACTACTTTCTA GTAGTAATGTTGCTCCAATTCTTGCTTAATCAACCCATTTCCTTTCCTACGTTTGACTGC CTGCC-TGCCCCTGAGCAAGCAAGAAA 
>473	
GTAGCAACTTGAACGCGACGGAGGACGTACGTATCTCTCAGTGCACAAGATAAATGCATG TGATCCATCGATCGGCAGGGCATGGCCGAGCTGTGCACCTAGCTAATTAAAGCAAAGTAA ATACGACTGGAGTAGCTGTAATTTGCAAGAGGAGCATGTCTGCATGTGCCAGTCCGATCG ACTCCGAGCGCAGATCATGATCTTGCGGAAAACGACCCGCACATCTCTATCTCTGTGTGT GTGCAAGAACTGCATGCAACAACGACCCGGGACACAAGGAAGACCAGCAGCTTAGCTACA CATATGAAGAAATTTGACTCTGTCGATCGGGACAGCCGGAGGGAGACTGGCAGGCAGATC AGGGGTGCAGAGGCACCATTTAATCGATCGGCCATTCCTTCCGATATGCTGCTGCTGCTG CTGCACGTCTTGCTTCTTCATTCCCAGCGAGCGGAGGGCGGCAATATGATATGACCAGCA CCATCTTCGATCGATTCTACGGGTACGTAAATGCAGATTTGATCGACGCACTACTTTCTA GTAGTAATGTTGCTCCAATTCTTGCTTAATCAACCCATTTCCTTTCATACGTTTGACTGC CTGCC-TGCCCCTGAGCAAGCAAGAAA 
>508	
GTAACAACTTGAACGCGACGGAGGACGTACGTATCTCTCAGTGCACAAGATAAATGCATG TGATCCATCGATCGGCAGGGCATGGCCGAGCTGTGCACCTAGCAAATTAAAGCAAAGTAA ATACGACTGGAGTAGCTGTAATTTGCAAGAGGAGCATGTCTGCATGTGCCAGTCCGATCG ACTCCGAGCGCAGATCATGATCTTGCGGAAAACGACCCGCACATCTCTATCTCTGTGTGT GTGCAAGAACTGCATGCAACAACGACCCGGGACACAAGGAAGACCAGCAGCTTAGCTACA CATATGAAGAAATTTGACTCTGTCGATCGGGACAGCCGGAGGGAGACTGGCAGGCAGATC AGGGGTGCAGAGGCACCATTTAATCGATCGGCCATTCCTTTCGATATGCTGCTGCTGCTG CTGCACGTCTTGCTTCTTCATTCCCAGCGAGCGGAGGGCGGCAATATGATATGACCAGCA CCATCTTCGATCGATTCTACGGGTACGTAAATGCAGATTTGATCGATGCACTACTTTCTA GTAGTAATGTTGCTCCAATTCTTGCTTAATCAACCCATTTCCTTTCCTACGTTTGACTGC CTGCC-TGCCCCTGAGCAAGCAAGAAA 
>570	
GTAACAACTTGAACGCGACGGAGGACGTACGTATCTCTCAGTGCACAAGATAAATGCATG TGATCCATCGATCGGCAGGGCATGGCCGAGCTGTGCACCTAGCAAATTAAAGCAAAGTAA ATACGACTGGAGTAGCTGTAATTTGCAAGAGGAGCATGTCTGCATGTGCCAGTCCGATCG ACTCCGAGCGCAGATCATGATCTTGCGGAAAACGACCCGCACATCTCTATCTCTGTGTGT GTGCAAGAACTGCATGCAACAACGACCCGGGACACAAGGAAGACCAGCAGCTTAGCTACA CATATGAAGAAATTTGACTCTGTCGATCGGGACAGCCGGAGGGAGACTGGCAGGCAGATC AGGGGTGCAGAGGCACCATTTAATCGATCGGCCATTCCTTTCGATATGCTGCTGCTGCTG CTGCACGTCTTGCTTCTTCATTCCCAGCGAGCGGAGGGCGGCAATATGATATGACCAGCA CCATCTTCGATCGATTCTACGGGTACGTAAATGCAGATTTGATCGATGCACTACTTTCTA GTAGTAATGTTGCTCCAATTCTTGCTTAATCAACCCATTTCCTTTCCTACGTTTGACTGC CTGCC-TGCCCCTGAGCAAGCAAGAAA 
>590	
GTAACAACTTGAACGCGACGGAGGACGTACGTATCTCTCAGTGCACAAGATAAATGCATG TGATCCATCGATCGGCAGGGCATGGCCGAGCTGTGCACCTAGCAAATTAAAGCAAAGTAA ATACGACTGGAGTAGCTGTAATTTGCAAGAGGAGCATGTCTGCATGTGCCAGTCCGATCG ACTCCGAGCGCAGATCATGATCTTGCGGAAAACGACCCGCACATCTCTATCTCTGTGTGT GTGCAAGAACTGCATGCAACAACGACCCGGGACACAAGGAAGACCAGCAGCTTAGCTACA CATATGAAGAAATTTGACTCTGTCGATCGGGACAGCCGGAGGGAGACTGGCAGGCAGATC AGGGGTGCAGAGGCACCATTTAATCGATCGGCCATTCCTTTCGATATGCTGCTGCTGCTG CTGCACGTCTTGCTTCTTCATTCCCAGCGAGCGGAGGGCGGCAATATGATATGACCAGCA CCATCTTCGATCGATTCTACGGGTACGTAAATGCAGATTTGATCGATGCACTACTTTCTA GTAGTAATGTTGCTCCAATTCTTGCTTAATCAACCCATTTCCTTTCCTACGTTTGACTGC CTGCC-TGCCCCTGAGCAAGCAAGAAA 
>591	
GTAACAACTTGAACGCGACGGAGGACGTACGTATCTCTCAGTGCACAAGATAAATGCATG TGATCCATCGATCGGCAGGGCATGGCCGAGCTGTGCACCTAGCAAATTAAAGCAAAGTAA ATACGACTGGAGTAGCTGTAATTTGCAAGAGGAGCATGTCTGCATGTGCCAGTCCGATCG ACTCCGAGCGCAGATCATGATCTTGCGGAAAACGACCCGCACATCTCTATCTCTGTGTGT GTGCAAGAACTGCATGCAACAACGACCCGGGACACAAGGAAGACCAGCAGCTTAGCTACA CATATGAAGAAATTTGACTCTGTCGATCGGGACAGCCGGAGGGAGACTGGCAGGCAGATC AGGGGTGCAGAGGCACCATTTAATCGATCGGCCATTCCTTTCGATATGCTGCTGCTGCTG CTGCACGTCTTGCTTCTTCATTCCCAGCGAGCGGAGGGCGGCAATATGATATGACCAGCA CCATCTTCGATCGATTCTACGGGTACGTAAATGCAGATTTGATCGATGCACTACTTTCTA GTAGTAATGTTGCTCCAATTCTTGCTTAATCAACCCATTTCCTTTCCTACGTTTGACTGC CTGCC-TGCCCCTGAGCAAGCAAGAAA 
>602	
GTAACAACTTGAACGCGACGGAGGACGTACGTATCTCTCAGTGCACAAGATAAATGCATG TGATCCATCGATCGGCAGGGCATGGCCGAGCTGTGCACCTAGCAAATTAAAGCAAAGTAA ATACGACTGGAGTAGCTGTAATTTGCAAGAGGAGCATGTCTGCATGTGCCAGTCCGATCG ACTCCGAGCGCAGATCATGATCTTGCGGAAAACGACCCGCACATCTCTATCTCTGTGTGT GTGCAAGAACTGCATGCAACAACGACCCGGGACACAAGGAAGACCAGCAGCTTAGCTACA CATATGAAGAAATTTGACTCTGTCGATCGGGACAGCCGGAGGGAGACTGGCAGGCAGATC AGGGGTGCAGAGGCACCATTTAATCGATCGGCCATTCCTTTCGATATGCTGCTGCTGCTG CTGCACGTCTTGCTTCTTCATTCCCAGCGAGCGGAGGGCGGCAATATGATATGACCAGCA CCATCTTCGATCGATTCTACGGGTACGTAAATGCAGATTTGATCGATGCACTACTTTCTA GTAGTAATGTTGCTCCAATTCTTGCTTAATCAACCCATTTCCTTTCCTACGTTTGACTGC CTGCC-TGCCCCTGAGCAAGCAAGAAA 
>603	
GTAGCAACTTGAACGCGACGGAGGACGTACGTATCTCTCAGTGCACAAGATAAATGCATG TGATCCATCGATCGGCAGGGCATGGCCGAGCTGTGCACCTAGCAAATTAAAGCAAAGTAA ATACGACTGGAGTAGCTGTAATTTGCAAGAGGAGCATGTCTGCATGTGCCAGTCCGATCG ACTCCGAGCGCAGATCATGATCTTGCGGAAAACGACCCGCACATCTCTATCTCTGTGTGT GTGCAAGAACTGCATGCAACAACGACCCGGGACACAAGGAAGACCAGCAGCTTAGCTACA CATATGAAGAAATTTGACTCTGTCGATCGGGACAGCCGGAGGGAGACTGGCAGGCAGATC AGGGGTGCAGAGGCACCATTTAATCGATCGGCCATTCCTTCCGATATGCTGCTGCTGCTG CTGCACGTCTTGCTTCTTCATTCCCAGCGAGCGGAGGGCGGCAATATGATATGACCAGCA CCATCTTCGATCGATTCTACGGGTACGTAAATGCAGATTTGATCGATGCACTACTTTCTA GTAGTAATGTTGCTCCAATTCTTGCTTAATCAACCCATTTCCTTTCCTACGTTTGACTGC CTGCC-TGCCCCTGAGCAAGCAAGAAA 
>646	
GTAGCAACTTGAACGCGACGGAGGACGTACGTATCTCTCAGTGCACAAGATAAATGCATG TGATCCATCGATCGGCAGGGCATGGCCGAGCTGTGCACCTAGCTAATTAAAGCAAAGTAA ATACGACTGGAGTAGCTGTAATTTGCAAGAGGAGCATGTCTGCATGTGCCAGTCCGATCG ACTCCGAGCGCAGATCATGATCTTGCGGAAAACGACCCGCACATCTCTATCTCTGTGTGT GTGCAAGAACTGCATGCAACAACGACCCGGGACACAAGGAAGACCAGCAGCTTAGCTACA CATATGAAGAAATTTGACTCTGTCGATCGGGACAGCCGGAGGGAGACTGGCAGGCAGATC AGGGGTGCAGAGGCACCATTTAATCGATCGGCCATTCCTTCCGATATGCTGCTGCTGCTG CTGCACGTCTTGCTTCTTCATTCCCAGCGAGCGGAGGGCGGCAATATGATATGACCAGCA CCATCTTCGATCGATTCTACGGGTACGTAAATGCAGATTTGATCGACGCACTACTTTCTA GTAGTAATGTTGCTCCAATTCTTGCTTAATCAACCCATTTCCTTTCATACGTTTGACTGC CTGCC-TGCCCCTGAGCAAGCAAGAAA 
>412	
GTAGCAACTTGAACGCGACGGAGGACGTACGTATCTCTCAGTGCACAAGATAAATGCATG TGATCCATCGATCGGCAGGGCATGGCCGAGCTGTGCACCTAGCTAATTAAAGCAAAGTAA ATACGACTGGAGTAGCTGTAATTTGCAAGAGGAGCATGTCTGCATGTGCCAGTCCGATCG ACTCCGAGCGCAGATCATGATCTTGCGGAAAACGACCCGCACATCTCTATCTCTGTGTGT GTGCAAGAACTGCATGCAACAACGACCCGGGACACAAGGAAGACCAGCAGCTTAGCTACA CATATGAAGAAATTTGACTCTGTCGATCGGGACAGCCGGAGGGAGACTGGCAGGCAGATC AGGGGTGCAGAGGCACCATTTAATCGATCGGCCATTCCTTCCGATATGCTGCTGCTGCTG CTGCACGTCTTGCTTCTTCATTCCCAGCGAGCGGAGGGCGGCAATATGATATGACCAGCA CCATCTTCGATCGATTCTACGGGTACGTAAATGCAGATTTGATCGACGCACTACTTTCTA GTAGTAATGTTGCTCCAATTCTTGCTTAATCAACCCATTTCCTTTCATACGTTTGACTGC CTGCC-TGCCCCTGAGCAAGCAAGAAA 
>413	
GTAACAACTTGAACGCGACGGAGGACGTACGTATCTCTCAGTGCACAAGATAAATGCATG TGATCCATCGATCGGCAGGGCATGGCCGAGCTGTGCACCTAGCAAATTAAAGCAAAGTAA ATACGACTGGAGTAGCTGTAATTTGCAAGAGGAGCATGTCTGCATGTGCCAGTCCGATCG ACTCCGAGCGCAGATCATGATCTTGCGGAAAACGACCCGCACATCTCTATCTCTGTGTGT GTGCAAGAACTGCATGCAACAACGACCCGGGACACAAGGAAGACCAGCAGCTTAGCTACA CATATGAAGAAATTTGACTCTGTCGATCGGGACAGCCGGAGGGAGACTGGCAGGCAGATC AGGGGTGCAGAGGCACCATTTAATCGATCGGCCATTCCTTTCGATATGCTGCTGCTGCTG CTGCACGTCTTGCTTCTTCATTCCCAGCGAGCGGAGGGCGGCAATATGATATGACCAGCA CCATCTTCGATCGATTCTACGGGTACGTAAATGCAGATTTGATCGATGCACTACTTTCTA GTAGTAATGTTGCTCCAATTCTTGCTTAATCAACCCATTTCCTTTCCTACGTTTGACTGC CTGCC-TGCCCCTGAGCAAGCAAGAAA 
>414	
GTAACAACTTGAACGCGACGGAGGACGTACGTATCTCTCAGTGCACAAGATAAATGCATG TGATCCATCGATCGGCAGGGCATGGCCGAGCTGTGCACCTAGCAAATTAAAGCAAAGTAA ATACGACTGGAGTAGCTGTAATTTGCAAGAGGAGCATGTCTGCATGTGCCAGTCCGATCG ACTCCGAGCGCAGATCATGATCTTGCGGAAAACGACCCGCACATCTCTATCTCTGTGTGT GTGCAAGAACTGCATGCAACAACGACCCGGGACACAAGGAAGACCAGCAGCTTAGCTACA CATATGAAGAAATTTGACTCTGTCGATCGGGACAGCCGGAGGGAGACTGGCAGGCAGATC AGGGGTGCAGAGGCACCATTTAATCGATCGGCCATTCCTTTCGATATGCTGCTGCTGCTG CTGCACGTCTTGCTTCTTCATTCCCAGCGAGCGGAGGGCGGCAATATGATATGACCAGCA CCATCTTCGATCGATTCTACGGGTACGTAAATGCAGATTTGATCGATGCACTACTTTCTA GTAGTAATGTTGCTCCAATTCTTGCTTAATCAACCCATTTCCTTTCCTACGTTTGACTGC CTGCC-TGCCCCTGAGCAAGCAAGAAA 
>421	
GTAGCAACTTGAACGCGACGGAGGACGTACGTATCTCTCAGTGCACAAGATAAATGCATG TGATCCATCGATCGGCAGGGCATGGCCGAGCTGTGCACCTAGCAAATTAAAGCAAAGTAA ATACGACTGGAGTAGCTGTAATTTGCAAGAGGAGCATGTCTGCATGTGCCAGTCCGATCG ACTCCGAGCGCAGATCATGATCTTGCGGAAAACGACCCGCACATCTCTATCTCTGTGTGT GTGCAAGAACTGCATGCAACAACGACCCGGGACACAAGGAAGACCAGCAGCTTAGCTACA CATATGAAGAAATTTGACTCTGTCGATCGGGACAGCCGGAGGGAGACTGGCAGGCAGATC AGGGGTGCAGAGGCACCATTTAATCGATCGGCCATTCCTTCCGATATGCTGCTGCTGCTG CTGCACGTCTTGCTTCTTCATTCCCAGCGAGCGGAGGGCGGCAATATGATATGACCAGCA CCATCTTCGATCGATTCTACGGGTACGTAAATGCAGATTTGATCGATGCACTACTTTCTA GTAGTAATGTTGCTCCAATTCTTGCTTAATCAACCCATTTCCTTTCCTACGTTTGACTGC CTGCC-TGCCCCTGAGCAAGCAAGAAA 
>433	
GTAACAACTTGAACGCGACGGAGGACGTACGTATCTCTCAGTGCACAAGATAAATGCATG TGATCCATCGATCGGCAGGGCATGGCCGAGCTGTGCACCTAGCAAATTAAAGCAAAGTAA ATACGACTGGAGTAGCTGTAATTTGCAAGAGGAGCATGTCTGCATGTGCCAGTCCGATCG ACTCCGAGCGCAGATCATGATCTTGCGGAAAACGACCCGCACATCTCTATCTCTGTGTGT GTGCAAGAACTGCATGCAACAACGACCCGGGACACAAGGAAGACCAGCAGCTTAGCTACA CATATGAAGAAATTTGACTCTGTCGATCGGGACAGCCGGAGGGAGACTGGCAGGCAGATC AGGGGTGCAGAGGCACCATTTAATCGATCGGCCATTCCTTTCGATATGCTGCTGCTGCTG CTGCACGTCTTGCTTCTTCATTCCCAGCGAGCGGAGGGCGGCAATATGATATGACCAGCA CCATCTTCGATCGATTCTACGGGTACGTAAATGCAGATTTGATCGATGCACTACTTTCTA GTAGTAATGTTGCTCCAATTCTTGCTTAATCAACCCATTTCCTTTCCTACGTTTGACTGC CTGCC-TGCCCCTGAGCAAGCAAGAAA 
>434	
GTAACAACTTGAACGCGACGGAGGACGTACGTATCTCTCAGTGCACAAGATAAATGCATG TGATCCATCGATCGGCAGGGCATGGCCGAGCTGTGCACCTAGCAAATTAAAGCAAAGTAA ATACGACTGGAGTAGCTGTAATTTGCAAGAGGAGCATGTCTGCATGTGCCAGTCCGATCG ACTCCGAGCGCAGATCATGATCTTGCGGAAAACGACCCGCACATCTCTATCTCTGTGTGT GTGCAAGAACTGCATGCAACAACGACCCGGGACACAAGGAAGACCAGCAGCTTAGCTACA CATATGAAGAAATTTGACTCTGTCGATCGGGACAGCCGGAGGGAGACTGGCAGGCAGATC AGGGGTGCAGAGGCACCATTTAATCGATCGGCCATTCCTTTCGATATGCTGCTGCTGCTG CTGCACGTCTTGCTTCTTCATTCCCAGCGAGCGGAGGGCGGCAATATGATATGACCAGCA CCATCTTCGATCGATTCTACGGGTACGTAAATGCAGATTTGATCGATGCACTACTTTCTA GTAGTAATGTTGCTCCAATTCTTGCTTAATCAACCCATTTCCTTTCCTACGTTTGACTGC CTGCC-TGCCCCTGAGCAAGCAAGAAA 
>443	
GTAACAACTTGAACGCGACGGAGGACGTACGTATCTCTCAGTGCACAAGATAAATGCATG TGATCCATCGATCGGCAGGGCATGGCCGAGCTGTGCACCTAGCAAATTAAAGCAAAGTAA ATACGACTGGAGTAGCTGTAATTTGCAAGAGGAGCATGTCTGCATGTGCCAGTCCGATCG ACTCCGAGCGCAGATCATGATCTTGCGGAAAACGACCCGCACATCTCTATCTCTGTGTGT GTGCAAGAACTGCATGCAACAACGACCCGGGACACAAGGAAGACCAGCAGCTTAGCTACA CATATGAAGAAATTTGACTCTGTCGATCGGGACAGCCGGAGGGAGACTGGCAGGCAGATC AGGGGTGCAGAGGCACCATTTAATCGATCGGCCATTCCTTTCGATATGCTGCTGCTGCTG CTGCACGTCTTGCTTCTTCATTCCCAGCGAGCGGAGGGCGGCAATATGATATGACCAGCA CCATCTTCGATCGATTCTACGGGTACGTAAATGCAGATTTGATCGATGCACTACTTTCTA GTAGTAATGTTGCTCCAATTCTTGCTTAATCAACCCATTTCCTTTCCTACGTTTGACTGC CTGCC-TGCCCCTGAGCAAGCAAGAAA 
>446	
GTAGCAACTTGAACGCGACGGAGGACGTACGTATCTCTCAGTGCACAAGATAAATGCATG TGATCCATCGATCGGCAGGGCATGGCCGAGCTGTGCACCTAGCTAATTAAAGCAAAGTAA ATACGACTGGAGTAGCTGTAATTTGCAAGAGGAGCATGTCTGCATGTGCCAGTCCGATCG ACTCCGAGCGCAGATCATGATCTTGCGGAAAACGACCCGCACATCTCTATCTCTGTGTGT GTGCAAGAACTGCATGCAACAACGACCCGGGACACAAGGAAGACCAGCAGCTTAGCTACA CATATGAAGAAATTTGACTCTGTCGATCGGGACAGCCGGAGGGAGACTGGCAGGCAGATC AGGGGTGCAGAGGCACCATTTAATCGATCGGCCATTCCTTCCGATATGCTGCTGCTGCTG CTGCACGTCTTGCTTCTTCATTCCCAGCGAGCGGAGGGCGGCAATATGATATGACCAGCA CCATCTTCGATCGATTCTACGGGTACGTAAATGCAGATTTGATCGACGCACTACTTTCTA GTAGTAATGTTGCTCCAATTCTTGCTTAATCAACCCATTTCCTTTCATACGTTTGACTGC CTGCC-TGCCCCTGAGCAAGCAAGAAA 
>488	
GTAACAACTTGAACGCGACGGAGGACGTACGTATCTCTCAGTGCACAAGATAAATGCATG TGATCCATCGATCGGCAGGGCATGGCCGAGCTGTGCACCTAGCAAATTAAAGCAAAGTAA ATACGACTGGAGTAGCTGTAATTTGCAAGAGGAGCATGTCTGCATGTGCCAGTCCGATCG ACTCCGAGCGCAGATCATGATCTTGCGGAAAACGACCCGCACATCTCTATCTCTGTGTGT GTGCAAGAACTGCATGCAACAACGACCCGGGACACAAGGAAGACCAGCAGCTTAGCTACA CATATGAAGAAATTTGACTCTGTCGATCGGGACAGCCGGAGGGAGACTGGCAGGCAGATC AGGGGTGCAGAGGCACCATTTAATCGATCGGCCATTCCTTTCGATATGCTGCTGCTGCTG CTGCACGTCTTGCTTCTTCATTCCCAGCGAGCGGAGGGCGGCAATATGATATGACCAGCA CCATCTTCGATCGATTCTACGGGTACGTAAATGCAGATTTGATCGATGCACTACTTTCTA GTAGTAATGTTGCTCCAATTCTTGCTTAATCAACCCATTTCCTTTCCTACGTTTGACTGC CTGCC-TGCCCCTGAGCAAGCAAGAAA 
>497	
GTAACAACTTGAACGCGACGGAGGACGTACGTATCTCTCAGTGCACAAGATAAATGCATG TGATCCATCGATCGGCAGGGCATGGCCGAGCTGTGCACCTAGCAAATTAAAGCAAAGTAA ATACGACTGGAGTAGCTGTAATTTGCAAGAGGAGCATGTCTGCATGTGCCAGTCCGATCG ACTCCGAGCGCAGATCATGATCTTGCGGAAAACGACCCGCACATCTCTATCTCTGTGTGT GTGCAAGAACTGCATGCAACAACGACCCGGGACACAAGGAAGACCAGCAGCTTAGCTACA CATATGAAGAAATTTGACTCTGTCGATCGGGACAGCCGGAGGGAGACTGGCAGGCAGATC AGGGGTGCAGAGGCACCATTTAATCGATCGGCCATTCCTTTCGATATGCTGCTGCTGCTG CTGCACGTCTTGCTTCTTCATTCCCAGCGAGCGGAGGGCGGCAATATGATATGACCAGCA CCATCTTCGATCGATTCTACGGGTACGTAAATGCAGATTTGATCGATGCACTACTTTCTA GTAGTAATGTTGCTCCAATTCTTGCTTAATCAACCCATTTCCTTTCCTACGTTTGACTGC CTGCC-TGCCCCTGAGCAAGCAAGAAA 
>511	
GTAACAACTTGAACGCGACGGAGGACGTACGTATCTCTCAGTGCACAAGATAAATGCATG TGATCCATCGATCGGCAGGGCATGGCCGAGCTGTGCACCTAGCAAATTAAAGCAAAGTAA ATACGACTGGAGTAGCTGTAATTTGCAAGAGGAGCATGTCTGCATGTGCCAGTCCGATCG ACTCCGAGCGCAGATCATGATCTTGCGGAAAACGACCCGCACATCTCTATCTCTGTGTGT GTGCAAGAACTGCATGCAACAACGACCCGGGACACAAGGAAGACCAGCAGCTTAGCTACA CATATGAAGAAATTTGACTCTGTCGATCGGGACAGCCGGAGGGAGACTGGCAGGCAGATC AGGGGTGCAGAGGCACCATTTAATCGATCGGCCATTCCTTTCGATATGCTGCTGCTGCTG CTGCACGTCTTGCTTCTTCATTCCCAGCGAGCGGAGGGCGGCAATATGATATGACCAGCA CCATCTTCGATCGATTCTACGGGTACGTAAATGCAGATTTGATCGATGCACTACTTTCTA GTAGTAATGTTGCTCCAATTCTTGCTTAATCAACCCATTTCCTTTCCTACGTTTGACTGC CTGCC-TGCCCCTGAGCAAGCAAGAAA 
>517	
GTAACAACTTGAACGCGACGGAGGACGTACGTATCTCTCAGTGCACAAGATAAATGCATG TGATCCATCGATCGGCAGGGCATGGCCGAGCTGTGCACCTAGCAAATTAAAGCAAAGTAA ATACGACTGGAGTAGCTGTAATTTGCAAGAGGAGCATGTCTGCATGTGCCAGTCCGATCG ACTCCGAGCGCAGATCATGATCTTGCGGAAAACGACCCGCACATCTCTATCTCTGTGTGT GTGCAAGAACTGCATGCAACAACGACCCGGGACACAAGGAAGACCAGCAGCTTAGCTACA CATATGAAGAAATTTGACTCTGTCGATCGGGACAGCCGGAGGGAGACTGGCAGGCAGATC AGGGGTGCAGAGGCACCATTTAATCGATCGGCCATTCCTTTCGATATGCTGCTGCTGCTG CTGCACGTCTTGCTTCTTCATTCCCAGCGAGCGGAGGGCGGCAATATGATATGACCAGCA CCATCTTCGATCGATTCTACGGGTACGTAAATGCAGATTTGATCGATGCACTACTTTCTA GTAGTAATGTTGCTCCAATTCTTGCTTAATCAACCCATTTCCTTTCCTACGTTTGACTGC CTGCC-TGCCCCTGAGCAAGCAAGAAA 
>542	
GTAACAACTTGAACGCGACGGAGGACGTACGTATCTCTCAGTGCACAAGATAAATGCATG TGATCCATCGATCGGCAGGGCATGGCCGAGCTGTGCACCTAGCAAATTAAAGCAAAGTAA ATACGACTGGAGTAGCTGTAATTTGCAAGAGGAGCATGTCTGCATGTGCCAGTCCGATCG ACTCCGAGCGCAGATCATGATCTTGCGGAAAACGACCCGCACATCTCTATCTCTGTGTGT GTGCAAGAACTGCATGCAACAACGACCCGGGACACAAGGAAGACCAGCAGCTTAGCTACA CATATGAAGAAATTTGACTCTGTCGATCGGGACAGCCGGAGGGAGACTGGCAGGCAGATC AGGGGTGCAGAGGCACCATTTAATCGATCGGCCATTCCTTTCGATATGCTGCTGCTGCTG CTGCACGTCTTGCTTCTTCATTCCCAGCGAGCGGAGGGCGGCAATATGATATGACCAGCA CCATCTTCGATCGATTCTACGGGTACGTAAATGCAGATTTGATCGATGCACTACTTTCTA GTAGTAATGTTGCTCCAATTCTTGCTTAATCAACCCATTTCCTTTCCTACGTTTGACTGC CTGCC-TGCCCCTGAGCAAGCAAGAAA 
>543	
GTAACAACTTGAACGCGACGGAGGACGTACGTATCTCTCAGTGCACAAGATAAATGCATG TGATCCATCGATCGGCAGGGCATGGCCGAGCTGTGCACCTAGCAAATTAAAGCAAAGTAA ATACGACTGGAGTAGCTGTAATTTGCAAGAGGAGCATGTCTGCATGTGCCAGTCCGATCG ACTCCGAGCGCAGATCATGATCTTGCGGAAAACGACCCGCACATCTCTATCTCTGTGTGT GTGCAAGAACTGCATGCAACAACGACCCGGGACACAAGGAAGACCAGCAGCTTAGCTACA CATATGAAGAAATTTGACTCTGTCGATCGGGACAGCCGGAGGGAGACTGGCAGGCAGATC AGGGGTGCAGAGGCACCATTTAATCGATCGGCCATTCCTTTCGATATGCTGCTGCTGCTG CTGCACGTCTTGCTTCTTCATTCCCAGCGAGCGGAGGGCGGCAATATGATATGACCAGCA CCATCTTCGATCGATTCTACGGGTACGTAAATGCAGATTTGATCGATGCACTACTTTCTA GTAGTAATGTTGCTCCAATTCTTGCTTAATCAACCCATTTCCTTTCCTACGTTTGACTGC CTGCC-TGCCCCTGAGCAAGCAAGAAA 
>548	
GTAACAACTTGAACGCGACGGAGGACGTACGTATCTCTCAGTGCACAAGATAAATGCATG TGATCCATCGATCGGCAGGGCATGGCCGAGCTGTGCACCTAGCAAATTAAAGCAAAGTAA ATACGACTGGAGTAGCTGTAATTTGCAAGAGGAGCATGTCTGCATGTGCCAGTCCGATCG ACTCCGAGCGCAGATCATGATCTTGCGGAAAACGACCCGCACATCTCTATCTCTGTGTGT GTGCAAGAACTGCATGCAACAACGACCCGGGACACAAGGAAGACCAGCAGCTTAGCTACA CATATGAAGAAATTTGACTCTGTCGATCGGGACAGCCGGAGGGAGACTGGCAGGCAGATC AGGGGTGCAGAGGCACCATTTAATCGATCGGCCATTCCTTTCGATATGCTGCTGCTGCTG CTGCACGTCTTGCTTCTTCATTCCCAGCGAGCGGAGGGCGGCAATATGATATGACCAGCA CCATCTTCGATCGATTCTACGGGTACGTAAATGCAGATTTGATCGATGCACTACTTTCTA GTAGTAATGTTGCTCCAATTCTTGCTTAATCAACCCATTTCCTTTCCTACGTTTGACTGC CTGCC-TGCCCCTGAGCAAGCAAGAAA 
>550	
GTAACAACTTGAACGCGACGGAGGACGTACGTATCTCTCAGTGCACAAGATAAATGCATG TGATCCATCGATCGGCAGGGCATGGCCGAGCTGTGCACCTAGCAAATTAAAGCAAAGTAA ATACGACTGGAGTAGCTGTAATTTGCAAGAGGAGCATGTCTGCATGTGCCAGTCCGATCG ACTCCGAGCGCAGATCATGATCTTGCGGAAAACGACCCGCACATCTCTATCTCTGTGTGT GTGCAAGAACTGCATGCAACAACGACCCGGGACACAAGGAAGACCAGCAGCTTAGCTACA CATATGAAGAAATTTGACTCTGTCGATCGGGACAGCCGGAGGGAGACTGGCAGGCAGATC AGGGGTGCAGAGGCACCATTTAATCGATCGGCCATTCCTTTCGATATGCTGCTGCTGCTG CTGCACGTCTTGCTTCTTCATTCCCAGCGAGCGGAGGGCGGCAATATGATATGACCAGCA CCATCTTCGATCGATTCTACGGGTACGTAAATGCAGATTTGATCGATGCACTACTTTCTA GTAGTAATGTTGCTCCAATTCTTGCTTAATCAACCCATTTCCTTTCCTACGTTTGACTGC CTGCC-TGCCCCTGAGCAAGCAAGAAA 
>551	
GTAGCAACTTGAACGCGACGGAGGACGTACGTATCTCTCAGTGCACAAGATAAATGCATG TGATCCATCGATCGGCAGGGCATGGCCGAGCTGTGCACCTAGCTAATTAAAGCAAAGTAA ATACGACTGGAGTAGCTGTAATTTGCAAGAGGAGCATGTCTGCATGTGCCAGTCCGATCG ACTCCGAGCGCAGATCATGATCTTGCGGAAAACGACCCGCACATCTCTATCTCTGTGTGT GTGCAAGAACTGCATGCAACAACGACCCGGGACACAAGGAAGACCAGCAGCTTAGCTACA CATATGAAGAAATTTGACTCTGTCGATCGGGACAGCCGGAGGGAGACTGGCAGGCAGATC AGGGGTGCAGAGGCACCATTTAATCGATCGGCCATTCCTTCCGATATGCTGCTGCTGCTG CTGCACGTCTTGCTTCTTCATTCCCAGCGAGCGGAGGGCGGCAATATGATATGACCAGCA CCATCTTCGATCGATTCTACGGGTACGTAAATGCAGATTTGATCGACGCACTACTTTCTA GTAGTAATGTTGCTCCAATTCTTGCTTAATCAACCCATTTCCTTTCATACGTTTGACTGC CTGCC-TGCCCCTGAGCAAGCAAGAAA 
>552	
GTAACAACTTGAACGCGACGGAGGACGTACGTATCTCTCAGTGCACAAGATAAATGCATG TGATCCATCGATCGGCAGGGCATGGCCGAGCTGTGCACCTAGCAAATTAAAGCAAAGTAA ATACGACTGGAGTAGCTGTAATTTGCAAGAGGAGCATGTCTGCATGTGCCAGTCCGATCG ACTCCGAGCGCAGATCATGATCTTGCGGAAAACGACCCGCACATCTCTATCTCTGTGTGT GTGCAAGAACTGCATGCAACAACGACCCGGGACACAAGGAAGACCAGCAGCTTAGCTACA CATATGAAGAAATTTGACTCTGTCGATCGGGACAGCCGGAGGGAGACTGGCAGGCAGATC AGGGGTGCAGAGGCACCATTTAATCGATCGGCCATTCCTTTCGATATGCTGCTGCTGCTG CTGCACGTCTTGCTTCTTCATTCCCAGCGAGCGGAGGGCGGCAATATGATATGACCAGCA CCATCTTCGATCGATTCTACGGGTACGTAAATGCAGATTTGATCGATGCACTACTTTCTA GTAGTAATGTTGCTCCAATTCTTGCTTAATCAACCCATTTCCTTTCCTACGTTTGACTGC CTGCC-TGCCCCTGAGCAAGCAAGAAA 
>596	
GTAGCAACTTGAACGCGACGGAGGACGTACGTATCTCTCAGTGCACAAGATAAATGCATG TGATCCATCGATCGGCAGGGCATGGCCGAGCTGTGCACCTAGCTAATTAAAGCAAAGTAA ATACGACTGGAGTAGCTGTAATTTGCAAGAGGAGCATGTCTGCATGTGCCAGTCCGATCG ACTCCGAGCGCAGATCATGATCTTGCGGAAAACGACCCGCACATCTCTATCTCTGTGTGT GTGCAAGAACTGCATGCAACAACGACCCGGGACACAAGGAAGACCAGCAGCTTAGCTACA CATATGAAGAAATTTGACTCTGTCGATCGGGACAGCCGGAGGGAGACTGGCAGGCAGATC AGGGGTGCAGAGGCACCATTTAATCGATCGGCCATTCCTTCCGATATGCTGCTGCTGCTG CTGCACGTCTTGCTTCTTCATTCCCAGCGAGCGGAGGGCGGCAATATGATATGACCAGCA CCATCTTCGATCGATTCTACGGGTACGTAAATGCAGATTTGATCGACGCACTACTTTCTA GTAGTAATGTTGCTCCAATTCTTGCTTAATCAACCCATTTCCTTTCATACGTTTGACTGC CTGCC-TGCCCCTGAGCAAGCAAGAAA 
>628	
GTAACAACTTGAACGCGACGGAGGACGTACGTATCTCTCAGTGCACAAGATAAATGCATG TGATCCATCGATCGGCAGGGCATGGCCGAGCTGTGCACCTAGCAAATTAAAGCAAAGTAA ATACGACTGGAGTAGCTGTAATTTGCAAGAGGAGCATGTCTGCATGTGCCAGTCCGATCG ACTCCGAGCGCAGATCATGATCTTGCGGAAAACGACCCGCACATCTCTATCTCTGTGTGT GTGCAAGAACTGCATGCAACAACGACCCGGGACACAAGGAAGACCAGCAGCTTAGCTACA CATATGAAGAAATTTGACTCTGTCGATCGGGACAGCCGGAGGGAGACTGGCAGGCAGATC AGGGGTGCAGAGGCACCATTTAATCGATCGGCCATTCCTTTCGATATGCTGCTGCTGCTG CTGCACGTCTTGCTTCTTCATTCCCAGCGAGCGGAGGGCGGCAATATGATATGACCAGCA CCATCTTCGATCGATTCTACGGGTACGTAAATGCAGATTTGATCGATGCACTACTTTCTA GTAGTAATGTTGCTCCAATTCTTGCTTAATCAACCCATTTCCTTTCCTACGTTTGACTGC CTGCC-TGCCCCTGAGCAAGCAAGAAA 
>424	
GTAACAACTTGAACGCGACGGAGGACGTACGTATCTCTCAGTGCACAAGATAAATGCATG TGATCCATCGATCGGCAGGGCATGGCCGAGCTGTGCACCTAGCAAATTAAAGCAAAGTAA ATACGACTGGAGTAGCTGTAATTTGCAAGAGGAGCATGTCTGCATGTGCCAGTCCGATCG ACTCCGAGCGCAGATCATGATCTTGCGGAAAACGACCCGCACATCTCTATCTCTGTGTGT GTGCAAGAACTGCATGCAACAACGACCCGGGACACAAGGAAGACCAGCAGCTTAGCTACA CATATGAAGAAATTTGACTCTGTCGATCGGGACAGCCGGAGGGAGACTGGCAGGCAGATC AGGGGTGCAGAGGCACCATTTAATCGATCGGCCATTCCTTTCGATATGCTGCTGCTGCTG CTGCACGTCTTGCTTCTTCATTCCCAGCGAGCGGAGGGCGGCAATATGATATGACCAGCA CCATCTTCGATCGATTCTACGGGTACGTAAATGCAGATTTGATCGATGCACTACTTTCTA GTAGTAATGTTGCTCCAATTCTTGCTTAATCAACCCATTTCCTTTCCTACGTTTGACTGC CTGCC-TGCCCCTGAGCAAGCAAGAAA 
>479	
GTAGCAACTTGAACGCGACGGAGGACGTACGTATCTCTCAGTGCACAAGATAAATGCATG TGATCCATCGATCGGCAGGGCATGGCCGAGCTGTGCACCTAGCAAATTAAAGCAAAGTAA ATACGACTGGAGTAGCTGTAATTTGCAAGAGGAGCATGTCTGCATGTGCCAGTCCGATCG ACTCCGAGCGCAGATCATGATCTTGCGGAAAACGACCCGCACATCACTATCTCTGTGTGT GTGCAAGAACTGCATGCAACAACGACCCGGGACACAAGGAAGACCAGCAGCTTAGCTACA CATATGAAGAAATTTGACTCTGTCGATCGGGACAGCCGGAGGGAGACTGGCAGGCAGATC AGGGGTGCAGAGGCACCATTTAATCGATCGGCCATTCCTTCCGATATGCTGCTGCTGCTG CTGCACGTCTTGCTTCTTCATTCCCAGCGAGCGGAGGGCGGCAATATGATATGACCAGCA CCATCTTCGATCGATTCTACGGGTACGTAAATGCAGATTTGATCGATGCACTACTTTCTA GTAGTAATGTTGCTCCAATTCTTGCTTAATCAACCCATTTCCTTTCCTACGTTTGACTGC CTGCC-TGCCCCTGAGCAAGCAAGAAA 
>482	
GTAGCAACTTGAACGCGACGGAGGACGTACGTATCTCTCAGTGCACAAGATAAATGCATG TGATCCATCGATCGGCAGGGCATGGCCGAGCTGTGCACCTAGCTAATTAAAGCAAAGTAA ATACGACTGGAGTAGCTGTAATTTGCAAGAGGAGCATGTCTGCATGTGCCAGTCCGATCG ACTCCGAGCGCAGATCATGATCTTGCGGAAAACGACCCGCACATCTCTATCTCTGTGTGT GTGCAAGAACTGCATGCAACAACGACCCGGGACACAAGGAAGACCAGCAGCTTAGCTACA CATATGAAGAAATTTGACTCTGTCGATCGGGACAGCCGGAGGGAGACTGGCAGGCAGATC AGGGGTGCAGAGGCACCATTTAATCGATCGGCCATTCCTTCCGATATGCTGCTGCTGCTG CTGCACGTCTTGCTTCTTCATTCCCAGCGAGCGGAGGGCGGCAATATGATATGACCAGCA CCATCTTCGATCGATTCTACGGGTACGTAAATGCAGATTTGATCGACGCACTACTTTCTA GTAGTAATGTTGCTCCAATTCTTGCTTAATCAACCCATTTCCTTTCATACGTTTGACTGC CTGCC-TGCCCCTGAGCAAGCAAGAAA 
>485	
GTAACAACTTGAACGCGACGGAGGACGTACGTATCTCTCAGTGCACAAGATAAATGCATG TGATCCATCGATCGGCAGGGCATGGCCGAGCTGTGCACCTAGCAAATTAAAGCAAAGTAA ATACGACTGGAGTAGCTGTAATTTGCAAGAGGAGCATGTCTGCATGTGCCAGTCCGATCG ACTCCGAGCGCAGATCATGATCTTGCGGAAAACGACCCGCACATCTCTATCTCTGTGTGT GTGCAAGAACTGCATGCAACAACGACCCGGGACACAAGGAAGACCAGCAGCTTAGCTACA CATATGAAGAAATTTGACTCTGTCGATCGGGACAGCCGGAGGGAGACTGGCAGGCAGATC AGGGGTGCAGAGGCACCATTTAATCGATCGGCCATTCCTTTCGATATGCTGCTGCTGCTG CTGCACGTCTTGCTTCTTCATTCCCAGCGAGCGGAGGGCGGCAATATGATATGACCAGCA CCATCTTCGATCGATTCTACGGGTACGTAAATGCAGATTTGATCGATGCACTACTTTCTA GTAGTAATGTTGCTCCAATTCTTGCTTAATCAACCCATTTCCTTTCCTACGTTTGACTGC CTGCC-TGCCCCTGAGCAAGCAAGAAA 
>524	
GTAACAACTTGAACGCGACGGAGGACGTACGTATCTCTCAGTGCACAAGATAAATGCATG TGATCCATCGATCGGCAGGGCATGGCCGAGCTGTGCACCTAGCAAATTAAAGCAAAGTAA ATACGACTGGAGTAGCTGTAATTTGCAAGAGGAGCATGTCTGCATGTGCCAGTCCGATCG ACTCCGAGCGCAGATCATGATCTTGCGGAAAACGACCCGCACATCTCTATCTCTGTGTGT GTGCAAGAACTGCATGCAACAACGACCCGGGACACAAGGAAGACCAGCAGCTTAGCTACA CATATGAAGAAATTTGACTCTGTCGATCGGGACAGCCGGAGGGAGACTGGCAGGCAGATC AGGGGTGCAGAGGCACCATTTAATCGATCGGCCATTCCTTTCGATATGCTGCTGCTGCTG CTGCACGTCTTGCTTCTTCATTCCCAGCGAGCGGAGGGCGGCAATATGATATGACCAGCA CCATCTTCGATCGATTCTACGGGTACGTAAATGCAGATTTGATCGATGCACTACTTTCTA GTAGTAATGTTGCTCCAATTCTTGCTTAATCAACCCATTTCCTTTCCTACGTTTGACTGC CTGCC-TGCCCCTGAGCAAGCAAGAAA 
>525	
GTAACAACTTGAACGCGACGGAGGACGTACGTATCTCTCAGTGCACAAGATAAATGCATG TGATCCATCGATCGGCAGGGCATGGCCGAGCTGTGCACCTAGCAAATTAAAGCAAAGTAA ATACGACTGGAGTAGCTGTAATTTGCAAGAGGAGCATGTCTGCATGTGCCAGTCCGATCG ACTCCGAGCGCAGATCATGATCTTGCGGAAAACGACCCGCACATCTCTATCTCTGTGTGT GTGCAAGAACTGCATGCAACAACGACCCGGGACACAAGGAAGACCAGCAGCTTAGCTACA CATATGAAGAAATTTGACTCTGTCGATCGGGACAGCCGGAGGGAGACTGGCAGGCAGATC AGGGGTGCAGAGGCACCATTTAATCGATCGGCCATTCCTTTCGATATGCTGCTGCTGCTG CTGCACGTCTTGCTTCTTCATTCCCAGCGAGCGGAGGGCGGCAATATGATATGACCAGCA CCATCTTCGATCGATTCTACGGGTACGTAAATGCAGATTTGATCGATGCACTACTTTCTA GTAGTAATGTTGCTCCAATTCTTGCTTAATCAACCCATTTCCTTTCCTACGTTTGACTGC CTGCC-TGCCCCTGAGCAAGCAAGAAA 
>527	
GTAACAACTTGAACGCGACGGAGGACGTACGTATCTCTCAGTGCACAAGATAAATGCATG TGATCCATCGATCGGCAGGGCATGGCCGAGCTGTGCACCTAGCAAATTAAAGCAAAGTAA ATACGACTGGAGTAGCTGTAATTTGCAAGAGGAGCATGTCTGCATGTGCCAGTCCGATCG ACTCCGAGCGCAGATCATGATCTTGCGGAAAACGACCCGCACATCTCTATCTCTGTGTGT GTGCAAGAACTGCATGCAACAACGACCCGGGACACAAGGAAGACCAGCAGCTTAGCTACA CATATGAAGAAATTTGACTCTGTCGATCGGGACAGCCGGAGGGAGACTGGCAGGCAGATC AGGGGTGCAGAGGCACCATTTAATCGATCGGCCATTCCTTTCGATATGCTGCTGCTGCTG CTGCACGTCTTGCTTCTTCATTCCCAGCGAGCGGAGGGCGGCAATATGATATGACCAGCA CCATCTTCGATCGATTCTACGGGTACGTAAATGCAGATTTGATCGATGCACTACTTTCTA GTAGTAATGTTGCTCCAATTCTTGCTTAATCAACCCATTTCCTTTCCTACGTTTGACTGC CTGCC-TGCCCCTGAGCAAGCAAGAAA 
>557	
GTAACAACTTGAACGCGACGGAGGACGTACGTATCTCTCAGTGCACAAGATAAATGCATG TGATCCATCGATCGGCAGGGCATGGCCGAGCTGTGCACCTAGCAAATTAAAGCAAAGTAA ATACGACTGGAGTAGCTGTAATTTGCAAGAGGAGCATGTCTGCATGTGCCAGTCCGATCG ACTCCGAGCGCAGATCATGATCTTGCGGAAAACGACCCGCACATCTCTATCTCTGTGTGT GTGCAAGAACTGCATGCAACAACGACCCGGGACACAAGGAAGACCAGCAGCTTAGCTACA CATATGAAGAAATTTGACTCTGTCGATCGGGACAGCCGGAGGGAGACTGGCAGGCAGATC AGGGGTGCAGAGGCACCATTTAATCGATCGGCCATTCCTTTCGATATGCTGCTGCTGCTG CTGCACGTCTTGCTTCTTCATTCCCAGCGAGCGGAGGGCGGCAATATGATATGACCAGCA CCATCTTCGATCGATTCTACGGGTACGTAAATGCAGATTTGATCGATGCACTACTTTCTA GTAGTAATGTTGCTCCAATTCTTGCTTAATCAACCCATTTCCTTTCCTACGTTTGACTGC CTGCC-TGCCCCTGAGCAAGCAAGAAA 
>586	
GTAACAACTTGAACGCGACGGAGGACGTACGTATCTCTCAGTGCACAAGATAAATGCATG TGATCCATCGATCGGCAGGGCATGGCCGAGCTGTGCACCTAGCAAATTAAAGCAAAGTAA ATACGACTGGAGTAGCTGTAATTTGCAAGAGGAGCATGTCTGCATGTGCCAGTCCGATCG ACTCCGAGCGCAGATCATGATCTTGCGGAAAACGACCCGCACATCTCTATCTCTGTGTGT GTGCAAGAACTGCATGCAACAACGACCCGGGACACAAGGAAGACCAGCAGCTTAGCTACA CATATGAAGAAATTTGACTCTGTCGATCGGGACAGCCGGAGGGAGACTGGCAGGCAGATC AGGGGTGCAGAGGCACCATTTAATCGATCGGCCATTCCTTTCGATATGCTGCTGCTGCTG CTGCACGTCTTGCTTCTTCATTCCCAGCGAGCGGAGGGCGGCAATATGATATGACCAGCA CCATCTTCGATCGATTCTACGGGTACGTAAATGCAGATTTGATCGATGCACTACTTTCTA GTAGTAATGTTGCTCCAATTCTTGCTTAATCAACCCATTTCCTTTCCTACGTTTGACTGC CTGCC-TGCCCCTGAGCAAGCAAGAAA 
>598	
GTAACAACTTGAACGCGACGGAGGACGTACGTATCTCTCAGTGCACAAGATAAATGCATG TGATCCATCGATCGGCAGGGCATGGCCGAGCTGTGCACCTAGCAAATTAAAGCAAAGTAA ATACGACTGGAGTAGCTGTAATTTGCAAGAGGAGCATGTCTGCATGTGCCAGTCCGATCG ACTCCGAGCGCAGATCATGATCTTGCGGAAAACGACCCGCACATCTCTATCTCTGTGTGT GTGCAAGAACTGCATGCAACAACGACCCGGGACACAAGGAAGACCAGCAGCTTAGCTACA CATATGAAGAAATTTGACTCTGTCGATCGGGACAGCCGGAGGGAGACTGGCAGGCAGATC AGGGGTGCAGAGGCACCATTTAATCGATCGGCCATTCCTTTCGATATGCTGCTGCTGCTG CTGCACGTCTTGCTTCTTCATTCCCAGCGAGCGGAGGGCGGCAATATGATATGACCAGCA CCATCTTCGATCGATTCTACGGGTACGTAAATGCAGATTTGATCGATGCACTACTTTCTA GTAGTAATGTTGCTCCAATTCTTGCTTAATCAACCCATTTCCTTTCCTACGTTTGACTGC CTGCC-TGCCCCTGAGCAAGCAAGAAA 
>604	
GTAACAACTTGAACGCGACGGAGGACGTACGTATCTCTCAGTGCACAAGATAAATGCATG TGATCCATCGATCGGCAGGGCATGGCCGAGCTGTGCACCTAGCAAATTAAAGCAAAGTAA ATACGACTGGAGTAGCTGTAATTTGCAAGAGGAGCATGTCTGCATGTGCCAGTCCGATCG ACTCCGAGCGCAGATCATGATCTTGCGGAAAACGACCCGCACATCTCTATCTCTGTGTGT GTGCAAGAACTGCATGCAACAACGACCCGGGACACAAGGAAGACCAGCAGCTTAGCTACA CATATGAAGAAATTTGACTCTGTCGATCGGGACAGCCGGAGGGAGACTGGCAGGCAGATC AGGGGTGCAGAGGCACCATTTAATCGATCGGCCATTCCTTTCGATATGCTGCTGCTGCTG CTGCACGTCTTGCTTCTTCATTCCCAGCGAGCGGAGGGCGGCAATATGATATGACCAGCA CCATCTTCGATCGATTCTACGGGTACGTAAATGCAGATTTGATCGATGCACTACTTTCTA GTAGTAATGTTGCTCCAATTCTTGCTTAATCAACCCATTTCCTTTCCTACGTTTGACTGC CTGCC-TGCCCCTGAGCAAGCAAGAAA 
>605	
GTAACAACTTGAACGCGACGGAGGACGTACGTATCTCTCAGTGCACAAGATAAATGCATG TGATCCATCGATCGGCAGGGCATGGCCGAGCTGTGCACCTAGCAAATTAAAGCAAAGTAA ATACGACTGGAGTAGCTGTAATTTGCAAGAGGAGCATGTCTGCATGTGCCAGTCCGATCG ACTCCGAGCGCAGATCATGATCTTGCGGAAAACGACCCGCACATCTCTATCTCTGTGTGT GTGCAAGAACTGCATGCAACAACGACCCGGGACACAAGGAAGACCAGCAGCTTAGCTACA CATATGAAGAAATTTGACTCTGTCGATCGGGACAGCCGGAGGGAGACTGGCAGGCAGATC AGGGGTGCAGAGGCACCATTTAATCGATCGGCCATTCCTTTCGATATGCTGCTGCTGCTG CTGCACGTCTTGCTTCTTCATTCCCAGCGAGCGGAGGGCGGCAATATGATATGACCAGCA CCATCTTCGATCGATTCTACGGGTACGTAAATGCAGATTTGATCGATGCACTACTTTCTA GTAGTAATGTTGCTCCAATTCTTGCTTAATCAACCCATTTCCTTTCCTACGTTTGACTGC CTGCC-TGCCCCTGAGCAAGCAAGAAA 
>642	
GTAGCAACTTGAACGCGACGGAGGACGTACGTATCTCTCAGTGCACAAGATAAATGCATG TGATCCATCGATCGGCAGGGCATGGCCGAGCTGTGCACCTAGCTAATTAAAGCAAAGTAA ATACGACTGGAGTAGCTGTAATTTGCAAGAGGAGCATGTCTGCATGTGCCAGTCCGATCG ACTCCGAGCGCAGATCATGATCTTGCGGAAAACGACCCGCACATCTCTATCTCTGTGTGT GTGCAAGAACTGCATGCAACAACGACCCGGGACACAAGGAAGACCAGCAGCTTAGCTACA CATATGAAGAAATTTGACTCTGTCGATCGGGACAGCCGGAGGGAGACTGGCAGGCAGATC AGGGGTGCAGAGGCACCATTTAATCGATCGGCCATTCCTTCCGATATGCTGCTGCTGCTG CTGCACGTCTTGCTTCTTCATTCCCAGCGAGCGGAGGGCGGCAATATGATATGACCAGCA CCATCTTCGATCGATTCTACGGGTACGTAAATGCAGATTTGATCGACGCACTACTTTCTA GTAGTAATGTTGCTCCAATTCTTGCTTAATCAACCCATTTCCTTTCATACGTTTGACTGC CTGCC-TGCCCCTGAGCAAGCAAGAAA 
>425	
GTAACAACTTGAACGCGACGGAGGACGTACGTATCTCTCAGTGCACAAGATAAATGCATG TGATCCATCGATCGGCAGGGCATGGCCGAGCTGTGCACCTAGCAAATTAAAGCAAAGTAA ATACGACTGGAGTAGCTGTAATTTGCAAGAGGAGCATGTCTGCATGTGCCAGTCCGATCG ACTCCGAGCGCAGATCATGATCTTGCGGAAAACGACCCGCACATCTCTATCTCTGTGTGT GTGCAAGAACTGCATGCAACAACGACCCGGGACACAAGGAAGACCAGCAGCTTAGCTACA CATATGAAGAAATTTGACTCTGTCGATCGGGACAGCCGGAGGGAGACTGGCAGGCAGATC AGGGGTGCAGAGGCACCATTTAATCGATCGGCCATTCCTTTCGATATGCTGCTGCTGCTG CTGCACGTCTTGCTTCTTCATTCCCAGCGAGCGGAGGGCGGCAATATGATATGACCAGCA CCATCTTCGATCGATTCTACGGGTACGTAAATGCAGATTTGATCGATGCACTACTTTCTA GTAGTAATGTTGCTCCAATTCTTGCTTAATCAACCCATTTCCTTTCCTACGTTTGACTGC CTGCC-TGCCCCTGAGCAAGCAAGAAA 
>426	
GTAACAACTTGAACGCGACGGAGGACGTACGTATCTCTCAGTGCACAAGATAAATGCATG TGATCCATCGATCGGCAGGGCATGGCCGAGCTGTGCACCTAGCAAATTAAAGCAAAGTAA ATACGACTGGAGTAGCTGTAATTTGCAAGAGGAGCATGTCTGCATGTGCCAGTCCGATCG ACTCCGAGCGCAGATCATGATCTTGCGGAAAACGACCCGCACATCTCTATCTCTGTGTGT GTGCAAGAACTGCATGCAACAACGACCCGGGACACAAGGAAGACCAGCAGCTTAGCTACA CATATGAAGAAATTTGACTCTGTCGATCGGGACAGCCGGAGGGAGACTGGCAGGCAGATC AGGGGTGCAGAGGCACCATTTAATCGATCGGCCATTCCTTTCGATATGCTGCTGCTGCTG CTGCACGTCTTGCTTCTTCATTCCCAGCGAGCGGAGGGCGGCAATATGATATGACCAGCA CCATCTTCGATCGATTCTACGGGTACGTAAATGCAGATTTGATCGATGCACTACTTTCTA GTAGTAATGTTGCTCCAATTCTTGCTTAATCAACCCATTTCCTTTCCTACGTTTGACTGC CTGCC-TGCCCCTGAGCAAGCAAGAAA 
>429	
GTAGCAACTTGAACGCGACGGAGGACGTACGTATCTCTCAGTGCACAAGATAAATGCATG TGATCCATCGATCGGCAGGGCATGGCCGAGCTGTGCACCTAGCTAATTAAAGCAAAGTAA ATACGACTGGAGTAGCTGTAATTTGCAAGAGGAGCATGTCTGCATGTGCCAGTCCGATCG ACTCCGAGCGCAGATCATGATCTTGCGGAAAACGACCCGCACATCTCTATCTCTGTGTGT GTGCAAGAACTGCATGCAACAACGACCCGGGACACAAGGAAGACCAGCAGCTTAGCTACA CATATGAAGAAATTTGACTCTGTCGATCGGGACAGCCGGAGGGAGACTGGCAGGCAGATC AGGGGTGCAGAGGCACCATTTAATCGATCGGCCATTCCTTCCGATATGCTGCTGCTGCTG CTGCACGTCTTGCTTCTTCATTCCCAGCGAGCGGAGGGCGGCAATATGATATGACCAGCA CCATCTTCGATCGATTCTACGGGTACGTAAATGCAGATTTGATCGACGCACTACTTTCTA GTAGTAATGTTGCTCCAATTCTTGCTTAATCAACCCATTTCCTTTCATACGTTTGACTGC CTGCC-TGCCCCTGAGCAAGCAAGAAA 
>484	
GTAACAACTTGAACGCGACGGAGGACGTACGTATCTCTCAGTGCACAAGATAAATGCATG TGATCCATCGATCGGCAGGGCATGGCCGAGCTGTGCACCTAGCAAATTAAAGCAAAGTAA ATACGACTGGAGTAGCTGTAATTTGCAAGAGGAGCATGTCTGCATGTGCCAGTCCGATCG ACTCCGAGCGCAGATCATGATCTTGCGGAAAACGACCCGCACATCTCTATCTCTGTGTGT GTGCAAGAACTGCATGCAACAACGACCCGGGACACAAGGAAGACCAGCAGCTTAGCTACA CATATGAAGAAATTTGACTCTGTCGATCGGGACAGCCGGAGGGAGACTGGCAGGCAGATC AGGGGTGCAGAGGCACCATTTAATCGATCGGCCATTCCTTTCGATATGCTGCTGCTGCTG CTGCACGTCTTGCTTCTTCATTCCCAGCGAGCGGAGGGCGGCAATATGATATGACCAGCA CCATCTTCGATCGATTCTACGGGTACGTAAATGCAGATTTGATCGATGCACTACTTTCTA GTAGTAATGTTGCTCCAATTCTTGCTTAATCAACCCATTTCCTTTCCTACGTTTGACTGC CTGCC-TGCCCCTGAGCAAGCAAGAAA 
>496	
GTAACAACTTGAACGCGACGGAGGACGTACGTATCTCTCAGTGCACAAGATAAATGCATG TGATCCATCGATCGGCAGGGCATGGCCGAGCTGTGCACCTAGCAAATTAAAGCAAAGTAA ATACGACTGGAGTAGCTGTAATTTGCAAGAGGAGCATGTCTGCATGTGCCAGTCCGATCG ACTCCGAGCGCAGATCATGATCTTGCGGAAAACGACCCGCACATCTCTATCTCTGTGTGT GTGCAAGAACTGCATGCAACAACGACCCGGGACACAAGGAAGACCAGCAGCTTAGCTACA CATATGAAGAAATTTGACTCTGTCGATCGGGACAGCCGGAGGGAGACTGGCAGGCAGATC AGGGGTGCAGAGGCACCATTTAATCGATCGGCCATTCCTTTCGATATGCTGCTGCTGCTG CTGCACGTCTTGCTTCTTCATTCCCAGCGAGCGGAGGGCGGCAATATGATATGACCAGCA CCATCTTCGATCGATTCTACGGGTACGTAAATGCAGATTTGATCGATGCACTACTTTCTA GTAGTAATGTTGCTCCAATTCTTGCTTAATCAACCCATTTCCTTTCCTACGTTTGACTGC CTGCC-TGCCCCTGAGCAAGCAAGAAA 
>506	
GTAACAACTTGAACGCGACGGAGGACGTACGTATCTCTCAGTGCACAAGATAAATGCATG TGATCCATCGATCGGCAGGGCATGGCCGAGCTGTGCACCTAGCAAATTAAAGCAAAGTAA ATACGACTGGAGTAGCTGTAATTTGCAAGAGGAGCATGTCTGCATGTGCCAGTCCGATCG ACTCCGAGCGCAGATCATGATCTTGCGGAAAACGACCCGCACATCTCTATCTCTGTGTGT GTGCAAGAACTGCATGCAACAACGACCCGGGACACAAGGAAGACCAGCAGCTTAGCTACA CATATGAAGAAATTTGACTCTGTCGATCGGGACAGCCGGAGGGAGACTGGCAGGCAGATC AGGGGTGCAGAGGCACCATTTAATCGATCGGCCATTCCTTTCGATATGCTGCTGCTGCTG CTGCACGTCTTGCTTCTTCATTCCCAGCGAGCGGAGGGCGGCAATATGATATGACCAGCA CCATCTTCGATCGATTCTACGGGTACGTAAATGCAGATTTGATCGATGCACTACTTTCTA GTAGTAATGTTGCTCCAATTCTTGCTTAATCAACCCATTTCCTTTCCTACGTTTGACTGC CTGCC-TGCCCCTGAGCAAGCAAGAAA 
>519	
GTAGCAACTTGAACGCGACGGAGGACGTACGTATCTCTCAGTGCACAAGATAAATGCATG TGATCCATCGATCGGCAGGGCATGGCCGAGCTGTGCACCTAGCTAATTAAAGCAAAGTAA ATACGACTGGAGTAGCTGTAATTTGCAAGAGGAGCATGTCTGCATGTGCCAGTCCGATCG ACTCCGAGCGCAGATCATGATCTTGCGGAAAACGACCCGCACATCTCTATCTCTGTGTGT GTGCAAGAACTGCATGCAACAACGACCCGGGACACAAGGAAGACCAGCAGCTTAGCTACA CATATGAAGAAATTTGACTCTGTCGATCGGGACAGCCGGAGGGAGACTGGCAGGCAGATC AGGGGTGCAGAGGCACCATTTAATCGATCGGCCATTCCTTCCGATATGCTGCTGCTGCTG CTGCACGTCTTGCTTCTTCATTCCCAGCGAGCGGAGGGCGGCAATATGATATGACCAGCA CCATCTTCGATCGATTCTACGGGTACGTAAATGCAGATTTGATCGACGCACTACTTTCTA GTAGTAATGTTGCTCCAATTCTTGCTTAATCAACCCATTTCCTTTCATACGTTTGACTGC CTGCC-TGCCCCTGAGCAAGCAAGAAA 
>544	
GTAACAACTTGAACGCGACGGAGGACGTACGTATCTCTCAGTGCACAAGATAAATGCATG TGATCCATCGATCGGCAGGGCATGGCCGAGCTGTGCACCTAGCAAATTAAAGCAAAGTAA ATACGACTGGAGTAGCTGTAATTTGCAAGAGGAGCATGTCTGCATGTGCCAGTCCGATCG ACTCCGAGCGCAGATCATGATCTTGCGGAAAACGACCCGCACATCTCTATCTCTGTGTGT GTGCAAGAACTGCATGCAACAACGACCCGGGACACAAGGAAGACCAGCAGCTTAGCTACA CATATGAAGAAATTTGACTCTGTCGATCGGGACAGCCGGAGGGAGACTGGCAGGCAGATC AGGGGTGCAGAGGCACCATTTAATCGATCGGCCATTCCTTTCGATATGCTGCTGCTGCTG CTGCACGTCTTGCTTCTTCATTCCCAGCGAGCGGAGGGCGGCAATATGATATGACCAGCA CCATCTTCGATCGATTCTACGGGTACGTAAATGCAGATTTGATCGATGCACTACTTTCTA GTAGTAATGTTGCTCCAATTCTTGCTTAATCAACCCATTTCCTTTCCTACGTTTGACTGC CTGCC-TGCCCCTGAGCAAGCAAGAAA 
>554	
GTAACAACTTGAACGCGACGGAGGACGTACGTATCTCTCAGTGCACAAGATAAATGCATG TGATCCATCGATCGGCAGGGCATGGCCGAGCTGTGCACCTAGCAAATTAAAGCAAAGTAA ATACGACTGGAGTAGCTGTAATTTGCAAGAGGAGCATGTCTGCATGTGCCAGTCCGATCG ACTCCGAGCGCAGATCATGATCTTGCGGAAAACGACCCGCACATCTCTATCTCTGTGTGT GTGCAAGAACTGCATGCAACAACGACCCGGGACACAAGGAAGACCAGCAGCTTAGCTACA CATATGAAGAAATTTGACTCTGTCGATCGGGACAGCCGGAGGGAGACTGGCAGGCAGATC AGGGGTGCAGAGGCACCATTTAATCGATCGGCCATTCCTTTCGATATGCTGCTGCTGCTG CTGCACGTCTTGCTTCTTCATTCCCAGCGAGCGGAGGGCGGCAATATGATATGACCAGCA CCATCTTCGATCGATTCTACGGGTACGTAAATGCAGATTTGATCGATGCACTACTTTCTA GTAGTAATGTTGCTCCAATTCTTGCTTAATCAACCCATTTCCTTTCCTACGTTTGACTGC CTGCC-TGCCCCTGAGCAAGCAAGAAA 
>595	
GTAGCAACTTGAACGCGACGGAGGACGTACGTATCTCTCAGTGCACAAGATAAATGCATG TGATCCATCGATCGGCAGGGCATGGCCGAGCTGTGCACCTAGCTAATTAAAGCAAAGTAA ATACGACTGGAGTAGCTGTAATTTGCAAGAGGAGCATGTCTGCATGTGCCAGTCCGATCG ACTCCGAGCGCAGATCATGATCTTGCGGAAAACGACCCGCACATCTCTATCTCTGTGTGT GTGCAAGAACTGCATGCAACAACGACCCGGGACACAAGGAAGACCAGCAGCTTAGCTACA CATATGAAGAAATTTGACTCTGTCGATCGGGACAGCCGGAGGGAGACTGGCAGGCAGATC AGGGGTGCAGAGGCACCATTTAATCGATCGGCCATTCCTTCCGATATGCTGCTGCTGCTG CTGCACGTCTTGCTTCTTCATTCCCAGCGAGCGGAGGGCGGCAATATGATATGACCAGCA CCATCTTCGATCGATTCTACGGGTACGTAAATGCAGATTTGATCGACGCACTACTTTCTA GTAGTAATGTTGCTCCAATTCTTGCTTAATCAACCCATTTCCTTTCATACGTTTGACTGC CTGCC-TGCCCCTGAGCAAGCAAGAAA 
>606	
GTAACAACTTGAACGCGACGGAGGACGTACGTATCTCTCAGTGCACAAGATAAATGCATG TGATCCATCGATCGGCAGGGCATGGCCGAGCTGTGCACCTAGCAAATTAAAGCAAAGTAA ATACGACTGGAGTAGCTGTAATTTGCAAGAGGAGCATGTCTGCATGTGCCAGTCCGATCG ACTCCGAGCGCAGATCATGATCTTGCGGAAAACGACCCGCACATCTCTATCTCTGTGTGT GTGCAAGAACTGCATGCAACAACGACCCGGGACACAAGGAAGACCAGCAGCTTAGCTACA CATATGAAGAAATTTGACTCTGTCGATCGGGACAGCCGGAGGGAGACTGGCAGGCAGATC AGGGGTGCAGAGGCACCATTTAATCGATCGGCCATTCCTTTCGATATGCTGCTGCTGCTG CTGCACGTCTTGCTTCTTCATTCCCAGCGAGCGGAGGGCGGCAATATGATATGACCAGCA CCATCTTCGATCGATTCTACGGGTACGTAAATGCAGATTTGATCGATGCACTACTTTCTA GTAGTAATGTTGCTCCAATTCTTGCTTAATCAACCCATTTCCTTTCCTACGTTTGACTGC CTGCC-TGCCCCTGAGCAAGCAAGAAA 
>614	
GTAACAACTTGAACGCGACGGAGGACGTACGTATCTCTCAGTGCACAAGATAAATGCATG TGATCCATCGATCGGCAGGGCATGGCCGAGCTGTGCACCTAGCAAATTAAAGCAAAGTAA ATACGACTGGAGTAGCTGTAATTTGCAAGAGGAGCATGTCTGCATGTGCCAGTCCGATCG ACTCCGAGCGCAGATCATGATCTTGCGGAAAACGACCCGCACATCTCTATCTCTGTGTGT GTGCAAGAACTGCATGCAACAACGACCCGGGACACAAGGAAGACCAGCAGCTTAGCTACA CATATGAAGAAATTTGACTCTGTCGATCGGGACAGCCGGAGGGAGACTGGCAGGCAGATC AGGGGTGCAGAGGCACCATTTAATCGATCGGCCATTCCTTTCGATATGCTGCTGCTGCTG CTGCACGTCTTGCTTCTTCATTCCCAGCGAGCGGAGGGCGGCAATATGATATGACCAGCA CCATCTTCGATCGATTCTACGGGTACGTAAATGCAGATTTGATCGATGCACTACTTTCTA GTAGTAATGTTGCTCCAATTCTTGCTTAATCAACCCATTTCCTTTCCTACGTTTGACTGC CTGCC-TGCCCCTGAGCAAGCAAGAAA 
>619	
GTAACAACTTGAACGCGACGGAGGACGTACGTATCTCTCAGTGCACAAGATAAATGCATG TGATCCATCGATCGGCAGGGCATGGCCGAGCTGTGCACCTAGCAAATTAAAGCAAAGTAA ATACGACTGGAGTAGCTGTAATTTGCAAGAGGAGCATGTCTGCATGTGCCAGTCCGATCG ACTCCGAGCGCAGATCATGATCTTGCGGAAAACGACCCGCACATCTCTATCTCTGTGTGT GTGCAAGAACTGCATGCAACAACGACCCGGGACACAAGGAAGACCAGCAGCTTAGCTACA CATATGAAGAAATTTGACTCTGTCGATCGGGACAGCCGGAGGGAGACTGGCAGGCAGATC AGGGGTGCAGAGGCACCATTTAATCGATCGGCCATTCCTTTCGATATGCTGCTGCTGCTG CTGCACGTCTTGCTTCTTCATTCCCAGCGAGCGGAGGGCGGCAATATGATATGACCAGCA CCATCTTCGATCGATTCTACGGGTACGTAAATGCAGATTTGATCGATGCACTACTTTCTA GTAGTAATGTTGCTCCAATTCTTGCTTAATCAACCCATTTCCTTTCCTACGTTTGACTGC CTGCC-TGCCCCTGAGCAAGCAAGAAA 
>620	
GTAACAACTTGAACGCGACGGAGGACGTACGTATCTCTCAGTGCACAAGATAAATGCATG TGATCCATCGATCGGCAGGGCATGGCCGAGCTGTGCACCTAGCAAATTAAAGCAAAGTAA ATACGACTGGAGTAGCTGTAATTTGCAAGAGGAGCATGTCTGCATGTGCCAGTCCGATCG ACTCCGAGCGCAGATCATGATCTTGCGGAAAACGACCCGCACATCTCTATCTCTGTGTGT GTGCAAGAACTGCATGCAACAACGACCCGGGACACAAGGAAGACCAGCAGCTTAGCTACA CATATGAAGAAATTTGACTCTGTCGATCGGGACAGCCGGAGGGAGACTGGCAGGCAGATC AGGGGTGCAGAGGCACCATTTAATCGATCGGCCATTCCTTTCGATATGCTGCTGCTGCTG CTGCACGTCTTGCTTCTTCATTCCCAGCGAGCGGAGGGCGGCAATATGATATGACCAGCA CCATCTTCGATCGATTCTACGGGTACGTAAATGCAGATTTGATCGATGCACTACTTTCTA GTAGTAATGTTGCTCCAATTCTTGCTTAATCAACCCATTTCCTTTCCTACGTTTGACTGC CTGCC-TGCCCCTGAGCAAGCAAGAAA 
>631	
GTAACAACTTGAACGCGACGGAGGACGTACGTATCTCTCAGTGCACAAGATAAATGCATG TGATCCATCGATCGGCAGGGCATGGCCGAGCTGTGCACCTAGCAAATTAAAGCAAAGTAA ATACGACTGGAGTAGCTGTAATTTGCAAGAGGAGCATGTCTGCATGTGCCAGTCCGATCG ACTCCGAGCGCAGATCATGATCTTGCGGAAAACGACCCGCACATCTCTATCTCTGTGTGT GTGCAAGAACTGCATGCAACAACGACCCGGGACACAAGGAAGACCAGCAGCTTAGCTACA CATATGAAGAAATTTGACTCTGTCGATCGGGACAGCCGGAGGGAGACTGGCAGGCAGATC AGGGGTGCAGAGGCACCATTTAATCGATCGGCCATTCCTTTCGATATGCTGCTGCTGCTG CTGCACGTCTTGCTTCTTCATTCCCAGCGAGCGGAGGGCGGCAATATGATATGACCAGCA CCATCTTCGATCGATTCTACGGGTACGTAAATGCAGATTTGATCGATGCACTACTTTCTA GTAGTAATGTTGCTCCAATTCTTGCTTAATCAACCCATTTCCTTTCCTACGTTTGACTGC CTGCC-TGCCCCTGAGCAAGCAAGAAA 
>634	
GTAACAACTTGAACGCGACGGAGGACGTACGTATCTCTCAGTGCACAAGATAAATGCATG TGATCCATCGATCGGCAGGGCATGGCCGAGCTGTGCACCTAGCAAATTAAAGCAAAGTAA ATACGACTGGAGTAGCTGTAATTTGCAAGAGGAGCATGTCTGCATGTGCCAGTCCGATCG ACTCCGAGCGCAGATCATGATCTTGCGGAAAACGACCCGCACATCTCTATCTCTGTGTGT GTGCAAGAACTGCATGCAACAACGACCCGGGACACAAGGAAGACCAGCAGCTTAGCTACA CATATGAAGAAATTTGACTCTGTCGATCGGGACAGCCGGAGGGAGACTGGCAGGCAGATC AGGGGTGCAGAGGCACCATTTAATCGATCGGCCATTCCTTTCGATATGCTGCTGCTGCTG CTGCACGTCTTGCTTCTTCATTCCCAGCGAGCGGAGGGCGGCAATATGATATGACCAGCA CCATCTTCGATCGATTCTACGGGTACGTAAATGCAGATTTGATCGATGCACTACTTTCTA GTAGTAATGTTGCTCCAATTCTTGCTTAATCAACCCATTTCCTTTCCTACGTTTGACTGC CTGCC-TGCCCCTGAGCAAGCAAGAAA 
>639	
GTAACAACTTGAACGCGACGGAGGACGTACGTATCTCTCAGTGCACAAGATAAATGCATG TGATCCATCGATCGGCAGGGCATGGCCGAGCTGTGCACCTAGCAAATTAAAGCAAAGTAA ATACGACTGGAGTAGCTGTAATTTGCAAGAGGAGCATGTCTGCATGTGCCAGTCCGATCG ACTCCGAGCGCAGATCATGATCTTGCGGAAAACGACCCGCACATCTCTATCTCTGTGTGT GTGCAAGAACTGCATGCAACAACGACCCGGGACACAAGGAAGACCAGCAGCTTAGCTACA CATATGAAGAAATTTGACTCTGTCGATCGGGACAGCCGGAGGGAGACTGGCAGGCAGATC AGGGGTGCAGAGGCACCATTTAATCGATCGGCCATTCCTTTCGATATGCTGCTGCTGCTG CTGCACGTCTTGCTTCTTCATTCCCAGCGAGCGGAGGGCGGCAATATGATATGACCAGCA CCATCTTCGATCGATTCTACGGGTACGTAAATGCAGATTTGATCGATGCACTACTTTCTA GTAGTAATGTTGCTCCAATTCTTGCTTAATCAACCCATTTCCTTTCCTACGTTTGACTGC CTGCC-TGCCCCTGAGCAAGCAAGAAA 
>641	
GTAACAACTTGAACGCGACGGAGGACGTACGTATCTCTCAGTGCACAAGATAAATGCATG TGATCCATCGATCGGCAGGGCATGGCCGAGCTGTGCACCTAGCAAATTAAAGCAAAGTAA ATACGACTGGAGTAGCTGTAATTTGCAAGAGGAGCATGTCTGCATGTGCCAGTCCGATCG ACTCCGAGCGCAGATCATGATCTTGCGGAAAACGACCCGCACATCTCTATCTCTGTGTGT GTGCAAGAACTGCATGCAACAACGACCCGGGACACAAGGAAGACCAGCAGCTTAGCTACA CATATGAAGAAATTTGACTCTGTCGATCGGGACAGCCGGAGGGAGACTGGCAGGCAGATC AGGGGTGCAGAGGCACCATTTAATCGATCGGCCATTCCTTTCGATATGCTGCTGCTGCTG CTGCACGTCTTGCTTCTTCATTCCCAGCGAGCGGAGGGCGGCAATATGATATGACCAGCA CCATCTTCGATCGATTCTACGGGTACGTAAATGCAGATTTGATCGATGCACTACTTTCTA GTAGTAATGTTGCTCCAATTCTTGCTTAATCAACCCATTTCCTTTCCTACGTTTGACTGC CTGCC-TGCCCCTGAGCAAGCAAGAAA 
>509	
GTAACAACTTGAACGCGACGGAGGACGTACGTATCTCTCAGTGCACAAGATAAATGCATG TGATCCATCGATCGGCAGGGCATGGCCGAGCTGTGCACCTAGCAAATTAAAGCAAAGTAA ATACGACTGGAGTAGCTGTAATTTGCAAGAGGAGCATGTCTGCATGTGCCAGTCCGATCG ACTCCGAGCGCAGATCATGATCTTGCGGAAAACGACCCGCACATCTCTATCTCTGTGTGT GTGCAAGAACTGCATGCAACAACGACCCGGGACACAAGGAAGACCAGCAGCTTAGCTACA CATATGAAGAAATTTGACTCTGTCGATCGGGACAGCCGGAGGGAGACTGGCAGGCAGATC AGGGGTGCAGAGGCACCATTTAATCGATCGGCCATTCCTTTCGATATGCTGCTGCTGCTG CTGCACGTCTTGCTTCTTCATTCCCAGCGAGCGGAGGGCGGCAATATGATATGACCAGCA CCATCTTCGATCGATTCTACGGGTACGTAAATGCAGATTTGATCGATGCACTACTTTCTA GTAGTAATGTTGCTCCAATTCTTGCTTAATCAACCCATTTCCTTTCCTACGTTTGACTGC CTGCC-TGCCCCTGAGCAAGCAAGAAA 
>510	
GTAACAACTTGAACGCGACGGAGGACGTACGTATCTCTCAGTGCACAAGATAAATGCATG TGATCCATCGATCGGCAGGGCATGGCCGAGCTGTGCACCTAGCAAATTAAAGCAAAGTAA ATACGACTGGAGTAGCTGTAATTTGCAAGAGGAGCATGTCTGCATGTGCCAGTCCGATCG ACTCCGAGCGCAGATCATGATCTTGCGGAAAACGACCCGCACATCTCTATCTCTGTGTGT GTGCAAGAACTGCATGCAACAACGACCCGGGACACAAGGAAGACCAGCAGCTTAGCTACA CATATGAAGAAATTTGACTCTGTCGATCGGGACAGCCGGAGGGAGACTGGCAGGCAGATC AGGGGTGCAGAGGCACCATTTAATCGATCGGCCATTCCTTTCGATATGCTGCTGCTGCTG CTGCACGTCTTGCTTCTTCATTCCCAGCGAGCGGAGGGCGGCAATATGATATGACCAGCA CCATCTTCGATCGATTCTACGGGTACGTAAATGCAGATTTGATCGATGCACTACTTTCTA GTAGTAATGTTGCTCCAATTCTTGCTTAATCAACCCATTTCCTTTCCTACGTTTGACTGC CTGCC-TGCCCCTGAGCAAGCAAGAAA 
>533	
GTAACAACTTGAACGCGACGGAGGACGTACGTATCTCTCAGTGCACAAGATAAATGCATG TGATCCATCGATCGGCAGGGCATGGCCGAGCTGTGCACCTAGCAAATTAAAGCAAAGTAA ATACGACTGGAGTAGCTGTAATTTGCAAGAGGAGCATGTCTGCATGTGCCAGTCCGATCG ACTCCGAGCGCAGATCATGATCTTGCGGAAAACGACCCGCACATCTCTATCTCTGTGTGT GTGCAAGAACTGCATGCAACAACGACCCGGGACACAAGGAAGACCAGCAGCTTAGCTACA CATATGAAGAAATTTGACTCTGTCGATCGGGACAGCCGGAGGGAGACTGGCAGGCAGATC AGGGGTGCAGAGGCACCATTTAATCGATCGGCCATTCCTTTCGATATGCTGCTGCTGCTG CTGCACGTCTTGCTTCTTCATTCCCAGCGAGCGGAGGGCGGCAATATGATATGACCAGCA CCATCTTCGATCGATTCTACGGGTACGTAAATGCAGATTTGATCGATGCACTACTTTCTA GTAGTAATGTTGCTCCAATTCTTGCTTAATCAACCCATTTCCTTTCCTACGTTTGACTGC CTGCC-TGCCCCTGAGCAAGCAAGAAA 
>535	
GTAACAACTTGAACGCGACGGAGGACGTACGTATCTCTCAGTGCACAAGATAAATGCATG TGATCCATCGATCGGCAGGGCATGGCCGAGCTGTGCACCTAGCAAATTAAAGCAAAGTAA ATACGACTGGAGTAGCTGTAATTTGCAAGAGGAGCATGTCTGCATGTGCCAGTCCGATCG ACTCCGAGCGCAGATCATGATCTTGCGGAAAACGACCCGCACATCTCTATCTCTGTGTGT GTGCAAGAACTGCATGCAACAACGACCCGGGACACAAGGAAGACCAGCAGCTTAGCTACA CATATGAAGAAATTTGACTCTGTCGATCGGGACAGCCGGAGGGAGACTGGCAGGCAGATC AGGGGTGCAGAGGCACCATTTAATCGATCGGCCATTCCTTTCGATATGCTGCTGCTGCTG CTGCACGTCTTGCTTCTTCATTCCCAGCGAGCGGAGGGCGGCAATATGATATGACCAGCA CCATCTTCGATCGATTCTACGGGTACGTAAATGCAGATTTGATCGATGCACTACTTTCTA GTAGTAATGTTGCTCCAATTCTTGCTTAATCAACCCATTTCCTTTCCTACGTTTGACTGC CTGCC-TGCCCCTGAGCAAGCAAGAAA 
>536	
GTAACAACTTGAACGCGACGGAGGACGTACGTATCTCTCAGTGCACAAGATAAATGCATG TGATCCATCGATCGGCAGGGCATGGCCGAGCTGTGCACCTAGCAAATTAAAGCAAAGTAA ATACGACTGGAGTAGCTGTAATTTGCAAGAGGAGCATGTCTGCATGTGCCAGTCCGATCG ACTCCGAGCGCAGATCATGATCTTGCGGAAAACGACCCGCACATCTCTATCTCTGTGTGT GTGCAAGAACTGCATGCAACAACGACCCGGGACACAAGGAAGACCAGCAGCTTAGCTACA CATATGAAGAAATTTGACTCTGTCGATCGGGACAGCCGGAGGGAGACTGGCAGGCAGATC AGGGGTGCAGAGGCACCATTTAATCGATCGGCCATTCCTTTCGATATGCTGCTGCTGCTG CTGCACGTCTTGCTTCTTCATTCCCAGCGAGCGGAGGGCGGCAATATGATATGACCAGCA CCATCTTCGATCGATTCTACGGGTACGTAAATGCAGATTTGATCGATGCACTACTTTCTA GTAGTAATGTTGCTCCAATTCTTGCTTAATCAACCCATTTCCTTTCCTACGTTTGACTGC CTGCC-TGCCCCTGAGCAAGCAAGAAA 
>538	
GTAACAACTTGAACGCGACGGAGGACGTACGTATCTCTCAGTGCACAAGATAAATGCATG TGATCCATCGATCGGCAGGGCATGGCCGAGCTGTGCACCTAGCAAATTAAAGCAAAGTAA ATACGACTGGAGTAGCTGTAATTTGCAAGAGGAGCATGTCTGCATGTGCCAGTCCGATCG ACTCCGAGCGCAGATCATGATCTTGCGGAAAACGACCCGCACATCTCTATCTCTGTGTGT GTGCAAGAACTGCATGCAACAACGACCCGGGACACAAGGAAGACCAGCAGCTTAGCTACA CATATGAAGAAATTTGACTCTGTCGATCGGGACAGCCGGAGGGAGACTGGCAGGCAGATC AGGGGTGCAGAGGCACCATTTAATCGATCGGCCATTCCTTTCGATATGCTGCTGCTGCTG CTGCACGTCTTGCTTCTTCATTCCCAGCGAGCGGAGGGCGGCAATATGATATGACCAGCA CCATCTTCGATCGATTCTACGGGTACGTAAATGCAGATTTGATCGATGCACTACTTTCTA GTAGTAATGTTGCTCCAATTCTTGCTTAATCAACCCATTTCCTTTCCTACGTTTGACTGC CTGCC-TGCCCCTGAGCAAGCAAGAAA 
>545	
GTAACAACTTGAACGCGACGGAGGACGTACGTATCTCTCAGTGCACAAGATAAATGCATG TGATCCATCGATCGGCAGGGCATGGCCGAGCTGTGCACCTAGCAAATTAAAGCAAAGTAA ATACGACTGGAGTAGCTGTAATTTGCAAGAGGAGCATGTCTGCATGTGCCAGTCCGATCG ACTCCGAGCGCAGATCATGATCTTGCGGAAAACGACCCGCACATCTCTATCTCTGTGTGT GTGCAAGAACTGCATGCAACAACGACCCGGGACACAAGGAAGACCAGCAGCTTAGCTACA CATATGAAGAAATTTGACTCTGTCGATCGGGACAGCCGGAGGGAGACTGGCAGGCAGATC AGGGGTGCAGAGGCACCATTTAATCGATCGGCCATTCCTTTCGATATGCTGCTGCTGCTG CTGCACGTCTTGCTTCTTCATTCCCAGCGAGCGGAGGGCGGCAATATGATATGACCAGCA CCATCTTCGATCGATTCTACGGGTACGTAAATGCAGATTTGATCGATGCACTACTTTCTA GTAGTAATGTTGCTCCAATTCTTGCTTAATCAACCCATTTCCTTTCCTACGTTTGACTGC CTGCC-TGCCCCTGAGCAAGCAAGAAA 
>593	
GTAACAACTTGAACGCGACGGAGGACGTACGTATCTCTCAGTGCACAAGATAAATGCATG TGATCCATCGATCGGCAGGGCATGGCCGAGCTGTGCACCTAGCAAATTAAAGCAAAGTAA ATACGACTGGAGTAGCTGTAATTTGCAAGAGGAGCATGTCTGCATGTGCCAGTCCGATCG ACTCCGAGCGCAGATCATGATCTTGCGGAAAACGACCCGCACATCTCTATCTCTGTGTGT GTGCAAGAACTGCATGCAACAACGACCCGGGACACAAGGAAGACCAGCAGCTTAGCTACA CATATGAAGAAATTTGACTCTGTCGATCGGGACAGCCGGAGGGAGACTGGCAGGCAGATC AGGGGTGCAGAGGCACCATTTAATCGATCGGCCATTCCTTTCGATATGCTGCTGCTGCTG CTGCACGTCTTGCTTCTTCATTCCCAGCGAGCGGAGGGCGGCAATATGATATGACCAGCA CCATCTTCGATCGATTCTACGGGTACGTAAATGCAGATTTGATCGATGCACTACTTTCTA GTAGTAATGTTGCTCCAATTCTTGCTTAATCAACCCATTTCCTTTCCTACGTTTGACTGC CTGCC-TGCCCCTGAGCAAGCAAGAAA 
>615	
GTAACAACTTGAACGCGACGGAGGACGTACGTATCTCTCAGTGCACAAGATAAATGCATG TGATCCATCGATCGGCAGGGCATGGCCGAGCTGTGCACCTAGCAAATTAAAGCAAAGTAA ATACGACTGGAGTAGCTGTAATTTGCAAGAGGAGCATGTCTGCATGTGCCAGTCCGATCG ACTCCGAGCGCAGATCATGATCTTGCGGAAAACGACCCGCACATCTCTATCTCTGTGTGT GTGCAAGAACTGCATGCAACAACGACCCGGGACACAAGGAAGACCAGCAGCTTAGCTACA CATATGAAGAAATTTGACTCTGTCGATCGGGACAGCCGGAGGGAGACTGGCAGGCAGATC AGGGGTGCAGAGGCACCATTTAATCGATCGGCCATTCCTTTCGATATGCTGCTGCTGCTG CTGCACGTCTTGCTTCTTCATTCCCAGCGAGCGGAGGGCGGCAATATGATATGACCAGCA CCATCTTCGATCGATTCTACGGGTACGTAAATGCAGATTTGATCGATGCACTACTTTCTA GTAGTAATGTTGCTCCAATTCTTGCTTAATCAACCCATTTCCTTTCCTACGTTTGACTGC CTGCC-TGCCCCTGAGCAAGCAAGAAA 
>622	
GTAACAACTTGAACGCGACGGAGGACGTACGTATCTCTCAGTGCACAAGATAAATGCATG TGATCCATCGATCGGCAGGGCATGGCCGAGCTGTGCACCTAGCAAATTAAAGCAAAGTAA ATACGACTGGAGTAGCTGTAATTTGCAAGAGGAGCATGTCTGCATGTGCCAGTCCGATCG ACTCCGAGCGCAGATCATGATCTTGCGGAAAACGACCCGCACATCTCTATCTCTGTGTGT GTGCAAGAACTGCATGCAACAACGACCCGGGACACAAGGAAGACCAGCAGCTTAGCTACA CATATGAAGAAATTTGACTCTGTCGATCGGGACAGCCGGAGGGAGACTGGCAGGCAGATC AGGGGTGCAGAGGCACCATTTAATCGATCGGCCATTCCTTTCGATATGCTGCTGCTGCTG CTGCACGTCTTGCTTCTTCATTCCCAGCGAGCGGAGGGCGGCAATATGATATGACCAGCA CCATCTTCGATCGATTCTACGGGTACGTAAATGCAGATTTGATCGATGCACTACTTTCTA GTAGTAATGTTGCTCCAATTCTTGCTTAATCAACCCATTTCCTTTCCTACGTTTGACTGC CTGCC-TGCCCCTGAGCAAGCAAGAAA 
>633	
GTAACAACTTGAACGCGACGGAGGACGTACGTATCTCTCAGTGCACAAGATAAATGCATG TGATCCATCGATCGGCAGGGCATGGCCGAGCTGTGCACCTAGCAAATTAAAGCAAAGTAA ATACGACTGGAGTAGCTGTAATTTGCAAGAGGAGCATGTCTGCATGTGCCAGTCCGATCG ACTCCGAGCGCAGATCATGATCTTGCGGAAAACGACCCGCACATCTCTATCTCTGTGTGT GTGCAAGAACTGCATGCAACAACGACCCGGGACACAAGGAAGACCAGCAGCTTAGCTACA CATATGAAGAAATTTGACTCTGTCGATCGGGACAGCCGGAGGGAGACTGGCAGGCAGATC AGGGGTGCAGAGGCACCATTTAATCGATCGGCCATTCCTTTCGATATGCTGCTGCTGCTG CTGCACGTCTTGCTTCTTCATTCCCAGCGAGCGGAGGGCGGCAATATGATATGACCAGCA CCATCTTCGATCGATTCTACGGGTACGTAAATGCAGATTTGATCGATGCACTACTTTCTA GTAGTAATGTTGCTCCAATTCTTGCTTAATCAACCCATTTCCTTTCCTACGTTTGACTGC CTGCC-TGCCCCTGAGCAAGCAAGAAA 
>636	
GTAACAACTTGAACGCGACGGAGGACGTACGTATCTCTCAGTGCACAAGATAAATGCATG TGATCCATCGATCGGCAGGGCATGGCCGAGCTGTGCACCTAGCAAATTAAAGCAAAGTAA ATACGACTGGAGTAGCTGTAATTTGCAAGAGGAGCATGTCTGCATGTGCCAGTCCGATCG ACTCCGAGCGCAGATCATGATCTTGCGGAAAACGACCCGCACATCTCTATCTCTGTGTGT GTGCAAGAACTGCATGCAACAACGACCCGGGACACAAGGAAGACCAGCAGCTTAGCTACA CATATGAAGAAATTTGACTCTGTCGATCGGGACAGCCGGAGGGAGACTGGCAGGCAGATC AGGGGTGCAGAGGCACCATTTAATCGATCGGCCATTCCTTTCGATATGCTGCTGCTGCTG CTGCACGTCTTGCTTCTTCATTCCCAGCGAGCGGAGGGCGGCAATATGATATGACCAGCA CCATCTTCGATCGATTCTACGGGTACGTAAATGCAGATTTGATCGATGCACTACTTTCTA GTAGTAATGTTGCTCCAATTCTTGCTTAATCAACCCATTTCCTTTCCTACGTTTGACTGC CTGCC-TGCCCCTGAGCAAGCAAGAAA 
>638	
GTAACAACTTGAACGCGACGGAGGACGTACGTATCTCTCAGTGCACAAGATAAATGCATG TGATCCATCGATCGGCAGGGCATGGCCGAGCTGTGCACCTAGCAAATTAAAGCAAAGTAA ATACGACTGGAGTAGCTGTAATTTGCAAGAGGAGCATGTCTGCATGTGCCAGTCCGATCG ACTCCGAGCGCAGATCATGATCTTGCGGAAAACGACCCGCACATCTCTATCTCTGTGTGT GTGCAAGAACTGCATGCAACAACGACCCGGGACACAAGGAAGACCAGCAGCTTAGCTACA CATATGAAGAAATTTGACTCTGTCGATCGGGACAGCCGGAGGGAGACTGGCAGGCAGATC AGGGGTGCAGAGGCACCATTTAATCGATCGGCCATTCCTTTCGATATGCTGCTGCTGCTG CTGCACGTCTTGCTTCTTCATTCCCAGCGAGCGGAGGGCGGCAATATGATATGACCAGCA CCATCTTCGATCGATTCTACGGGTACGTAAATGCAGATTTGATCGATGCACTACTTTCTA GTAGTAATGTTGCTCCAATTCTTGCTTAATCAACCCATTTCCTTTCCTACGTTTGACTGC CTGCC-TGCCCCTGAGCAAGCAAGAAA 
>391	
GTAACAACTTGAACGCGACGGAGGACGTACGTATCTCTCAGTGCACAAGATAAATGCATG TGATCCATCGATCGGCAGGGCATGGCCGAGCTGTGCACCTAGCAAATTAAAGCAAAGTAA ATACGACTGGAGTAGCTGTAATTTGCAAGAGGAGCATGTCTGCATGTGCCAGTCCGATCG ACTCCGAGCGCAGATCATGATCTTGCGGAAAACGACCCGCACATCTCTATCTCTGTGTGT GTGCAAGAACTGCATGCAACAACGACCCGGGACACAAGGAAGACCAGCAGCTTAGCTACA CATATGAAGAAATTTGACTCTGTCGATCGGGACAGCCGGAGGGAGACTGGCAGGCAGATC AGGGGTGCAGAGGCACCATTTAATCGATCGGCCATTCCTTTCGATATGCTGCTGCTGCTG CTGCACGTCTTGCTTCTTCATTCCCAGCGAGCGGAGGGCGGCAATATGATATGACCAGCA CCATCTTCGATCGATTCTACGGGTACGTAAATGCAGATTTGATCGATGCACTACTTTCTA GTAGTAATGTTGCTCCAATTCTTGCTTAATCAACCCATTTCCTTTCCTACGTTTGACTGC CTGCC-TGCCCCTGAGCAAGCAAGAAA 
>476	
GTAACAACTTGAACGCGACGGAGGACGTACGTATCTCTCAGTGCACAAGATAAATGCATG TGATCCATCGATCGGCAGGGCATGGCCGAGCTGTGCACCTAGCAAATTAAAGCAAAGTAA ATACGACTGGAGTAGCTGTAATTTGCAAGAGGAGCATGTCTGCATGTGCCAGTCCGATCG ACTCCGAGCGCAGATCATGATCTTGCGGAAAACGACCCGCACATCTCTATCTCTGTGTGT GTGCAAGAACTGCATGCAACAACGACCCGGGACACAAGGAAGACCAGCAGCTTAGCTACA CATATGAAGAAATTTGACTCTGTCGATCGGGACAGCCGGAGGGAGACTGGCAGGCAGATC AGGGGTGCAGAGGCACCATTTAATCGATCGGCCATTCCTTTCGATATGCTGCTGCTGCTG CTGCACGTCTTGCTTCTTCATTCCCAGCGAGCGGAGGGCGGCAATATGATATGACCAGCA CCATCTTCGATCGATTCTACGGGTACGTAAATGCAGATTTGATCGATGCACTACTTTCTA GTAGTAATGTTGCTCCAATTCTTGCTTAATCAACCCATTTCCTTTCCTACGTTTGACTGC CTGCC-TGCCCCTGAGCAAGCAAGAAA 
>490	
GTAACAACTTGAACGCGACGGAGGACGTACGTATCTCTCAGTGCACAAGATAAATGCATG TGATCCATCGATCGGCAGGGCATGGCCGAGCTGTGCACCTAGCAAATTAAAGCAAAGTAA ATACGACTGGAGTAGCTGTAATTTGCAAGAGGAGCATGTCTGCATGTGCCAGTCCGATCG ACTCCGAGCGCAGATCATGATCTTGCGGAAAACGACCCGCACATCTCTATCTCTGTGTGT GTGCAAGAACTGCATGCAACAACGACCCGGGACACAAGGAAGACCAGCAGCTTAGCTACA CATATGAAGAAATTTGACTCTGTCGATCGGGACAGCCGGAGGGAGACTGGCAGGCAGATC AGGGGTGCAGAGGCACCATTTAATCGATCGGCCATTCCTTTCGATATGCTGCTGCTGCTG CTGCACGTCTTGCTTCTTCATTCCCAGCGAGCGGAGGGCGGCAATATGATATGACCAGCA CCATCTTCGATCGATTCTACGGGTACGTAAATGCAGATTTGATCGATGCACTACTTTCTA GTAGTAATGTTGCTCCAATTCTTGCTTAATCAACCCATTTCCTTTCCTACGTTTGACTGC CTGCC-TGCCCCTGAGCAAGCAAGAAA 
>630	
GTAACAACTTGAACGCGACGGAGGACGTACGTATCTCTCAGTGCACAAGATAAATGCATG TGATCCATCGATCGGCAGGGCATGGCCGAGCTGTGCACCTAGCAAATTAAAGCAAAGTAA ATACGACTGGAGTAGCTGTAATTTGCAAGAGGAGCATGTCTGCATGTGCCAGTCCGATCG ACTCCGAGCGCAGATCATGATCTTGCGGAAAACGACCCGCACATCTCTATCTCTGTGTGT GTGCAAGAACTGCATGCAACAACGACCCGGGACACAAGGAAGACCAGCAGCTTAGCTACA CATATGAAGAAATTTGACTCTGTCGATCGGGACAGCCGGAGGGAGACTGGCAGGCAGATC AGGGGTGCAGAGGCACCATTTAATCGATCGGCCATTCCTTTCGATATGCTGCTGCTGCTG CTGCACGTCTTGCTTCTTCATTCCCAGCGAGCGGAGGGCGGCAATATGATATGACCAGCA CCATCTTCGATCGATTCTACGGGTACGTAAATGCAGATTTGATCGATGCACTACTTTCTA GTAGTAATGTTGCTCCAATTCTTGCTTAATCAACCCATTTCCTTTCCTACGTTTGACTGC CTGCC-TGCCCCTGAGCAAGCAAGAAA 
>402	
GTAACAACTTGAACGCGACGGAGGACGTACGTATCTCTCAGTGCACAAGATAAATGCATGTGATCCATCGATCGGCAGGGCATGGCCGAGCTGTGCACCTAGCAAATTAAAGCAAAGTAAATACGACTGGAGTAGCTGTAATTTGCAAGAGGAGCATGTCTGCATGTGCCAGTCCGATCGACTCCGAGCGCAGATCATGATCTTGCGGAAAACGACCCGCACATCTCTATCTCTGTGTGTGTGCAAGAACTGCATGCAACAACGACCCGGGACACAAGGAAGACCAGCAGCTTAGCTACACATATGAAGAAATTTGACTCTGTCGATCGGGACAGCCGGAGGGAGACTGGCAGGCAGATCAGGGGTGCAGAGGCACCATTTAATCGATCGGCCATTCCTTTCGATATGCTGCTGCTGCTGCTGCACGTCTTGCTTCTTCATTCCCAGCGAGCGGAGGGCGGCAATATGATATGACCAGCACCATCTTCGATCGATTCTACGGGTACGTAAATGCAGATTTGATCGATGCACTACTTTCTAGTAGTAATGTTGCTCCAATTCTTGCTTAATCAACCCATTTCCTTTCCTACGTTTGACTGCCTGCC-TGCCCCTGAGCAAGCAAGAAA
>493	
GTAACAACTTGAACGCGACGGAGGACGTACGTATCTCTCAGTGCACAAGATAAATGCATGTGATCCATCGATCGGCAGGGCATGGCCGAGCTGTGCACCTAGCAAATTAAAGCAAAGTAAATACGACTGGAGTAGCTGTAATTTGCAAGAGGAGCATGTCTGCATGTGCCAGTCCGATCGACTCCGAGCGCAGATCATGATCTTGCGGAAAACGACCCGCACATCTCTATCTCTGTGTGTGTGCAAGAACTGCATGCAACAACGACCCGGGACACAAGGAAGACCAGCAGCTTAGCTACACATATGAAGAAATTTGACTCTGTCGATCGGGACAGCCGGAGGGAGACTGGCAGGCAGATCAGGGGTGCAGAGGCACCATTTAATCGATCGGCCATTCCTTTCGATATGCTGCTGCTGCTGCTGCACGTCTTGCTTCTTCATTCCCAGCGAGCGGAGGGCGGCAATATGATATGACCAGCACCATCTTCGATCGATTCTACGGGTACGTAAATGCAGATTTGATCGATGCACTACTTTCTAGTAGTAATGTTGCTCCAATTCTTGCTTAATCAACCCATTTCCTTTCCTACGTTTGACTGCCTGCC-TGCCCCTGAGCAAGCAAGAAA
>441	
GTAGCAACTTGAACGCGACGGAGGACGTACGTATCTCTCAGTGCACAAGATAAATGCATG TGATCCATCGATCGGCAGGGCATGGCCGAGCTGTGCACCTAGCTAATTAAAGCAAAGTAA ATACGACTGGAGTAGCTGTAATTTGCAAGAGGAGCATGTCTGCATGTGCCAGTCCGATCG ACTCCGAGCGCAGATCATGATCTTGCGGAAAACGACCCGCACATCTCTATCTCTGTGTGT GTGCAAGAACTGCATGCAACAACGACCCGGGACACAAGGAAGACCAGCAGCTTAGCTACA CATATGAAGAAATTTGACTCTGTCGATCGGGACAGCCGGAGGGAGACTGGCAGGCAGATC AGGGGTGCAGAGGCACCATTTAATCGATCGGCCATTCCTTCCGATATGCTGCTGCTGCTG CTGCACGTCTTGCTTCTTCATTCCCAGCGAGCGGAGGGCGGCAATATGATATGACCAGCA CCATCTTCGATCGATTCTACGGGTACGTAAATGCAGATTTGATCGACGCACTACTTTCTA GTAGTAATGTTGCTCCAATTCTTGCTTAATCAACCCATTTCCTTTCCTACGTTTGACTGC CTGCC-TGCCCCTGAGCAAGCAAGAAA 
>442	
GTAGCAACTTGAACGCGACGGAGGACGTACGTATCTCTCAGTGCACAAGATAAATGCATG TGATCCATCGATCGGCAGGGCATGGCCGAGCTGTGCACCTAGCAAATTAAAGCAAAGTAA ATACGACTGGAGTAGCTGTAATTTGCAAGAGGAGCATGTCTGCATGTGCCAGTCCGATCG ACTCCGAGCGCAGATCATGATCTTGCGGAAAACGACCCGCACATCTCTATCTCTGTGTGT GTGCAAGAACTGCATGCAACAACGACCCGGGACACAAGGAAGACCAGCAGCTTAGCTACA CATATGAAGAAATTTGACTCTGTCGATCGGGACAGCCGGAGGGAGACTGGCAGGCAGATC AGGGGTGCAGAGGCACCATTTAATCGATCGGCCATTCCTTCCGATATGCTGCTGCTGCTG C---ACGTCTTGCTTCTTCATTCCCAGCGAGCGGAGGGCGGCAATATGATATGACCAGCA CCATCTTCGATCGATTCTACGGGTACGTAAATGCAGATTTGATCGATGCACTACTTTCTA GTAGTAATGTTGCTCCAATTCTTGCTTAATCAACCCATTTCCTTTCCTACGTTTGACTGC CTGCC-TGCCCCTGAGCAAGCAAGAAA 
>562	
GTAGCAACTTGAACGCGACGGAGGACGTACGTATCTCTCAGTGCACAAGATAAATGCATG TGATCCATCGATCGGCAGGGCATGGCCGAGCTGTGCACCTAGCAAATTAAAGCAAAGTAA ATACGACTGGAGTAGCTGTAATTTGCAAGAGGAGCATGTCTGCATGTGCCAGTCCGATCG ACTCCGAGCGCAGATCATGATCTTGCGGAAAACGACCCGCACATCTCTATCTCTGTGTGT GTGCAAGAACTGCATGCAACAACGACCCGGGACACAAGGAAGACCAGCAGCTTAGCTACA CATATGAAGAAATTTGACTCTGTCGATCGGGACAGCCGGAGGGAGACTGGCAGGCAGATC AGGGGTGCAGAGGCACCATTTAATCGATCGGCCATTCCTTCCGATATGCTGCTGCTGCTG CTGCACGTCTTGCTTCTTCATTCCCAGCGAGCGGAGGGCGGCAATATGATATGACCAGCA CCATCTTCGATCGATTCTACGGGTACGTAAATGCAGATTTGATCGATGCACTACTTTCTA GTAGTAATGTTGCTCCAATTCTTGCTTAATCAACCCATTTCCTTTCCTACGTTTGACTGC CTGCC-TGCCCCTGAGCAAGCAAGAAA 
>564	
GTAGCAACTTGAACGCGACGGAGGACGTACGTATCTCTCAGTGCACAAGATAAATGCATG TGATCCATCGATCGGCAGGGCATGGCCGAGCTGTGCACCTAGCAAATTAAAGCAAAGTAA ATACGACTGGAGTAGCTGTAATTTGCAAGAGGAGCATGTCTGCATGTGCCAGTCCGATCG ACTCCGAGCGCAGATCATGATCTTGCGGAAAACGACCCGCACATCTCTATCTCTGTGTGT GTGCAAGAACTGCATGCAACAACGACCCGGGACACAAGGAAGACCAGCAGCTTAGCTACA CATATGAAGAAATTTGACTCTGTCGATCGGGACAGCCGGAGGGAGACTGGCAGGCAGATC AGGGGTGCAGAGGCACCATTTAATCGATCGGCCATTCCTTCCGATATGCTGCTGCTGCTG CTGCACGTCTTGCTTCTTCATTCCCAGCGAGCGGAGGGCGGCAATATGATATGACCAGCA CCATCTTCGATCGATTCTACGGGTACGTAAATGCAGATTTGATCGATGCACTACTTTCTA GTAGTAATGTTGCTCCAATTCTTGCTTAATCAACCCATTTCCTTTCCTACGTTTGACTGC CTGCC-TGCCCCTGAGCAAGCAAGAAA 
>597	
GTAGCAACTTGAACGCGACGGAGGACGTACGTATCTCTCAGTGCACAAGATAAATGCATG TGATCCATCGATCGGCAGGGCATGGCCGAGCTGTGCACCTAGCAAATTAAAGCAAAGTAA ATACGACTGGAGTAGCTGTAATTTGCAAGAGGAGCATGTCTGCATGTGCCAGTCCGATCG ACTCCGAGCGCAGATCATGATCTTGCGGAAAACGACCCGCACATCTCTATCTCTGTGTGT GTGCAAGAACTGCATGCAACAACGACCCGGGACACAAGGAAGACCAGCAGCTTAGCTACA CATATGAAGAAATTTGACTCTGTCGATCGGGACAGCCGGAGGGAGACTGGCAGGCAGATC AGGGGTGCAGAGGCACCATTTAATCGATCGGCCATTCCTTCCGATATGCTGCTGCTGCTG C---ACGTCTTGCTTCTTCATTCCCAGCGAGCGGAGGGCGGCAATATGATATGACCAGCA CCATCTTCGATCGATTCTACGGGTACGTAAATGCAGATTTGATCGATGCACTACTTTCTA GTAGTAATGTTGCTCCAATTCTTGCTTAATCAACCCATTTCCTTTCCTACGTTTGACTGC CTGCC-TGCCCCTGAGCAAGCAAGAAA 
>600	
GTAGCAACTTGAACGCGACGGAGGACGTACGTATCTCTCAGTGCACAAGATAAATGCATG TGATCCATCGATCGGCAGGGCATGGCCGAGCTGTGCACCTAGCTAATTAAAGCAAAGTAA ATACGACTGGAGTAGCTGTAATTTGCAAGAGGAGCATGTCTGCATGTGCCAGTCCGATCG ACTCCGAGCGCAGATCATGATCTTGCGGAAAACGACCCGCACATCTCTATCTCTGTGTGT GTGCAAGAACTGCATGCAACAACGACCCGGGACACAAGGAAGACCAGCAGCTTAGCTACA CATATGAAGAAATTTGACTCTGTCGATCGGGACAGCCGGAGGGAGACTGGCAGGCAGATC AGGGGTGCAGAGGCACCATTTAATCGATCGGCCATTCCTTCCGATATGCTGCTGCTGCTG CTGCACGTCTTGCTTCTTCATTCCCAGCGAGCGGAGGGCGGCAATATGATATGACCAGCA CCATCTTCGATCGATTCTACGGGTACGTAAATGCAGATTTGATCGACGCACTACTTTCTA GTAGTAATGTTGCTCCAATTCTTGCTTAATCAACCCATTTCCTTTCCTACGTTTGACTGC CTGCC-TGCCCCTGAGCAAGCAAGAAA 
>608	
GTAGCAACTTGAACGCGACGGAGGACGTACGTATCTCTCAGTGCACAAGATAAATGCATG TGATCCATCGATCGGCAGGGCATGGCCGAGCTGTGCACCTAGCAAATTAAAGCAAAGTAA ATACGACTGGAGTAGCTGTAATTTGCAAGAGGAGCATGTCTGCATGTGCCAGTCCGATCG ACTCCGAGCGCAGATCATGATCTTGCGGAAAACGACCCGCACATCTCTATCTCTGTGTGT GTGCAAGAACTGCATGCAACAACGACCCGGGACACAAGGAAGACCAGCAGCTTAGCTACA CATATGAAGAAATTTGACTCTGTCGATCGGGACAGCCGGAGGGAGACTGGCAGGCAGATC AGGGGTGCAGAGGCACCATTTAATCGATCGGCCATTCCTTCCGATATGCTGCTGCTGCTG CTGCACGTCTTGCTTCTTCATTCCCAGCGAGCGGAGGGCGGCAATATGATATGACCAGCA CCATCTTCGATCGATTCTACGGGTACGTAAATGCAGATTTGATCGATGCACTACTTTCTA GTAGTAATGTTGCTCCAATTCTTGCTTAATCAACCCATTTCCTTTCCTACGTTTGACTGC CTGCC-TGCCCCTGAGCAAGCAAGAAA 
>609	
GTAGCAACTTGAACGCGACGGAGGACGTACGTATCTCTCAGTGCACAAGATAAATGCATG TGATCCATCGATCGGCAGGGCATGGCCGAGCTGTGCACCTAGCAAATTAAAGCAAAGTAA ATACGACTGGAGTAGCTGTAATTTGCAAGAGGAGCATGTCTGCATGTGCCAGTCCGATCG ACTCCGAGCGCAGATCATGATCTTGCGGAAAACGACCCGCACATCTCTATCTCTGTGTGT GTGCAAGAACTGCATGCAACAACGACCCGGGACACAAGGAAGACCAGCAGCTTAGCTACA CATATGAAGAAATTTGACTCTGTCGATCGGGACAGCCGGAGGGAGACTGGCAGGCAGATC AGGGGTGCAGAGGCACCATTTAATCGATCGGCCATTCCTTCCGATATGCTGCTGCTGCTG CTGCACGTCTTGCTTCTTCATTCCCAGCGAGCGGAGGGCGGCAATATGATATGACCAGCA CCATCTTCGATCGATTCTACGGGTACGTAAATGCAGATTTGATCGATGCACTACTTTCTA GTAGTAATGTTGCTCCAATTCTTGCTTAATCAACCCATTTCCTTTCCTACGTTTGACTGC CTGCC-TGCCCCTGAGCAAGCAAGAAA 
>612	
GTAGCAACTTGAACGCGACGGAGGACGTACGTATCTCTCAGTGCACAAGATAAATGCATG TGATCCATCGATCGGCAGGGCATGGCCGAGCTGTGCACCTAGCAAATTAAAGCAAAGTAA ATACGACTGGAGTAGCTGTAATTTGCAAGAGGAGCATGTCTGCATGTGCCAGTCCGATCG ACTCCGAGCGCAGATCATGATCTTGCGGAAAACGACCCGCACATCTCTATCTCTGTGTGT GTGCAAGAACTGCATGCAACAACGACCCGGGACACAAGGAAGACCAGCAGCTTAGCTACA CATATGAAGAAATTTGACTCTGTCGATCGGGACAGCCGGAGGGAGACTGGCAGGCAGATC AGGGGTGCAGAGGCACCATTTAATCGATCGGCCATTCCTTCCGATATGCTGCTGCTGCTG CTGCACGTCTTGCTTCTTCATTCCCAGCGAGCGGAGGGCGGCAATATGATATGACCAGCA CCATCTTCGATCGATTCTACGGGTACGTAAATGCAGATTTGATCGATGCACTACTTTCTA GTAGTAATGTTGCTCCAATTCTTGCTTAATCAACCCATTTCCTTTCCTACGTTTGACTGC CTGCC-TGCCCCTGAGCAAGCAAGAAA 
>471	
GTAGCAACTTGAACGCGACGGAGGACGTACGTATCTCTCAGTGCACAAGATAAATGCATG TGATCCATCGATCGGCAGGGCATGGCCGAGCTGTGCACCTAGCAAATTAAAGCAAAGTAA ATACGACTGGAGTAGCTGTAATTTGCAAGAGGAGCATGTCTGCATGTGCCAGTCCGATCG ACTCCGAGCGCAGATCATGATCTTGCGGAAAACGACCCGCACATCTCTATCTCTGTGTGT GTGCAAGAACTGCATGCAACAACGACCCGGGACACAAGGAAGACCAGCAGCTTAGCTACA CATATGAAGAAATTTGACTCTGTCGATCGGGACAGCCGGAGGGAGACTGGCAGGCAGATC AGGGGTGCAGAGGCACCATTTAATCGATCGGCCATTCCTTCCGATATGCTGCTGCTGCTG CTGCACGTCTTGCTTCTTCATTCCCAGCGAGCGGAGGGCGGCAATATGATATGACCAGCA CCATCTTCGATCGATTCTACGGGTACGTAAATGCAGATTTGATCGATGCACTACTTTCTA GTAGTAATGTTGCTCCAATTCTTGCTTAATCAACCCATTTCCTTTCCTACGTTTGACTGC CTGCC-TGCCCCTGAGCAAGCAAGAAA 
>558	
GTAGCAACTTGAACGCGACGGAGGACGTACGTATCTCTCAGTGCACAAGATAAATGCATG TGATCCATCGATCGGCAGGGCATGGCCGAGCTGTGCACCTAGCAAATTAAAGCAAAGTAA ATACGACTGGAGTAGCTGTAATTTGCAAGAGGAGCATGTCTGCATGTGCCAGTCCGATCG ACTCCGAGCGCAGATCATGATCTTGCGGAAAACGACCCGCACATCTCTATCTCTGTGTGT GTGCAAGAACTGCATGCAACAACGACCCGGGACACAAGGAAGACCAGCAGCTTAGCTACA CATATGAAGAAATTTGACTCTGTCGATCGGGACAGCCGGAGGGAGACTGGCAGGCAGATC AGGGGTGCAGAGGCACCATTTAATCGATCGGCCATTCCTTCCGATATGCTGCTGCTGCTG CTGCACGTCTTGCTTCTTCATTCCCAGCGAGCGGAGGGCGGCAATATGATATGACCAGCA CCATCTTCGATCGATTCTACGGGTACGTAAATGCAGATTTGATCGATGCACTACTTTCTA GTAGTAATGTTGCTCCAATTCTTGCTTAATCAACCCATTTCCTTTCCTACGTTTGACTGC CTGCC-TGCCCCTGAGCAAGCAAGAAA 
>559	
GTAGCAACTTGAACGCGACGGAGGACGTACGTATCTCTCAGTGCACAAGATAAATGCATG TGATCCATCGATCGGCAGGGCATGGCCGAGCTGTGCACCTAGCAAATTAAAGCAAAGTAA ATACGACTGGAGTAGCTGTAATTTGCAAGAGGAGCATGTCTGCATGTGCCAGTCCGATCG ACTCCGAGCGCAGATCATGATCTTGCGGAAAACGACCCGCACATCTCTATCTCTGTGTGT GTGCAAGAACTGCATGCAACAACGACCCGGGACACAAGGAAGACCAGCAGCTTAGCTACA CATATGAAGAAATTTGACTCTGTCGATCGGGACAGCCGGAGGGAGACTGGCAGGCAGATC AGGGGTGCAGAGGCACCATTTAATCGATCGGCCATTCCTTCCGATATGCTGCTGCTGCTG CTGCACGTCTTGCTTCTTCATTCCCAGCGAGCGGAGGGCGGCAATATGATATGACCAGCA CCATCTTCGATCGATTCTACGGGTACGTAAATGCAGATTTGATCGATGCACTACTTTCTA GTAGTAATGTTGCTCCAATTCTTGCTTAATCAACCCATTTCCTTTCCTACGTTTGACTGC CTGCC-TGCCCCTGAGCAAGCAAGAAA 
>560	
GTAGCAACTTGAACGCGACGGAGGACGTACGTATCTCTCAGTGCACAAGATAAATGCATG TGATCCATCGATCGGCAGGGCATGGCCGAGCTGTGCACCTAGCAAATTAAAGCAAAGTAA ATACGACTGGAGTAGCTGTAATTTGCAAGAGGAGCATGTCTGCATGTGCCAGTCCGATCG ACTCCGAGCGCAGATCATGATCTTGCGGAAAACGACCCGCACATCTCTATCTCTGTGTGT GTGCAAGAACTGCATGCAACAACGACCCGGGACACAAGGAAGACCAGCAGCTTAGCTACA CATATGAAGAAATTTGACTCTGTCGATCGGGACAGCCGGAGGGAGACTGGCAGGCAGATC AGGGGTGCAGAGGCACCATTTAATCGATCGGCCATTCCTTCCGATATGCTGCTGCTGCTG CTGCACGTCTTGCTTCTTCATTCCCAGCGAGCGGAGGGCGGCAATATGATATGACCAGCA CCATCTTCGATCGATTCTACGGGTACGTAAATGCAGATTTGATCGATGCACTACTTTCTA GTAGTAATGTTGCTCCAATTCTTGCTTAATCAACCCATTTCCTTTCCTACGTTTGACTGC CTGCC-TGCCCCTGAGCAAGCAAGAAA 
>563	
GTAGCAACTTGAACGCGACGGAGGACGTACGTATCTCTCAGTGCACAAGATAAATGCATG TGATCCATCGATCGGCAGGGCATGGCCGAGCTGTGCACCTAGCAAATTAAAGCAAAGTAA ATACGACTGGAGTAGCTGTAATTTGCAAGAGGAGCATGTCTGCATGTGCCAGTCCGATCG ACTCCGAGCGCAGATCATGATCTTGCGGAAAACGACCCGCACATCTCTATCTCTGTGTGT GTGCAAGAACTGCATGCAACAACGACCCGGGACACAAGGAAGACCAGCAGCTTAGCTACA CATATGAAGAAATTTGACTCTGTCGATCGGGACAGCCGGAGGGAGACTGGCAGGCAGATC AGGGGTGCAGAGGCACCATTTAATCGATCGGCCATTCCTTCCGATATGCTGCTGCTGCTG CTGCACGTCTTGCTTCTTCATTCCCAGCGAGCGGAGGGCGGCAATATGATATGACCAGCA CCATCTTCGATCGATTCTACGGGTACGTAAATGCAGATTTGATCGATGCACTACTTTCTA GTAGTAATGTTGCTCCAATTCTTGCTTAATCAACCCATTTCCTTTCCTACGTTTGACTGC CTGCC-TGCCCCTGAGCAAGCAAGAAA 
>565	
GTAGCAACTTGAACGCGACGGAGGACGTACGTATCTCTCAGTGCACAAGATAAATGCATG TGATCCATCGATCGGCAGGGCATGGCCGAGCTGTGCACCTAGCAAATTAAAGCAAAGTAA ATACGACTGGAGTAGCTGTAATTTGCAAGAGGAGCATGTCTGCATGTGCCAGTCCGATCG ACTCCGAGCGCAGATCATGATCTTGCGGAAAACGACCCGCACATCTCTATCTCTGTGTGT GTGCAAGAACTGCATGCAACAACGACCCGGGACACAAGGAAGACCAGCAGCTTAGCTACA CATATGAAGAAATTTGACTCTGTCGATCGGGACAGCCGGAGGGAGACTGGCAGGCAGATC AGGGGTGCAGAGGCACCATTTAATCGATCGGCCATTCCTTCCGATATGCTGCTGCTGCTG CTGCACGTCTTGCTTCTTCATTCCCAGCGAGCGGAGGGCGGCAATATGATATGACCAGCA CCATCTTCGATCGATTCTACGGGTACGTAAATGCAGATTTGATCGATGCACTACTTTCTA GTAGTAATGTTGCTCCAATTCTTGCTTAATCAACCCATTTCCTTTCCTACGTTTGACTGC CTGCC-TGCCCCTGAGCAAGCAAGAAA 
>566	
GTAGCAACTTGAACGCGACGGAGGACGTACGTATCTCTCAGTGCACAAGATAAATGCATG TGATCCATCGATCGGCAGGGCATGGCCGAGCTGTGCACCTAGCAAATTAAAGCAAAGTAA ATACGACTGGAGTAGCTGTAATTTGCAAGAGGAGCATGTCTGCATGTGCCAGTCCGATCG ACTCCGAGCGCAGATCATGATCTTGCGGAAAACGACCCGCACATCTCTATCTCTGTGTGT GTGCAAGAACTGCATGCAACAACGACCCGGGACACAAGGAAGACCAGCAGCTTAGCTACA CATATGAAGAAATTTGACTCTGTCGATCGGGACAGCCGGAGGGAGACTGGCAGGCAGATC AGGGGTGCAGAGGCACCATTTAATCGATCGGCCATTCCTTCCGATATGCTGCTGCTGCTG CTGCACGTCTTGCTTCTTCATTCCCAGCGAGCGGAGGGCGGCAATATGATATGACCAGCA CCATCTTCGATCGATTCTACGGGTACGTAAATGCAGATTTGATCGATGCACTACTTTCTA GTAGTAATGTTGCTCCAATTCTTGCTTAATCAACCCATTTCCTTTCCTACGTTTGACTGC CTGCC-TGCCCCTGAGCAAGCAAGAAA 
>569	
GTAGCAACTTGAACGCGACGGAGGACGTACGTATCTCTCAGTGCACAAGATAAATGCATG TGATCCATCGATCGGCAGGGCATGGCCGAGCTGTGCACCTAGCAAATTAAAGCAAAGTAA ATACGACTGGAGTAGCTGTAATTTGCAAGAGGAGCATGTCTGCATGTGCCAGTCCGATCG ACTCCGAGCGCAGATCATGATCTTGCGGAAAACGACCCGCACATCTCTATCTCTGTGTGT GTGCAAGAACTGCATGCAACAACGACCCGGGACACAAGGAAGACCAGCAGCTTAGCTACA CATATGAAGAAATTTGACTCTGTCGATCGGGACAGCCGGAGGGAGACTGGCAGGCAGATC AGGGGTGCAGAGGCACCATTTAATCGATCGGCCATTCCTTCCGATATGCTGCTGCTGCTG CTGCACGTCTTGCTTCTTCATTCCCAGCGAGCGGAGGGCGGCAATATGATATGACCAGCA CCATCTTCGATCGATTCTACGGGTACGTAAATGCAGATTTGATCGATGCACTACTTTCTA GTAGTAATGTTGCTCCAATTCTTGCTTAATCAACCCATTTCCTTTCCTACGTTTGACTGC CTGCC-TGCCCCTGAGCAAGCAAGAAA 
>601	
GTAGCAACTTGAACGCGACGGAGGACGTACGTATCTCTCAGTGCACAAGATAAATGCATG TGATCCATCGATCGGCAGGGCATGGCCGAGCTGTGCACCTAGCAAATTAAAGCAAAGTAA ATACGACTGGAGTAGCTGTAATTTGCAAGAGGAGCATGTCTGCATGTGCCAGTCCGATCG ACTCCGAGCGCAGATCATGATCTTGCGGAAAACGACCCGCACATCTCTATCTCTGTGTGT GTGCAAGAACTGCATGCAACAACGACCCGGGACACAAGGAAGACCAGCAGCTTAGCTACA CATATGAAGAAATTTGACTCTGTCGATCGGGACAGCCGGAGGGAGACTGGCAGGCAGATC AGGGGTGCAGAGGCACCATTTAATCGATCGGCCATTCCTTCCGATATGCTGCTGCTGCTG CTGCACGTCTTGCTTCTTCATTCCCAGCGAGCGGAGGGCGGCAATATGATATGACCAGCA CCATCTTCGATCGATTCTACGGGTACGTAAATGCAGATTTGATCGATGCACTACTTTCTA GTAGTAATGTTGCTCCAATTCTTGCTTAATCAACCCATTTCCTTTCCTACGTTTGACTGC CTGCC-TGCCCCTGAGCAAGCAAGAAA 
>645	
GTAGCAACTTGAACGCGACGGAGGACGTACGTATCTCTCAGTGCACAAGATAAATGCATG TGATCCATCGATCGGCAGGGCATGGCCGAGCTGTGCACCTAGCAAATTAAAGCAAAGTAA ATACGACTGGAGTAGCTGTAATTTGCAAGAGGAGCATGTCTGCATGTGCCAGTCCGATCG ACTCCGAGCGCAGATCATGATCTTGCGGAAAACGACCCGCACATCTCTATCTCTGTGTGT GTGCAAGAACTGCATGCAACAACGACCCGGGACACAAGGAAGACCAGCAGCTTAGCTACA CATATGAAGAAATTTGACTCTGTCGATCGGGACAGCCGGAGGGAGACTGGCAGGCAGATC AGGGGTGCAGAGGCACCATTTAATCGATCGGCCATTCCTTCCGATATGCTGCTGCTGCTG CTGCACGTCTTGCTTCTTCATTCCCAGCGAGCGGAGGGCGGCAATATGATATGACCAGCA CCATCTTCGATCGATTCTACGGGTACGTAAATGCAGATTTGATCGATGCACTACTTTCTA GTAGTAATGTTGCTCCAATTCTTGCTTAATCAACCCATTTCCTTTCCTACGTTTGACTGC CTGCC-TGCCCCTGAGCAAGCAAGAAA 
>647	
GTAGCAACTTGAACGCGACGGAGGACGTACGTATCTCTCAGTGCACAAGATAAATGCATG TGATCCATCGATCGGCAGGGCATGGCCGAGCTGTGCACCTAGCAAATTAAAGCAAAGTAA ATACGACTGGAGTAGCTGTAATTTGCAAGAGGAGCATGTCTGCATGTGCCAGTCCGATCG ACTCCGAGCGCAGATCATGATCTTGCGGAAAACGACCCGCACATCTCTATCTCTGTGTGT GTGCAAGAACTGCATGCAACAACGACCCGGGACACAAGGAAGACCAGCAGCTTAGCTACA CATATGAAGAAATTTGACTCTGTCGATCGGGACAGCCGGAGGGAGACTGGCAGGCAGATC AGGGGTGCAGAGGCACCATTTAATCGATCGGCCATTCCTTCCGATATGCTGCTGCTGCTG CTGCACGTCTTGCTTCTTCATTCCCAGCGAGCGGAGGGCGGCAATATGATATGACCAGCA CCATCTTCGATCGATTCTACGGGTACGTAAATGCAGATTTGATCGATGCACTACTTTCTA GTAGTAATGTTGCTCCAATTCTTGCTTAATCAACCCATTTCCTTTCCTACGTTTGACTGC CTGCC-TGCCCCTGAGCAAGCAAGAAA 
>415	
GTAGCAACTTGAACGCGACGGAGGACGTACGTATCTCTCAGTGCACAAGATAAATGCATG TGATCCATCGATCGGCAGGGCATGGCCGAGCTGTGCACCTAGCAAATTAAAGCAAAGTAA ATACGACTGGAGTAGCTGTAATTTGCAAGAGGAGCATGTCTGCATGTGCCAGTCCGATCG ACTCCGAGCGCAGATCATGATCTTGCGGAAAACGACCCGCACATCTCTATCTCTGTGTGT GTGCAAGAACTGCATGCAACAACGACCCGGGACACAAGGAAGACCAGCAGCTTAGCTACA CATATGAAGAAATTTGACTCTGTCGATCGGGACAGCCGGAGGGAGACTGGCAGGCAGATC AGGGGTGCAGAGGCACCATTTAATCGATCGGCCATTCCTTCCGATATGCTGCTGCTGCTG CTGCACGTCTTGCTTCTTCATTCCCAGCGAGCGGAGGGCGGCAATATGATATGACCAGCA CCATCTTCGATCGATTCTACGGGTACGTAAATGCAGATTTGATCGATGCACTACTTTCTA GTAGTAATGTTGCTCCAATTCTTGCTTAATCAACCCATTTCCTTTCCTACGTTTGACTGC CTGCC-TGCCCCTGAGCAAGCAAGAAA 
>419	
GTAGCAACTTGAACGCGACGGAGGACGTACGTATCTCTCAGTGCACAAGATAAATGCATG TGATCCATCGATCGGCAGGGCATGGCCGAGCTGTGCACCTAGCAAATTAAAGCAAAGTAA ATACGACTGGAGTAGCTGTAATTTGCAAGAGGAGCATGTCTGCATGTGCCAGTCCGATCG ACTCCGAGCGCAGATCATGATCTTGCGGAAAACGACCCGCACATCTCTATCTCTGTGTGT GTGCAAGAACTGCATGCAACAACGACCCGGGACACAAGGAAGACCAGCAGCTTAGCTACA CATATGAAGAAATTTGACTCTGTCGATCGGGACAGCCGGAGGGAGACTGGCAGGCAGATC AGGGGTGCAGAGGCACCATTTAATCGATCGGCCATTCCTTCCGATATGCTGCTGCTGCTG CTGCACGTCTTGCTTCTTCATTCCCAGCGAGCGGAGGGCGGCAATATGATATGACCAGCA CCATCTTCGATCGATTCTACGGGTACGTAAATGCAGATTTGATCGATGCACTACTTTCTA GTAGTAATGTTGCTCCAATTCTTGCTTAATCAACCCATTTCCTTTCCTACGTTTGACTGC CTGCC-TGCCCCTGAGCAAGCAAGAAA 
>420	
GTAGCAACTTGAACGCGACGGAGGACGTACGTATCTCTCAGTGCACAAGATAAATGCATG TGATCCATCGATCGGCAGGGCATGGCCGAGCTGTGCACCTAGCTAATTAAAGCAAAGTAA ATACGACTGGAGTAGCTGTAATTTGCAAGAGGAGCATGTCTGCATGTGCCAGTCCGATCG ACTCCGAGCGCAGATCATGATCTTGCGGAAAACGACCCGCACATCTCTATCTCTGTGTGT GTGCAAGAACTGCATGCAACAACGACCCGGGACACAAGGAAGACCAGCAGCTTAGCTACA CATATGAAGAAATTTGACTCTGTCGATCGGGACAGCCGGAGGGAGACTGGCAGGCAGATC AGGGGTGCAGAGGCACCATTTAATCGATCGGCCATTCCTTCCGATATGCTGCTGCTGCTG CTGCACGTCTTGCTTCTTCATTCCCAGCGAGCGGAGGGCGGCAATATGATATGACCAGCA CCATCTTCGATCGATTCTACGGGTACGTAAATGCAGATTTGATCGACGCACTACTTTCTA GTAGTAATGTTGCTCCAATTCTTGCTTAATCAACCCATTTCCTTTCCTACGTTTGACTGC CTGCC-TGCCCCTGAGCAAGCAAGAAA 
>454	
GTAGCAACTTGAACGCGACGGAGGACGTACGTATCTCTCAGTGCACAAGATAAATGCATG TGATCCATCGATCGGCAGGGCATGGCCGAGCTGTGCACCTAGCAAATTAAAGCAAAGTAA ATACGACTGGAGTAGCTGTAATTTGCAAGAGGAGCATGTCTGCATGTGCCAGTCCGATCG ACTCCGAGCGCAGATCATGATCTTGCGGAAAACGACCCGCACATCTCTATCTCTGTGTGT GTGCAAGAACTGCATGCAACAACGACCCGGGACACAAGGAAGACCAGCAGCTTAGCTACA CATATGAAGAAATTTGACTCTGTCGATCGGGACAGCCGGAGGGAGACTGGCAGGCAGATC AGGGGTGCAGAGGCACCATTTAATCGATCGGCCATTCCTTCCGATATGCTGCTGCTGCTG CTGCACGTCTTGCTTCTTCATTCCCAGCGAGCGGAGGGCGGCAATATGATATGACCAGCA CCATCTTCGATCGATTCTACGGGTACGTAAATGCAGATTTGATCGATGCACTACTTTCTA GTAGTAATGTTGCTCCAATTCTTGCTTAATCAACCCATTTCCTTTCCTACGTTTGACTGC CTGCC-TGCCCCTGAGCAAGCAAGAAA 
>455	
GTAGCAACTTGAACGCGACGGAGGACGTACGTATCTCTCAGTGCACAAGATAAATGCATG TGATCCATCGATCGGCAGGGCATGGCCGAGCTGTGCACCTAGCAAATTAAAGCAAAGTAA ATACGACTGGAGTAGCTGTAATTTGCAAGAGGAGCATGTCTGCATGTGCCAGTCCGATCG ACTCCGAGCGCAGATCATGATCTTGCGGAAAACGACCCGCACATCTCTATCTCTGTGTGT GTGCAAGAACTGCATGCAACAACGACCCGGGACACAAGGAAGACCAGCAGCTTAGCTACA CATATGAAGAAATTTGACTCTGTCGATCGGGACAGCCGGAGGGAGACTGGCAGGCAGATC AGGGGTGCAGAGGCACCATTTAATCGATCGGCCATTCCTTCCGATATGCTGCTGCTGCTG CTGCACGTCTTGCTTCTTCATTCCCAGCGAGCGGAGGGCGGCAATATGATATGACCAGCA CCATCTTCGATCGATTCTACGGGTACGTAAATGCAGATTTGATCGATGCACTACTTTCTA GTAGTAATGTTGCTCCAATTCTTGCTTAATCAACCCATTTCCTTTCCTACGTTTGACTGC CTGCC-TGCCCCTGAGCAAGCAAGAAA 
>498	
GTAGCAACTTGAACGCGACGGAGGACGTACGTATCTCTCAGTGCACAAGATAAATGCATG TGATCCATCGATCGGCAGGGCATGGCCGAGCTGTGCACCTAGCTAATTAAAGCAAAGTAA ATACGACTGGAGTAGCTGTAATTTGCAAGAGGAGCATGTCTGCATGTGCCAGTCCGATCG ACTCCGAGCGCAGATCATGATCTTGCGGAAAACGACCCGCACATCTCTATCTCTGTGTGT GTGCAAGAACTGCATGCAACAACGACCCGGGACACAAGGAAGACCAGCAGCTTAGCTACA CATATGAAGAAATTTGACTCTGTCGATCGGGACAGCCGGAGGGAGACTGGCAGGCAGATC AGGGGTGCAGAGGCACCATTTAATCGATCGGCCATTCCTTCCGATATGCTGCTGCTGCTG CTGCACGTCTTGCTTCTTCATTCCCAGCGAGCGGAGGGCGGCAATATGATATGACCAGCA CCATCTTCGATCGATTCTACGGGTACGTAAATGCAGATTTGATCGACGCACTACTTTCTA GTAGTAATGTTGCTCCAATTCTTGCTTAATCAACCCATTTCCTTTCCTACGTTTGACTGC CTGCC-TGCCCCTGAGCAAGCAAGAAA 
>540	
GTAGCAACTTGAACGCGACGGAGGACGTACGTATCTCTCAGTGCACAAGATAAATGCATG TGATCCATCGATCGGCAGGGCATGGCCGAGCTGTGCACCTAGCAAATTAAAGCAAAGTAA ATACGACTGGAGTAGCTGTAATTTGCAAGAGGAGCATGTCTGCATGTGCCAGTCCGATCG ACTCCGAGCGCAGATCATGATCTTGCGGAAAACGACCCGCACATCTCTATCTCTGTGTGT GTGCAAGAACTGCATGCAACAACGACCCGGGACACAAGGAAGACCAGCAGCTTAGCTACA CATATGAAGAAATTTGACTCTGTCGATCGGGACAGCCGGAGGGAGACTGGCAGGCAGATC AGGGGTGCAGAGGCACCATTTAATCGATCGGCCATTCCTTCCGATATGCTGCTGCTGCTG CTGCACGTCTTGCTTCTTCATTCCCAGCGAGCGGAGGGCGGCAATATGATATGACCAGCA CCATCTTCGATCGATTCTACGGGTACGTAAATGCAGATTTGATCGATGCACTACTTTCTA GTAGTAATGTTGCTCCAATTCTTGCTTAATCAACCCATTTCCTTTCCTACGTTTGACTGC CTGCC-TGCCCCTGAGCAAGCAAGAAA 
>547	
GTAGCAACTTGAACGCGACGGAGGACGTACGTATCTCTCAGTGCACAAGATAAATGCATG TGATCCATCGATCGGCAGGGCATGGCCGAGCTGTGCACCTAGCAAATTAAAGCAAAGTAA ATACGACTGGAGTAGCTGTAATTTGCAAGAGGAGCATGTCTGCATGTGCCAGTCCGATCG ACTCCGAGCGCAGATCATGATCTTGCGGAAAACGACCCGCACATCTCTATCTCTGTGTGT GTGCAAGAACTGCATGCAACAACGACCCGGGACACAAGGAAGACCAGCAGCTTAGCTACA CATATGAAGAAATTTGACTCTGTCGATCGGGACAGCCGGAGGGAGACTGGCAGGCAGATC AGGGGTGCAGAGGCACCATTTAATCGATCGGCCATTCCTTCCGATATGCTGCTGCTGCTG CTGCACGTCTTGCTTCTTCATTCCCAGCGAGCGGAGGGCGGCAATATGATATGACCAGCA CCATCTTCGATCGATTCTACGGGTACGTAAATGCAGATTTGATCGATGCACTACTTTCTA GTAGTAATGTTGCTCCAATTCTTGCTTAATCAACCCATTTCCTTTCCTACGTTTGACTGC CTGCC-TGCCCCTGAGCAAGCAAGAAA 
>553	
GTAGCAACTTGAACGCGACGGAGGACGTACGTATCTCTCAGTGCACAAGATAAATGCATG TGATCCATCGATCGGCAGGGCATGGCCGAGCTGTGCACCTAGCAAATTAAAGCAAAGTAA ATACGACTGGAGTAGCTGTAATTTGCAAGAGGAGCATGTCTGCATGTGCCAGTCCGATCG ACTCCGAGCGCAGATCATGATCTTGCGGAAAACGACCCGCACATCTCTATCTCTGTGTGT GTGCAAGAACTGCATGCAACAACGACCCGGGACACAAGGAAGACCAGCAGCTTAGCTACA CATATGAAGAAATTTGACTCTGTCGATCGGGACAGCCGGAGGGAGACTGGCAGGCAGATC AGGGGTGCAGAGGCACCATTTAATCGATCGGCCATTCCTTCCGATATGCTGCTGCTGCTG CTGCACGTCTTGCTTCTTCATTCCCAGCGAGCGGAGGGCGGCAATATGATATGACCAGCA CCATCTTCGATCGATTCTACGGGTACGTAAATGCAGATTTGATCGATGCACTACTTTCTA GTAGTAATGTTGCTCCAATTCTTGCTTAATCAACCCATTTCCTTTCCTACGTTTGACTGC CTGCC-TGCCCCTGAGCAAGCAAGAAA 
>629	
GTAGCAACTTGAACGCGACGGAGGACGTACGTATCTCTCAGTGCACAAGATAAATGCATG TGATCCATCGATCGGCAGGGCATGGCCGAGCTGTGCACCTAGCAAATTAAAGCAAAGTAA ATACGACTGGAGTAGCTGTAATTTGCAAGAGGAGCATGTCTGCATGTGCCAGTCCGATCG ACTCCGAGCGCAGATCATGATCTTGCGGAAAACGACCCGCACATCTCTATCTCTGTGTGT GTGCAAGAACTGCATGCAACAACGACCCGGGACACAAGGAAGACCAGCAGCTTAGCTACA CATATGAAGAAATTTGACTCTGTCGATCGGGACAGCCGGAGGGAGACTGGCAGGCAGATC AGGGGTGCAGAGGCACCATTTAATCGATCGGCCATTCCTTCCGATATGCTGCTGCTGCTG CTGCACGTCTTGCTTCTTCATTCCCAGCGAGCGGAGGGCGGCAATATGATATGACCAGCA CCATCTTCGATCGATTCTACGGGTACGTAAATGCAGATTTGATCGATGCACTACTTTCTA GTAGTAATGTTGCTCCAATTCTTGCTTAATCAACCCATTTCCTTTCCTACGTTTGACTGC CTGCC-TGCCCCTGAGCAAGCAAGAAA 
>643	
GTAGCAACTTGAACGCGACGGAGGACGTACGTATCTCTCAGTGCACAAGATAAATGCATG TGATCCATCGATCGGCAGGGCATGGCCGAGCTGTGCACCTAGCAAATTAAAGCAAAGTAA ATACGACTGGAGTAGCTGTAATTTGCAAGAGGAGCATGTCTGCATGTGCCAGTCCGATCG ACTCCGAGCGCAGATCATGATCTTGCGGAAAACGACCCGCACATCTCTATCTCTGTGTGT GTGCAAGAACTGCATGCAACAACGACCCGGGACACAAGGAAGACCAGCAGCTTAGCTACA CATATGAAGAAATTTGACTCTGTCGATCGGGACAGCCGGAGGGAGACTGGCAGGCAGATC AGGGGTGCAGAGGCACCATTTAATCGATCGGCCATTCCTTCCGATATGCTGCTGCTGCTG CTGCACGTCTTGCTTCTTCATTCCCAGCGAGCGGAGGGCGGCAATATGATATGACCAGCA CCATCTTCGATCGATTCTACGGGTACGTAAATGCAGATTTGATCGATGCACTACTTTCTA GTAGTAATGTTGCTCCAATTCTTGCTTAATCAACCCATTTCCTTTCCTACGTTTGACTGC CTGCC-TGCCCCTGAGCAAGCAAGAAA 
>644	
GTAGCAACTTGAACGCGACGGAGGACGTACGTATCTCTCAGTGCACAAGATAAATGCATG TGATCCATCGATCGGCAGGGCATGGCCGAGCTGTGCACCTAGCAAATTAAAGCAAAGTAA ATACGACTGGAGTAGCTGTAATTTGCAAGAGGAGCATGTCTGCATGTGCCAGTCCGATCG ACTCCGAGCGCAGATCATGATCTTGCGGAAAACGACCCGCACATCTCTATCTCTGTGTGT GTGCAAGAACTGCATGCAACAACGACCCGGGACACAAGGAAGACCAGCAGCTTAGCTACA CATATGAAGAAATTTGACTCTGTCGATCGGGACAGCCGGAGGGAGACTGGCAGGCAGATC AGGGGTGCAGAGGCACCATTTAATCGATCGGCCATTCCTTCCGATATGCTGCTGCTGCTG CTGCACGTCTTGCTTCTTCATTCCCAGCGAGCGGAGGGCGGCAATATGATATGACCAGCA CCATCTTCGATCGATTCTACGGGTACGTAAATGCAGATTTGATCGATGCACTACTTTCTA GTAGTAATGTTGCTCCAATTCTTGCTTAATCAACCCATTTCCTTTCCTACGTTTGACTGC CTGCC-TGCCCCTGAGCAAGCAAGAAA 
>648	
GTAGCAACTTGAACGCGACGGAGGACGTACGTATCTCTCAGTGCACAAGATAAATGCATG TGATCCATCGATCGGCAGGGCATGGCCGAGCTGTGCACCTAGCAAATTAAAGCAAAGTAA ATACGACTGGAGTAGCTGTAATTTGCAAGAGGAGCATGTCTGCATGTGCCAGTCCGATCG ACTCCGAGCGCAGATCATGATCTTGCGGAAAACGACCCGCACATCTCTATCTCTGTGTGT GTGCAAGAACTGCATGCAACAACGACCCGGGACACAAGGAAGACCAGCAGCTTAGCTACA CATATGAAGAAATTTGACTCTGTCGATCGGGACAGCCGGAGGGAGACTGGCAGGCAGATC AGGGGTGCAGAGGCACCATTTAATCGATCGGCCATTCCTTCCGATATGCTGCTGCTGCTG CTGCACGTCTTGCTTCTTCATTCCCAGCGAGCGGAGGGCGGCAATATGATATGACCAGCA CCATCTTCGATCGATTCTACGGGTACGTAAATGCAGATTTGATCGATGCACTACTTTCTA GTAGTAATGTTGCTCCAATTCTTGCTTAATCAACCCATTTCCTTTCCTACGTTTGACTGC CTGCC-TGCCCCTGAGCAAGCAAGAAA 
>649	
GTAGCAACTTGAACGCGACGGAGGACGTACGTATCTCTCAGTGCACAAGATAAATGCATG TGATCCATCGATCGGCAGGGCATGGCCGAGCTGTGCACCTAGCAAATTAAAGCAAAGTAA ATACGACTGGAGTAGCTGTAATTTGCAAGAGGAGCATGTCTGCATGTGCCAGTCCGATCG ACTCCGAGCGCAGATCATGATCTTGCGGAAAACGACCCGCACATCTCTATCTCTGTGTGT GTGCAAGAACTGCATGCAACAACGACCCGGGACACAAGGAAGACCAGCAGCTTAGCTACA CATATGAAGAAATTTGACTCTGTCGATCGGGACAGCCGGAGGGAGACTGGCAGGCAGATC AGGGGTGCAGAGGCACCATTTAATCGATCGGCCATTCCTTCCGATATGCTGCTGCTGCTG CTGCACGTCTTGCTTCTTCATTCCCAGCGAGCGGAGGGCGGCAATATGATATGACCAGCA CCATCTTCGATCGATTCTACGGGTACGTAAATGCAGATTTGATCGATGCACTACTTTCTA GTAGTAATGTTGCTCCAATTCTTGCTTAATCAACCCATTTCCTTTCCTACGTTTGACTGC CTGCC-TGCCCCTGAGCAAGCAAGAAA 
>650	
GTAGCAACTTGAACGCGACGGAGGACGTACGTATCTCTCAGTGCACAAGATAAATGCATG TGATCCATCGATCGGCAGGGCATGGCCGAGCTGTGCACCTAGCAAATTAAAGCAAAGTAA ATACGACTGGAGTAGCTGTAATTTGCAAGAGGAGCATGTCTGCATGTGCCAGTCCGATCG ACTCCGAGCGCAGATCATGATCTTGCGGAAAACGACCCGCACATCTCTATCTCTGTGTGT GTGCAAGAACTGCATGCAACAACGACCCGGGACACAAGGAAGACCAGCAGCTTAGCTACA CATATGAAGAAATTTGACTCTGTCGATCGGGACAGCCGGAGGGAGACTGGCAGGCAGATC AGGGGTGCAGAGGCACCATTTAATCGATCGGCCATTCCTTCCGATATGCTGCTGCTGCTG CTGCACGTCTTGCTTCTTCATTCCCAGCGAGCGGAGGGCGGCAATATGATATGACCAGCA CCATCTTCGATCGATTCTACGGGTACGTAAATGCAGATTTGATCGATGCACTACTTTCTA GTAGTAATGTTGCTCCAATTCTTGCTTAATCAACCCATTTCCTTTCCTACGTTTGACTGC CTGCC-TGCCCCTGAGCAAGCAAGAAA 
>478	
GTAGCAACTTGAACGCGACGGAGGACGTACGTATCTCTCAGTGCACAAGATAAATGCATG TGATCCATCGATCGGCAGGGCATGGCCGAGCTGTGCACCTAGCAAATTAAAGCAAAGTAA ATACGACTGGAGTAGCTGTAATTTGCAAGAGGAGCATGTCTGCATGTGCCAGTCCGATCG ACTCCGAGCGCAGATCATGATCTTGCGGAAAACGACCCGCACATCTCTATCTCTGTGTGT GTGCAAGAACTGCATGCAACAACGACCCGGGACACAAGGAAGACCAGCAGCTTAGCTACA CATATGAAGAAATTTGACTCTGTCGATCGGGACAGCCGGAGGGAGACTGGCAGGCAGATC AGGGGTGCAGAGGCACCATTTAATCGATCGGCCATTCCTTCCGATATGCTGCTGCTGCTG CTGCACGTCTTGCTTCTTCATTCCCAGCGAGCGGAGGGCGGCAATATGATATGACCAGCA CCATCTTCGATCGATTCTACGGGTACGTAAATGCAGATTTGATCGATGCACTACTTTCTA GTAGTAATGTTGCTCCAATTCTTGCTTAATCAACCCATTTCCTTTCCTACGTTTGACTGC CTGCC-TGCCCCTGAGCAAGCAAGAAA 
>492	
GTAGCAACTTGAACGCGACGGAGGACGTACGTATCTCTCAGTGCACAAGATAAATGCATG TGATCCATCGATCGGCAGGGCATGGCCGAGCTGTGCACCTAGCAAATTAAAGCAAAGTAA ATACGACTGGAGTAGCTGTAATTTGCAAGAGGAGCATGTCTGCATGTGCCAGTCCGATCG ACTCCGAGCGCAGATCATGATCTTGCGGAAAACGACCCGCACATCTCTATCTCTGTGTGT GTGCAAGAACTGCATGCAACAACGACCCGGGACACAAGGAAGACCAGCAGCTTAGCTACA CATATGAAGAAATTTGACTCTGTCGATCGGGACAGCCGGAGGGAGACTGGCAGGCAGATC AGGGGTGCAGAGGCACCATTTAATCGATCGGCCATTCCTTCCGATATGCTGCTGCTGCTG CTGCACGTCTTGCTTCTTCATTCCCAGCGAGCGGAGGGCGGCAATATGATATGACCAGCA CCATCTTCGATCGATTCTACGGGTACGTAAATGCAGATTTGATCGATGCACTACTTTCTA GTAGTAATGTTGCTCCAATTCTTGCTTAATCAACCCATTTCCTTTCCTACGTTTGACTGC CTGCC-TGCCCCTGAGCAAGCAAGAAA 
>505	
GTAGCAACTTGAACGCGACGGAGGACGTACGTATCTCTCAGTGCACAAGATAAATGCATG TGATCCATCGATCGGCAGGGCATGGCCGAGCTGTGCACCTAGCAAATTAAAGCAAAGTAA ATACGACTGGAGTAGCTGTAATTTGCAAGAGGAGCATGTCTGCATGTGCCAGTCCGATCG ACTCCGAGCGCAGATCATGATCTTGCGGAAAACGACCCGCACATCTCTATCTCTGTGTGT GTGCAAGAACTGCATGCAACAACGACCCGGGACACAAGGAAGACCAGCAGCTTAGCTACA CATATGAAGAAATTTGACTCTGTCGATCGGGACAGCCGGAGGGAGACTGGCAGGCAGATC AGGGGTGCAGAGGCACCATTTAATCGATCGGCCATTCCTTCCGATATGCTGCTGCTGCTG CTGCACGTCTTGCTTCTTCATTCCCAGCGAGCGGAGGGCGGCAATATGATATGACCAGCA CCATCTTCGATCGATTCTACGGGTACGTAAATGCAGATTTGATCGATGCACTACTTTCTA GTAGTAATGTTGCTCCAATTCTTGCTTAATCAACCCATTTCCTTTCCTACGTTTGACTGC CTGCC-TGCCCCTGAGCAAGCAAGAAA 
>526	
GTAGCAACTTGAACGCGACGGAGGACGTACGTATCTCTCAGTGCACAAGATAAATGCATG TGATCCATCGATCGGCAGGGCATGGCCGAGCTGTGCACCTAGCAAATTAAAGCAAAGTAA ATACGACTGGAGTAGCTGTAATTTGCAAGAGGAGCATGTCTGCATGTGCCAGTCCGATCG ACTCCGAGCGCAGATCATGATCTTGCGGAAAACGACCCGCACATCTCTATCTCTGTGTGT GTGCAAGAACTGCATGCAACAACGACCCGGGACACAAGGAAGACCAGCAGCTTAGCTACA CATATGAAGAAATTTGACTCTGTCGATCGGGACAGCCGGAGGGAGACTGGCAGGCAGATC AGGGGTGCAGAGGCACCATTTAATCGATCGGCCATTCCTTCCGATATGCTGCTGCTGCTG CTGCACGTCTTGCTTCTTCATTCCCAGCGAGCGGAGGGCGGCAATATGATATGACCAGCA CCATCTTCGATCGATTCTACGGGTACGTAAATGCAGATTTGATCGATGCACTACTTTCTA GTAGTAATGTTGCTCCAATTCTTGCTTAATCAACCCATTTCCTTTCCTACGTTTGACTGC CTGCC-TGCCCCTGAGCAAGCAAGAAA 
>541	
GTAGCAACTTGAACGCGACGGAGGACGTACGTATCTCTCAGTGCACAAGATAAATGCATG TGATCCATCGATCGGCAGGGCATGGCCGAGCTGTGCACCTAGCAAATTAAAGCAAAGTAA ATACGACTGGAGTAGCTGTAATTTGCAAGAGGAGCATGTCTGCATGTGCCAGTCCGATCG ACTCCGAGCGCAGATCATGATCTTGCGGAAAACGACCCGCACATCTCTATCTCTGTGTGT GTGCAAGAACTGCATGCAACAACGACCCGGGACACAAGGAAGACCAGCAGCTTAGCTACA CATATGAAGAAATTTGACTCTGTCGATCGGGACAGCCGGAGGGAGACTGGCAGGCAGATC AGGGGTGCAGAGGCACCATTTAATCGATCGGCCATTCCTTCCGATATGCTGCTGCTGCTG CTGCACGTCTTGCTTCTTCATTCCCAGCGAGCGGAGGGCGGCAATATGATATGACCAGCA CCATCTTCGATCGATTCTACGGGTACGTAAATGCAGATTTGATCGATGCACTACTTTCTA GTAGTAATGTTGCTCCAATTCTTGCTTAATCAACCCATTTCCTTTCCTACGTTTGACTGC CTGCC-TGCCCCTGAGCAAGCAAGAAA 
>549	
GTAGCAACTTGAACGCGACGGAGGACGTACGTATCTCTCAGTGCACAAGATAAATGCATG TGATCCATCGATCGGCAGGGCATGGCCGAGCTGTGCACCTAGCAAATTAAAGCAAAGTAA ATACGACTGGAGTAGCTGTAATTTGCAAGAGGAGCATGTCTGCATGTGCCAGTCCGATCG ACTCCGAGCGCAGATCATGATCTTGCGGAAAACGACCCGCACATCTCTATCTCTGTGTGT GTGCAAGAACTGCATGCAACAACGACCCGGGACACAAGGAAGACCAGCAGCTTAGCTACA CATATGAAGAAATTTGACTCTGTCGATCGGGACAGCCGGAGGGAGACTGGCAGGCAGATC AGGGGTGCAGAGGCACCATTTAATCGATCGGCCATTCCTTCCGATATGCTGCTGCTGCTG CTGCACGTCTTGCTTCTTCATTCCCAGCGAGCGGAGGGCGGCAATATGATATGACCAGCA CCATCTTCGATCGATTCTACGGGTACGTAAATGCAGATTTGATCGATGCACTACTTTCTA GTAGTAATGTTGCTCCAATTCTTGCTTAATCAACCCATTTCCTTTCCTACGTTTGACTGC CTGCC-TGCCCCTGAGCAAGCAAGAAA 
>555	
GTAGCAACTTGAACGCGACGGAGGACGTACGTATCTCTCAGTGCACAAGATAAATGCATG TGATCCATCGATCGGCAGGGCATGGCCGAGCTGTGCACCTAGCAAATTAAAGCAAAGTAA ATACGACTGGAGTAGCTGTAATTTGCAAGAGGAGCATGTCTGCATGTGCCAGTCCGATCG ACTCCGAGCGCAGATCATGATCTTGCGGAAAACGACCCGCACATCTCTATCTCTGTGTGT GTGCAAGAACTGCATGCAACAACGACCCGGGACACAAGGAAGACCAGCAGCTTAGCTACA CATATGAAGAAATTTGACTCTGTCGATCGGGACAGCCGGAGGGAGACTGGCAGGCAGATC AGGGGTGCAGAGGCACCATTTAATCGATCGGCCATTCCTTCCGATATGCTGCTGCTGCTG CTGCACGTCTTGCTTCTTCATTCCCAGCGAGCGGAGGGCGGCAATATGATATGACCAGCA CCATCTTCGATCGATTCTACGGGTACGTAAATGCAGATTTGATCGATGCACTACTTTCTA GTAGTAATGTTGCTCCAATTCTTGCTTAATCAACCCATTTCCTTTCCTACGTTTGACTGC CTGCC-TGCCCCTGAGCAAGCAAGAAA 
>556	
GTAGCAACTTGAACGCGACGGAGGACGTACGTATCTCTCAGTGCACAAGATAAATGCATG TGATCCATCGATCGGCAGGGCATGGCCGAGCTGTGCACCTAGCAAATTAAAGCAAAGTAA ATACGACTGGAGTAGCTGTAATTTGCAAGAGGAGCATGTCTGCATGTGCCAGTCCGATCG ACTCCGAGCGCAGATCATGATCTTGCGGAAAACGACCCGCACATCTCTATCTCTGTGTGT GTGCAAGAACTGCATGCAACAACGACCCGGGACACAAGGAAGACCAGCAGCTTAGCTACA CATATGAAGAAATTTGACTCTGTCGATCGGGACAGCCGGAGGGAGACTGGCAGGCAGATC AGGGGTGCAGAGGCACCATTTAATCGATCGGCCATTCCTTCCGATATGCTGCTGCTGCTG CTGCACGTCTTGCTTCTTCATTCCCAGCGAGCGGAGGGCGGCAATATGATATGACCAGCA CCATCTTCGATCGATTCTACGGGTACGTAAATGCAGATTTGATCGATGCACTACTTTCTA GTAGTAATGTTGCTCCAATTCTTGCTTAATCAACCCATTTCCTTTCCTACGTTTGACTGC CTGCC-TGCCCCTGAGCAAGCAAGAAA 
>444	
GTAGCAACTTGAACGCGACGGAGGACGTACGTATCTCTCAGTGCACAAGATAAATGCATG TGATCCATCGATCGGCAGGGCATGGCCGAGCTGTGCACCTAGCAAATTAAAGCAAAGTAA ATACGACTGGAGTAGCTGTAATTTGCAAGAGGAGCATGTCTGCATGTGCCAGTCCGATCG ACTCCGAGCGCAGATCATGATCTTGCGGAAAACGACCCGCACATCTCTATCTCTGTGTGT GTGCAAGAACTGCATGCAACAACGACCCGGGACACAAGGAAGACCAGCAGCTTAGCTACA CATATGAAGAAATTTGACTCTGTCGATCGGGACAGCCGGAGGGAGACTGGCAGGCAGATC AGGGGTGCAGAGGCACCATTTAATCGATCGGCCATTCCTTCCGATATGCTGCTGCTGCTG CTGCACGTCTTGCTTCTTCATTCCCAGCGAGCGGAGGGCGGCAATATGATATGACCAGCA CCATCTTCGATCGATTCTACGGGTACGTAAATGCAGATTTGATCGATGCACTACTTTCTA GTAGTAATGTTGCTCCAATTCTTGCTTAATCAACCCATTTCCTTTCCTACGTTTGACTGC CTGCC-TGCCCCTGAGCAAGCAAGAAA 
>445	
GTAGCAACTTGAACGCGACGGAGGACGTACGTATCTCTCAGTGCACAAGATAAATGCATG TGATCCATCGATCGGCAGGGCATGGCCGAGCTGTGCACCTAGCAAATTAAAGCAAAGTAA ATACGACTGGAGTAGCTGTAATTTGCAAGAGGAGCATGTCTGCATGTGCCAGTCCGATCG ACTCCGAGCGCAGATCATGATCTTGCGGAAAACGACCCGCACATCTCTATCTCTGTGTGT GTGCAAGAACTGCATGCAACAACGACCCGGGACACAAGGAAGACCAGCAGCTTAGCTACA CATATGAAGAAATTTGACTCTGTCGATCGGGACAGCCGGAGGGAGACTGGCAGGCAGATC AGGGGTGCAGAGGCACCATTTAATCGATCGGCCATTCCTTCCGATATGCTGCTGCTGCTG CTGCACGTCTTGCTTCTTCATTCCCAGCGAGCGGAGGGCGGCAATATGATATGACCAGCA CCATCTTCGATCGATTCTACGGGTACGTAAATGCAGATTTGATCGATGCACTACTTTCTA GTAGTAATGTTGCTCCAATTCTTGCTTAATCAACCCATTTCCTTTCCTACGTTTGACTGC CTGCC-TGCCCCTGAGCAAGCAAGAAA 
>463	
GTAGCAACTTGAACGCGACGGAGGACGTACGTATCTCTCAGTGCACAAGATAAATGCATG TGATCCATCGATCGGCAGGGCATGGCCGAGCTGTGCACCTAGCAAATTAAAGCAAAGTAA ATACGACTGGAGTAGCTGTAATTTGCAAGAGGAGCATGTCTGCATGTGCCAGTCCGATCG ACTCCGAGCGCAGATCATGATCTTGCGGAAAACGACCCGCACATCTCTATCTCTGTGTGT GTGCAAGAACTGCATGCAACAACGACCCGGGACACAAGGAAGACCAGCAGCTTAGCTACA CATATGAAGAAATTTGACTCTGTCGATCGGGACAGCCGGAGGGAGACTGGCAGGCAGATC AGGGGTGCAGAGGCACCATTTAATCGATCGGCCATTCCTTCCGATATGCTGCTGCTGCTG CTGCACGTCTTGCTTCTTCATTCCCAGCGAGCGGAGGGCGGCAATATGATATGACCAGCA CCATCTTCGATCGATTCTACGGGTACGTAAATGCAGATTTGATCGATGCACTACTTTCTA GTAGTAATGTTGCTCCAATTCTTGCTTAATCAACCCATTTCCTTTCCTACGTTTGACTGC CTGCCCTGCCCCTGAGCAAGCAAGAAA 
>483	
GTAGCAACTTGAACGCGACGGAGGACGTACGTATCTCTCAGTGCACAAGATAAATGCATG TGATCCATCGATCGGCAGGGCATGGCCGAGCTGTGCACCTAGCAAATTAAAGCAAAGTAA ATACGACTGGAGTAGCTGTAATTTGCAAGAGGAGCATGTCTGCATGTGCCAGTCCGATCG ACTCCGAGCGCAGATCATGATCTTGCGGAAAACGACCCGCACATCTCTATCTCTGTGTGT GTGCAAGAACTGCATGCAACAACGACCCGGGACACAAGGAAGACCAGCAGCTTAGCTACA CATATGAAGAAATTTGACTCTGTCGATCGGGACAGCCGGAGGGAGACTGGCAGGCAGATC AGGGGTGCAGAGGCACCATTTAATCGATCGGCCATTCCTTCCGATATGCTGCTGCTGCTG CTGCACGTCTTGCTTCTTCATTCCCAGCGAGCGGAGGGCGGCAATATGATATGACCAGCA CCATCTTCGATCGATTCTACGGGTACGTAAATGCAGATTTGATCGATGCACTACTTTCTA GTAGTAATGTTGCTCCAATTCTTGCTTAATCAACCCATTTCCTTTCCTACGTTTGACTGC CTGCC-TGCCCCTGAGCAAGCAAGAAA 
>502	
GTAGCAACTTGAACGCGACGGAGGACGTACGTATCTCTCAGTGCACAAGATAAATGCATG TGATCCATCGATCGGCAGGGCATGGCCGAGCTGTGCACCTAGCAAATTAAAGCAAAGTAA ATACGACTGGAGTAGCTGTAATTTGCAAGAGGAGCATGTCTGCATGTGCCAGTCCGATCG ACTCCGAGCGCAGATCATGATCTTGCGGAAAACGACCCGCACATCTCTATCTCTGTGTGT GTGCAAGAACTGCATGCAACAACGACCCGGGACACAAGGAAGACCAGCAGCTTAGCTACA CATATGAAGAAATTTGACTCTGTCGATCGGGACAGCCGGAGGGAGACTGGCAGGCAGATC AGGGGTGCAGAGGCACCATTTAATCGATCGGCCATTCCTTCCGATATGCTGCTGCTGCTG CTGCACGTCTTGCTTCTTCATTCCCAGCGAGCGGAGGGCGGCAATATGATATGACCAGCA CCATCTTCGATCGATTCTACGGGTACGTAAATGCAGATTTGATCGATGCACTACTTTCTA GTAGTAATGTTGCTCCAATTCTTGCTTAATCAACCCATTTCCTTTCCTACGTTTGACTGC CTGCC-TGCCCCTGAGCAAGCAAGAAA 
>514	
GTAGCAACTTGAACGCGACGGAGGACGTACGTATCTCTCAGTGCACAAGATAAATGCATG TGATCCATCGATCGGCAGGGCATGGCCGAGCTGTGCACCTAGCAAATTAAAGCAAAGTAA ATACGACTGGAGTAGCTGTAATTTGCAAGAGGAGCATGTCTGCATGTGCCAGTCCGATCG ACTCCGAGCGCAGATCATGATCTTGCGGAAAACGACCCGCACATCTCTATCTCTGTGTGT GTGCAAGAACTGCATGCAACAACGACCCGGGACACAAGGAAGACCAGCAGCTTAGCTACA CATATGAAGAAATTTGACTCTGTCGATCGGGACAGCCGGAGGGAGACTGGCAGGCAGATC AGGGGTGCAGAGGCACCATTTAATCGATCGGCCATTCCTTCCGATATGCTGCTGCTGCTG CTGCACGTCTTGCTTCTTCATTCCCAGCGAGCGGAGGGCGGCAATATGATATGACCAGCA CCATCTTCGATCGATTCTACGGGTACGTAAATGCAGATTTGATCGATGCACTACTTTCTA GTAGTAATGTTGCTCCAATTCTTGCTTAATCAACCCATTTCCTTTCATACGTTTGACTGC CTGCCCTGCCCCTGAGCAAGCAAGAAA 
>518	
GTAGCAACTTGAACGCGACGGAGGACGTACGTATCTCTCAGTGCACAAGATAAATGCATG TGATCCATCGATCGGCAGGGCATGGCCGAGCTGTGCACCTAGCAAATTAAAGCAAAGTAA ATACGACTGGAGTAGCTGTAATTTGCAAGAGGAGCATGTCTGCATGTGCCAGTCCGATCG ACTCCGAGCGCAGATCATGATCTTGCGGAAAACGACCCGCACATCTCTATCTCTGTGTGT GTGCAAGAACTGCATGCAACAACGACCCGGGACACAAGGAAGACCAGCAGCTTAGCTACA CATATGAAGAAATTTGACTCTGTCGATCGGGACAGCCGGAGGGAGACTGGCAGGCAGATC AGGGGTGCAGAGGCACCATTTAATCGATCGGCCATTCCTTCCGATATGCTGCTGCTGCTG CTGCACGTCTTGCTTCTTCATTCCCAGCGAGCGGAGGGCGGCAATATGATATGACCAGCA CCATCTTCGATCGATTCTACGGGTACGTAAATGCAGATTTGATCGATGCACTACTTTCTA GTAGTAATGTTGCTCCAATTCTTGCTTAATCAACCCATTTCCTTTCCTACGTTTGACTGC CTGCC-TGCCCCTGAGCAAGCAAGAAA 
>520	
GTAGCAACTTGAACGCGACGGAGGACGTACGTATCTCTCAGTGCACAAGATAAATGCATG TGATCCATCGATCGGCAGGGCATGGCCGAGCTGTGCACCTAGCAAATTAAAGCAAAGTAA ATACGACTGGAGTAGCTGTAATTTGCAAGAGGAGCATGTCTGCATGTGCCAGTCCGATCG ACTCCGAGCGCAGATCATGATCTTGCGGAAAACGACCCGCACATCTCTATCTCTGTGTGT GTGCAAGAACTGCATGCAACAACGACCCGGGACACAAGGAAGACCAGCAGCTTAGCTACA CATATGAAGAAATTTGACTCTGTCGATCGGGACAGCCGGAGGGAGACTGGCAGGCAGATC AGGGGTGCAGAGGCACCATTTAATCGATCGGCCATTCCTTCCGATATGCTGCTGCTGCTG CTGCACGTCTTGCTTCTTCATTCCCAGCGAGCGGAGGGCGGCAATATGATATGACCAGCA CCATCTTCGATCGATTCTACGGGTACGTAAATGCAGATTTGATCGATGCACTACTTTCTA GTAGTAATGTTGCTCCAATTCTTGCTTAATCAACCCATTTCCTTTCCTACGTTTGACTGC CTGCC-TGCCCCTGAGCAAGCAAGAAA 
>523	
GTAGCAACTTGAACGCGACGGAGGACGTACGTATCTCTCAGTGCACAAGATAAATGCATG TGATCCATCGATCGGCAGGGCATGGCCGAGCTGTGCACCTAGCAAATTAAAGCAAAGTAA ATACGACTGGAGTAGCTGTAATTTGCAAGAGGAGCATGTCTGCATGTGCCAGTCCGATCG ACTCCGAGCGCAGATCATGATCTTGCGGAAAACGACCCGCACATCTCTATCTCTGTGTGT GTGCAAGAACTGCATGCAACAACGACCCGGGACACAAGGAAGACCAGCAGCTTAGCTACA CATATGAAGAAATTTGACTCTGTCGATCGGGACAGCCGGAGGGAGACTGGCAGGCAGATC AGGGGTGCAGAGGCACCATTTAATCGATCGGCCATTCCTTCCGATATGCTGCTGCTGCTG CTGCACGTCTTGCTTCTTCATTCCCAGCGAGCGGAGGGCGGCAATATGATATGACCAGCA CCATCTTCGATCGATTCTACGGGTACGTAAATGCAGATTTGATCGATGCACTACTTTCTA GTAGTAATGTTGCTCCAATTCTTGCTTAATCAACCCATTTCCTTTCCTACGTTTGACTGC CTGCC-TGCCCCTGAGCAAGCAAGAAA 
>607	
GTAGCAACTTGAACGCGACGGAGGACGTACGTATCTCTCAGTGCACAAGATAAATGCATG TGATCCATCGATCGGCAGGGCATGGCCGAGCTGTGCACCTAGCAAATTAAAGCAAAGTAA ATACGACTGGAGTAGCTGTAATTTGCAAGAGGAGCATGTCTGCATGTGCCAGTCCGATCG ACTCCGAGCGCAGATCATGATCTTGCGGAAAACGACCCGCACATCTCTATCTCTGTGTGT GTGCAAGAACTGCATGCAACAACGACCCGGGACACAAGGAAGACCAGCAGCTTAGCTACA CATATGAAGAAATTTGACTCTGTCGATCGGGACAGCCGGAGGGAGACTGGCAGGCAGATC AGGGGTGCAGAGGCACCATTTAATCGATCGGCCATTCCTTCCGATATGCTGCTGCTGCTG CTGCACGTCTTGCTTCTTCATTCCCAGCGAGCGGAGGGCGGCAATATGATATGACCAGCA CCATCTTCGATCGATTCTACGGGTACGTAAATGCAGATTTGATCGATGCACTACTTTCTA GTAGTAATGTTGCTCCAATTCTTGCTTAATCAACCCATTTCCTTTCCTACGTTTGACTGC CTGCC-TGCCCCTGAGCAAGCAAGAAA 
>618	
GTAGCAACTTGAACGCGACGGAGGACGTACGTATCTCTCAGTGCACAAGATAAATGCATG TGATCCATCGATCGGCAGGGCATGGCCGAGCTGTGCACCTAGCAAATTAAAGCAAAGTAA ATACGACTGGAGTAGCTGTAATTTGCAAGAGGAGCATGTCTGCATGTGCCAGTCCGATCG ACTCCGAGCGCAGATCATGATCTTGCGGAAAACGACCCGCACATCTCTATCTCTGTGTGT GTGCAAGAACTGCATGCAACAACGACCCGGGACACAAGGAAGACCAGCAGCTTAGCTACA CATATGAAGAAATTTGACTCTGTCGATCGGGACAGCCGGAGGGAGACTGGCAGGCAGATC AGGGGTGCAGAGGCACCATTTAATCGATCGGCCATTCCTTCCGATATGCTGCTGCTGCTG CTGCACGTCTTGCTTCTTCATTCCCAGCGAGCGGAGGGCGGCAATATGATATGACCAGCA CCATCTTCGATCGATTCTACGGGTACGTAAATGCAGATTTGATCGATGCACTACTTTCTA GTAGTAATGTTGCTCCAATTCTTGCTTAATCAACCCATTTCCTTTCCTACGTTTGACTGC CTGCC-TGCCCCTGAGCAAGCAAGAAA 
>632	
GTAGCAACTTGAACGCGACGGAGGACGTACGTATCTCTCAGTGCACAAGATAAATGCATG TGATCCATCGATCGGCAGGGCATGGCCGAGCTGTGCACCTAGCAAATTAAAGCAAAGTAA ATACGACTGGAGTAGCTGTAATTTGCAAGAGGAGCATGTCTGCATGTGCCAGTCCGATCG ACTCCGAGCGCAGATCATGATCTTGCGGAAAACGACCCGCACATCTCTATCTCTGTGTGT GTGCAAGAACTGCATGCAACAACGACCCGGGACACAAGGAAGACCAGCAGCTTAGCTACA CATATGAAGAAATTTGACTCTGTCGATCGGGACAGCCGGAGGGAGACTGGCAGGCAGATC AGGGGTGCAGAGGCACCATTTAATCGATCGGCCATTCCTTCCGATATGCTGCTGCTGCTG CTGCACGTCTTGCTTCTTCATTCCCAGCGAGCGGAGGGCGGCAATATGATATGACCAGCA CCATCTTCGATCGATTCTACGGGTACGTAAATGCAGATTTGATCGATGCACTACTTTCTA GTAGTAATGTTGCTCCAATTCTTGCTTAATCAACCCATTTCCTTTCCTACGTTTGACTGC CTGCC-TGCCCCTGAGCAAGCAAGAAA 
>640	
GTAGCAACTTGAACGCGACGGAGGACGTACGTATCTCTCAGTGCACAAGATAAATGCATG TGATCCATCGATCGGCAGGGCATGGCCGAGCTGTGCACCTAGCAAATTAAAGCAAAGTAA ATACGACTGGAGTAGCTGTAATTTGCAAGAGGAGCATGTCTGCATGTGCCAGTCCGATCG ACTCCGAGCGCAGATCATGATCTTGCGGAAAACGACCCGCACATCTCTATCTCTGTGTGT GTGCAAGAACTGCATGCAACAACGACCCGGGACACAAGGAAGACCAGCAGCTTAGCTACA CATATGAAGAAATTTGACTCTGTCGATCGGGACAGCCGGAGGGAGACTGGCAGGCAGATC AGGGGTGCAGAGGCACCATTTAATCGATCGGCCATTCCTTCCGATATGCTGCTGCTGCTG CTGCACGTCTTGCTTCTTCATTCCCAGCGAGCGGAGGGCGGCAATATGATATGACCAGCA CCATCTTCGATCGATTCTACGGGTACGTAAATGCAGATTTGATCGATGCACTACTTTCTA GTAGTAATGTTGCTCCAATTCTTGCTTAATCAACCCATTTCCTTTCCTACGTTTGACTGC CTGCC-TGCCCCTGAGCAAGCAAGAAA 
>466	
GTAGCAACTTGAACGCGACGGAGGACGTACGTATCTCTCAGTGCACAAGATAAATGCATG TGATCCATCGATCGGCAGGGCATGGCCGAGCTGTGCACCTAGCAAATTAAAGCAAAGTAA ATACGACTGGAGTAGCTGTAATTTGCAAGAGGAGCATGTCTGCATGTGCCAGTCCGATCG ACTCCGAGCGCAGATCATGATCTTGCGGAAAACGACCCGCACATCTCTATCTCTGTGTGT GTGCAAGAACTGCATGCAACAACGACCCGGGACACAAGGAAGACCAGCAGCTTAGCTACA CATATGAAGAAATTTGACTCTGTCGATCGGGACAGCCGGAGGGAGACTGGCAGGCAGATC AGGGGTGCAGAGGCACCATTTAATCGATCGGCCATTCCTTCCGATATGCTGCTGCTGCTG CTGCACGTCTTGCTTCTTCATTCCCAGCGAGCGGAGGGCGGCAATATGATATGACCAGCA CCATCTTCGATCGATTCTACGGGTACGTAAATGCAGATTTGATCGATGCACTACTTTCTA GTAGTAATGTTGCTCCAATTCTTGCTTAATCAACCCATTTCCTTTCCTACGTTTGACTGC CTGCC-TGCCCCTGAGCAAGCAAGAAA 
>467	
GTAGCAACTTGAACGCGACGGAGGACGTACGTATCTCTCAGTGCACAAGATAAATGCATG TGATCCATCGATCGGCAGGGCATGGCCGAGCTGTGCACCTAGCAAATTAAAGCAAAGTAA ATACGACTGGAGTAGCTGTAATTTGCAAGAGGAGCATGTCTGCATGTGCCAGTCCGATCG ACTCCGAGCGCAGATCATGATCTTGCGGAAAACGACCCGCACATCTCTATCTCTGTGTGT GTGCAAGAACTGCATGCAACAACGACCCGGGACACAAGGAAGACCAGCAGCTTAGCTACA CATATGAAGAAATTTGACTCTGTCGATCGGGACAGCCGGAGGGAGACTGGCAGGCAGATC AGGGGTGCAGAGGCACCATTTAATCGATCGGCCATTCCTTCCGATATGCTGCTGCTGCTG CTGCACGTCTTGCTTCTTCATTCCCAGCGAGCGGAGGGCGGCAATATGATATGACCAGCA CCATCTTCGATCGATTCTACGGGTACGTAAATGCAGATTTGATCGATGCACTACTTTCTA GTAGTAATGTTGCTCCAATTCTTGCTTAATCAACCCATTTCCTTTCCTACGTTTGACTGC CTGCC-TGCCCCTGAGCAAGCAAGAAA 
>507	
GTAGCAACTTGAACGCGACGGAGGACGTACGTATCTCTCAGTGCACAAGATAAATGCATG TGATCCATCGATCGGCAGGGCATGGCCGAGCTGTGCACCTAGCAAATTAAAGCAAAGTAA ATACGACTGGAGTAGCTGTAATTTGCAAGAGGAGCATGTCTGCATGTGCCAGTCCGATCG ACTCCGAGCGCAGATCATGATCTTGCGGAAAACGACCCGCACATCTCTATCTCTGTGTGT GTGCAAGAACTGCATGCAACAACGACCCGGGACACAAGGAAGACCAGCAGCTTAGCTACA CATATGAAGAAATTTGACTCTGTCGATCGGGACAGCCGGAGGGAGACTGGCAGGCAGATC AGGGGTGCAGAGGCACCATTTAATCGATCGGCCATTCCTTCCGATATGCTGCTGCTGCTG CTGCACGTCTTGCTTCTTCATTCCCAGCGAGCGGAGGGCGGCAATATGATATGACCAGCA CCATCTTCGATCGATTCTACGGGTACGTAAATGCAGATTTGATCGATGCACTACTTTCTA GTAGTAATGTTGCTCCAATTCTTGCTTAATCAACCCATTTCCTTTCCTACGTTTGACTGC CTGCC-TGCCCCTGAGCAAGCAAGAAA 
>515	
GTAGCAACTTGAACGCGACGGAGGACGTACGTATCTCTCAGTGCACAAGATAAATGCATG TGATCCATCGATCGGCAGGGCATGGCCGAGCTGTGCACCTAGCAAATTAAAGCAAAGTAA ATACGACTGGAGTAGCTGTAATTTGCAAGAGGAGCATGTCTGCATGTGCCAGTCCGATCG ACTCCGAGCGCAGATCATGATCTTGCGGAAAACGACCCGCACATCTCTATCTCTGTGTGT GTGCAAGAACTGCATGCAACAACGACCCGGGACACAAGGAAGACCAGCAGCTTAGCTACA CATATGAAGAAATTTGACTCTGTCGATCGGGACAGCCGGAGGGAGACTGGCAGGCAGATC AGGGGTGCAGAGGCACCATTTAATCGATCGGCCATTCCTTCCGATATGCTGCTGCTGCTG CTGCACGTCTTGCTTCTTCATTCCCAGCGAGCGGAGGGCGGCAATATGATATGACCAGCA CCATCTTCGATCGATTCTACGGGTACGTAAATGCAGATTTGATCGATGCACTACTTTCTA GTAGTAATGTTGCTCCAATTCTTGCTTAATCAACCCATTTCCTTTCCTACGTTTGACTGC CTGCC-TGCCCCTGAGCAAGCAAGAAA 
>516	
GTAGCAACTTGAACGCGACGGAGGACGTACGTATCTCTCAGTGCACAAGATAAATGCATG TGATCCATCGATCGGCAGGGCATGGCCGAGCTGTGCACCTAGCAAATTAAAGCAAAGTAA ATACGACTGGAGTAGCTGTAATTTGCAAGAGGAGCATGTCTGCATGTGCCAGTCCGATCG ACTCCGAGCGCAGATCATGATCTTGCGGAAAACGACCCGCACATCTCTATCTCTGTGTGT GTGCAAGAACTGCATGCAACAACGACCCGGGACACAAGGAAGACCAGCAGCTTAGCTACA CATATGAAGAAATTTGACTCTGTCGATCGGGACAGCCGGAGGGAGACTGGCAGGCAGATC AGGGGTGCAGAGGCACCATTTAATCGATCGGCCATTCCTTCCGATATGCTGCTGCTGCTG CTGCACGTCTTGCTTCTTCATTCCCAGCGAGCGGAGGGCGGCAATATGATATGACCAGCA CCATCTTCGATCGATTCTACGGGTACGTAAATGCAGATTTGATCGATGCACTACTTTCTA GTAGTAATGTTGCTCCAATTCTTGCTTAATCAACCCATTTCCTTTCCTACGTTTGACTGC CTGCC-TGCCCCTGAGCAAGCAAGAAA 
>534	
GTAGCAACTTGAACGCGACGGAGGACGTACGTATCTCTCAGTGCACAAGATAAATGCATG TGATCCATCGATCGGCAGGGCATGGCCGAGCTGTGCACCTAGCAAATTAAAGCAAAGTAA ATACGACTGGAGTAGCTGTAATTTGCAAGAGGAGCATGTCTGCATGTGCCAGTCCGATCG ACTCCGAGCGCAGATCATGATCTTGCGGAAAACGACCCGCACATCTCTATCTCTGTGTGT GTGCAAGAACTGCATGCAACAACGACCCGGGACACAAGGAAGACCAGCAGCTTAGCTACA CATATGAAGAAATTTGACTCTGTCGATCGGGACAGCCGGAGGGAGACTGGCAGGCAGATC AGGGGTGCAGAGGCACCATTTAATCGATCGGCCATTCCTTCCGATATGCTGCTGCTGCTG CTGCACGTCTTGCTTCTTCATTCCCAGCGAGCGGAGGGCGGCAATATGATATGACCAGCA CCATCTTCGATCGATTCTACGGGTACGTAAATGCAGATTTGATCGATGCACTACTTTCTA GTAGTAATGTTGCTCCAATTCTTGCTTAATCAACCCATTTCCTTTCCTACGTTTGACTGC CTGCC-TGCCCCTGAGCAAGCAAGAAA 
>537	
GTAGCAACTTGAACGCGACGGAGGACGTACGTATCTCTCAGTGCACAAGATAAATGCATG TGATCCATCGATCGGCAGGGCATGGCCGAGCTGTGCACCTAGCAAATTAAAGCAAAGTAA ATACGACTGGAGTAGCTGTAATTTGCAAGAGGAGCATGTCTGCATGTGCCAGTCCGATCG ACTCCGAGCGCAGATCATGATCTTGCGGAAAACGACCCGCACATCTCTATCTCTGTGTGT GTGCAAGAACTGCATGCAACAACGACCCGGGACACAAGGAAGACCAGCAGCTTAGCTACA CATATGAAGAAATTTGACTCTGTCGATCGGGACAGCCGGAGGGAGACTGGCAGGCAGATC AGGGGTGCAGAGGCACCATTTAATCGATCGGCCATTCCTTCCGATATGCTGCTGCTGCTG CTGCACGTCTTGCTTCTTCATTCCCAGCGAGCGGAGGGCGGCAATATGATATGACCAGCA CCATCTTCGATCGATTCTACGGGTACGTAAATGCAGATTTGATCGATGCACTACTTTCTA GTAGTAATGTTGCTCCAATTCTTGCTTAATCAACCCATTTCCTTTCCTACGTTTGACTGC CTGCC-TGCCCCTGAGCAAGCAAGAAA 
>539	
GTAGCAACTTGAACGCGACGGAGGACGTACGTATCTCTCAGTGCACAAGATAAATGCATG TGATCCATCGATCGGCAGGGCATGGCCGAGCTGTGCACCTAGCAAATTAAAGCAAAGTAA ATACGACTGGAGTAGCTGTAATTTGCAAGAGGAGCATGTCTGCATGTGCCAGTCCGATCG ACTCCGAGCGCAGATCATGATCTTGCGGAAAACGACCCGCACATCTCTATCTCTGTGTGT GTGCAAGAACTGCATGCAACAACGACCCGGGACACAAGGAAGACCAGCAGCTTAGCTACA CATATGAAGAAATTTGACTCTGTCGATCGGGACAGCCGGAGGGAGACTGGCAGGCAGATC AGGGGTGCAGAGGCACCATTTAATCGATCGGCCATTCCTTCCGATATGCTGCTGCTGCTG CTGCACGTCTTGCTTCTTCATTCCCAGCGAGCGGAGGGCGGCAATATGATATGACCAGCA CCATCTTCGATCGATTCTACGGGTACGTAAATGCAGATTTGATCGATGCACTACTTTCTA GTAGTAATGTTGCTCCAATTCTTGCTTAATCAACCCATTTCCTTTCCTACGTTTGACTGC CTGCC-TGCCCCTGAGCAAGCAAGAAA 
>616	
GTAGCAACTTGAACGCGACGGAGGACGTACGTATCTCTCAGTGCACAAGATAAATGCATG TGATCCATCGATCGGCAGGGCATGGCCGAGCTGTGCACCTAGCAAATTAAAGCAAAGTAA ATACGACTGGAGTAGCTGTAATTTGCAAGAGGAGCATGTCTGCATGTGCCAGTCCGATCG ACTCCGAGCGCAGATCATGATCTTGCGGAAAACGACCCGCACATCTCTATCTCTGTGTGT GTGCAAGAACTGCATGCAACAACGACCCGGGACACAAGGAAGACCAGCAGCTTAGCTACA CATATGAAGAAATTTGACTCTGTCGATCGGGACAGCCGGAGGGAGACTGGCAGGCAGATC AGGGGTGCAGAGGCACCATTTAATCGATCGGCCATTCCTTCCGATATGCTGCTGCTGCTG CTGCACGTCTTGCTTCTTCATTCCCAGCGAGCGGAGGGCGGCAATATGATATGACCAGCA CCATCTTCGATCGATTCTACGGGTACGTAAATGCAGATTTGATCGATGCACTACTTTCTA GTAGTAATGTTGCTCCAATTCTTGCTTAATCAACCCATTTCCTTTCCTACGTTTGACTGC CTGCC-TGCCCCTGAGCAAGCAAGAAA 
>617	
GTAGCAACTTGAACGCGACGGAGGACGTACGTATCTCTCAGTGCACAAGATAAATGCATG TGATCCATCGATCGGCAGGGCATGGCCGAGCTGTGCACCTAGCAAATTAAAGCAAAGTAA ATACGACTGGAGTAGCTGTAATTTGCAAGAGGAGCATGTCTGCATGTGCCAGTCCGATCG ACTCCGAGCGCAGATCATGATCTTGCGGAAAACGACCCGCACATCTCTATCTCTGTGTGT GTGCAAGAACTGCATGCAACAACGACCCGGGACACAAGGAAGACCAGCAGCTTAGCTACA CATATGAAGAAATTTGACTCTGTCGATCGGGACAGCCGGAGGGAGACTGGCAGGCAGATC AGGGGTGCAGAGGCACCATTTAATCGATCGGCCATTCCTTCCGATATGCTGCTGCTGCTG CTGCACGTCTTGCTTCTTCATTCCCAGCGAGCGGAGGGCGGCAATATGATATGACCAGCA CCATCTTCGATCGATTCTACGGGTACGTAAATGCAGATTTGATCGATGCACTACTTTCTA GTAGTAATGTTGCTCCAATTCTTGCTTAATCAACCCATTTCCTTTCCTACGTTTGACTGC CTGCC-TGCCCCTGAGCAAGCAAGAAA 
>621	
GTAGCAACTTGAACGCGACGGAGGACGTACGTATCTCTCAGTGCACAAGATAAATGCATG TGATCCATCGATCGGCAGGGCATGGCCGAGCTGTGCACCTAGCAAATTAAAGCAAAGTAA ATACGACTGGAGTAGCTGTAATTTGCAAGAGGAGCATGTCTGCATGTGCCAGTCCGATCG ACTCCGAGCGCAGATCATGATCTTGCGGAAAACGACCCGCACATCTCTATCTCTGTGTGT GTGCAAGAACTGCATGCAACAACGACCCGGGACACAAGGAAGACCAGCAGCTTAGCTACA CATATGAAGAAATTTGACTCTGTCGATCGGGACAGCCGGAGGGAGACTGGCAGGCAGATC AGGGGTGCAGAGGCACCATTTAATCGATCGGCCATTCCTTCCGATATGCTGCTGCTGCTG CTGCACGTCTTGCTTCTTCATTCCCAGCGAGCGGAGGGCGGCAATATGATATGACCAGCA CCATCTTCGATCGATTCTACGGGTACGTAAATGCAGATTTGATCGATGCACTACTTTCTA GTAGTAATGTTGCTCCAATTCTTGCTTAATCAACCCATTTCCTTTCCTACGTTTGACTGC CTGCC-TGCCCCTGAGCAAGCAAGAAA 
>637	
GTAGCAACTTGAACGCGACGGAGGACGTACGTATCTCTCAGTGCACAAGATAAATGCATG TGATCCATCGATCGGCAGGGCATGGCCGAGCTGTGCACCTAGCAAATTAAAGCAAAGTAA ATACGACTGGAGTAGCTGTAATTTGCAAGAGGAGCATGTCTGCATGTGCCAGTCCGATCG ACTCCGAGCGCAGATCATGATCTTGCGGAAAACGACCCGCACATCTCTATCTCTGTGTGT GTGCAAGAACTGCATGCAACAACGACCCGGGACACAAGGAAGACCAGCAGCTTAGCTACA CATATGAAGAAATTTGACTCTGTCGATCGGGACAGCCGGAGGGAGACTGGCAGGCAGATC AGGGGTGCAGAGGCACCATTTAATCGATCGGCCATTCCTTCCGATATGCTGCTGCTGCTG CTGCACGTCTTGCTTCTTCATTCCCAGCGAGCGGAGGGCGGCAATATGATATGACCAGCA CCATCTTCGATCGATTCTACGGGTACGTAAATGCAGATTTGATCGATGCACTACTTTCTA GTAGTAATGTTGCTCCAATTCTTGCTTAATCAACCCATTTCCTTTCCTACGTTTGACTGC CTGCC-TGCCCCTGAGCAAGCAAGAAA 
>568	
GTAGCAACTTGAACGCGACGGAGGACGTACGTATCTCTCAGTGCACAAGATAAATGCATGTGATCCATCGATCGGCAGGGCATGGCCGAGCTGTGCACCTAGCAAATTAAAGCAAAGTAAATACGACTGGAGTAGCTGTAATTTGCAAGAGGAGCATGTCTGCATGTGCCAGTCCGATCGACTCCGAGCGCAGATCATGATCTTGCGGAAAACGACCCGCACATCTCTATCTCTGTGTGTGTGCAAGAACTGCATGCAACAACGACCCGGGACACAAGGAAGACCAGCAGCTTAGCTACACATATGAAGAAATTTGACTCTGTCGATCGGGACAGCCGGAGGGAGACTGGCAGGCAGATCAGGGGTGCAGAGGCACCATTTAATCGATCGGCCATTCCTTCCGATATGCTGCTGCTGCTGCTGCACGTCTTGCTTCTTCATTCCCAGCGAGCGGAGGGCGGCAATATGATATGACCAGCACCATCTTCGATCGATTCTACGGGTACGTAAATGCAGATTTGATCGATGCACTACTTTCTAGTAGTAATGTTGCTCCAATTCTTGCTTAATCAACCCATTTCCTTTCCTACGTTTGACTGCCTGCC-TGCCCCTGAGCAAGCAAGAAA
>390	
GTAGCAACTTGAACGCGACGGAGGACGTACGTATCTCTCAGTGCACAAGATAAATGCATG TGATCCATCGATCGGCAGGGCATGGCCGAGCTGTGCACCTAGCAAATTAAAGCAAAGTAA ATACGACTGGAGTAGCTGTAATTTGCAAGAGGAGCATGTCTGCATGTGCCAGTCCGATCG ACTCCGAGCGCAGATCATGATCTTGCGGAAAACGACCCGCACATCTCTATCTCTGTGTGT GTGCAAGAACTGCATGCAACAACGACCCGGGACACAAGGAAGACCAGCAGCTTAGCTACA CATATGAAGAAATTTGACTCTGTCGATCGGGACAGCCGGAGGGAGACTGGCAGGCAGATC AGGGGTGCAGAGGCACCATTTAATCGATCGGCCATTCCTTCCGATATGCTGCTGCTGCTG CTGCACGTCTTGCTTCTTCATTCCCAGCGAGCGGAGGGCGGCAATATGATATGACCAGCA CCATCTTCGATCGATTCTACGGGTACGTAAATGCAGATTTGATCGATGCACTACTTTCTA GTAGTAATGTTGCTCCAATTCTTGCTTAATCAACCCATTTCCTTTCCTACGTTTGACTGC CTGCC-TGCCCCTGAGCAAGCAAGAAA 
>512	
GTAGCAACTTGAACGCGACGGAGGACGTACGTATCTCTCAGTGCACAAGATAAATGCATG TGATCCATCGATCGGCAGGGCATGGCCGAGCTGTGCACCTAGCAAATTAAAGCAAAGTAA ATACGACTGGAGTAGCTGTAATTTGCAAGAGGAGCATGTCTGCATGTGCCAGTCCGATCG ACTCCGAGCGCAGATCATGATCTTGCGGAAAACGACCCGCACATCTCTATCTCTGTGTGT GTGCAAGAACTGCATGCAACAACGACCCGGGACACAAGGAAGACCAGCAGCTTAGCTACA CATATGAAGAAATTTGACTCTGTCGATCGGGACAGCCGGAGGGAGACTGGCAGGCAGATC AGGGGTGCAGAGGCACCATTTAATCGATCGGCCATTCCTTCCGATATGCTGCTGCTGCTG CTGCACGTCTTGCTTCTTCATTCCCAGCGAGCGGAGGGCGGCAATATGATATGACCAGCA CCATCTTCGATCGATTCTACGGGTACGTAAATGCAGATTTGATCGATGCACTACTTTCTA GTAGTAATGTTGCTCCAATTCTTGCTTAATCAACCCATTTCCTTTCCTACGTTTGACTGC CTGCC-TGCCCCTGAGCAAGCAAGAAA 
>513	
GTAGCAACTTGAACGCGACGGAGGACGTACGTATCTCTCAGTGCACAAGATAAATGCATG TGATCCATCGATCGGCAGGGCATGGCCGAGCTGTGCACCTAGCAAATTAAAGCAAAGTAA ATACGACTGGAGTAGCTGTAATTTGCAAGAGGAGCATGTCTGCATGTGCCAGTCCGATCG ACTCCGAGCGCAGATCATGATCTTGCGGAAAACGACCCGCACATCTCTATCTCTGTGTGT GTGCAAGAACTGCATGCAACAACGACCCGGGACACAAGGAAGACCAGCAGCTTAGCTACA CATATGAAGAAATTTGACTCTGTCGATCGGGACAGCCGGAGGGAGACTGGCAGGCAGATC AGGGGTGCAGAGGCACCATTTAATCGATCGGCCATTCCTTCCGATATGCTGCTGCTGCTG CTGCACGTCTTGCTTCTTCATTCCCAGCGAGCGGAGGGCGGCAATATGATATGACCAGCA CCATCTTCGATCGATTCTACGGGTACGTAAATGCAGATTTGATCGATGCACTACTTTCTA GTAGTAATGTTGCTCCAATTCTTGCTTAATCAACCCATTTCCTTTCCTACGTTTGACTGC CTGCC-TGCCCCTGAGCAAGCAAGAAA 
>623	
GTAGCAACTTGAACGCGACGGAGGACGTACGTATCTCTCAGTGCACAAGATAAATGCATG TGATCCATCGATCGGCAGGGCATGGCCGAGCTGTGCACCTAGCAAATTAAAGCAAAGTAA ATACGACTGGAGTAGCTGTAATTTGCAAGAGGAGCATGTCTGCATGTGCCAGTCCGATCG ACTCCGAGCGCAGATCATGATCTTGCGGAAAACGACCCGCACATCTCTATCTCTGTGTGT GTGCAAGAACTGCATGCAACAACGACCCGGGACACAAGGAAGACCAGCAGCTTAGCTACA CATATGAAGAAATTTGACTCTGTCGATCGGGACAGCCGGAGGGAGACTGGCAGGCAGATC AGGGGTGCAGAGGCACCATTTAATCGATCGGCCATTCCTTCCGATATGCTGCTGCTGCTG CTGCACGTCTTGCTTCTTCATTCCCAGCGAGCGGAGGGCGGCAATATGATATGACCAGCA CCATCTTCGATCGATTCTACGGGTACGTAAATGCAGATTTGATCGATGCACTACTTTCTA GTAGTAATGTTGCTCCAATTCTTGCTTAATCAACCCATTTCCTTTCCTACGTTTGACTGC CTGCC-TGCCCCTGAGCAAGCAAGAAA 
>624	
GTAGCAACTTGAACGCGACGGAGGACGTACGTATCTCTCAGTGCACAAGATAAATGCATG TGATCCATCGATCGGCAGGGCATGGCCGAGCTGTGCACCTAGCAAATTAAAGCAAAGTAA ATACGACTGGAGTAGCTGTAATTTGCAAGAGGAGCATGTCTGCATGTGCCAGTCCGATCG ACTCCGAGCGCAGATCATGATCTTGCGGAAAACGACCCGCACATCTCTATCTCTGTGTGT GTGCAAGAACTGCATGCAACAACGACCCGGGACACAAGGAAGACCAGCAGCTTAGCTACA CATATGAAGAAATTTGACTCTGTCGATCGGGACAGCCGGAGGGAGACTGGCAGGCAGATC AGGGGTGCAGAGGCACCATTTAATCGATCGGCCATTCCTTCCGATATGCTGCTGCTGCTG CTGCACGTCTTGCTTCTTCATTCCCAGCGAGCGGAGGGCGGCAATATGATATGACCAGCA CCATCTTCGATCGATTCTACGGGTACGTAAATGCAGATTTGATCGATGCACTACTTTCTA GTAGTAATGTTGCTCCAATTCTTGCTTAATCAACCCATTTCCTTTCCTACGTTTGACTGC CTGCC-TGCCCCTGAGCAAGCAAGAAA 
>625	
GTAGCAACTTGAACGCGACGGAGGACGTACGTATCTCTCAGTGCACAAGATAAATGCATG TGATCCATCGATCGGCAGGGCATGGCCGAGCTGTGCACCTAGCAAATTAAAGCAAAGTAA ATACGACTGGAGTAGCTGTAATTTGCAAGAGGAGCATGTCTGCATGTGCCAGTCCGATCG ACTCCGAGCGCAGATCATGATCTTGCGGAAAACGACCCGCACATCTCTATCTCTGTGTGT GTGCAAGAACTGCATGCAACAACGACCCGGGACACAAGGAAGACCAGCAGCTTAGCTACA CATATGAAGAAATTTGACTCTGTCGATCGGGACAGCCGGAGGGAGACTGGCAGGCAGATC AGGGGTGCAGAGGCACCATTTAATCGATCGGCCATTCCTTCCGATATGCTGCTGCTGCTG CTGCACGTCTTGCTTCTTCATTCCCAGCGAGCGGAGGGCGGCAATATGATATGACCAGCA CCATCTTCGATCGATTCTACGGGTACGTAAATGCAGATTTGATCGATGCACTACTTTCTA GTAGTAATGTTGCTCCAATTCTTGCTTAATCAACCCATTTCCTTTCCTACGTTTGACTGC CTGCC-TGCCCCTGAGCAAGCAAGAAA 
>626	
GTAGCAACTTGAACGCGACGGAGGACGTACGTATCTCTCAGTGCACAAGATAAATGCATG TGATCCATCGATCGGCAGGGCATGGCCGAGCTGTGCACCTAGCAAATTAAAGCAAAGTAA ATACGACTGGAGTAGCTGTAATTTGCAAGAGGAGCATGTCTGCATGTGCCAGTCCGATCG ACTCCGAGCGCAGATCATGATCTTGCGGAAAACGACCCGCACATCTCTATCTCTGTGTGT GTGCAAGAACTGCATGCAACAACGACCCGGGACACAAGGAAGACCAGCAGCTTAGCTACA CATATGAAGAAATTTGACTCTGTCGATCGGGACAGCCGGAGGGAGACTGGCAGGCAGATC AGGGGTGCAGAGGCACCATTTAATCGATCGGCCATTCCTTCCGATATGCTGCTGCTGCTG CTGCACGTCTTGCTTCTTCATTCCCAGCGAGCGGAGGGCGGCAATATGATATGACCAGCA CCATCTTCGATCGATTCTACGGGTACGTAAATGCAGATTTGATCGATGCACTACTTTCTA GTAGTAATGTTGCTCCAATTCTTGCTTAATCAACCCATTTCCTTTCCTACGTTTGACTGC CTGCC-TGCCCCTGAGCAAGCAAGAAA 
>627	
GTAGCAACTTGAACGCGACGGAGGACGTACGTATCTCTCAGTGCACAAGATAAATGCATG TGATCCATCGATCGGCAGGGCATGGCCGAGCTGTGCACCTAGCAAATTAAAGCAAAGTAA ATACGACTGGAGTAGCTGTAATTTGCAAGAGGAGCATGTCTGCATGTGCCAGTCCGATCG ACTCCGAGCGCAGATCATGATCTTGCGGAAAACGACCCGCACATCTCTATCTCTGTGTGT GTGCAAGAACTGCATGCAACAACGACCCGGGACACAAGGAAGACCAGCAGCTTAGCTACA CATATGAAGAAATTTGACTCTGTCGATCGGGACAGCCGGAGGGAGACTGGCAGGCAGATC AGGGGTGCAGAGGCACCATTTAATCGATCGGCCATTCCTTCCGATATGCTGCTGCTGCTG CTGCACGTCTTGCTTCTTCATTCCCAGCGAGCGGAGGGCGGCAATATGATATGACCAGCA CCATCTTCGATCGATTCTACGGGTACGTAAATGCAGATTTGATCGATGCACTACTTTCTA GTAGTAATGTTGCTCCAATTCTTGCTTAATCAACCCATTTCCTTTCCTACGTTTGACTGC CTGCC-TGCCCCTGAGCAAGCAAGAAA 
>494	
GTAGCAACTTGAACGCGACGGAGGACGTACGTATCTCTCAGTGCACAAGATAAATGCATGTGATCCATCGATCGGCAGGGCATGGCCGAGCTGTGCACCTAGCAAATTAAAGCAAAGTAAATACGACTGGAGTAGCTGTAATTTGCAAGAGGAGCATGTCTGCATGTGCCAGTCCGATCGACTCCGAGCGCAGATCATGATCTTGCGGAAAACGACCCGCACATCTCTATCTCTGTGTGTGTGCAAGAACTGCATGCAACAACGACCCGGGACACAAGGAAGACCAGCAGCTTAGCTACACATATGAAGAAATTTGACTCTGTCGATCGGGACAGCCGGAGGGAGACTGGCAGGCAGATCAGGGGTGCAGAGGCACCATTTAATCGATCGGCCATTCCTTCCGATATGCTGCTGCTGCTGCTGCACGTCTTGCTTCTTCATTCCCAGCGAGCGGAGGGCGGCAATATGATATGACCAGCACCATCTTCGATCGATTCTACGGGTACGTAAATGCAGATTTGATCGATGCACTACTTTCTAGTAGTAATGTTGCTCCAATTCTTGCTTAATCAACCCATTTCCTTTCCTACGTTTGACTGCCTGCC-TGCCCCTGAGCAAGCAAGAAA
