# Supplementary material for: Genetic structure and isolation by altitude in rice landraces of Yunnan, China revealed by nucleotide and microsatellite marker polymorphisms
Source: PLoS One. 2017 Apr 19;12(4):e0175731. doi: 10.1371/journal.pone.0175731 (PMC5396909; doi:10.1371/journal.pone.0175731)
Supplement: S7 Dataset — (TXT) [file pone.0175731.s020.txt]

>521	
TTGGATCTAACTGATAGTTCAGTTGATAGGCTGCCAAAGGAAGTGTTTGGCTTGTTCAACTTGCGTTTTCTGGGTCTCAGGCGTACTAAAATCTCCAAGCTTCCAAGCTCCATTGGAAGGCTAAAAATTCTGCTGGTGTTGGACGCTTGGAAGTGTAAAATTGTAAAGCTTCCATTGGCGATTACAAAACTTCAAAAGCTAACACATCTTATTGTAACTTCGAAAGCAGTCGTTGTTTCTAAGCAATTTGTTCCTTCTGTTGGTGTGCCAGCACCTTTGCGTATCTGCTCCATGACAACCCTTCAGACATTACTACTCATGGAAGCTAGTTCTCAAATGGTTCATCACCTAGGCTCTCTTGTGGAGTTAAGAACCTTTCGTATCAGCAAGGTGCGAAGTTGCCATTGTGAGCAGTTGTTCATGGCCATCACTAATATGATTCATCTTACCCGTCTTGGGATCCAGGCAGACAGTAGTC
>522	
TTGGATCTAACTGATAGTTCAGTTGATAGGCTGCCAAAGGAAGTGTTTGGCTTGTTCAACTTGCGTTTTCTGGGTCTCAGGCGTACTAAAATCTCCAAGCTTCCAAGCTCCATTGGAAGGCTAAAAATTCTGCTGGTGTTGGACGCTTGGAAGTGTAAAATTGTAAAGCTTCCATTGGCGATTACAAAACTTCAAAAGCTAACACATCTTATTGTAACTTCGAAAGCAGTCGTTGTTTCTAAGCAATTTGTTCCTTCTGTTGGTGTGCCAGCACCTTTGCGTATCTGCTCCATGACAACCCTTCAGACATTACTACTCATGGAAGCTAGTTCTCAAATGGTTCATCACCTAGGCTCTCTTGTGGAGTTAAGAACCTTTCGTATCAGCAAGGTGCGAAGTTGCCATTGTGAGCAGTTGTTCATGGCCATCACTAATATGATTCATCTTACCCGTCTTGGGATCCAGGCAGACAGTAGTC
>530	
TTGGATCTAACTGATAGTTCAGTTGATAGGCTGCCAAAGGAAGTGTTTGGCTTGTTCAACTTGCGTTTTCTGGGTCTCAGGCGTACTAAAATCTCCAAGCTTCCAAGCTCCATTGGAAGGCTAAAAATTCTGCTGGTGTTGGACGCTTGGAAGTGTAAAATTGTAAAGCTTCCATTGGCGATTACAAAACTTCAAAAGCTAACACATCTTATTGTAACTTCGAAAGCAGTCGTTGTTTCTAAGCAATTTGTTCCTTCTGTTGGTGTGCCAGCACCTTTGCGTATCTGCTCCATGACAACCCTTCAGACATTACTACTCATGGAAGCTAGTTCTCAAATGGTTCATCACCTAGGCTCTCTTGTGGAGTTAAGAACCTTTCGTATCAGCAAGGTGCGAAGTTGCCATTGTGAGCAGTTGTTCATGGCCATCACTAATATGATTCATCTTACCCGTCTTGGGATCCAGGCAGACAGTAGTC
>531	
TTGGATCTAACTGATAGTTCAGTTGATAGGCTGCCAAAGGAAGTGTTTGGCTTGTTCAACTTGCGTTTTCTGGGTCTCAGGCGTACTAAAATCTCCAAGCTTCCAAGCTCCATTGGAAGGCTAAAAATTCTGCTGGTGTTGGACGCTTGGAAGTGTAAAATTGTAAAGCTTCCATTGGCGATTACAAAACTTCAAAAGCTAACACATCTTATTGTAACTTCGAAAGCAGTCGTTGTTTCTAAGCAATTTGTTCCTTCTTTTGATGTGCCAGCACCTTTGCGTATCTGCTCCATGACAACCCTTCAGACATTACTACTCATGGAAGCTAGTTCTCAAATGGTTCATCACCTAGGCTCTCTTGTGGAGTTAAGAACCTTTCGTATCAGCAAGGTGCGAAGTTGCCATTGTGAGCAGTTGTTCATGGCCATCACTAATATGATTCATCTTACCCGTCTTGGGATCTAGGCAGACAGTAGTC
>532	
TTGGATCTAACTGATAGTTCAGTTGATAGGCTGCCAAAGGAAGTGTTTGGCTTGTTCAACTTGCGTTTTCTGGGTCTCAGGCGTACTAAAATCTCCAAGCTTCCAAGCTCCATTGGAAGGCTAAAAATTCTGCTGGTGTTGGACGCTTGGAAGTGTAAAATTGTAAAGCTTCCATTGGCGATTACAAAACTTCAAAAGCTAACACATCTTATTGTAACTTCGAAAGCAGTCGTTGTTTCTAAGCAATTTGTTCCTTCTTTTGATGTGCCAGCACCTTTGCGTATCTGCTCCATGACAACCCTTCAGACATTACTACTCATGGAAGCTAGTTCTCAAATGGTTCATCACCTAGGCTCTCTTGTGGAGTTAAGAACCTTTCGTATCAGCAAGGTGCGAAGTTGCCATTGTGAGCAGTTGTTCATGGCCATCACTAATATGATTCATCTTACCCGTCTTGGGATCTAGGCAGACAGTAGTC
>567	
TTGGATCTAACTGATAGTTCAGTTGATAGGCTGCCAAAGGAAGTGTTTGGCTTGTTCAACTTGCGTTTTCTGGGTCTCAGGCGTACTAAAATCTCCAAGCTTCCAAGCTCCATTGGAAGGCTAAAAATTCTGCTGGTGTTGGACGCTTGGAAGTGTAAAATTGTAAAGCTTCCATTGGCGATTACAAAACTTCAAAAGCTAACACATCTTATTGTAACTTCGAAAGCAGTCGTTGTTTCTAAGCAATTTGTTCCTTCTGTTGGTGTGCCAGCACCTTTGCGTATCTGCTCCATGACAACCCTTCAGACATTACTACTCATGGAAGCTAGTTCTCAAATGGTTCATCACCTAGGCTCTCTTGTGGAGTTAAGAACCTTTCGTATCAGCAAGGTGCGAAGTTGCCATTGTGAGCAGTTGTTCATGGCCATCACTAATATGATTCATCTTACCCGTCTTGGGATCCAGGCAGACAGTAGTC
>587	
TTGGATCTAACTGATAGTTCAGTTGATAGGCTGCCAAAGGAAGTGTTTGGCTTGTTCAACTTGCGTTTTCTGGGTCTCAGGCGTACTAAAATCTCCAAGCTTCCAAGCTCCATTGGAAGGCTAAAAATTCTGCTGGTGTTGGACGCTTGGAAGTGTAAAATTGTAAAGCTTCCATTGGCGATTACAAAACTTCAAAAGCTAACACATCTTATTGTAACTTCGAAAGCAGTCGTTGTTTCTAAGCAATTTGTTCCTTCTGTTGGTGTGCCAGCACCTTTGCGTATCTGCTCCATGACAACCCTTCAGACATTACTACTCATGGAAGCTAGTTCTCAAATGGTTCATCACCTAGGCTCTCTTGTGGAGTTAAGAACCTTTCGTATCAGCAAGGTGCGAAGTTGCCATTGTGAGCAGTTGTTCATGGCCATCACTAATATGATTCATCTTACCCGTCTTGGGATCCAGGCAGACAGTAGTC
>588	
TTGGATCTAACTGATAGTTCAGTTGATAGGCTGCCAAAGGAAGTGTTTGGCTTGTTCAACTTGCGTTTTCTGGGTCTCAGGCGTACTAAAATCTCCAAGCTTCCAAGCTCCATTGGAAGGCTAAAAATTCTGCTGGTGTTGGACGCTTGGAAGTGTAAAATTGTAAAGCTTCCATTGGCGATTACAAAACTTCAAAAGCTAACACATCTTATTGTAACTTCGAAAGCAGTCGTTGTTTCTAAGCAATTTGTTCCTTCTGTTGGTGTGCCAGCACCTTTGCGTATCTGCTCCATGACAACCCTTCAGACATTACTACTCATGGAAGCTAGTTCTCAAATGGTTCATCACCTAGGCTCTCTTGTGGAGTTAAGAACCTTTCGTATCAGCAAGGTGCGAAGTTGCCATTGTGAGCAGTTGTTCATGGCCATCACTAATATGATTCATCTTACCCGTCTTGGGATCCAGGCAGACAGTAGTC
>589	
TTGGATCTAACTGATAGTTCAGTTGATAGGCTGCCAAAGGAAGTGTTTGGCTTGTTCAACTTGCGTTTTCTGGGTCTCAGGCGTACTAAAATCTCCAAGCTTCCAAGCTCCATTGGAAGGCTAAAAATTCTGCTGGTGTTGGACGCTTGGAAGTGTAAAATTGTAAAGCTTCCATTGGCGATTACAAAACTTCAAAAGCTAACACATCTTATTGTAACTTCGAAAGCAGTCGTTGTTTCTAAGCAATTTGTTCCTTCTGTTGGTGTGCCAGCACCTTTGCGTATCTGCTCCATGACAACCCTTCAGACATTACTACTCATGGAAGCTAGTTCTCAAATGGTTCATCACCTAGGCTCTCTTGTGGAGTTAAGAACCTTTCGTATCAGCAAGGTGCGAAGTTGCCATTGTGAGCAGTTGTTCATGGCCATCACTAATATGATTCATCTTACCCGTCTTGGGATCCAGGCAGACAGTAGTC
>635	
TTGGATCTAACTGATAGTTCAGTTGATAGGCTGCCAAAGGAAGTGTTTGGCTTGTTCAACTTGCGTTTTCTGGGTCTCAGGCGTACTAAAATCTCCAAGCTTCCAAGCTCCATTGGAAGGCTAAAAATTCTGCTGGTGTTGGACGCTTGGAAGTGTAAAATTGTAAAGCTTCCATTGGCGATTACAAAACTTCAAAAGCTAACACATCTTATTGTAACTTCGAAAGCAGTCGTTGTTTCTAAGCAATTTGTTCCTTCTGTTGGTGTGCCAGCACCTTTGCGTATCTGCTCCATGACAACCCTTCAGACATTACTACTCATGGAAGCTAGTTCTCAAATGGTTCATCACCTAGGCTCTCTTGTGGAGTTAAGAACCTTTCGTATCAGCAAGGTGCGAAGTTGCCATTGTGAGCAGTTGTTCATGGCCATCACTAATATGATTCATCTTACCCGTCTTGGGATCCAGGCAGACAGTAGTC
>439	
TTGGATCTAACTGATAGTTCAGTTGATAGGCTGCCAAAGGAAGTGTTTGGCTTGTTCAACTTGCGTTTTCTGGGTCTCAGGCGTACTAAAATCTCCAAGCTTCCAAGCTCCATTGGAAGGCTAAAAATTCTGCTGGTGTTGGACGCTTGGAAGTGTAAAATTGTAAAGCTTCCATTGGCGATTACAAAACTTCAAAAGCTAACACATCTTATTGTAACTTCGAAAGCAGTCGTTGTTTCTAAGCAATTTGTTCCTTCTGTTGGTGTGCCAGCACCTTTGCGTATCTGCTCCATGACAACCCTTCAGACATTACTACTCATGGAAGCTAGTTCTCAAATGGTTCATCACCTAGGCTCTCTTGTGGAGTTAAGAACCTTTCGTATCAGCAAGGTGCGAAGTTGCCATTGTGAGCAGTTGTTCATGGCCATCACTAATATGATTCATCTTACCCGTCTTGGGATCCAGGCAGACAGTAGTC
>440	
TTGGATCTAACTGATAGTTCAGTTGATAGGCTGCCAAAGGAAGTGTTTGGCTTGTTCAACTTGCGTTTTCTGGGTCTCAGGCGTACTAAAATCTCCAAGCTTCCAAGCTCCATTGGAAGGCTAAAAATTCTGCTGGTGTTGGACGCTTGGAAGTGTAAAATTGTAAAGCTTCCATTGGCGATTACAAAACTTCAAAAGCTAACACATCTTATTGTAACTTCGAAAGCAGTCGTTGTTTCTAAGCAATTTGTTCCTTCTGTTGGTGTGCCAGCACCTTTGCGTATCTGCTCCATGACAACCCTTCAGACATTACTACTCATGGAAGCTAGTTCTCAAATGGTTCATCACCTAGGCTCTCTTGTGGAGTTAAGAACCTTTCGTATCAGCAAGGTGCGAAGTTGCCATTGTGAGCAGTTGTTCATGGCCATCACTAATATGATTCATCTTACCCGTCTTGGGATCCAGGCAGACAGTAGTC
>451	
TTGGATCTAACTGATAGTTCAGTTGATAGGCTGCCAAAGGAAGTGTTTGGCTTGTTCAACTTGCGTTTTCTGGGTCTCAGGCGTACTAAAATCTCCAAGCTTCCAAGCTCCATTGGAAGGCTAAAAATTCTGCTGGTGTTGGACGCTTGGAAGTGTAAAATTGTAAAGCTTCCATTGGCGATTACAAAACTTCAAAAGCTAACACATCTTATTGTAACTTCGAAAGCAGTCGTTGTTTCTAAGCAATTTGTTCCTTCTGTTGGTGTGCCAGCACCTTTGCGTATCTGCTCCATGACAACCCTTCAGACATTACTACTCATGGAAGCTAGTTCTCAAATGGTTCATCACCTAGGCTCTCTTGTGGAGTTAAGAACCTTTCGTATCAGCAAGGTGCGAAGTTGCCATTGTGAGCAGTTGTTCATGGCCATCACTAATATGATTCATCTTACCCGTCTTGGGATCCAGGCAGACAGTAGTC
>481	
TTGGATCTAACTGATAGTTCAGTTGATAGGCTGCCAAAGGAAGTGTTTGGCTTGTTCAACTTGCGTTTTCTGGGTCTCAGGCGTACTAAAATCTCCAAGCTTCCAAGCTCCATTGGAAGGCTAAAAATTCTGCTGGTGTTGGACGCTTGGAAGTGTAAAATTGTAAAGCTTCCATTGGCGATTACAAAACTTCAAAAGCTAACACATCTTATTGTAACTTCGAAAGCAGTCGTTGTTTCTAAGCAATTTGTTCCTTCTGTTGGTGTGCCAGCACCTTTGCGTATCTGCTCCATGACAACCCTTCAGACATTACTACTCATGGAAGCTAGTTCTCAAATGGTTCATCACCTAGGCTCTCTTGTGGAGTTAAGAACCTTTCGTATCAGCAAGGTGCGAAGTTGCCATTGTGAGCAGTTGTTCATGGCCATCACTAATATGATTCATCTTACCCGTCTTGGGATCCAGGCAGACAGTAGTC
>486	
TTGGATCTAACTGATAGTTCAGTTGATAGGCTGCCAAAGGAAGTGTTTGGCTTGTTCAACTTGCGTTTTCTGGGTCTCAGGCGTACTAAAATCTCCAAGCTTCCAAGCTCCATTGGAAGGCTAAAAATTCTGCTGGTGTTGGACGCTTGGAAGTGTAAAATTGTAAAGCTTCCATTGGCGATTACAAAACTTCAAAAGCTAACACATCTTATTGTAACTTCGAAAGCAGTCGTTGTTTCTAAGCAATTTGTTCCTTCTGTTGGTGTGCCAGCACCTTTGCGTATCTGCTCCATGACAACCCTTCAGACATTACTACTCATGGAAGCTAGTTCTCAAATGGTTCATCACCTAGGCTCTCTTGTGGAGTTAAGAACCTTTCGTATCAGCAAGGTGCGAAGTTGCCATTGTGAGCAGTTGTTCATGGCCATCACTAATATGATTCATCTTACCCGTCTTGGGATCTAGGCAGACAGTAGTC
>501	
TTGGATCTAACTGATAGTTCAGTTGATAGGCTGCCAAAGGAAGTGTTTGGCTTGTTCAACTTGCGTTTTCTGGGTCTCAGGCGTACTAAAATCTCCAAGCTTCCAAGCTCCATTGGAAGGCTAAAAATTCTGCTGGTGTTGGACGCTTGGAAGTGTAAAATTGTAAAGCTTCCATTGGCGATTACAAAACTTCAAAAGCTAACACATCTTATTGTAACTTCGAAAGCAGTCGTTGTTTCTAAGCAATTTGTTCCTTCTGTTGGTGTGCCAGCACCTTTGCGTATCTGCTCCATGACAACCCTTCAGACATTACTACTCATGGAAGCTAGTTCTCAAATGGTTCATCACCTAGGCTCTCTTGTGGAGTTAAGAACCTTTCGTATCAGCAAGGTGCGAAGTTGCCATTGTGAGCAGTTGTTCATGGCCATCACTAATATGATTCATCTTACCCGTCTTGGGATCCAGGCAGACAGTAGTC
>561	
TTGGATCTAACTGATAGTTCAGTTGATAGGCTGCCAAAGGAAGTGTTTGGCTTGTTCAACTTGCGTTTTCTGGGTCTCAGGCGTACTAAAATCTCCAAGCTTCCAAGCTCCATTGGAAGGCTAAAAATTCTGCTGGTGTTGGACGCTTGGAAGTGTAAAATTGTAAAGCTTCCATTGGCGATTACAAAACTTCAAAAGCTAACACATCTTATTGTAACTTCGAAAGCAGTCGTTGTTTCTAAGCAATTTGTTCCTTCTGTTGGTGTGCCAGCACCTTTGCGTATCTGCTCCATGACAACCCTTCAGACATTACTACTCATGGAAGCTAGTTCTCAAATGGTTCATCACCTAGGCTCTCTTGTGGAGTTAAGAACCTTTCGTATCAGCAAGGTGCGAAGTTGCCATTGTGAGCAGTTGTTCATGGCCATCACTAATATGATTCATCTTACCCGTCTTGGGATCCAGGCAGACAGTAGTC
>582	
TTGGATCTAACTGATAGTTCAGTTGATAGGCTGCCAAAGGAAGTGTTTGGCTTGTTCAACTTGCGTTTTCTGGGTCTCAGGCGTACTAAAATCTCCAAGCTTCCAAGCTCCATTGGAAGGCTAAAAATTCTGCTGGTGTTGGACGCTTGGAAGTGTAAAATTGTAAAGCTTCCATTGGCGATTACAAAACTTCAAAAGCTAACACATCTTATTGTAACTTCGAAAGCAGTCGTTGTTTCTAAGCAATTTGTTCCTTCTGTTGGTGTGCCAGCACCTTTGCGTATCTGCTCCATGACAACCCTTCAGACATTACTACTCATGGAAGCTAGTTCTCAAATGGTTCATCACCTAGGCTCTCTTGTGGAGTTAAGAACCTTTCGTATCAGCAAGGTGCGAAGTTGCCATTGTGAGCAGTTGTTCATGGCCATCACTAATATGATTCATCTTACCCGTCTTGGGATCCAGGCAGACAGTAGTC
>583	
TTGGATCTAACTGATAGTTCAGTTGATAGGCTGCCAAAGGAAGTGTTTGGCTTGTTCAACTTGCGTTTTCTGGGTCTCAGGCGTACTAAAATCTCCAAGCTTCCAAGCTCCATTGGAAGGCTAAAAATTCTGCTGGTGTTGGACGCTTGGAAGTGTAAAATTGTAAAGCTTCCATTGGCGATTACAAAACTTCAAAAGCTAACACATCTTATTGTAACTTCGAAAGCAGTCGTTGTTTCTAAGCAATTTGTTCCTTCTGTTGGTGTGCCAGCACCTTTGCGTATCTGCTCCATGACAACCCTTCAGACATTACTACTCATGGAAGCTAGTTCTCAAATGGTTCATCACCTAGGCTCTCTTGTGGAGTTAAGAACCTTTCGTATCAGCAAGGTGCGAAGTTGCCATTGTGAGCAGTTGTTCATGGCCATCACTAATATGATTCATCTTACCCGTCTTGGGATCCAGGCAGACAGTAGTC
>584	
TTGGATCTAACTGATAGTTCAGTTGATAGGCTGCCAAAGGAAGTGTTTGGCTTGTTCAACTTGCGTTTTCTGGGTCTCAGGCGTACTAAAATCTCCAAGCTTCCAAGCTCCATTGGAAGGCTAAAAATTCTGCTGGTGTTGGACGCTTGGAAGTGTAAAATTGTAAAGCTTCCATTGGCGATTACAAAACTTCAAAAGCTAACACATCTTATTGTAACTTCGAAAGCAGTCGTTGTTTCTAAGCAATTTGTTCCTTCTGTTGGTGTGCCAGCACCTTTGCGTATCTGCTCCATGACAACCCTTCAGACATTACTACTCATGGAAGCTAGTTCTCAAATGGTTCATCACCTAGGCTCTCTTGTGGAGTTAAGAACCTTTCGTATCAGCAAGGTGCGAAGTTGCCATTGTGAGCAGTTGTTCATGGCCATCACTAATATGATTCATCTTACCCGTCTTGGGATCCAGGCAGACAGTAGTC
>585	
TTGGATCTAACTGATAGTTCAGTTGATAGGCTGCCAAAGGAAGTGTTTGGCTTGTTCAACTTGCGTTTTCTGGGTCTCAGGCGTACTAAAATCTCCAAGCTTCCAAGCTCCATTGGAAGGCTAAAAATTCTGCTGGTGTTGGACGCTTGGAAGTGTAAAATTGTAAAGCTTCCATTGGCGATTACAAAACTTCAAAAGCTAACACATCTTATTGTAACTTCGAAAGCAGTCGTTGTTTCTAAGCAATTTGTTCCTTCTGTTGGTGTGCCAGCACCTTTGCGTATCTGCTCCATGACAACCCTTCAGACATTACTACTCATGGAAGCTAGTTCTCAAATGGTTCATCACCTAGGCTCTCTTGTGGAGTTAAGAACCTTTCGTATCAGCAAGGTGCGAAGTTGCCATTGTGAGCAGTTGTTCATGGCCATCACTAATATGATTCATCTTACCCGTCTTGGGATCCAGGCAGACAGTAGTC
>592	
TTGGATCTAACTGATAGTTCAGTTGATAGGCTGCCAAAGGAAGTGTTTGGCTTGTTCAACTTGCGTTTTCTGGGTCTCAGGCGTACTAAAATCTCCAAGCTTCCAAGCTCCATTGGAAGGCTAAAAATTCTGCTGGTGTTGGACGCTTGGAAGTGTAAAATTGTAAAGCTTCCATTGGCGATTACAAAACTTCAAAAGCTAACACATCTTATTGTAACTTCGAAAGCAGTCGTTGTTTCTAAGCAATTTGTTCCTTCTGTTGGTGTGCCAGCACCTTTGCGTATCTGCTCCATGACAACCCTTCAGACATTACTACTCATGGAAGCTAGTTCTCAAATGGTTCATCACCTAGGCTCTCTTGTGGAGTTAAGAACCTTTCGTATCAGCAAGGTGCGAAGTTGCCATTGTGAGCAGTTGTTCATGGCCATCACTAATATGATTCATCTTACCCGTCTTGGGATCCAGGCAGACAGTAGTC
>599	
TTGGATCTAACTGATAGTTCAGTTGATAGGCTGCCAAAGGAAGTGTTTGGCTTGTTCAACTTGCGTTTTCTGGGTCTCAGGCGTACTAAAATCTCCAAGCTTCCAAGCTCCATTGGAAGGCTAAAAATTCTGCTGGTGTTGGACGCTTGGAAGTGTAAAATTGTAAAGCTTCCATTGGCGATTACAAAACTTCAAAAGCTAACACATCTTATTGTAACTTCGAAAGCAGTCGTTGTTTCTAAGCAATTTGTTCCTTCTGTTGGTGTGCCAGCACCTTTGCGTATCTGCTCCATGACAACCCTTCAGACATTACTACTCATGGAAGCTAGTTCTCAAATGGTTCATCACCTAGGCTCTCTTGTGGAGTTAAGAACCTTTCGTATCAGCAAGGTGCGAAGTTGCCATTGTGAGCAGTTGTTCATGGCCATCACTAATATGATTCATCTTACCCGTCTTGGGATCCAGGCAGACAGTAGTC
>610	
TTGGATCTAACTGATAGTTCAGTTGATAGGCTGCCAAAGGAAGTGTTTGGCTTGTTCAACTTGCGTTTTCTGGGTCTCAGGCGTACTAAAATCTCCAAGCTTCCAAGCTCCATTGGAAGGCTAAAAATTCTGCTGGTGTTGGACGCTTGGAAGTGTAAAATTGTAAAGCTTCCATTGGCGATTACAAAACTTCAAAAGCTAACACATCTTATTGTAACTTCGAAAGCAGTCGTTGTTTCTAAGCAATTTGTTCCTTCTGTTGGTGTGCCAGCACCTTTGCGTATCTGCTCCATGACAACCCTTCAGACATTACTACTCATGGAAGCTAGTTCTCAAATGGTTCATCACCTAGGCTCTCTTGTGGAGTTAAGAACCTTTCGTATCAGCAAGGTGCGAAGTTGCCATTGTGAGCAGTTGTTCATGGCCATCACTAATATGATTCATCTTACCCGTCTTGGGATCCAGGCAGACAGTAGTC
>611	
TTGGATCTAACTGATAGTTCAGTTGATAGGCTGCCAAAGGAAGTGTTTGGCTTGTTCAACTTGCGTTTTCTGGGTCTCAGGCGTACTAAAATCTCCAAGCTTCCAAGCTCCATTGGAAGGCTAAAAATTCTGCTGGTGTTGGACGCTTGGAAGTGTAAAATTGTAAAGCTTCCATTGGCGATTACAAAACTTCAAAAGCTAACACATCTTATTGTAACTTCGAAAGCAGTCGTTGTTTCTAAGCAATTTGTTCCTTCTGTTGGTGTGCCAGCACCTTTGCGTATCTGCTCCATGACAACCCTTCAGACATTACTACTCATGGAAGCTAGTTCTCAAATGGTTCATCACCTAGGCTCTCTTGTGGAGTTAAGAACCTTTCGTATCAGCAAGGTGCGAAGTTGCCATTGTGAGCAGTTGTTCATGGCCATCACTAATATGATTCATCTTACCCGTCTTGGGATCCAGGCAGACAGTAGTC
>613	
TTGGATCTAACTGATAGTTCAGTTGATAGGCTGCCAAAGGAAGTGTTTGGCTTGTTCAACTTGCGTTTTCTGGGTCTCAGGCGTACTAAAATCTCCAAGCTTCCAAGCTCCATTGGAAGGCTAAAAATTCTGCTGGTGTTGGACGCTTGGAAGTGTAAAATTGTAAAGCTTCCATTGGCGATTACAAAACTTCAAAAGCTAACACATCTTATTGTAACTTCGAAAGCAGTCGTTGTTTCTAAGCAATTTGTTCCTTCTGTTGGTGTGCCAGCACCTTTGCGTATCTGCTCCATGACAACCCTTCAGACATTACTACTCATGGAAGCTAGTTCTCAAATGGTTCATCACCTAGGCTCTCTTGTGGAGTTAAGAACCTTTCGTATCAGCAAGGTGCGAAGTTGCCATTGTGAGCAGTTGTTCATGGCCATCACTAATATGATTCATCTTACCCGTCTTGGGATCCAGGCAGACAGTAGTC
>422	
TTGGATCTAACTGATAGTTCAGTTGATAGGCTGCCAAAGGAAGTGTTTGGCTTGTTCAACTTGCGTTTTCTGGGTCTCAGGCGTACTAAAATCTCCAAGCTTCCAAGCTCCATTGGAAGGCTAAAAATTCTGCTGGTGTTGGACGCTTGGAAGTGTAAAATTGTAAAGCTTCCATTGGCGATTACAAAACTTCAAAAGCTAACACATCTTATTGTAACTTCGAAAGCAGTCGTTGTTTCTAAGCAATTTGTTCCTTCTGTTGGTGTGCCAGCACCTTTGCGTATCTGCTCCATGACAACCCTTCAGACATTACTACTCATGGAAGCTAGTTCTCAAATGGTTCATCACCTAGGCTCTCTTGTGGAGTTAAGAACCTTTCGTATCAGCAAGGTGCGAAGTTGCCATTGTGAGCAGTTGTTCATGGCCATCACTAATATGATTCATCTTACCCGTCTTGGGATCCAGGCAGACAGTAGTC
>423	
TTGGATCTAACTGATAGTTCAGTTGATAGGCTGCCAAAGGAAGTGTTTGGCTTGTTCAACTTGCGTTTTCTGGGTCTCAGGCGTACTAAAATCTCCAAGCTTCCAAGCTCCATTGGAAGGCTAAAAATTCTGCTGGTGTTGGACGCTTGGAAGTGTAAAATTGTAAAGCTTCCATTGGCGATTACAAAACTTCAAAAGCTAACACATCTTATTGTAACTTCGAAAGCAGTCGTTGTTTCTAAGCAATTTGTTCCTTCTGTTGGTGTGCCAGCACCTTTGCGTATCTGCTCCATGACAACCCTTCAGACATTACTACTCATGGAAGCTAGTTCTCAAATGGTTCATCACCTAGGCTCTCTTGTGGAGTTAAGAACCTTTCGTATCAGCAAGGTGCGAAGTTGCCATTGTGAGCAGTTGTTCATGGCCATCACTAATATGATTCATCTTACCCGTCTTGGGATCCAGGCAGACAGTAGTC
>469	
TTGGATCTAACTGATAGTTCAGTTGATAGGCTGCCAAAGGAAGTGTTTGGCTTGTTCAACTTGCGTTTTCTGGGTCTCAGGCGTACTAAAATCTCCAAGCTTCCAAGCTCCATTGGAAGGCTAAAAATTCTGCTGGTGTTGGACGCTTGGAAGTGTAAAATTGTAAAGCTTCCATTGGCGATTACAAAACTTCAAAAGCTAACACATCTTATTGTAACTTCGAAAGCAGTCGTTGTTTCTAAGCAATTTGTTCCTTCTGTTGGTGTGCCAGCACCTTTGCGTATCTGCTCCATGACAACCCTTCAGACATTACTACTCATGGAAGCTAGTTCTCAAATGGTTCATCACCTAGGCTCTCTTGTGGAGTTAAGAACCTTTCGTATCAGCAAGGTGCGAAGTTGCCATTGTGAGCAGTTGTTCATGGCCATCACTAATATGATTCATCTTACCCGTCTTGGGATCCAGGCAGACAGTAGTC
>470	
TTGGATCTAACTGATAGTTCAGTTGATAGGCTGCCAAAGGAAGTGTTTGGCTTGTTCAACTTGCGTTTTCTGGGTCTCAGGCGTACTAAAATCTCCAAGCTTCCAAGCTCCATTGGAAGGCTAAAAATTCTGCTGGTGTTGGACGCTTGGAAGTGTAAAATTGTAAAGCTTCCATTGGCGATTACAAAACTTCAAAAGCTAACACATCTTATTGTAACTTCGAAAGCAGTCGTTGTTTCTAAGCAATTTGTTCCTTCTTTTGATGTGCCAGCACCTTTGCGTATCTGCTCCATGACAACCCTTCAGACATTACTACTCATGGAAGCTAGTTCTCAAATGGTTCATCACCTAGGCTCTCTTGTGGAGTTAAGAACCTTTCGTATCAGCAAGGTGCGAAGTTGCCATTGTGAGCAGTTGTTCATGGCCATCACTAATATGATTCATCTTACCCGTCTTGGGATCTAGGCAGACAGTAGTC
>472	
TTGGATCTAACTGATAGTTCAGTTGATAGGCTGCCAAAGGAAGTGTTTGGCTTGTTCAACTTGCGTTTTCTGGGTCTCAGGCGTACTAAAATCTCCAAGCTTCCAAGCTCCATTGGAAGGCTAAAAATTCTGCTGGTGTTGGACGCTTGGAAGTGTAAAATTGTAAAGCTTCCATTGGCGATTACAAAACTTCAAAAGCTAACACATCTTATTGTAACTTCGAAAGCAGTCGTTGTTTCTAAGCAATTTGTTCCTTCTGTTGGTGTGCCAGCACCTTTGCGTATCTGCTCCATGACAACCCTTCAGACATTACTACTCATGGAAGCTAGTTCTCAAATGGTTCATCACCTAGGCTCTCTTGTGGAGTTAAGAACCTTTCGTATCAGCAAGGTGCGAAGTTGCCATTGTGAGCAGTTGTTCATGGCCATCACTAATATGATTCATCTTACCCGTCTTGGGATCCAGGCAGACAGTAGTC
>473	
TTGGATCTAACTGATAGTTCAGTTGATAGGCTGCCAAAGGAAGTGTTTGGCTTGTTCAACTTGCGTTTTCTGGGTCTCAGGCGTACTAAAATCTCCAAGCTTCCAAGCTCCATTGGAAGGCTAAAAATTCTGCTGGTGTTGGACGCTTGGAAGTGTAAAATTGTAAAGCTTCCATTGGCGATTACAAAACTTCAAAAGCTAACACATCTTATTGTAACTTCGAAAGCAGTCGTTGTTTCTAAGCAATTTGTTCCTTCTGTTGGTGTGCCAGCACCTTTGCGTATCTGCTCCATGACAACCCTTCAGACATTACTACTCATGGAAGCTAGTTCTCAAATGGTTCATCACCTAGGCTCTCTTGTGGAGTTAAGAACCTTTCGTATCAGCAAGGTGCGAAGTTGCCATTGTGAGCAGTTGTTCATGGCCATCACTAATATGATTCATCTTACCCGTCTTGGGATCCAGGCAGACAGTAGTC
>508	
TTGGATCTAACTGATAGTTCAGTTGATAGGCTGCCAAAGGAAGTGTTTGGCTTGTTCAACTTGCGTTTTCTGGGTCTCAGGCGTACTAAAATCTCCAAGCTTCCAAGCTCCATTGGAAGGCTAAAAATTCTGCTGGTGTTGGACGCTTGGAAGTGTAAAATTGTAAAGCTTCCATTGGCGATTACAAAACTTCAAAAGCTAACACATCTTATTGTAACTTCGAAAGCAGTCGTTGTTTCTAAGCAATTTGTTCCTTCTGTTGGTGTGCCAGCACCTTTGCGTATCTGCTCCATGACAACCCTTCAGACATTACTACTCATGGAAGCTAGTTCTCAAATGGTTCATCACCTAGGCTCTCTTGTGGAGTTAAGAACCTTTCGTATCAGCAAGGTGCGAAGTTGCCATTGTGAGCAGTTGTTCATGGCCATCACTAATATGATTCATCTTACCCGTCTTGGGATCCAGGCAGACAGTAGTC
>570	
TTGGATCTAACTGATAGTTCAGTTGATAGGCTGCCAAAGGAAGTGTTTGGCTTGTTCAACTTGCGTTTTCTGGGTCTCAGGCGTACTAAAATCTCCAAGCTTCCAAGCTCCATTGGAAGGCTAAAAATTCTGCTGGTGTTGGACGCTTGGAAGTGTAAAATTGTAAAGCTTCCATTGGCGATTACAAAACTTCAAAAGCTAACACATCTTATTGTAACTTCGAAAGCAGTCGTTGTTTCTAAGCAATTTGTTCCTTCTGTTGGTGTGCCAGCACCTTTGCGTATCTGCTCCATGACAACCCTTCAGACATTACTACTCATGGAAGCTAGTTCTCAAATGGTTCATCACCTAGGCTCTCTTGTGGAGTTAAGAACCTTTCGTATCAGCAAGGTGCGAAGTTGCCATTGTGAGCAGTTGTTCATGGCCATCACTAATATGATTCATCTTACCCGTCTTGGGATCCAGGCAGACAGTAGTC
>590	
TTGGATCTAACTGATAGTTCAGTTGATAGGCTGCCAAAGGAAGTGTTTGGCTTGTTCAACTTGCGTTTTCTGGGTCTCAGGCGTACTAAAATCTCCAAGCTTCCAAGCTCCATTGGAAGGCTAAAAATTCTGCTGGTGTTGGACGCTTGGAAGTGTAAAATTGTAAAGCTTCCATTGGCGATTACAAAACTTCAAAAGCTAACACATCTTATTGTAACTTCGAAAGCAGTCGTTGTTTCTAAGCAATTTGTTCCTTCTGTTGGTGTGCCAGCACCTTTGCGTATCTGCTCCATGACAACCCTTCAGACATTACTACTCATGGAAGCTAGTTCTCAAATGGTTCATCACCTAGGCTCTCTTGTGGAGTTAAGAACCTTTCGTATCAGCAAGGTGCGAAGTTGCCATTGTGAGCAGTTGTTCATGGCCATCACTAATATGATTCATCTTACCCGTCTTGGGATCCAGGCAGACAGTAGTC
>591	
TTGGATCTAACTGATAGTTCAGTTGATAGGCTGCCAAAGGAAGTGTTTGGCTTGTTCAACTTGCGTTTTCTGGGTCTCAGGCGTACTAAAATCTCCAAGCTTCCAAGCTCCATTGGAAGGCTAAAAATTCTGCTGGTGTTGGACGCTTGGAAGTGTAAAATTGTAAAGCTTCCATTGGCGATTACAAAACTTCAAAAGCTAACACATCTTATTGTAACTTCGAAAGCAGTCGTTGTTTCTAAGCAATTTGTTCCTTCTGTTGGTGTGCCAGCACCTTTGCGTATCTGCTCCATGACAACCCTTCAGACATTACTACTCATGGAAGCTAGTTCTCAAATGGTTCATCACCTAGGCTCTCTTGTGGAGTTAAGAACCTTTCGTATCAGCAAGGTGCGAAGTTGCCATTGTGAGCAGTTGTTCATGGCCATCACTAATATGATTCATCTTACCCGTCTTGGGATCCAGGCAGACAGTAGTC
>602	
TTGGATCTAACTGATAGTTCAGTTGATAGGCTGCCAAAGGAAGTGTTTGGCTTGTTCAACTTGCGTTTTCTGGGTCTCAGGCGTACTAAAATCTCCAAGCTTCCAAGCTCCATTGGAAGGCTAAAAATTCTGCTGGTGTTGGACGCTTGGAAGTGTAAAATTGTAAAGCTTCCATTGGCGATTACAAAACTTCAAAAGCTAACACATCTTATTGTAACTTCGAAAGCAGTCGTTGTTTCTAAGCAATTTGTTCCTTCTGTTGGTGTGCCAGCACCTTTGCGTATCTGCTCCATGACAACCCTTCAGACATTACTACTCATGGAAGCTAGTTCTCAAATGGTTCATCACCTAGGCTCTCTTGTGGAGTTAAGAACCTTTCGTATCAGCAAGGTGCGAAGTTGCCATTGTGAGCAGTTGTTCATGGCCATCACTAATATGATTCATCTTACCCGTCTTGGGATCCAGGCAGACAGTAGTC
>603	
TTGGATCTAACTGATAGTTCAGTTGATAGGCTGCCAAAGGAAGTGTTTGGCTTGTTCAACTTGCGTTTTCTGGGTCTCAGGCGTACTAAAATCTCCAAGCTTCCAAGCTCCATTGGAAGGCTAAAAATTCTGCTGGTGTTGGACGCTTGGAAGTGTAAAATTGTAAAGCTTCCATTGGCGATTACAAAACTTCAAAAGCTAACACATCTTATTGTAACTTCGAAAGCAGTCGTTGTTTCTAAGCAATTTGTTCCTTCTGTTGGTGTGCCAGCACCTTTGCGTATCTGCTCCATGACAACCCTTCAGACATTACTACTCATGGAAGCTAGTTCTCAAATGGTTCATCACCTAGGCTCTCTTGTGGAGTTAAGAACCTTTCGTATCAGCAAGGTGCGAAGTTGCCATTGTGAGCAGTTGTTCATGGCCATCACTAATATGATTCATCTTACCCGTCTTGGGATCCAGGCAGACAGTAGTC
>646	
TTGGATCTAACTGATAGTTCAGTTGATAGGCTGCCAAAGGAAGTGTTTGGCTTGTTCAACTTGCGTTTTCTGGGTCTCAGGCGTACTAAAATCTCCAAGCTTCCAAGCTCCATTGGAAGGCTAAAAATTCTGCTGGTGTTGGACGCTTGGAAGTGTAAAATTGTAAAGCTTCCATTGGCGATTACAAAACTTCAAAAGCTAACACATCTTATTGTAACTTCGAAAGCAGTCGTTGTTTCTAAGCAATTTGTTCCTTCTGTTGGTGTGCCAGCACCTTTGCGTATCTGCTCCATGACAACCCTTCAGACATTACTACTCATGGAAGCTAGTTCTCAAATGGTTCATCACCTAGGCTCTCTTGTGGAGTTAAGAACCTTTCGTATCAGCAAGGTGCGAAGTTGCCATTGTGAGCAGTTGTTCATGGCCATCACTAATATGATTCATCTTACCCGTCTTGGGATCCAGGCAGACAGTAGTC
>412	
TTGGATCTAACTGATAGTTCAGTTGATAGGCTGCCAAAGGAAGTGTTTGGCTTGTTCAACTTGCGTTTTCTGGGTCTCAGGCGTACTAAAATCTCCAAGCTTCCAAGCTCCATTGGAAGGCTAAAAATTCTGCTGGTGTTGGACGCTTGGAAGTGTAAAATTGTAAAGCTTCCATTGGCGATTACAAAACTTCAAAAGCTAACACATCTTATTGTAACTTCGAAAGCAGTCGTTGTTTCTAAGCAATTTGTTCCTTCTGTTGGTGTGCCAGCACCTTTGCGTATCTGCTCCATGACAACCCTTCAGACATTACTACTCATGGAAGCTAGTTCTCAAATGGTTCATCACCTAGGCTCTCTTGTGGAGTTAAGAACCTTTCGTATCAGCAAGGTGCGAAGTTGCCATTGTGAGCAGTTGTTCATGGCCATCACTAATATGATTCATCTTACCCGTCTTGGGATCCAGGCAGACAGTAGTC
>413	
TTGGATCTAACTGATAGTTCAGTTGATAGGCTGCCAAAGGAAGTGTTTGGCTTGTTCAACTTGCGTTTTCTGGGTCTCAGGCGTACTAAAATCTCCAAGCTTCCAAGCTCCATTGGAAGGCTAAAAATTCTGCTGGTGTTGGACGCTTGGAAGTGTAAAATTGTAAAGCTTCCATTGGCGATTACAAAACTTCAAAAGCTAACACATCTTATTGTAACTTCGAAAGCAGTCGTTGTTTCTAAGCAATTTGTTCCTTCTTTTGATGTGCCAGCACCTTTGCGTATCTGCTCCATGACAACCCTTCAGACATTACTACTCATGGAAGCTAGTTCTCAAATGGTTCATCACCTAGGCTCTCTTGTGGAGTTAAGAACCTTTCGTATCAGCAAGGTGCGAAGTTGCCATTGTGAGCAGTTGTTCATGGCCATCACTAATATGATTCATCTTACCCGTCTTGGGATCTAGGCAGACAGTAGTC
>414	
TTGGATCTAACTGATAGTTTAGTTGATAGGCTGCCAAAGGAAGTGTTTGGCTTGTTCAACTTGCGTTTTCTGGGTCTCAGGCGTACTAAAATCTCCAAGCTTCCAAGCTCCATTGGAAGGCTAAAAAATCTGCTGGTGTTGGACGCTTGGAAGTGTAAAATTGTAAAGCTTCCATTGGCGATTACAAAACTTCAAAAGCTAACACATCTTATTGTAACTTCGAAAGCAGTCGTTGTTTCTAAGCAATTTGTTCCTTCTGTTGATGTGCCAGCACCTTTGCGTATCTGCTCCATGACAACCCTTCAGACATTACTACTCATGGAAGCTAGTTCTCAAATGGTTCATCACCTAGGCTCTCTTGTGGAGTTAAGAACCTTTCGTATCAGCAAGGTGCGAAGTTGCCATTGTGAGCAGTTGTTCATGGCCATCACTAATATGATTCATCTTACCCGTCTTGGGATCCAGGCAGACAGTAGTC
>421	
TTGGATCTAACTGATAGTTCAGTTGATAGGCTGCCAAAGGAAGTGTTTGGCTTGTTCAACTTGCGTTTTCTGGGTCTCAGGCGTACTAAAATCTCCAAGCTTCCAAGCTCCATTGGAAGGCTAAAAATTCTGCTGGTGTTGGACGCTTGGAAGTGTAAAATTGTAAAGCTTCCATTGGCGATTACAAAACTTCAAAAGCTAACACATCTTATTGTAACTTCGAAAGCAGTCGTTGTTTCTAAGCAATTTGTTCCTTCTGTTGGTGTGCCAGCACCTTTGCGTATCTGCTCCATGACAACCCTTCAGACATTACTACTCATGGAAGCTAGTTCTCAAATGGTTCATCACCTAGGCTCTCTTGTGGAGTTAAGAACCTTTCGTATCAGCAAGGTGCGAAGTTGCCATTGTGAGCAGTTGTTCATGGCCATCACTAATATGATTCATCTTACCCGTCTTGGGATCCAGGCAGACAGTAGTC
>433	
TTGGATCTAACTGATAGTTCAGTTGATAGGCTGCCAAAGGAAGTGTTTGGCTTGTTCAACTTGCGTTTTCTGGGTCTCAGGCGTACTAAAATCTCCAAGCTTCCAAGCTCCATTGGAAGGCTAAAAATTCTGCTGGTGTTGGACGCTTGGAAGTGTAAAATTGTAAAGCTTCCATTGGCGATTACAAAACTTCAAAAGCTAACACATCTTATTGTAACTTCGAAAGCAGTCGTTGTTTCTAAGCAATTTGTTCCTTCTGTTGGTGTGCCAGCACCTTTGCGTATCTGCTCCATGACAACCCTTCAGACATTACTACTCATGGAAGCTAGTTCTCAAATGGTTCATCACCTAGGCTCTCTTGTGGAGTTAAGAACCTTTCGTATCAGCAAGGTGCGAAGTTGCCATTGTGAGCAGTTGTTCATGGCCATCACTAATATGATTCATCTTACCCGTCTTGGGATCCAGGCAGACAGTAGTC
>434	
TTGGATCTAACTGATAGTTCAGTTGATAGGCTGCCAAAGGAAGTGTTTGGCTTGTTCAACTTGCGTTTTCTGGGTCTCAGGCGTACTAAAATCTCCAAGCTTCCAAGCTCCATTGGAAGGCTAAAAATTCTGCTGGTGTTGGACGCTTGGAAGTGTAAAATTGTAAAGCTTCCATTGGCGATTACAAAACTTCAAAAGCTAACACATCTTATTGTAACTTCGAAAGCAGTCGTTGTTTCTAAGCAATTTGTTCCTTCTGTTGGTGTGCCAGCACCTTTGCGTATCTGCTCCATGACAACCCTTCAGACATTACTACTCATGGAAGCTAGTTCTCAAATGGTTCATCACCTAGGCTCTCTTGTGGAGTTAAGAACCTTTCGTATCAGCAAGGTGCGAAGTTGCCATTGTGAGCAGTTGTTCATGGCCATCACTAATATGATTCATCTTACCCGTCTTGGGATCCAGGCAGACAGTAGTC
>443	
TTGGATCTAACTGATAGTTCAGTTGATAGGCTGCCAAAGGAAGTGTTTGGCTTGTTCAACTTGCGTTTTCTGGGTCTCAGGCGTACTAAAATCTCCAAGCTTCCAAGCTCCATTGGAAGGCTAAAAATTCTGCTGGTGTTGGACGCTTGGAAGTGTAAAATTGTAAAGCTTCCATTGGCGATTACAAAACTTCAAAAGCTAACACATCTTATTGTAACTTCGAAAGCAGTCGTTGTTTCTAAGCAATTTGTTCCTTCTGTTGGTGTGCCAGCACCTTTGCGTATCTGCTCCATGACAACCCTTCAGACATTACTACTCATGGAAGCTAGTTCTCAAATGGTTCATCACCTAGGCTCTCTTGTGGAGTTAAGAACCTTTCGTATCAGCAAGGTGCGAAGTTGCCATTGTGAGCAGTTGTTCATGGCCATCACTAATATGATTCATCTTACCCGTCTTGGGATCCAGGCAGACAGTAGTC
>446	
TTGGATCTAACTGATAGTTCAGTTGATAGGCTGCCAAAGGAAGTGTTTGGCTTGTTCAACTTGCGTTTTCTGGGTCTCAGGCGTACTAAAATCTCCAAGCTTCCAAGCTCCATTGGAAGGCTAAAAATTCTGCTGGTGTTGGACGCTTGGAAGTGTAAAATTGTAAAGCTTCCATTGGCGATTACAAAACTTCAAAAGCTAACACATCTTATTGTAACTTCGAAAGCAGTCGTTGTTTCTAAGCAATTTGTTCCTTCTGTTGGTGTGCCAGCACCTTTGCGTATCTGCTCCATGACAACCCTTCAGACATTACTACTCATGGAAGCTAGTTCTCAAATGGTTCATCACCTAGGCTCTCTTGTGGAGTTAAGAACCTTTCGTATCAGCAAGGTGCGAAGTTGCCATTGTGAGCAGTTGTTCATGGCCATCACTAATATGATTCATCTTACCCGTCTTGGGATCCAGGCAGACAGTAGTC
>488	
TTGGATCTAACTGATAGTTCAGTTGATAGGCTGCCAAAGGAAGTGTTTGGCTTGTTCAACTTGCGTTTTCTGGGTCTCAGGCGTACTAAAATCTCCAAGCTTCCAAGCTCCATTGGAAGGCTAAAAATTCTGCTGGTGTTGGACGCTTGGAAGTGTAAAATTGTAAAGCTTCCATTGGCGATTACAAAACTTCAAAAGCTAACACATCTTATTGTAACTTCGAAAGCAGTCGTTGTTTCTAAGCAATTTGTTCCTTCTGTTGGTGTGCCAGCACCTTTGCGTATCTGCTCCATGACAACCCTTCAGACATTACTACTCATGGAAGCTAGTTCTCAAATGGTTCATCACCTAGGCTCTCTTGTGGAGTTAAGAACCTTTCGTATCAGCAAGGTGCGAAGTTGCCATTGTGAGCAGTTGTTCATGGCCATCACTAATATGATTCATCTTACCCGTCTTGGGATCCAGGCAGACAGTAGTC
>497	
TTGGATCTAACTGATAGTTCAGTTGATAGGCTGCCAAAGGAAGTGTTTGGCTTGTTCAACTTGCGTTTTCTGGGTCTCAGGCGTACTAAAATCTCCAAGCTTCCAAGCTCCATTGGAAGGCTAAAAATTCTGCTGGTGTTGGACGCTTGGAAGTGTAAAATTGTAAAGCTTCCATTGGCGATTACAAAACTTCAAAAGCTAACACATCTTATTGTAACTTCGAAAGCAGTCGTTGTTTCTAAGCAATTTGTTCCTTCTGTTGGTGTGCCAGCACCTTTGCGTATCTGCTCCATGACAACCCTTCAGACATTACTACTCATGGAAGCTAGTTCTCAAATGGTTCATCACCTAGGCTCTCTTGTGGAGTTAAGAACCTTTCGTATCAGCAAGGTGCGAAGTTGCCATTGTGAGCAGTTGTTCATGGCCATCACTAATATGATTCATCTTACCCGTCTTGGGATCCAGGCAGACAGTAGTC
>511	
TTGGATCTAACTGATAGTTCAGTTGATAGGCTGCCAAAGGAAGTGTTTGGCTTGTTCAACTTGCGTTTTCTGGGTCTCAGGCGTACTAAAATCTCCAAGCTTCCAAGCTCCATTGGAAGGCTAAAAATTCTGCTGGTGTTGGACGCTTGGAAGTGTAAAATTGTAAAGCTTCCATTGGCGATTACAAAACTTCAAAAGCTAACACATCTTATTGTAACTTCGAAAGCAGTCGTTGTTTCTAAGCAATTTGTTCCTTCTGTTGGTGTGCCAGCACCTTTGCGTATCTGCTCCATGACAACCCTTCAGACATTACTACTCATGGAAGCTAGTTCTCAAATGGTTCATCACCTAGGCTCTCTTGTGGAGTTAAGAACCTTTCGTATCAGCAAGGTGCGAAGTTGCCATTGTGAGCAGTTGTTCATGGCCATCACTAATATGATTCATCTTACCCGTCTTGGGATCCAGGCAGACAGTAGTC
>517	
TTGGATCTAACTGATAGTTCAGTTGATAGGCTGCCAAAGGAAGTGTTTGGCTTGTTCAACTTGCGTTTTCTGGGTCTCAGGCGTACTAAAATCTCCAAGCTTCCAAGCTCCATTGGAAGGCTAAAAATTCTGCTGGTGTTGGACGCTTGGAAGTGTAAAATTGTAAAGCTTCCATTGGCGATTACAAAACTTCAAAAGCTAACACATCTTATTGTAACTTCGAAAGCAGTCGTTGTTTCTAAGCAATTTGTTCCTTCTGTTGGTGTGCCAGCACCTTTGCGTATCTGCTCCATGACAACCCTTCAGACATTACTACTCATGGAAGCTAGTTCTCAAATGGTTCATCACCTAGGCTCTCTTGTGGAGTTAAGAACCTTTCGTATCAGCAAGGTGCGAAGTTGCCATTGTGAGCAGTTGTTCATGGCCATCACTAATATGATTCATCTTACCCGTCTTGGGATCCAGGCAGACAGTAGTC
>542	
TTGGATCTAACTGATAGTTCAGTTGATAGGCTGCCAAAGGAAGTGTTTGGCTTGTTCAACTTGCGTTTTCTGGGTCTCAGGCGTACTAAAATCTCCAAGCTTCCAAGCTCCATTGGAAGGCTAAAAATTCTGCTGGTGTTGGACGCTTGGAAGTGTAAAATTGTAAAGCTTCCATTGGCGATTACAAAACTTCAAAAGCTAACACATCTTATTGTAACTTCGAAAGCAGTCGTTGTTTCTAAGCAATTTGTTCCTTCTGTTGGTGTGCCAGCACCTTTGCGTATCTGCTCCATGACAACCCTTCAGACATTACTACTCATGGAAGCTAGTTCTCAAATGGTTCATCACCTAGGCTCTCTTGTGGAGTTAAGAACCTTTCGTATCAGCAAGGTGCGAAGTTGCCATTGTGAGCAGTTGTTCATGGCCATCACTAATATGATTCATCTTACCCGTCTTGGGATCTAGGCAGACAGTAGTC
>543	
TTGGATCTAACTGATAGTTCAGTTGATAGGCTGCCAAAGGAAGTGTTTGGCTTGTTCAACTTGCGTTTTCTGGGTCTCAGGCGTACTAAAATCTCCAAGCTTCCAAGCTCCATTGGAAGGCTAAAAATTCTGCTGGTGTTGGACGCTTGGAAGTGTAAAATTGTAAAGCTTCCATTGGCGATTACAAAACTTCAAAAGCTAACACATCTTATTGTAACTTCGAAAGCAGTCGTTGTTTCTAAGCAATTTGTTCCTTCTGTTGGTGTGCCAGCACCTTTGCGTATCTGCTCCATGACAACCCTTCAGACATTACTACTCATGGAAGCTAGTTCTCAAATGGTTCATCACCTAGGCTCTCTTGTGGAGTTAAGAACCTTTCGTATCAGCAAGGTGCGAAGTTGCCATTGTGAGCAGTTGTTCATGGCCATCACTAATATGATTCATCTTACCCGTCTTGGGATCCAGGCAGACAGTAGTC
>548	
TTGGATCTAACTGATAGTTCAGTTGATAGGCTGCCAAAGGAAGTGTTTGGCTTGTTCAACTTGCGTTTTCTGGGTCTCAGGCGTACTAAAATCTCCAAGCTTCCAAGCTCCATTGGAAGGCTAAAAATTCTGCTGGTGTTGGACGCTTGGAAGTGTAAAATTGTAAAGCTTCCATTGGCGATTACAAAACTTCAAAAGCTAACACATCTTATTGTAACTTCGAAAGCAGTCGTTGTTTCTAAGCAATTTGTTCCTTCTGTTGGTGTGCCAGCACCTTTGCGTATCTGCTCCATGACAACCCTTCAGACATTACTACTCATGGAAGCTAGTTCTCAAATGGTTCATCACCTAGGCTCTCTTGTGGAGTTAAGAACCTTTCGTATCAGCAAGGTGCGAAGTTGCCATTGTGAGCAGTTGTTCATGGCCATCACTAATATGATTCATCTTACCCGTCTTGGGATCCAGGCAGACAGTAGTC
>550	
TTGGATCTAACTGATAGTTCAGTTGATAGGCTGCCAAAGGAAGTGTTTGGCTTGTTCAACTTGCGTTTTCTGGGTCTCAGGCGTACTAAAATCTCCAAGCTTCCAAGCTCCATTGGAAGGCTAAAAATTCTGCTGGTGTTGGACGCTTGGAAGTGTAAAATTGTAAAGCTTCCATTGGCGATTACAAAACTTCAAAAGCTAACACATCTTATTGTAACTTCGAAAGCAGTCGTTGTTTCTAAGCAATTTGTTCCTTCTGTTGGTGTGCCAGCACCTTTGCGTATCTGCTCCATGACAACCCTTCAGACATTACTACTCATGGAAGCTAGTTCTCAAATGGTTCATCACCTAGGCTCTCTTGTGGAGTTAAGAACCTTTCGTATCAGCAAGGTGCGAAGTTGCCATTGTGAGCAGTTGTTCATGGCCATCACTAATATGATTCATCTTACCCGTCTTGGGATCCAGGCAGACAGTAGTC
>551	
TTGGATCTAACTGATAGTTCAGTTGATAGGCTGCCAAAGGAAGTGTTTGGCTTGTTCAACTTGCGTTTTCTGGGTCTCAGGCGTACTAAAATCTCCAAGCTTCCAAGCTCCATTGGAAGGCTAAAAATTCTGCTGGTGTTGGACGCTTGGAAGTGTAAAATTGTAAAGCTTCCATTGGCGATTACAAAACTTCAAAAGCTAACACATCTTATTGTAACTTCGAAAGCAGTCGTTGTTTCTAAGCAATTTGTTCCTTCTGTTGGTGTGCCAGCACCTTTGCGTATCTGCTCCATGACAACCCTTCAGACATTACTACTCATGGAAGCTAGTTCTCAAATGGTTCATCACCTAGGCTCTCTTGTGGAGTTAAGAACCTTTCGTATCAGCAAGGTGCGAAGTTGCCATTGTGAGCAGTTGTTCATGGCCATCACTAATATGATTCATCTTACCCGTCTTGGGATCCAGGCAGACAGTAGTC
>552	
TTGGATCTAACTGATAGTTCAGTTGATAGGCTGCCAAAGGAAGTGTTTGGCTTGTTCAACTTGCGTTTTCTGGGTCTCAGGCGTACTAAAATCTCCAAGCTTCCAAGCTCCATTGGAAGGCTAAAAATTCTGCTGGTGTTGGACGCTTGGAAGTGTAAAATTGTAAAGCTTCCATTGGCGATTACAAAACTTCAAAAGCTAACACATCTTATTGTAACTTCGAAAGCAGTCGTTGTTTCTAAGCAATTTGTTCCTTCTGTTGGTGTGCCAGCACCTTTGCGTATCTGCTCCATGACAACCCTTCAGACATTACTACTCATGGAAGCTAGTTCTCAAATGGTTCATCACCTAGGCTCTCTTGTGGAGTTAAGAACCTTTCGTATCAGCAAGGTGCGAAGTTGCCATTGTGAGCAGTTGTTCATGGCCATCACTAATATGATTCATCTTACCCGTCTTGGGATCCAGGCAGACAGTAGTC
>596	
TTGGATCTAACTGATAGTTCAGTTGATAGGCTGCCAAAGGAAGTGTTTGGCTTGTTCAACTTGCGTTTTCTGGGTCTCAGGCGTACTAAAATCTCCAAGCTTCCAAGCTCCATTGGAAGGCTAAAAATTCTGCTGGTGTTGGACGCTTGGAAGTGTAAAATTGTAAAGCTTCCATTGGCGATTACAAAACTTCAAAAGCTAACACATCTTATTGTAACTTCGAAAGCAGTCGTTGTTTCTAAGCAATTTGTTCCTTCTGTTGGTGTGCCAGCACCTTTGCGTATCTGCTCCATGACAACCCTTCAGACATTACTACTCATGGAAGCTAGTTCTCAAATGGTTCATCACCTAGGCTCTCTTGTGGAGTTAAGAACCTTTCGTATCAGCAAGGTGCGAAGTTGCCATTGTGAGCAGTTGTTCATGGCCATCACTAATATGATTCATCTTACCCGTCTTGGGATCCAGGCAGACAGTAGTC
>628	
TTGGATCTAACTGATAGTTCAGTTGATAGGCTGCCAAAGGAAGTGTTTGGCTTGTTCAACTTGCGTTTTCTGGGTCTCAGGCGTACTAAAATCTCCAAGCTTCCAAGCTCCATTGGAAGGCTAAAAATTCTGCTGGTGTTGGACGCTTGGAAGTGTAAAATTGTAAAGCTTCCATTGGCGATTACAAAACTTCAAAAGCTAACACATCTTATTGTAACTTCGAAAGCAGTCGTTGTTTCTAAGCAATTTGTTCCTTCTGTTGGTGTGCCAGCACCTTTGCGTATCTGCTCCATGACAACCCTTCAGACATTACTACTCATGGAAGCTAGTTCTCAAATGGTTCATCACCTAGGCTCTCTTGTGGAGTTAAGAACCTTTCGTATCAGCAAGGTGCGAAGTTGCCATTGTGAGCAGTTGTTCATGGCCATCACTAATATGATTCATCTTACCCGTCTTGGGATCCAGGCAGACAGTAGTC
>479	
TTGGATCTAACTGATAGTTCAGTTGATAGGCTGCCAAAGGAAGTGTTTGGCTTGTTCAACTTGCGTTTTCTGGGTCTCAGGCGTACTAAAATCTCCAAGCTTCCAAGCTCCATTGGAAGGCTAAAAATTCTGCTGGTGTTGGACGCTTGGAAGTGTAAAATTGTAAAGCTTCCATTGGCGATTACAAAACTTCAAAAGCTAACACATCTTATTGTAACTTCGAAAGCAGTCGTTGTTTCTAAGCAATTTGTTCCTTCTGTTGGTGTGCCAGCACCTTTGCGTATCTGCTCCATGACAACCCTTCAGACATTACTACTCATGGAAGCTAGTTCTCAAATGGTTCATCACCTAGGCTCTCTTGTGGAGTTAAGAACCTTTCGTATCAGCAAGGTGCGAAGTTGCCATTGTGAGCAGTTGTTCATGGCCATCACTAATATGATTCATCTTACCCGTCTTGGGATCCAGGCAGACAGTAGTC
>482	
TTGGATCTAACTGATAGTTCAGTTGATAGGCTGCCAAAGGAAGTGTTTGGCTTGTTCAACTTGCGTTTTCTGGGTCTCAGGCGTACTAAAATCTCCAAGCTTCCAAGCTCCATTGGAAGGCTAAAAATTCTGCTGGTGTTGGACGCTTGGAAGTGTAAAATTGTAAAGCTTCCATTGGCGATTACAAAACTTCAAAAGCTAACACATCTTATTGTAACTTCGAAAGCAGTCGTTGTTTCTAAGCAATTTGTTCCTTCTGTTGGTGTGCCAGCACCTTTGCGTATCTGCTCCATGACAACCCTTCAGACATTACTACTCATGGAAGCTAGTTCTCAAATGGTTCATCACCTAGGCTCTCTTGTGGAGTTAAGAACCTTTCGTATCAGCAAGGTGCGAAGTTGCCATTGTGAGCAGTTGTTCATGGCCATCACTAATATGATTCATCTTACCCGTCTTGGGATCCAGGCAGACAGTAGTC
>485	
TTGGATCTAACTGATAGTTCAGTTGATAGGCTGCCAAAGGAAGTGTTTGGCTTGTTCAACTTGCGTTTTCTGGGTCTCAGGCGTACTAAAATCTCCAAGCTTCCAAGCTCCATTGGAAGGCTAAAAATTCTGCTGGTGTTGGACGCTTGGAAGTGTAAAATTGTAAAGCTTCCATTGGCGATTACAAAACTTCAAAAGCTAACACATCTTATTGTAACTTCGAAAGCAGTCGTTGTTTCTAAGCAATTTGTTCCTTCTGTTGGTGTGCCAGCACCTTTGCGTATCTGCTCCATGACAACCCTTCAGACATTACTACTCATGGAAGCTAGTTCTCAAATGGTTCATCACCTAGGCTCTCTTGTGGAGTTAAGAACCTTTCGTATCAGCAAGGTGCGAAGTTGCCATTGTGAGCAGTTGTTCATGGCCATCACTAATATGATTCATCTTACCCGTCTTGGGATCCAGGCAGACAGTAGTC
>524	
TTGGATCTAACTGATAGTTCAGTTGATAGGCTGCCAAAGGAAGTGTTTGGCTTGTTCAACTTGCGTTTTCTGGGTCTCAGGCGTACTAAAATCTCCAAGCTTCCAAGCTCCATTGGAAGGCTAAAAATTCTGCTGGTGTTGGACGCTTGGAAGTGTAAAATTGTAAAGCTTCCATTGGCGATTACAAAACTTCAAAAGCTAACACATCTTATTGTAACTTCGAAAGCAGTCGTTGTTTCTAAGCAATTTGTTCCTTCTGTTGGTGTGCCAGCACCTTTGCGTATCTGCTCCATGACAACCCTTCAGACATTACTACTCATGGAAGCTAGTTCTCAAATGGTTCATCACCTAGGCTCTCTTGTGGAGTTAAGAACCTTTCGTATCAGCAAGGTGCGAAGTTGCCATTGTGAGCAGTTGTTCATGGCCATCACTAATATGATTCATCTTACCCGTCTTGGGATCCAGGCAGACAGTAGTC
>525	
TTGGATCTAACTGATAGTTCAGTTGATAGGCTGCCAAAGGAAGTGTTTGGCTTGTTCAACTTGCGTTTTCTGGGTCTCAGGCGTACTAAAATCTCCAAGCTTCCAAGCTCCATTGGAAGGCTAAAAATTCTGCTGGTGTTGGACGCTTGGAAGTGTAAAATTGTAAAGCTTCCATTGGCGATTACAAAACTTCAAAAGCTAACACATCTTATTGTAACTTCGAAAGCAGTCGTTGTTTCTAAGCAATTTGTTCCTTCTGTTGGTGTGCCAGCACCTTTGCGTATCTGCTCCATGACAACCCTTCAGACATTACTACTCATGGAAGCTAGTTCTCAAATGGTTCATCACCTAGGCTCTCTTGTGGAGTTAAGAACCTTTCGTATCAGCAAGGTGCGAAGTTGCCATTGTGAGCAGTTGTTCATGGCCATCACTAATATGATTCATCTTACCCGTCTTGGGATCCAGGCAGACAGTAGTC
>527	
TTGGATCTAACTGATAGTTCAGTTGATAGGCTGCCAAAGGAAGTGTTTGGCTTGTTCAACTTGCGTTTTCTGGGTCTCAGGCGTACTAAAATCTCCAAGCTTCCAAGCTCCATTGGAAGGCTAAAAATTCTGCTGGTGTTGGACGCTTGGAAGTGTAAAATTGTAAAGCTTCCATTGGCGATTACAAAACTTCAAAAGCTAACACATCTTATTGTAACTTCGAAAGCAGTCGTTGTTTCTAAGCAATTTGTTCCTTCTTTTGATGTGCCAGCACCTTTGCGTATCTGCTCCATGACAACCCTTCAGACATTACTACTCATGGAAGCTAGTTCTCAAATGGTTCATCACCTAGGCTCTCTTGTGGAGTTAAGAACCTTTCGTATCAGCAAGGTGCGAAGTTGCCATTGTGAGCAGTTGTTCATGGCCATCACTAATATGATTCATCTTACCCGTCTTGGGATCTAGGCAGACAGTAGTC
>557	
TTGGATCTAACTGATAGTTCAGTTGATAGGCTGCCAAAGGAAGTGTTTGGCTTGTTCAACTTGCGTTTTCTGGGTCTCAGGCGTACTAAAATCTCCAAGCTTCCAAGCTCCATTGGAAGGCTAAAAATTCTGCTGGTGTTGGACGCTTGGAAGTGTAAAATTGTAAAGCTTCCATTGGCGATTACAAAACTTCAAAAGCTAACACATCTTATTGTAACTTCGAAAGCAGTCGTTGTTTCTAAGCAATTTGTTCCTTCTGTTGGTGTGCCAGCACCTTTGCGTATCTGCTCCATGACAACCCTTCAGACATTACTACTCATGGAAGCTAGTTCTCAAATGGTTCATCACCTAGGCTCTCTTGTGGAGTTAAGAACCTTTCGTATCAGCAAGGTGCGAAGTTGCCATTGTGAGCAGTTGTTCATGGCCATCACTAATATGATTCATCTTACCCGTCTTGGGATCCAGGCAGACAGTAGTC
>586	
TTGGATCTAACTGATAGTTCAGTTGATAGGCTGCCAAAGGAAGTGTTTGGCTTGTTCAACTTGCGTTTTCTGGGTCTCAGGCGTACTAAAATCTCCAAGCTTCCAAGCTCCATTGGAAGGCTAAAAATTCTGCTGGTGTTGGACGCTTGGAAGTGTAAAATTGTAAAGCTTCCATTGGCGATTACAAAACTTCAAAAGCTAACACATCTTATTGTAACTTCGAAAGCAGTCGTTGTTTCTAAGCAATTTGTTCCTTCTGTTGGTGTGCCAGCACCTTTGCGTATCTGCTCCATGACAACCCTTCAGACATTACTACTCATGGAAGCTAGTTCTCAAATGGTTCATCACCTAGGCTCTCTTGTGGAGTTAAGAACCTTTCGTATCAGCAAGGTGCGAAGTTGCCATTGTGAGCAGTTGTTCATGGCCATCACTAATATGATTCATCTTACCCGTCTTGGGATCCAGGCAGACAGTAGTC
>598	
TTGGATCTAACTGATAGTTCAGTTGATAGGCTGCCAAAGGAAGTGTTTGGCTTGTTCAACTTGCGTTTTCTGGGTCTCAGGCGTACTAAAATCTCCAAGCTTCCAAGCTCCATTGGAAGGCTAAAAATTCTGCTGGTGTTGGACGCTTGGAAGTGTAAAATTGTAAAGCTTCCATTGGCGATTACAAAACTTCAAAAGCTAACACATCTTATTGTAACTTCGAAAGCAGTCGTTGTTTCTAAGCAATTTGTTCCTTCTGTTGGTGTGCCAGCACCTTTGCGTATCTGCTCCATGACAACCCTTCAGACATTACTACTCATGGAAGCTAGTTCTCAAATGGTTCATCACCTAGGCTCTCTTGTGGAGTTAAGAACCTTTCGTATCAGCAAGGTGCGAAGTTGCCATTGTGAGCAGTTGTTCATGGCCATCACTAATATGATTCATCTTACCCGTCTTGGGATCCAGGCAGACAGTAGTC
>604	
TTGGATCTAACTGATAGTTCAGTTGATAGGCTGCCAAAGGAAGTGTTTGGCTTGTTCAACTTGCGTTTTCTGGGTCTCAGGCGTACTAAAATCTCCAAGCTTCCAAGCTCCATTGGAAGGCTAAAAATTCTGCTGGTGTTGGACGCTTGGAAGTGTAAAATTGTAAAGCTTCCATTGGCGATTACAAAACTTCAAAAGCTAACACATCTTATTGTAACTTCGAAAGCAGTCGTTGTTTCTAAGCAATTTGTTCCTTCTGTTGGTGTGCCAGCACCTTTGCGTATCTGCTCCATGACAACCCTTCAGACATTACTACTCATGGAAGCTAGTTCTCAAATGGTTCATCACCTAGGCTCTCTTGTGGAGTTAAGAACCTTTCGTATCAGCAAGGTGCGAAGTTGCCATTGTGAGCAGTTGTTCATGGCCATCACTAATATGATTCATCTTACCCGTCTTGGGATCCAGGCAGACAGTAGTC
>605	
TTGGATCTAACTGATAGTTCAGTTGATAGGCTGCCAAAGGAAGTGTTTGGCTTGTTCAACTTGCGTTTTCTGGGTCTCAGGCGTACTAAAATCTCCAAGCTTCCAAGCTCCATTGGAAGGCTAAAAATTCTGCTGGTGTTGGACGCTTGGAAGTGTAAAATTGTAAAGCTTCCATTGGCGATTACAAAACTTCAAAAGCTAACACATCTTATTGTAACTTCGAAAGCAGTCGTTGTTTCTAAGCAATTTGTTCCTTCTGTTGGTGTGCCAGCACCTTTGCGTATCTGCTCCATGACAACCCTTCAGACATTACTACTCATGGAAGCTAGTTCTCAAATGGTTCATCACCTAGGCTCTCTTGTGGAGTTAAGAACCTTTCGTATCAGCAAGGTGCGAAGTTGCCATTGTGAGCAGTTGTTCATGGCCATCACTAATATGATTCATCTTACCCGTCTTGGGATCCAGGCAGACAGTAGTC
>642	
TTGGATCTAACTGATAGTTCAGTTGATAGGCTGCCAAAGGAAGTGTTTGGCTTGTTCAACTTGCGTTTTCTGGGTCTCAGGCGTACTAAAATCTCCAAGCTTCCAAGCTCCATTGGAAGGCTAAAAATTCTGCTGGTGTTGGACGCTTGGAAGTGTAAAATTGTAAAGCTTCCATTGGCGATTACAAAACTTCAAAAGCTAACACATCTTATTGTAACTTCGAAAGCAGTCGTTGTTTCTAAGCAATTTGTTCCTTCTGTTGGTGTGCCAGCACCTTTGCGTATCTGCTCCATGACAACCCTTCAGACATTACTACTCATGGAAGCTAGTTCTCAAATGGTTCATCACCTAGGCTCTCTTGTGGAGTTAAGAACCTTTCGTATCAGCAAGGTGCGAAGTTGCCATTGTGAGCAGTTGTTCATGGCCATCACTAATATGATTCATCTTACCCGTCTTGGGATCCAGGCAGACAGTAGTC
>425	
TTGGATCTAACTGATAGTTCAGTTGATAGGCTGCCAAAGGAAGTGTTTGGCTTGTTCAACTTGCGTTTTCTGGGTCTCAGGCGTACTAAAATCTCCAAGCTTCCAAGCTCCATTGGAAGGCTAAAAATTCTGCTGGTGTTGGACGCTTGGAAGTGTAAAATTGTAAAGCTTCCATTGGCGATTACAAAACTTCAAAAGCTAACACATCTTATTGTAACTTCGAAAGCAGTCGTTGTTTCTAAGCAATTTGTTCCTTCTGTTGGTGTGCCAGCACCTTTGCGTATCTGCTCCATGACAACCCTTCAGACATTACTACTCATGGAAGCTAGTTCTCAAATGGTTCATCACCTAGGCTCTCTTGTGGAGTTAAGAACCTTTCGTATCAGCAAGGTGCGAAGTTGCCATTGTGAGCAGTTGTTCATGGCCATCACTAATATGATTCATCTTACCCGTCTTGGGATCCAGGCAGACAGTAGTC
>426	
TTGGATCTAACTGATAGTTCAGTTGATAGGCTGCCAAAGGAAGTGTTTGGCTTGTTCAACTTGCGTTTTCTGGGTCTCAGGCGTACTAAAATCTCCAAGCTTCCAAGCTCCATTGGAAGGCTAAAAATTCTGCTGGTGTTGGACGCTTGGAAGTGTAAAATTGTAAAGCTTCCATTGGCGATTACAAAACTTCAAAAGCTAACACATCTTATTGTAACTTCGAAAGCAGTCGTTGTTTCTAAGCAATTTGTTCCTTCTGTTGGTGTGCCAGCACCTTTGCGTATCTGCTCCATGACAACCCTTCAGACATTACTACTCATGGAAGCTAGTTCTCAAATGGTTCATCACCTAGGCTCTCTTGTGGAGTTAAGAACCTTTCGTATCAGCAAGGTGCGAAGTTGCCATTGTGAGCAGTTGTTCATGGCCATCACTAATATGATTCATCTTACCCGTCTTGGGATCCAGGCAGACAGTAGTC
>429	
TTGGATCTAACTGATAGTTCAGTTGATAGGCTGCCAAAGGAAGTGTTTGGCTTGTTCAACTTGCGTTTTCTGGGTCTCAGGCGTACTAAAATCTCCAAGCTTCCAAGCTCCATTGGAAGGCTAAAAATTCTGCTGGTGTTGGACGCTTGGAAGTGTAAAATTGTAAAGCTTCCATTGGCGATTACAAAACTTCAAAAGCTAACACATCTTATTGTAACTTCGAAAGCAGTCGTTGTTTCTAAGCAATTTGTTCCTTCTGTTGGTGTGCCAGCACCTTTGCGTATCTGCTCCATGACAACCCTTCAGACATTACTACTCATGGAAGCTAGTTCTCAAATGGTTCATCACCTAGGCTCTCTTGTGGAGTTAAGAACCTTTCGTATCAGCAAGGTGCGAAGTTGCCATTGTGAGCAGTTGTTCATGGCCATCACTAATATGATTCATCTTACCCGTCTTGGGATCCAGGCAGACAGTAGTC
>484	
TTGGATCTAACTGATAGTTCAGTTGATAGGCTGCCAAAGGAAGTGTTTGGCTTGTTCAACTTGCGTTTTCTGGGTCTCAGGCGTACTAAAATCTCCAAGCTTCCAAGCTCCATTGGAAGGCTAAAAATTCTGCTGGTGTTGGACGCTTGGAAGTGTAAAATTGTAAAGCTTCCATTGGCGATTACAAAACTTCAAAAGCTAACACATCTTATTGTAACTTCGAAAGCAGTCGTTGTTTCTAAGCAATTTGTTCCTTCTGTTGGTGTGCCAGCACCTTTGCGTATCTGCTCCATGACAACCCTTCAGACATTACTACTCATGGAAGCTAGTTCTCAAATGGTTCATCACCTAGGCTCTCTTGTGGAGTTAAGAACCTTTCGTATCAGCAAGGTGCGAAGTTGCCATTGTGAGCAGTTGTTCATGGCCATCACTAATATGATTCATCTTACCCGTCTTGGGATCCAGGCAGACAGTAGTC
>496	
TTGGATCTAACTGATAGTTCAGTTGATAGGCTGCCAAAGGAAGTGTTTGGCTTGTTCAACTTGCGTTTTCTGGGTCTCAGGCGTACTAAAATCTCCAAGCTTCCAAGCTCCATTGGAAGGCTAAAAATTCTGCTGGTGTTGGACGCTTGGAAGTGTAAAATTGTAAAGCTTCCATTGGCGATTACAAAACTTCAAAAGCTAACACATCTTATTGTAACTTCGAAAGCAGTCGTTGTTTCTAAGCAATTTGTTCCTTCTGTTGGTGTGCCAGCACCTTTGCGTATCTGCTCCATGACAACCCTTCAGACATTACTACTCATGGAAGCTAGTTCTCAAATGGTTCATCACCTAGGCTCTCTTGTGGAGTTAAGAACCTTTCGTATCAGCAAGGTGCGAAGTTGCCATTGTGAGCAGTTGTTCATGGCCATCACTAATATGATTCATCTTACCCGTCTTGGGATCCAGGCAGACAGTAGTC
>506	
TTGGATCTAACTGATAGTTCAGTTGATAGGCTGCCAAAGGAAGTGTTTGGCTTGTTCAACTTGCGTTTTCTGGGTCTCAGGCGTACTAAAATCTCCAAGCTTCCAAGCTCCATTGGAAGGCTAAAAATTCTGCTGGTGTTGGACGCTTGGAAGTGTAAAATTGTAAAGCTTCCATTGGCGATTACAAAACTTCAAAAGCTAACACATCTTATTGTAACTTCGAAAGCAGTCGTTGTTTCTAAGCAATTTGTTCCTTCTGTTGGTGTGCCAGCACCTTTGCGTATCTGCTCCATGACAACCCTTCAGACATTACTACTCATGGAAGCTAGTTCTCAAATGGTTCATCACCTAGGCTCTCTTGTGGAGTTAAGAACCTTTCGTATCAGCAAGGTGCGAAGTTGCCATTGTGAGCAGTTGTTCATGGCCATCACTAATATGATTCATCTTACCCGTCTTGGGATCCAGGCAGACAGTAGTC
>519	
TTGGATCTAACTGATAGTTCAGTTGATAGGCTGCCAAAGGAAGTGTTTGGCTTGTTCAACTTGCGTTTTCTGGGTCTCAGGCGTACTAAAATCTCCAAGCTTCCAAGCTCCATTGGAAGGCTAAAAATTCTGCTGGTGTTGGACGCTTGGAAGTGTAAAATTGTAAAGCTTCCATTGGCGATTACAAAACTTCAAAAGCTAACACATCTTATTGTAACTTCGAAAGCAGTCGTTGTTTCTAAGCAATTTGTTCCTTCTGTTGGTGTGCCAGCACCTTTGCGTATCTGCTCCATGACAACCCTTCAGACATTACTACTCATGGAAGCTAGTTCTCAAATGGTTCATCACCTAGGCTCTCTTGTGGAGTTAAGAACCTTTCGTATCAGCAAGGTGCGAAGTTGCCATTGTGAGCAGTTGTTCATGGCCATCACTAATATGATTCATCTTACCCGTCTTGGGATCCAGGCAGACAGTAGTC
>544	
TTGGATCTAACTGATAGTTCAGTTGATAGGCTGCCAAAGGAAGTGTTTGGCTTGTTCAACTTGCGTTTTCTGGGTCTCAGGCGTACTAAAATCTCCAAGCTTCCAAGCTCCATTGGAAGGCTAAAAATTCTGCTGGTGTTGGACGCTTGGAAGTGTAAAATTGTAAAGCTTCCATTGGCGATTACAAAACTTCAAAAGCTAACACATCTTATTGTAACTTCGAAAGCAGTCGTTGTTTCTAAGCAATTTGTTCCTTCTGTTGGTGTGCCAGCACCTTTGCGTATCTGCTCCATGACAACCCTTCAGACATTACTACTCATGGAAGCTAGTTCTCAAATGGTTCATCACCTAGGCTCTCTTGTGGAGTTAAGAACCTTTCGTATCAGCAAGGTGCGAAGTTGCCATTGTGAGCAGTTGTTCATGGCCATCACTAATATGATTCATCTTACCCGTCTTGGGATCCAGGCAGACAGTAGTC
>554	
TTGGATCTAACTGATAGTTCAGTTGATAGGCTGCCAAAGGAAGTGTTTGGCTTGTTCAACTTGCGTTTTCTGGGTCTCAGGCGTACTAAAATCTCCAAGCTTCCAAGCTCCATTGGAAGGCTAAAAATTCTGCTGGTGTTGGACGCTTGGAAGTGTAAAATTGTAAAGCTTCCATTGGCGATTACAAAACTTCAAAAGCTAACACATCTTATTGTAACTTCGAAAGCAGTCGTTGTTTCTAAGCAATTTGTTCCTTCTGTTGGTGTGCCAGCACCTTTGCGTATCTGCTCCATGACAACCCTTCAGACATTACTACTCATGGAAGCTAGTTCTCAAATGGTTCATCACCTAGGCTCTCTTGTGGAGTTAAGAACCTTTCGTATCAGCAAGGTGCGAAGTTGCCATTGTGAGCAGTTGTTCATGGCCATCACTAATATGATTCATCTTACCCGTCTTGGGATCCAGGCAGACAGTAGTC
>595	
TTGGATCTAACTGATAGTTCAGTTGATAGGCTGCCAAAGGAAGTGTTTGGCTTGTTCAACTTGCGTTTTCTGGGTCTCAGGCGTACTAAAATCTCCAAGCTTCCAAGCTCCATTGGAAGGCTAAAAATTCTGCTGGTGTTGGACGCTTGGAAGTGTAAAATTGTAAAGCTTCCATTGGCGATTACAAAACTTCAAAAGCTAACACATCTTATTGTAACTTCGAAAGCAGTCGTTGTTTCTAAGCAATTTGTTCCTTCTGTTGGTGTGCCAGCACCTTTGCGTATCTGCTCCATGACAACCCTTCAGACATTACTACTCATGGAAGCTAGTTCTCAAATGGTTCATCACCTAGGCTCTCTTGTGGAGTTAAGAACCTTTCGTATCAGCAAGGTGCGAAGTTGCCATTGTGAGCAGTTGTTCATGGCCATCACTAATATGATTCATCTTACCCGTCTTGGGATCCAGGCAGACAGTAGTC
>606	
TTGGATCTAACTGATAGTTCAGTTGATAGGCTGCCAAAGGAAGTGTTTGGCTTGTTCAACTTGCGTTTTCTGGGTCTCAGGCGTACTAAAATCTCCAAGCTTCCAAGCTCCATTGGAAGGCTAAAAATTCTGCTGGTGTTGGACGCTTGGAAGTGTAAAATTGTAAAGCTTCCATTGGCGATTACAAAACTTCAAAAGCTAACACATCTTATTGTAACTTCGAAAGCAGTCGTTGTTTCTAAGCAATTTGTTCCTTCTGTTGGTGTGCCAGCACCTTTGCGTATCTGCTCCATGACAACCCTTCAGACATTACTACTCATGGAAGCTAGTTCTCAAATGGTTCATCACCTAGGCTCTCTTGTGGAGTTAAGAACCTTTCGTATCAGCAAGGTGCGAAGTTGCCATTGTGAGCAGTTGTTCATGGCCATCACTAATATGATTCATCTTACCCGTCTTGGGATCCAGGCAGACAGTAGTC
>614	
TTGGATCTAACTGATAGTTCAGTTGATAGGCTGCCAAAGGAAGTGTTTGGCTTGTTCAACTTGCGTTTTCTGGGTCTCAGGCGTACTAAAATCTCCAAGCTTCCAAGCTCCATTGGAAGGCTAAAAATTCTGCTGGTGTTGGACGCTTGGAAGTGTAAAATTGTAAAGCTTCCATTGGCGATTACAAAACTTCAAAAGCTAACACATCTTATTGTAACTTCGAAAGCAGTCGTTGTTTCTAAGCAATTTGTTCCTTCTGTTGGTGTGCCAGCACCTTTGCGTATCTGCTCCATGACAACCCTTCAGACATTACTACTCATGGAAGCTAGTTCTCAAATGGTTCATCACCTAGGCTCTCTTGTGGAGTTAAGAACCTTTCGTATCAGCAAGGTGCGAAGTTGCCATTGTGAGCAGTTGTTCATGGCCATCACTAATATGATTCATCTTACCCGTCTTGGGATCCAGGCAGACAGTAGTC
>619	
TTGGATCTAACTGATAGTTCAGTTGATAGGCTGCCAAAGGAAGTGTTTGGCTTGTTCAACTTGCGTTTTCTGGGTCTCAGGCGTACTAAAATCTCCAAGCTTCCAAGCTCCATTGGAAGGCTAAAAATTCTGCTGGTGTTGGACGCTTGGAAGTGTAAAATTGTAAAGCTTCCATTGGCGATTACAAAACTTCAAAAGCTAACACATCTTATTGTAACTTCGAAAGCAGTCGTTGTTTCTAAGCAATTTGTTCCTTCTGTTGGTGTGCCAGCACCTTTGCGTATCTGCTCCATGACAACCCTTCAGACATTACTACTCATGGAAGCTAGTTCTCAAATGGTTCATCACCTAGGCTCTCTTGTGGAGTTAAGAACCTTTCGTATCAGCAAGGTGCGAAGTTGCCATTGTGAGCAGTTGTTCATGGCCATCACTAATATGATTCATCTTACCCGTCTTGGGATCCAGGCAGACAGTAGTC
>620	
TTGGATCTAACTGATAGTTCAGTTGATAGGCTGCCAAAGGAAGTGTTTGGCTTGTTCAACTTGCGTTTTCTGGGTCTCAGGCGTACTAAAATCTCCAAGCTTCCAAGCTCCATTGGAAGGCTAAAAATTCTGCTGGTGTTGGACGCTTGGAAGTGTAAAATTGTAAAGCTTCCATTGGCGATTACAAAACTTCAAAAGCTAACACATCTTATTGTAACTTCGAAAGCAGTCGTTGTTTCTAAGCAATTTGTTCCTTCTGTTGGTGTGCCAGCACCTTTGCGTATCTGCTCCATGACAACCCTTCAGACATTACTACTCATGGAAGCTAGTTCTCAAATGGTTCATCACCTAGGCTCTCTTGTGGAGTTAAGAACCTTTCGTATCAGCAAGGTGCGAAGTTGCCATTGTGAGCAGTTGTTCATGGCCATCACTAATATGATTCATCTTACCCGTCTTGGGATCCAGGCAGACAGTAGTC
>631	
TTGGATCTAACTGATAGTTCAGTTGATAGGCTGCCAAAGGAAGTGTTTGGCTTGTTCAACTTGCGTTTTCTGGGTCTCAGGCGTACTAAAATCTCCAAGCTTCCAAGCTCCATTGGAAGGCTAAAAATTCTGCTGGTGTTGGACGCTTGGAAGTGTAAAATTGTAAAGCTTCCATTGGCGATTACAAAACTTCAAAAGCTAACACATCTTATTGTAACTTCGAAAGCAGTCGTTGTTTCTAAGCAATTTGTTCCTTCTGTTGGTGTGCCAGCACCTTTGCGTATCTGCTCCATGACAACCCTTCAGACATTACTACTCATGGAAGCTAGTTCTCAAATGGTTCATCACCTAGGCTCTCTTGTGGAGTTAAGAACCTTTCGTATCAGCAAGGTGCGAAGTTGCCATTGTGAGCAGTTGTTCATGGCCATCACTAATATGATTCATCTTACCCGTCTTGGGATCCAGGCAGACAGTAGTC
>634	
TTGGATCTAACTGATAGTTCAGTTGATAGGCTGCCAAAGGAAGTGTTTGGCTTGTTCAACTTGCGTTTTCTGGGTCTCAGGCGTACTAAAATCTCCAAGCTTCCAAGCTCCATTGGAAGGCTAAAAATTCTGCTGGTGTTGGACGCTTGGAAGTGTAAAATTGTAAAGCTTCCATTGGCGATTACAAAACTTCAAAAGCTAACACATCTTATTGTAACTTCGAAAGCAGTCGTTGTTTCTAAGCAATTTGTTCCTTCTGTTGGTGTGCCAGCACCTTTGCGTATCTGCTCCATGACAACCCTTCAGACATTACTACTCATGGAAGCTAGTTCTCAAATGGTTCATCACCTAGGCTCTCTTGTGGAGTTAAGAACCTTTCGTATCAGCAAGGTGCGAAGTTGCCATTGTGAGCAGTTGTTCATGGCCATCACTAATATGATTCATCTTACCCGTCTTGGGATCCAGGCAGACAGTAGTC
>639	
TTGGATCTAACTGATAGTTCAGTTGATAGGCTGCCAAAGGAAGTGTTTGGCTTGTTCAACTTGCGTTTTCTGGGTCTCAGGCGTACTAAAATCTCCAAGCTTCCAAGCTCCATTGGAAGGCTAAAAATTCTGCTGGTGTTGGACGCTTGGAAGTGTAAAATTGTAAAGCTTCCATTGGCGATTACAAAACTTCAAAAGCTAACACATCTTATTGTAACTTCGAAAGCAGTCGTTGTTTCTAAGCAATTTGTTCCTTCTGTTGGTGTGCCAGCACCTTTGCGTATCTGCTCCATGACAACCCTTCAGACATTACTACTCATGGAAGCTAGTTCTCAAATGGTTCATCACCTAGGCTCTCTTGTGGAGTTAAGAACCTTTCGTATCAGCAAGGTGCGAAGTTGCCATTGTGAGCAGTTGTTCATGGCCATCACTAATATGATTCATCTTACCCGTCTTGGGATCCAGGCAGACAGTAGTC
>641	
TTGGATCTAACTGATAGTTCAGTTGATAGGCTGCCAAAGGAAGTGTTTGGCTTGTTCAACTTGCGTTTTCTGGGTCTCAGGCGTACTAAAATCTCCAAGCTTCCAAGCTCCATTGGAAGGCTAAAAATTCTGCTGGTGTTGGACGCTTGGAAGTGTAAAATTGTAAAGCTTCCATTGGCGATTACAAAACTTCAAAAGCTAACACATCTTATTGTAACTTCGAAAGCAGTCGTTGTTTCTAAGCAATTTGTTCCTTCTGTTGGTGTGCCAGCACCTTTGCGTATCTGCTCCATGACAACCCTTCAGACATTACTACTCATGGAAGCTAGTTCTCAAATGGTTCATCACCTAGGCTCTCTTGTGGAGTTAAGAACCTTTCGTATCAGCAAGGTGCGAAGTTGCCATTGTGAGCAGTTGTTCATGGCCATCACTAATATGATTCATCTTACCCGTCTTGGGATCCAGGCAGACAGTAGTC
>509	
TTGGATCTAACTGATAGTTCAGTTGATAGGCTGCCAAAGGAAGTGTTTGGCTTGTTCAACTTGCGTTTTCTGGGTCTCAGGCGTACTAAAATCTCCAAGCTTCCAAGCTCCATTGGAAGGCTAAAAATTCTGCTGGTGTTGGACGCTTGGAAGTGTAAAATTGTAAAGCTTCCATTGGCGATTACAAAACTTCAAAAGCTAACACATCTTATTGTAACTTCGAAAGCAGTCGTTGTTTCTAAGCAATTTGTTCCTTCTTTTGATGTGCCAGCACCTTTGCGTATCTGCTCCATGACAACCCTTCAGACATTACTACTCATGGAAGCTAGTTCTCAAATGGTTCATCACCTAGGCTCTCTTGTGGAGTTAAGAACCTTTCGTATCAGCAAGGTGCGAAGTTGCCATTGTGAGCAGTTGTTCATGGCCATCACTAATATGATTCATCTTACCCGTCTTGGGATCTAGGCAGACAGTAGTC
>510	
TTGGATCTAACTGATAGTTCAGTTGATAGGCTGCCAAAGGAAGTGTTTGGCTTGTTCAACTTGCGTTTTCTGGGTCTCAGGCGTACTAAAATCTCCAAGCTTCCAAGCTCCATTGGAAGGCTAAAAATTCTGCTGGTGTTGGACGCTTGGAAGTGTAAAATTGTAAAGCTTCCATTGGCGATTACAAAACTTCAAAAGCTAACACATCTTATTGTAACTTCGAAAGCAGTCGTTGTTTCTAAGCAATTTGTTCCTTCTGTTGGTGTGCCAGCACCTTTGCGTATCTGCTCCATGACAACCCTTCAGACATTACTACTCATGGAAGCTAGTTCTCAAATGGTTCATCACCTAGGCTCTCTTGTGGAGTTAAGAACCTTTCGTATCAGCAAGGTGCGAAGTTGCCATTGTGAGCAGTTGTTCATGGCCATCACTAATATGATTCATCTTACCCGTCTTGGGATCCAGGCAGACAGTAGTC
>533	
TTGGATCTAACTGATAGTTTAGTTGATAGGCTGCCAAAGGAAGTGTTTGGCTTGTTCAACTTGCGTTTTCTGGGTCTCAGGCGTACTAAAATCTCGAAGCTTCCAAGCTCCATTGGAAGGCTAAAAAATCTGCTGGTGTTGGACGCTTGGAAGTGTAAAATTGTAAAGCTTCCATTGGCGATTACAAAACTTCAAAAGCTAACACATCTTATTGTAACTTCGAAAGCAGTCGTTGTTTCTAAGCAATTTGTTCCTTCTGTTGGTGTGCCAGCACCTTTGCGTATCTGCTCCATGACAACCCTTCAGACATTACTACTCATGGAAGCTAGTTCTCAAATGGTTCATCACCTAGGCTCTCTTGTGGAGTTAAGAACCTTTCGTATCAGCAAGGTGCGAAGTTGCCATTGTGAGCAGTTGTTCATGGCCATCACTAATATGATTCATCTTACCCGTCTTGGGATCCAGGCAGACAGTAGTC
>535	
TTGGATCTAACTGATAGTTCAGTTGATAGGCTGCCAAAGGAAGTGTTTGGCTTGTTCAACTTGCGTTTTCTGGGTCTCAGGCGTACTAAAATCTCCAAGCTTCCAAGCTCCATTGGAAGGCTAAAAATTCTGCTGGTGTTGGACGCTTGGAAGTGTAAAATTGTAAAGCTTCCATTGGCGATTACAAAACTTCAAAAGCTAACACATCTTATTGTAACTTCGAAAGCAGTCGTTGTTTCTAAGCAATTTGTTCCTTCTGTTGGTGTGCCAGCACCTTTGCGTATCTGCTCCATGACAACCCTTCAGACATTACTACTCATGGAAGCTAGTTCTCAAATGGTTCATCACCTAGGCTCTCTTGTGGAGTTAAGAACCTTTCGTATCAGCAAGGTGCGAAGTTGCCATTGTGAGCAGTTGTTCATGGCCATCACTAATATGATTCATCTTACCCGTCTTGGGATCCAGGCAGACAGTAGTC
>536	
TTGGATCTAACTGATAGTTCAGTTGATAGGCTGCCAAAGGAAGTGTTTGGCTTGTTCAACTTGCGTTTTCTGGGTCTCAGGCGTACTAAAATCTCCAAGCTTCCAAGCTCCATTGGAAGGCTAAAAATTCTGCTGGTGTTGGACGCTTGGAAGTGTAAAATTGTAAAGCTTCCATTGGCGATTACAAAACTTCAAAAGCTAACACATCTTATTGTAACTTCGAAAGCAGTCGTTGTTTCTAAGCAATTTGTTCCTTCTGTTGGTGTGCCAGCACCTTTGCGTATCTGCTCCATGACAACCCTTCAGACATTACTACTCATGGAAGCTAGTTCTCAAATGGTTCATCACCTAGGCTCTCTTGTGGAGTTAAGAACCTTTCGTATCAGCAAGGTGCGAAGTTGCCATTGTGAGCAGTTGTTCATGGCCATCACTAATATGATTCATCTTACCCGTCTTGGGATCCAGGCAGACAGTAGTC
>538	
TTGGATCTAACTGATAGTTCAGTTGATAGGCTGCCAAAGGAAGTGTTTGGCTTGTTCAACTTGCGTTTTCTGGGTCTCAGGCGTACTAAAATCTCCAAGCTTCCAAGCTCCATTGGAAGGCTAAAAATTCTGCTGGTGTTGGACGCTTGGAAGTGTAAAATTGTAAAGCTTCCATTGGCGATTACAAAACTTCAAAAGCTAACACATCTTATTGTAACTTCGAAAGCAGTCGTTGTTTCTAAGCAATTTGTTCCTTCTGTTGGTGTGCCAGCACCTTTGCGTATCTGCTCCATGACAACCCTTCAGACATTACTACTCATGGAAGCTAGTTCTCAAATGGTTCATCACCTAGGCTCTCTTGTGGAGTTAAGAACCTTTCGTATCAGCAAGGTGCGAAGTTGCCATTGTGAGCAGTTGTTCATGGCCATCACTAATATGATTCATCTTACCCGTCTTGGGATCCAGGCAGACAGTAGTC
>545	
TTGGATCTAACTGATAGTTCAGTTGATAGGCTGCCAAAGGAAGTGTTTGGCTTGTTCAACTTGCGTTTTCTGGGTCTCAGGCGTACTAAAATCTCCAAGCTTCCAAGCTCCATTGGAAGGCTAAAAATTCTGCTGGTGTTGGACGCTTGGAAGTGTAAAATTGTAAAGCTTCCATTGGCGATTACAAAACTTCAAAAGCTAACACATCTTATTGTAACTTCGAAAGCAGTCGTTGTTTCTAAGCAATTTGTTCCTTCTGTTGGTGTGCCAGCACCTTTGCGTATCTGCTCCATGACAACCCTTCAGACATTACTACTCATGGAAGCTAGTTCTCAAATGGTTCATCACCTAGGCTCTCTTGTGGAGTTAAGAACCTTTCGTATCAGCAAGGTGCGAAGTTGCCATTGTGAGCAGTTGTTCATGGCCATCACTAATATGATTCATCTTACCCGTCTTGGGATCCAGGCAGACAGTAGTC
>593	
TTGGATCTAACTGATAGTTCAGTTGATAGGCTGCCAAAGGAAGTGTTTGGCTTGTTCAACTTGCGTTTTCTGGGTCTCAGGCGTACTAAAATCTCCAAGCTTCCAAGCTCCATTGGAAGGCTAAAAATTCTGCTGGTGTTGGACGCTTGGAAGTGTAAAATTGTAAAGCTTCCATTGGCGATTACAAAACTTCAAAAGCTAACACATCTTATTGTAACTTCGAAAGCAGTCGTTGTTTCTAAGCAATTTGTTCCTTCTGTTGGTGTGCCAGCACCTTTGCGTATCTGCTCCATGACAACCCTTCAGACATTACTACTCATGGAAGCTAGTTCTCAAATGGTTCATCACCTAGGCTCTCTTGTGGAGTTAAGAACCTTTCGTATCAGCAAGGTGCGAAGTTGCCATTGTGAGCAGTTGTTCATGGCCATCACTAATATGATTCATCTTACCCGTCTTGGGATCCAGGCAGACAGTAGTC
>615	
TTGGATCTAACTGATAGTTCAGTTGATAGGCTGCCAAAGGAAGTGTTTGGCTTGTTCAACTTGCGTTTTCTGGGTCTCAGGCGTACTAAAATCTCCAAGCTTCCAAGCTCCATTGGAAGGCTAAAAATTCTGCTGGTGTTGGACGCTTGGAAGTGTAAAATTGTAAAGCTTCCATTGGCGATTACAAAACTTCAAAAGCTAACACATCTTATTGTAACTTCGAAAGCAGTCGTTGTTTCTAAGCAATTTGTTCCTTCTGTTGGTGTGCCAGCACCTTTGCGTATCTGCTCCATGACAACCCTTCAGACATTACTACTCATGGAAGCTAGTTCTCAAATGGTTCATCACCTAGGCTCTCTTGTGGAGTTAAGAACCTTTCGTATCAGCAAGGTGCGAAGTTGCCATTGTGAGCAGTTGTTCATGGCCATCACTAATATGATTCATCTTACCCGTCTTGGGATCCAGGCAGACAGTAGTC
>622	
TTGGATCTAACTGATAGTTCAGTTGATAGGCTGCCAAAGGAAGTGTTTGGCTTGTTCAACTTGCGTTTTCTGGGTCTCAGGCGTACTAAAATCTCCAAGCTTCCAAGCTCCATTGGAAGGCTAAAAATTCTGCTGGTGTTGGACGCTTGGAAGTGTAAAATTGTAAAGCTTCCATTGGCGATTACAAAACTTCAAAAGCTAACACATCTTATTGTAACTTCGAAAGCAGTCGTTGTTTCTAAGCAATTTGTTCCTTCTGTTGGTGTGCCAGCACCTTTGCGTATCTGCTCCATGACAACCCTTCAGACATTACTACTCATGGAAGCTAGTTCTCAAATGGTTCATCACCTAGGCTCTCTTGTGGAGTTAAGAACCTTTCGTATCAGCAAGGTGCGAAGTTGCCATTGTGAGCAGTTGTTCATGGCCATCACTAATATGATTCATCTTACCCGTCTTGGGATCCAGGCAGACAGTAGTC
>633	
TTGGATCTAACTGATAGTTCAGTTGATAGGCTGCCAAAGGAAGTGTTTGGCTTGTTCAACTTGCGTTTTCTGGGTCTCAGGCGTACTAAAATCTCCAAGCTTCCAAGCTCCATTGGAAGGCTAAAAATTCTGCTGGTGTTGGACGCTTGGAAGTGTAAAATTGTAAAGCTTCCATTGGCGATTACAAAACTTCAAAAGCTAACACATCTTATTGTAACTTCGAAAGCAGTCGTTGTTTCTAAGCAATTTGTTCCTTCTGTTGGTGTGCCAGCACCTTTGCGTATCTGCTCCATGACAACCCTTCAGACATTACTACTCATGGAAGCTAGTTCTCAAATGGTTCATCACCTAGGCTCTCTTGTGGAGTTAAGAACCTTTCGTATCAGCAAGGTGCGAAGTTGCCATTGTGAGCAGTTGTTCATGGCCATCACTAATATGATTCATCTTACCCGTCTTGGGATCCAGGCAGACAGTAGTC
>636	
TTGGATCTAACTGATAGTTCAGTTGATAGGCTGCCAAAGGAAGTGTTTGGCTTGTTCAACTTGCGTTTTCTGGGTCTCAGGCGTACTAAAATCTCCAAGCTTCCAAGCTCCATTGGAAGGCTAAAAATTCTGCTGGTGTTGGACGCTTGGAAGTGTAAAATTGTAAAGCTTCCATTGGCGATTACAAAACTTCAAAAGCTAACACATCTTATTGTAACTTCGAAAGCAGTCGTTGTTTCTAAGCAATTTGTTCCTTCTGTTGGTGTGCCAGCACCTTTGCGTATCTGCTCCATGACAACCCTTCAGACATTACTACTCATGGAAGCTAGTTCTCAAATGGTTCATCACCTAGGCTCTCTTGTGGAGTTAAGAACCTTTCGTATCAGCAAGGTGCGAAGTTGCCATTGTGAGCAGTTGTTCATGGCCATCACTAATATGATTCATCTTACCCGTCTTGGGATCCAGGCAGACAGTAGTC
>638	
TTGGATCTAACTGATAGTTCAGTTGATAGGCTGCCAAAGGAAGTGTTTGGCTTGTTCAACTTGCGTTTTCTGGGTCTCAGGCGTACTAAAATCTCCAAGCTTCCAAGCTCCATTGGAAGGCTAAAAATTCTGCTGGTGTTGGACGCTTGGAAGTGTAAAATTGTAAAGCTTCCATTGGCGATTACAAAACTTCAAAAGCTAACACATCTTATTGTAACTTCGAAAGCAGTCGTTGTTTCTAAGCAATTTGTTCCTTCTGTTGGTGTGCCAGCACCTTTGCGTATCTGCTCCATGACAACCCTTCAGACATTACTACTCATGGAAGCTAGTTCTCAAATGGTTCATCACCTAGGCTCTCTTGTGGAGTTAAGAACCTTTCGTATCAGCAAGGTGCGAAGTTGCCATTGTGAGCAGTTGTTCATGGCCATCACTAATATGATTCATCTTACCCGTCTTGGGATCCAGGCAGACAGTAGTC
>391	
TTGGATCTAACTGATAGTTCAGTTGATAGGCTGCCAAAGGAAGTGTTTGGCTTGTTCAACTTGCGTTTTCTGGGTCTCAGGCGTACTAAAATCTCCAAGCTTCCAAGCTCCATTGGAAGGCTAAAAATTCTGCTGGTGTTGGACGCTTGGAAGTGTAAAATTGTAAAGCTTCCATTGGCGATTACAAAACTTCAAAAGCTAACACATCTTATTGTAACTTCGAAAGCAGTCGTTGTTTCTAAGCAATTTGTTCCTTCTGTTGGTGTGCCAGCACCTTTGCGTATCTGCTCCATGACAACCCTTCAGACATTACTACTCATGGAAGCTAGTTCTCAAATGGTTCATCACCTAGGCTCTCTTGTGGAGTTAAGAACCTTTCGTATCAGCAAGGTGCGAAGTTGCCATTGTGAGCAGTTGTTCATGGCCATCACTAATATGATTCATCTTACCCGTCTTGGGATCCAGGCAGACAGTAGTC
>476	
TTGGATCTAACTGATAGTTCAGTTGATAGGCTGCCAAAGGAAGTGTTTGGCTTGTTCAACTTGCGTTTTCTGGGTCTCAGGCGTACTAAAATCTCCAAGCTTCCAAGCTCCATTGGAAGGCTAAAAATTCTGCTGGTGTTGGACGCTTGGAAGTGTAAAATTGTAAAGCTTCCATTGGCGATTACAAAACTTCAAAAGCTAACACATCTTATTGTAACTTCGAAAGCAGTCGTTGTTTCTAAGCAATTTGTTCCTTCTGTTGGTGTGCCAGCACCTTTGCGTATCTGCTCCATGACAACCCTTCAGACATTACTACTCATGGAAGCTAGTTCTCAAATGGTTCATCACCTAGGCTCTCTTGTGGAGTTAAGAACCTTTCGTATCAGCAAGGTGCGAAGTTGCCATTGTGAGCAGTTGTTCATGGCCATCACTAATATGATTCATCTTACCCGTCTTGGGATCCAGGCAGACAGTAGTC
>490	
TTGGATCTAACTGATAGTTCAGTTGATAGGCTGCCAAAGGAAGTGTTTGGCTTGTTCAACTTGCGTTTTCTGGGTCTCAGGCGTACTAAAATCTCCAAGCTTCCAAGCTCCATTGGAAGGCTAAAAATTCTGCTGGTGTTGGACGCTTGGAAGTGTAAAATTGTAAAGCTTCCATTGGCGATTACAAAACTTCAAAAGCTAACACATCTTATTGTAACTTCGAAAGCAGTCGTTGTTTCTAAGCAATTTGTTCCTTCTGTTGGTGTGCCAGCACCTTTGCGTATCTGCTCCATGACAACCCTTCAGACATTACTACTCATGGAAGCTAGTTCTCAAATGGTTCATCACCTAGGCTCTCTTGTGGAGTTAAGAACCTTTCGTATCAGCAAGGTGCGAAGTTGCCATTGTGAGCAGTTGTTCATGGCCATCACTAATATGATTCATCTTACCCGTCTTGGGATCCAGGCAGACAGTAGTC
>630	
TTGGATCTAACTGATAGTTCAGTTGATAGGCTGCCAAAGGAAGTGTTTGGCTTGTTCAACTTGCGTTTTCTGGGTCTCAGGCGTACTAAAATCTCCAAGCTTCCAAGCTCCATTGGAAGGCTAAAAATTCTGCTGGTGTTGGACGCTTGGAAGTGTAAAATTGTAAAGCTTCCATTGGCGATTACAAAACTTCAAAAGCTAACACATCTTATTGTAACTTCGAAAGCAGTCGTTGTTTCTAAGCAATTTGTTCCTTCTGTTGGTGTGCCAGCACCTTTGCGTATCTGCTCCATGACAACCCTTCAGACATTACTACTCATGGAAGCTAGTTCTCAAATGGTTCATCACCTAGGCTCTCTTGTGGAGTTAAGAACCTTTCGTATCAGCAAGGTGCGAAGTTGCCATTGTGAGCAGTTGTTCATGGCCATCACTAATATGATTCATCTTACCCGTCTTGGGATCCAGGCAGACAGTAGTC
>402	
TTGGATCTAACTGATAGTTCAGTTGATAGGCTGCCAAAGGAAGTGTTTGGCTTGTTCAACTTGCGTTTTCTGGGTCTCAGGCGTACTAAAATCTCCAAGCTTCCAAGCTCCATTGGAAGGCTAAAAATTCTGCTGGTGTTGGACGCTTGGAAGTGTAAAATTGTAAAGCTTCCATTGGCGATTACAAAACTTCAAAAGCTAACACATCTTATTGTAACTTCGAAAGCAGTCGTTGTTTCTAAGCAATTTGTTCCTTCTGTTGGTGTGCCAGCACCTTTGCGTATCTGCTCCATGACAACCCTTCAGACATTACTACTCATGGAAGCTAGTTCTCAAATGGTTCATCACCTAGGCTCTCTTGTGGAGTTAAGAACCTTTCGTATCAGCAAGGTGCGAAGTTGCCATTGTGAGCAGTTGTTCATGGCCATCACTAATATGATTCATCTTACCCGTCTTGGGATCCAGGCAGACAGTAGTC
>493	
TTGGATCTAACTGATAGTTCAGTTGATAGGCTGCCAAAGGAAGTGTTTGGCTTGTTCAACTTGCGTTTTCTGGGTCTCAGGCGTACTAAAATCTCCAAGCTTCCAAGCTCCATTGGAAGGCTAAAAATTCTGCTGGTGTTGGACGCTTGGAAGTGTAAAATTGTAAAGCTTCCATTGGCGATTACAAAACTTCAAAAGCTAACACATCTTATTGTAACTTCGAAAGCAGTCGTTGTTTCTAAGCAATTTGTTCCTTCTGTTGGTGTGCCAGCACCTTTGCGTATCTGCTCCATGACAACCCTTCAGACATTACTACTCATGGAAGCTAGTTCTCAAATGGTTCATCACCTAGGCTCTCTTGTGGAGTTAAGAACCTTTCGTATCAGCAAGGTGCGAAGTTGCCATTGTGAGCAGTTGTTCATGGCCATCACTAATATGATTCATCTTACCCGTCTTGGGATCCAGGCAGACAGTAGTC
>441	
TTGGATCTAACTGATAGTTCAGTTGATAGGCTGCCAAAGGAAGTGTTTGGCTTGTTCAACTTGCGTTTTCTGGGTCTCAGGCGTACTAAAATCTCCAAGCTTCCAAGCTCCATTGGAAGGCTAAAAATTCTGCTGGTGTTGGACGCTTGGAAGTGTAAAATTGTAAAGCTTCCATTGGCGATTACAAAACTTCAAAAGCTAACACATCTTATTGTAACTTCGAAAGCAGTCGTTGTTTCTAAGCAATTTGTTCCTTCTTTTGATGTGCCAGCACCTTTGCGTATCTGCTCCATGACAACCCTTCAGACATTACTACTCATGGAAGCTAGTTCTCAAATGGTTCATCACCTAGGCTCTCTTGTGGAGTTAAGAACCTTTCGTATCAGCAAGGTGCGAAGTTGCCATTGTGAGCAGTTGTTCATGGCCATCACTAATATGATTCATCTTACCCGTCTTGGGATCTAGGCAGACAGTAGTC
>442	
TTGGATCTAACTGATAGTTCAGTTGATAGGCTGCCAAAGGAAGTGTTTGGCTTGTTCAACTTGCGTTTTCTGGGTCTCAGGCGTACTAAAATCTCCAAGCTTCCAAGCTCCATTGGAAGGCTAAAAATTCTGCTGGTGTTGGACGCTTGGAAGTGTAAAATTGTAAAGCTTCCATTGGCGATTACAAAACTTCAAAAGCTAACACATCTTATTGTAACTTCGAAAGCAGTCGTTGTTTCTAAGCAATTTGTTCCTTCTGTTGGTGTGCCAGCACCTTTGCGTATCTGCTCCATGACAACCCTTCAGACATTACTACTCATGGAAGCTAGTTCTCAAATGGTTCATCACCTAGGCTCTCTTGTGGAGTTAAGAACCTTTCGTATCAGCAAGGTGCGAAGTTGCCATTGTGAGCAGTTGTTCATGGCCATCACTAATATGATTCATCTTACCCGTCTTGGGATCCAGGCAGACAGTAGTC
>562	
TTGGATCTAACTGATAGTTCAGTTGATAGGCTGCCAAAGGAAGTGTTTGGCTTGTTCAACTTGCGTTTTCTGGGTCTCAGGCGTACTAAAATCTCCAAGCTTCCAAGCTCCATTGGAAGGCTAAAAATTCTGCTGGTGTTGGACGCTTGGAAGTGTAAAATTGTAAAGCTTCCATTGGCGATTACAAAACTTCAAAAGCTAACACATCTTATTGTAACTTCGAAAGCAGTCGTTGTTTCTAAGCAATTTGTTCCTTCTTTTGATGTGCCAGCACCTTTGCGTATCTGCTCCATGACAACCCTTCAGACATTACTACTCATGGAAGCTAGTTCTCAAATGGTTCATCACCTAGGCTCTCTTGTGGAGTTAAGAACCTTTCGTATCAGCAAGGTGCGAAGTTGCCATTGTGAGCAGTTGTTCATGGCCATCACTAATATGATTCATCTTACCCGTCTTGGGATCTAGGCAGACAGTAGTC
>564	
TTGGATCTAACTGATAGTTCAGTTGATAGGCTGCCAAAGGAAGTGTTTGGCTTGTTCAACTTGCGTTTTCTGGGTCTCAGGCGTACTAAAATCTCCAAGCTTCCAAGCTCCATTGGAAGGCTAAAAATTCTGCTGGTGTTGGACGCTTGGAAGTGTAAAATTGTAAAGCTTCCATTGGCGATTACAAAACTTCAAAAGCTAACACATCTTATTGTAACTTCGAAAGCAGTCGTTGTTTCTAAGCAATTTGTTCCTTCTTTTGATGTGCCAGCACCTTTGCGTATCTGCTCCATGACAACCCTTCAGACATTACTACTCATGGAAGCTAGTTCTCAAATGGTTCATCACCTAGGCTCTCTTGTGGAGTTAAGAACCTTTCGTATCAGCAAGGTGCGAAGTTGCCATTGTGAGCAGTTGTTCATGGCCATCACTAATATGATTCATCTTACCCGTCTTGGGATCTAGGCAGACAGTAGTC
>597	
TTGGATCTAACTGATAGTTCAGTTGATAGGCTGCCAAAGGAAGTGTTTGGCTTGTTCAACTTGCGTTTTCTGGGTCTCAGGCGTACTAAAATCTCCAAGCTTCCAAGCTCCATTGGAAGGCTAAAAATTCTGCTGGTGTTGGACGCTTGGAAGTGTAAAATTGTAAAGCTTCCATTGGCGATTACAAAACTTCAAAAGCTAACACATCTTATTGTAACTTCGAAAGCAGTCGTTGTTTCTAAGCAATTTGTTCCTTCTTTTGATGTGCCAGCACCTTTGCGTATCTGCTCCATGACAACCCTTCAGACATTACTACTCATGGAAGCTAGTTCTCAAATGGTTCATCACCTAGGCTCTCTTGTGGAGTTAAGAACCTTTCGTATCAGCAAGGTGCGAAGTTGCCATTGTGAGCAGTTGTTCATGGCCATCACTAATATGATTCATCTTACCCGTCTTGGGATCTAGGCAGACAGTAGTC
>600	
TTGGATCTAACTGATAGTTCAGTTGATAGGCTGCCAAAGGAAGTGTTTGGCTTGTTCAACTTGCGTTTTCTGGGTCTCAGGCGTACTAAAATCTCCAAGCTTCCAAGCTCCATTGGAAGGCTAAAAATTCTGCTGGTGTTGGACGCTTGGAAGTGTAAAATTGTAAAGCTTCCATTGGCGATTACAAAACTTCAAAAGCTAACACATCTTATTGTAACTTCGAAAGCAGTCGTTGTTTCTAAGCAATTTGTTCCTTCTTTTGATGTGCCAGCACCTTTGCGTATCTGCTCCATGACAACCCTTCAGACATTACTACTCATGGAAGCTAGTTCTCAAATGGTTCATCACCTAGGCTCTCTTGTGGAGTTAAGAACCTTTCGTATCAGCAAGGTGCGAAGTTGCCATTGTGAGCAGTTGTTCATGGCCATCACTAATATGATTCATCTTACCCGTCTTGGGATCTAGGCAGACAGTAGTC
>608	
TTGGATCTAACTGATAGTTCAGTTGATAGGCTGCCAAAGGAAGTGTTTGGCTTGTTCAACTTGCGTTTTCTGGGTCTCAGGCGTACTAAAATCTCCAAGCTTCCAAGCTCCATTGGAAGGCTAAAAATTCTGCTGGTGTTGGACGCTTGGAAGTGTAAAATTGTAAAGCTTCCATTGGCGATTACAAAACTTCAAAAGCTAACACATCTTATTGTAACTTCGAAAGCAGTCGTTGTTTCTAAGCAATTTGTTCCTTCTTTTGATGTGCCAGCACCTTTGCGTATCTGCTCCATGACAACCCTTCAGACATTACTACTCATGGAAGCTAGTTCTCAAATGGTTCATCACCTAGGCTCTCTTGTGGAGTTAAGAACCTTTCGTATCAGCAAGGTGCGAAGTTGCCATTGTGAGCAGTTGTTCATGGCCATCACTAATATGATTCATCTTACCCGTCTTGGGATCTAGGCAGACAGTAGTC
>609	
TTGGATCTAACTGATAGTTCAGTTGATAGGCTGCCAAAGGAAGTGTTTGGCTTGTTCAACTTGCGTTTTCTGGGTCTCAGGCGTACTAAAATCTCCAAGCTTCCAAGCTCCATTGGAAGGCTAAAAATTCTGCTGGTGTTGGACGCTTGGAAGTGTAAAATTGTAAAGCTTCCATTGGCGATTACAAAACTTCAAAAGCTAACACATCTTATTGTAACTTCGAAAGCAGTCGTTGTTTCTAAGCAATTTGTTCCTTCTTTTGATGTGCCAGCACCTTTGCGTATCTGCTCCATGACAACCCTTCAGACATTACTACTCATGGAAGCTAGTTCTCAAATGGTTCATCACCTAGGCTCTCTTGTGGAGTTAAGAACCTTTCGTATCAGCAAGGTGCGAAGTTGCCATTGTGAGCAGTTGTTCATGGCCATCACTAATATGATTCATCTTACCCGTCTTGGGATCTAGGCAGACAGTAGTC
>612	
TTGGATCTAACTGATAGTTCAGTTGATAGGCTGCCAAAGGAAGTGTTTGGCTTGTTCAACTTGCGTTTTCTGGGTCTCAGGCGTACTAAAATCTCCAAGCTTCCAAGCTCCATTGGAAGGCTAAAAATTCTGCTGGTGTTGGACGCTTGGAAGTGTAAAATTGTAAAGCTTCCATTGGCGATTACAAAACTTCAAAAGCTAACACATCTTATTGTAACTTCGAAAGCAGTCGTTGTTTCTAAGCAATTTGTTCCTTCTGTTGGTGTGCCAGCACCTTTGCGTATCTGCTCCATGACAACCCTTCAGACATTACTACTCATGGAAGCTAGTTCTCAAATGGTTCATCACCTAGGCTCTCTTGTGGAGTTAAGAACCTTTCGTATCAGCAAGGTGCGAAGTTGCCATTGTGAGCAGTTGTTCATGGCCATCACTAATATGATTCATCTTACCCGTCTTGGGATCCAGGCAGACAGTAGTC
>471	
TTGGATCTAACTGATAGTTCAGTTGATAGGCTGCCAAAGGAAGTGTTTGGCTTGTTCAACTTGCGTTTTCTGGGTCTCAGGCGTACTAAAATCTCCAAGCTTCCAAGCTCCATTGGAAGGCTAAAAATTCTGCTGGTGTTGGACGCTTGGAAGTGTAAAATTGTAAAGCTTCCATTGGCGATTACAAAACTTCAAAAGCTAACACATCTTATTGTAACTTCGAAAGCAGTCGTTGTTTCTAAGCAATTTGTTCCTTCTGTTGGTGTGCCAGCACCTTTGCGTATCTGCTCCATGACAACCCTTCAGACATTACTACTCATGGAAGCTAGTTCTCAAATGGTTCATCACCTAGGCTCTCTTGTGGAGTTAAGAACCTTTCGTATCAGCAAGGTGCGAAGTTGCCATTGTGAGCAGTTGTTCATGGCCATCACTAATATGATTCATCTTACCCGTCTTGGGATCCAGGCAGACAGTAGTC
>558	
TTGGATCTAACTGATAGTTCAGTTGATAGGCTGCCAAAGGAAGTGTTTGGCTTGTTCAACTTGCGTTTTCTGGGTCTCAGGCGTACTAAAATCTCCAAGCTTCCAAGCTCCATTGGAAGGCTAAAAATTCTGCTGGTGTTGGACGCTTGGAAGTGTAAAATTGTAAAGCTTCCATTGGCGATTACAAAACTTCAAAAGCTAACACATCTTATTGTAACTTCGAAAGCAGTCGTTGTTTCTAAGCAATTTGTTCCTTCTTTTGATGTGCCAGCACCTTTGCGTATCTGCTCCATGACAACCCTTCAGACATTACTACTCATGGAAGCTAGTTCTCAAATGGTTCATCACCTAGGCTCTCTTGTGGAGTTAAGAACCTTTCGTATCAGCAAGGTGCGAAGTTGCCATTGTGAGCAGTTGTTCATGGCCATCACTAATATGATTCATCTTACCCGTCTTGGGATCTAGGCAGACAGTAGTC
>559	
TTGGATCTAACTGATAGTTCAGTTGATAGGCTGCCAAAGGAAGTGTTTGGCTTGTTCAACTTGCGTTTTCTGGGTCTCAGGCGTACTAAAATCTCCAAGCTTCCAAGCTCCATTGGAAGGCTAAAAATTCTGCTGGTGTTGGACGCTTGGAAGTGTAAAATTGTAAAGCTTCCATTGGCGATTACAAAACTTCAAAAGCTAACACATCTTATTGTAACTTCGAAAGCAGTCGTTGTTTCTAAGCAATTTGTTCCTTCTTTTGATGTGCCAGCACCTTTGCGTATCTGCTCCATGACAACCCTTCAGACATTACTACTCATGGAAGCTAGTTCTCAAATGGTTCATCACCTAGGCTCTCTTGTGGAGTTAAGAACCTTTCGTATCAGCAAGGTGCGAAGTTGCCATTGTGAGCAGTTGTTCATGGCCATCACTAATATGATTCATCTTACCCGTCTTGGGATCTAGGCAGACAGTAGTC
>560	
TTGGATCTAACTGATAGTTCAGTTGATAGGCTGCCAAAGGAAGTGTTTGGCTTGTTCAACTTGCGTTTTCTGGGTCTCAGGCGTACTAAAATCTCCAAGCTTCCAAGCTCCATTGGAAGGCTAAAAATTCTGCTGGTGTTGGACGCTTGGAAGTGTAAAATTGTAAAGCTTCCATTGGCGATTACAAAACTTCAAAAGCTAACACATCTTATTGTAACTTCGAAAGCAGTCGTTGTTTCTAAGCAATTTGTTCCTTCTTTTGATGTGCCAGCACCTTTGCGTATCTGCTCCATGACAACCCTTCAGACATTACTACTCATGGAAGCTAGTTCTCAAATGGTTCATCACCTAGGCTCTCTTGTGGAGTTAAGAACCTTTCGTATCAGCAAGGTGCGAAGTTGCCATTGTGAGCAGTTGTTCATGGCCATCACTAATATGATTCATCTTACCCGTCTTGGGATCTAGGCAGACAGTAGTC
>563	
TTGGATCTAACTGATAGTTCAGTTGATAGGCTGCCAAAGGAAGTGTTTGGCTTGTTCAACTTGCGTTTTCTGGGTCTCAGGCGTACTAAAATCTCCAAGCTTCCAAGCTCCATTGGAAGGCTAAAAATTCTGCTGGTGTTGGACGCTTGGAAGTGTAAAATTGTAAAGCTTCCATTGGCGATTACAAAACTTCAAAAGCTAACACATCTTATTGTAACTTCGAAAGCAGTCGTTGTTTCTAAGCAATTTGTTCCTTCTTTTGATGTGCCAGCACCTTTGCGTATCTGCTCCATGACAACCCTTCAGACATTACTACTCATGGAAGCTAGTTCTCAAATGGTTCATCACCTAGGCTCTCTTGTGGAGTTAAGAACCTTTCGTATCAGCAAGGTGCGAAGTTGCCATTGTGAGCAGTTGTTCATGGCCATCACTAATATGATTCATCTTACCCGTCTTGGGATCTAGGCAGACAGTAGTC
>565	
TTGGATCTAACTGATAGTTCAGTTGATAGGCTGCCAAAGGAAGTGTTTGGCTTGTTCAACTTGCGTTTTCTGGGTCTCAGGCGTACTAAAATCTCCAAGCTTCCAAGCTCCATTGGAAGGCTAAAAATTCTGCTGGTGTTGGACGCTTGGAAGTGTAAAATTGTAAAGCTTCCATTGGCGATTACAAAACTTCAAAAGCTAACACATCTTATTGTAACTTCGAAAGTAGTCGTTGTTTCTAAGCAATTTGTTCCTTCTTTTGATGTGCCAGCACCTTTGCGTATCTGCTCCATGACAACCCTTCAGACATTACTACTCATGGAAGCTAGTTCTCAAATGGTTCATCACCTAGGCTCTCTTGTGGAGTTAAGAACCTTTCGTATCAGCAAGGTGCGAAGTTGCCATTGTGAGCAGTTGTTCATGGCCATCACTAATATGATTCATCTTACCCGTCTTGGGATCTAGGCAGACAGTAGTC
>566	
TTGGATCTAACTGATAGTTCAGTTGATAGGCTGCCAAAGGAAGTGTTTGGCTTGTTCAACTTGCGTTTTCTGGGTCTCAGGCGTACTAAAATCTCCAAGCTTCCAAGCTCCATTGGAAGGCTAAAAATTCTGCTGGTGTTGGACGCTTGGAAGTGTAAAATTGTAAAGCTTCCATTGGCGATTACAAAACTTCAAAAGCTAACACATCTTATTGTAACTTCGAAAGCAGTCGTTGTTTCTAAGCAATTTGTTCCTTCTTTTGATGTGCCAGCACCTTTGCGTATCTGCTCCATGACAACCCTTCAGACATTACTACTCATGGAAGCTAGTTCTCAAATGGTTCATCACCTAGGCTCTCTTGTGGAGTTAAGAACCTTTCGTATCAGCAAGGTGCGAAGTTGCCATTGTGAGCAGTTGTTCATGGCCATCACTAATATGATTCATCTTACCCGTCTTGGGATCTAGGCAGACAGTAGTC
>569	
TTGGATCTAACTGATAGTTCAGTTGATAGGCTGCCAAAGGAAGTGTTTGGCTTGTTCAACTTGCGTTTTCTGGGTCTCAGGCGTACTAAAATCTCCAAGCTTCCAAGCTCCATTGGAAGGCTAAAAATTCTGCTGGTGTTGGACGCTTGGAAGTGTAAAATTGTAAAGCTTCCATTGGCGATTACAAAACTTCAAAAGCTAACACATCTTATTGTAACTTCGAAAGCAGTCGTTGTTTCTAAGCAATTTGTTCCTTCTTTTGATGTGCCAGCACCTTTGCGTATCTGCTCCATGACAACCCTTCAGACATTACTACTCATGGAAGCTAGTTCTCAAATGGTTCATCACCTAGGCTCTCTTGTGGAGTTAAGAACCTTTCGTATCAGCAAGGTGCGAAGTTGCCATTGTGAGCAGTTGTTCATGGCCATCACTAATATGATTCATCTTACCCGTCTTGGGATCTAGGCAGACAGTAGTC
>601	
TTGGATCTAACTGATAGTTCAGTTGATAGGCTGCCAAAGGAAGTGTTTGGCTTGTTCAACTTGCGTTTTCTGGGTCTCAGGCGTACTAAAATCTCCAAGCTTCCAAGCTCCATTGGAAGGCTAAAAATTCTGCTGGTGTTGGACGCTTGGAAGTGTAAAATTGTAAAGCTTCCATTGGCGATTACAAAACTTCAAAAGCTAACACATCTTATTGTAACTTCGAAAGCAGTCGTTGTTTCTAAGCAATTTGTTCCTTCTTTTGATGTGCCAGCACCTTTGCGTATCTGCTCCATGACAACCCTTCAGACATTACTACTCATGGAAGCTAGTTCTCAAATGGTTCATCACCTAGGCTCTCTTGTGGAGTTAAGAACCTTTCGTATCAGCAAGGTGCGAAGTTGCCATTGTGAGCAGTTGTTCATGGCCATCACTAATATGATTCATCTTACCCGTCTTGGGATCTAGGCAGACAGTAGTC
>645	
TTGGATCTAACTGATAGTTCAGTTGATAGGCTGCCAAAGGAAGTGTTTGGCTTGTTCAACTTGCGTTTTCTGGGTCTCAGGCGTACTAAAATCTCCAAGCTTCCAAGCTCCATTGGAAGGCTAAAAATTCTGCTGGTGTTGGACGCTTGGAAGTGTAAAATTGTAAAGCTTCCATTGGCGATTACAAAACTTCAAAAGCTAACACATCTTATTGTAACTTCGAAAGCAGTCGTTGTTTCTAAGCAATTTGTTCCTTCTTTTGATGTGCCAGCACCTTTGCGTATCTGCTCCATGACAACCCTTCAGACATTACTACTCATGGAAGCTAGTTCTCAAATGGTTCATCACCTAGGCTCTCTTGTGGAGTTAAGAACCTTTCGTATCAGCAAGGTGCGAAGTTGCCATTGTGAGCAGTTGTTCATGGCCATCACTAATATGATTCATCTTACCCGTCTTGGGATCTAGGCAGACAGTAGTC
>647	
TTGGATCTAACTGATAGTTCAGTTGATAGGCTGCCAAAGGAAGTGTTTGGCTTGTTCAACTTGCGTTTTCTGGGTCTCAGGCGTACTAAAATCTCCAAGCTTCCAAGCTCCATTGGAAGGCTAAAAATTCTGCTGGTGTTGGACGCTTGGAAGTGTAAAATTGTAAAGCTTCCATTGGCGATTACAAAACTTCAAAAGCTAACACATCTTATTGTAACTTCGAAAGCAGTCGTTGTTTCTAAGCAATTTGTTCCTTCTTTTGATGTGCCAGCACCTTTGCGTATCTGCTCCATGACAACCCTTCAGACATTACTACTCATGGAAGCTAGTTCTCAAATGGTTCATCACCTAGGCTCTCTTGTGGAGTTAAGAACCTTTCGTATCAGCAAGGTGCGAAGTTGCCATTGTGAGCAGTTGTTCATGGCCATCACTAATATGATTCATCTTACCCGTCTTGGGATCTAGGCAGACAGTAGTC
>415	
TTGGATCTAACTGATAGTTCAGTTGATAGGCTGCCAAAGGAAGTGTTTGGCTTGTTCAACTTGCGTTTTCTGGGTCTCAGGCGTACTAAAATCTCCAAGCTTCCAAGCTCCATTGGAAGGCTAAAAATTCTGCTGGTGTTGGACGCTTGGAAGTGTAAAATTGTAAAGCTTCCATTGGCGATTACAAAACTTCAAAAGCTAACACATCTTATTGTAACTTCGAAAGCAGTCGTTGTTTCTAAGCAATTTGTTCCTTCTGTTGATGTGCCAGCACCTTTGCGTATCTGCTCCATGACAACCCTTCAGACATTACTACTCATGGAAGCTAGTTCTCAAATGGTTCATCACCTAGGCTCTCTTGTGGAGTTAAGAACCTTTCGTATCAGCAAGGTGCGAAGTTGCCATTGTGAGCAGTTGTTCATGGCCATCACTAATATGATTCATCTTACCCGTCTTGGGATCTAGGCAGACAGTAGTC
>419	
TTGGATCTAACTGATAGTTCAGTTGATAGGCTGCCAAAGGAAGTGTTTGGCTTGTTCAACTTGCGTTTTCTGGGTCTCAGGCGTACTAAAATCTCCAAGCTTCCAAGCTCCATTGGAAGGCTAAAAATTCTGCTGGTGTTGGACGCTTGGAAGTGTAAAATTGTAAAGCTTCCATTGGCGATTACAAAACTTCAAAAGCTAACACATCTTATTGTAACTTCGAAAGCAGTCGTTGTTTCTAAGCAATTTGTTCCTTCTGTTGGTGTGCCAGCACCTTTGCGTATCTGCTCCATGACAACCCTTCAGACATTACTACTCATGGAAGCTAGTTCTCAAATGGTTCATCACCTAGGCTCTCTTGTGGAGTTAAGAACCTTTCGTATCAGCAAGGTGCGAAGTTGCCATTGTGAGCAGTTGTTCATGGCCATCACTAATATGATTCATCTTACCCGTCTTGGGATCCAGGCAGACAGTAGTC
>420	
TTGGATCTAACTGATAGTTCAGTTGATAGGCTGCCAAAGGAAGTGTTTGGCTTGTTCAACTTGCGTTTTCTGGGTCTCAGGCGTACTAAAATCTCCAAGCTTCCAAGCTCCATTGGAAGGCTAAAAATTCTGCTGGTGTTGGACGCTTGGAAGTGTAAAATTGTAAAGCTTCCATTGGCGATTACAAAACTTCAAAAGCTAACACATCTTATTGTAACTTCGAAAGCAGTCGTTGTTTCTAAGCAATTTGTTCCTTCTGTTGATGTGCCAGCACCTTTGCGTATCTGCTCCATGACAACCCTTCAGACATTACTACTCATGGAAGCTAGTTCTCAAATGGTTCATCACCTAGGCTCTCTTGTGGAGTTAAGAACCTTTCGTATCAGCAAGGTGCGAAGTTGCCATTGTGAGCAGTTGTTCATGGCCATCACTAATATGATTCATCTTACCCGTCTTGGGATCTAGGCAGACAGTAGTC
>454	
TTGGATCTAACTGATAGTTCAGTTGATAGGCTGCCAAAGGAAGTGTTTGGCTTGTTCAACTTGCGTTTTCTGGGTCTCAGGCGTACTAAAATCTCCAAGCTTCCAAGCTCCATTGGAAGGCTAAAAATTCTGCTGGTGTTGGACGCTTGGAAGTGTAAAATTGTAAAGCTTCCATTGGCGATTACAAAACTTCAAAAGCTAACACATCTTATTGTAACTTCGAAAGCAGTCGTTGTTTCTAAGCAATTTGTTCCTTCTTTTGATGTGCCAGCACCTTTGCGTATCTGCTCCATGACAACCCTTCAGACATTACTACTCATGGAAGCTAGTTCTCAAATGGTTCATCACCTAGGCTCTCTTGTGGAGTTAAGAACCTTTCGTATCAGCAAGGTGCGAAGTTGCCATTGTGAGCAGTTGTTCATGGCCATCACTAATATGATTCATCTTACCCGTCTTGGGATCTAGGCAGACAGTAGTC
>455	
TTGGATCTAACTGATAGTTCAGTTGATAGGCTGCCAAAGGAAGTGTTTGGCTTGTTCAACTTGCGTTTTCTGGGTCTCAGGCGTACTAAAATCTCCAAGCTTCCAAGCTCCATTGGAAGGCTAAAAATTCTGCTGGTGTTGGACGCTTGGAAGTGTAAAATTGTAAAGCTTCCATTGGCGATTACAAAACTTCAAAAGCTAACACATCTTATTGTAACTTCGAAAGCAGTCGTTGTTTCTAAGCAATTTGTTCCTTCTTTTGATGTGCCAGCACCTTTGCGTATCTGCTCCATGACAACCCTTCAGACATTACTACTCATGGAAGCTAGTTCTCAAATGGTTCATCACCTAGGCTCTCTTGTGGAGTTAAGAACCTTTCGTATCAGCAAGGTGCGAAGTTGCCATTGTGAGCAGTTGTTCATGGCCATCACTAATATGATTCATCTTACCCGTCTTGGGATCTAGGCAGACAGTAGTC
>498	
TTGGATCTAACTGATAGTTCAGTTGATAGGCTGCCAAAGGAAGTGTTTGGCTTGTTCAACTTGCGTTTTCTGGGTCTCAGGCGTACTAAAATCTCCAAGCTTCCAAGCTCCATTGGAAGGCTAAAAATTCTGCTGGTGTTGGACGCTTGGAAGTGTAAAATTGTAAAGCTTCCATTGGCGATTACAAAACTTCAAAAGCTAACACATCTTATTGTAACTTCGAAAGCAGTCGTTGTTTCTAAGCAATTTGTTCCTTCTGTTGGTGTGCCAGCACCTTTGCGTATCTGCTCCATGACAACCCTTCAGACATTACTACTCATGGAAGCTAGTTCTCAAATGGTTCATCACCTAGGCTCTCTTGTGGAGTTAAGAACCTTTCGTATCAGCAAGGTGCGAAGTTGCCATTGTGAGCAGTTGTTCATGGCCATCACTAATATGATTCATCTTACCCGTCTTGGGATCCAGGCAGACAGTAGTC
>540	
TTGGATCTAACTGATAGTTCAGTTGATAGGCTGCCAAAGGAAGTGTTTGGCTTGTTCAACTTGCGTTTTCTGGGTCTCAGGCGTACTAAAATCTCCAAGCTTCCAAGCTCCATTGGAAGGCTAAAAATTCTGCTGGTGTTGGACGCTTGGAAGTGTAAAATTGTAAAGCTTCCATTGGCGATTACAAAACTTCAAAAGCTAACACATCTTATTGTAACTTCGAAAGCAGTCGTTGTTTCTAAGCAATTTGTTCCTTCTTTTGATGTGCCAGCACCTTTGCGTATCTGCTCCATGACAACCCTTCAGACATTACTACTCATGGAAGCTAGTTCTCAAATGGTTCATCACCTAGGCTCTCTTGTGGAGTTAAGAACCTTTCGTATCAGCAAGGTGCGAAGTTGCCATTGTGAGCAGTTGTTCATGGCCATCACTAATATGATTCATCTTACCCGTCTTGGGATCTAGGCAGACAGTAGTC
>547	
TTGGATCTAACTGATAGTTCAGTTGATAGGCTGCCAAAGGAAGTGTTTGGCTTGTTCAACTTGCGTTTTCTGGGTCTCAGGCGTACTAAAATCTCCAAGCTTCCAAGCTCCATTGGAAGGCTAAAAATTCTGCTGGTGTTGGACGCTTGGAAGTGTAAAATTGTAAAGCTTCCATTGGCGATTACAAAACTTCAAAAGCTAACACATCTTATTGTAACTTCGAAAGCAGTCGTTGTTTCTAAGCAATTTGTTCCTTCTTTTGATGTGCCAGCACCTTTGCGTATCTGCTCCATGACAACCCTTCAGACATTACTACTCATGGAAGCTAGTTCTCAAATGGTTCATCACCTAGGCTCTCTTGTGGAGTTAAGAACCTTTCGTATCAGCAAGGTGCGAAGTTGCCATTGTGAGCAGTTGTTCATGGCCATCACTAATATGATTCATCTTACCCGTCTTGGGATCTAGGCAGACAGTAGTC
>553	
TTGGATCTAACTGATAGTTCAGTTGATAGGCTGCCAAAGGAAGTGTTTGGCTTGTTCAACTTGCGTTTTCTGGGTCTCAGGCGTACTAAAATCTCCAAGCTTCCAAGCTCCATTGGAAGGCTAAAAATTCTGCTGGTGTTGGACGCTTGGAAGTGTAAAATTGTAAAGCTTCCATTGGCGATTACAAAACTTCAAAAGCTAACACATCTTATTGTAACTTCGAAAGCAGTCGTTGTTTCTAAGCAATTTGTTCCTTCTTTTGATGTGCCAGCACCTTTGCGTATCTGCTCCATGACAACCCTTCAGACATTACTACTCATGGAAGCTAGTTCTCAAATGGTTCATCACCTAGGCTCTCTTGTGGAGTTAAGAACCTTTCGTATCAGCAAGGTGCGAAGTTGCCATTGTGAGCAGTTGTTCATGGCCATCACTAATATGATTCATCTTACCCGTCTTGGGATCTAGGCAGACAGTAGTC
>629	
TTGGATCTAACTGATAGTTCAGTTGATAGGCTGCCAAAGGAAGTGTTTGGCTTGTTCAACTTGCGTTTTCTGGGTCTCAGGCGTACTAAAATCTCCAAGCTTCCAAGCTCCATTGGAAGGCTAAAAATTCTGCTGGTGTTGGACGCTTGGAAGTGTAAAATTGTAAAGCTTCCATTGGCGATTACAAAACTTCAAAAGCTAACACATCTTATTGTAACTTCGAAAGCAGTCGTTGTTTCTAAGCAATTTGTTCCTTCTTTTGATGTGCCAGCACCTTTGCGTATCTGCTCCATGACAACCCTTCAGACATTACTACTCATGGAAGCTAGTTCTCAAATGGTTCATCACCTAGGCTCTCTTGTGGAGTTAAGAACCTTTCGTATCAGCAAGGTGCGAAGTTGCCATTGTGAGCAGTTGTTCATGGCCATCACTAATATGATTCATCTTACCCGTCTTGGGATCTAGGCAGACAGTAGTC
>643	
TTGGATCTAACTGATAGTTCAGTTGATAGGCTGCCAAAGGAAGTGTTTGGCTTGTTCAACTTGCGTTTTCTGGGTCTCAGGCGTACTAAAATCTCCAAGCTTCCAAGCTCCATTGGAAGGCTAAAAATTCTGCTGGTGTTGGACGCTTGGAAGTGTAAAATTGTAAAGCTTCCATTGGCGATTACAAAACTTCAAAAGCTAACACATCTTATTGTAACTTCGAAAGCAGTCGTTGTTTCTAAGCAATTTGTTCCTTCTTTTGATGTGCCAGCACCTTTGCGTATCTGCTCCATGACAACCCTTCAGACATTACTACTCATGGAAGCTAGTTCTCAAATGGTTCATCACCTAGGCTCTCTTGTGGAGTTAAGAACCTTTCGTATCAGCAAGGTGCGAAGTTGCCATTGTGAGCAGTTGTTCATGGCCATCACTAATATGATTCATCTTACCCGTCTTGGGATCTAGGCAGACAGTAGTC
>644	
TTGGATCTAACTGATAGTTCAGTTGATAGGCTGCCAAAGGAAGTGTTTGGCTTGTTCAACTTGCGTTTTCTGGGTCTCAGGCGTACTAAAATCTCCAAGCTTCCAAGCTCCATTGGAAGGCTAAAAATTCTGCTGGTGTTGGACGCTTGGAAGTGTAAAATTGTAAAGCTTCCATTGGCGATTACAAAACTTCAAAAGCTAACACATCTTATTGTAACTTCGAAAGCAGTCGTTGTTTCTAAGCAATTTGTTCCTTCTTTTGATGTGCCAGCACCTTTGCGTATCTGCTCCATGACAACCCTTCAGACATTACTACTCATGGAAGCTAGTTCTCAAATGGTTCATCACCTAGGCTCTCTTGTGGAGTTAAGAACCTTTCGTATCAGCAAGGTGCGAAGTTGCCATTGTGAGCAGTTGTTCATGGCCATCACTAATATGATTCATCTTACCCGTCTTGGGATCTAGGCAGACAGTAGTC
>648	
TTGGATCTAACTGATAGTTCAGTTGATAGGCTGCCAAAGGAAGTGTTTGGCTTGTTCAACTTGCGTTTTCTGGGTCTCAGGCGTACTAAAATCTCCAAGCTTCCAAGCTCCATTGGAAGGCTAAAAATTCTGCTGGTGTTGGACGCTTGGAAGTGTAAAATTGTAAAGCTTCCATTGGCGATTACAAAACTTCAAAAGCTAACACATCTTATTGTAACTTCGAAAGCAGTCGTTGTTTCTAAGCAATTTGTTCCTTCTTTTGATGTGCCAGCACCTTTGCGTATCTGCTCCATGACAACCCTTCAGACATTACTACTCATGGAAGCTAGTTCTCAAATGGTTCATCACCTAGGCTCTCTTGTGGAGTTAAGAACCTTTCGTATCAGCAAGGTGCGAAGTTGCCATTGTGAGCAGTTGTTCATGGCCATCACTAATATGATTCATCTTACCCGTCTTGGGATCTAGGCAGACAGTAGTC
>649	
TTGGATCTAACTGATAGTTCAGTTGATAGGCTGCCAAAGGAAGTGTTTGGCTTGTTCAACTTGCGTTTTCTGGGTCTCAGGCGTACTAAAATCTCCAAGCTTCCAAGCTCCATTGGAAGGCTAAAAATTCTGCTGGTGTTGGACGCTTGGAAGTGTAAAATTGTAAAGCTTCCATTGGCGATTACAAAACTTCAAAAGCTAACACATCTTATTGTAACTTCGAAAGCAGTCGTTGTTTCTAAGCAATTTGTTCCTTCTTTTGATGTGCCAGCACCTTTGCGTATCTGCTCCATGACAACCCTTCAGACATTACTACTCATGGAAGCTAGTTCTCAAATGGTTCATCACCTAGGCTCTCTTGTGGAGTTAAGAACCTTTCGTATCAGCAAGGTGCGAAGTTGCCATTGTGAGCAGTTGTTCATGGCCATCACTAATATGATTCATCTTACCCGTCTTGGGATCTAGGCAGACAGTAGTC
>650	
TTGGATCTAACTGATAGTTCAGTTGATAGGCTGCCAAAGGAAGTGTTTGGCTTGTTCAACTTGCGTTTTCTGGGTCTCAGGCGTACTAAAATCTCCAAGCTTCCAAGCTCCATTGGAAGGCTAAAAATTCTGCTGGTGTTGGACGCTTGGAAGTGTAAAATTGTAAAGCTTCCATTGGCGATTACAAAACTTCAAAAGCTAACACATCTTATTGTAACTTCGAAAGCAGTCGTTGTTTCTAAGCAATTTGTTCCTTCTTTTGATGTGCCAGCACCTTTGCGTATCTGCTCCATGACAACCCTTCAGACATTACTACTCATGGAAGCTAGTTCTCAAATGGTTCATCACCTAGGCTCTCTTGTGGAGTTAAGAACCTTTCGTATCAGCAAGGTGCGAAGTTGCCATTGTGAGCAGTTGTTCATGGCCATCACTAATATGATTCATCTTACCCGTCTTGGGATCTAGGCAGACAGTAGTC
>478	
TTGGATCTAACTGATAGTTCAGTTGATAGGCTGCCAAAGGAAGTGTTTGGCTTGTTCAACTTGCGTTTTCTGGGTCTCAGGCGTACTAAAATCTCCAAGCTTCCAAGCTCCATTGGAAGGCTAAAAATTCTGCTGGTGTTGGACGCTTGGAAGTGTAAAATTGTAAAGCTTCCATTGGCGATTACAAAACTTCAAAAGCTAACACATCTTATTGTAACTTCGAAAGCAGTCGTTGTTTCTAAGCAATTTGTTCCTTCTGTTGGTGTGCCAGCACCTTTGCGTATCTGCTCCATGACAACCCTTCAGACATTACTACTCATGGAAGCTAGTTCTCAAATGGTTCATCACCTAGGCTCTCTTGTGGAGTTAAGAACCTTTCGTATCAGCAAGGTGCGAAGTTGCCATTGTGAGCAGTTGTTCATGGCCATCACTAATATGATTCATCTTACCCGTCTTGGGATCCAGGCAGACAGTAGTC
>492	
TTGGATCTAACTGATAGTTCAGTTGATAGGCTGCCAAAGGAAGTGTTTGGCTTGTTCAACTTGCGTTTTCTGGGTCTCAGGCGTACTAAAATCTCCAAGCTTCCAAGCTCCATTGGAAGGCTAAAAATTCTGCTGGTGTTGGACGCTTGGAAGTGTAAAATTGTAAAGCTTCCATTGGCGATTACAAAACTTCAAAAGCTAACACATCTTATTGTAACTTCGAAAGCAGTCGTTGTTTCTAAGCAATTTGTTCCTTCTGTTGGTGTGCCAGCACCTTTGCGTATCTGCTCCATGACAACCCTTCAGACATTACTACTCATGGAAGCTAGTTCTCAAATGGTTCATCACCTAGGCTCTCTTGTGGAGTTAAGAACCTTTCGTATCAGCAAGGTGCGAAGTTGCCATTGTGAGCAGTTGTTCATGGCCATCACTAATATGATTCATCTTACCCGTCTTGGGATCCAGGCAGACAGTAGTC
>505	
TTGGATCTAACTGATAGTTTAGTTGATAGGCTGCCAAAGGAAGTGTTTGGCTTGTTCAACTTGCGTTTTCTGGGTCTCAGGCGTACTAAAATCTCGAAGCTTCCAAGCTCCATTGGAAGGCTAAAAAATCTGCTGGTGTTGGACGCTTGGAAGTGTAAAATTGTAAAGCTTCCATTGGCGATTACAAAACTTCAAAAGCTAACACATCTTATTGTAACTTCGAAAGCAGTCGTTGTTTCTAAGCAATTTGTTCCTTCTGTTGGTGTGCCAGCACCTTTGCGTATCTGCTCCATGACAACCCTTCAGACATTACTACTCATGGAAGCTAGTTCTCAAATGGTTCATCACCTAGGCTCTCTTGTGGAGTTAAGAACCTTTCGTATCAGCAAGGTGCGAAGTTGCCATTGTGAGCAGTTGTTCATGGCCATCACTAATATGATTCATCTTACCCGTCTTGGGATCCAGGCAGACAGTAGTC
>526	
TTGGATCTAACTGATAGTTCAGTTGATAGGCTGCCAAAGGAAGTGTTTGGCTTGTTCAACTTGCGTTTTCTGGGTCTCAGGCGTACTAAAATCTCCAAGCTTCCAAGCTCCATTGGAAGGCTAAAAATTCTGCTGGTGTTGGACGCTTGGAAGTGTAAAATTGTAAAGCTTCCATTGGCGATTACAAAACTTCAAAAGCTAACACATCTTATTGTAACTTCGAAAGCAGTCGTTGTTTCTAAGCAATTTGTTCCTTCTGTTGGTGTGCCAGCACCTTTGCGTATCTGCTCCATGACAACCCTTCAGACATTACTACTCATGGAAGCTAGTTCTCAAATGGTTCATCACCTAGGCTCTCTTGTGGAGTTAAGAACCTTTCGTATCAGCAAGGTGCGAAGTTGCCATTGTGAGCAGTTGTTCATGGCCATCACTAATATGATTCATCTTACCCGTCTTGGGATCCAGGCAGACAGTAGTC
>541	
TTGGATCTAACTGATAGTTCAGTTGATAGGCTGCCAAAGGAAGTGTTTGGCTTGTTCAACTTGCGTTTTCTGGGTCTCAGGCGTACTAAAATCTCCAAGCTTCCAAGCTCCATTGGAAGGCTAAAAATTCTGCTGGTGTTGGACGCTTGGAAGTGTAAAATTGTAAAGCTTCCATTGGCGATTACAAAACTTCAAAAGCTAACACATCTTATTGTAACTTCGAAAGCAGTCGTTGTTTCTAAGCAATTTGTTCCTTCTTTTGATGTGCCAGCACCTTTGCGTATCTGCTCCATGACAACCCTTCAGACATTACTACTCATGGAAGCTAGTTCTCAAATGGTTCATCACCTAGGCTCTCTTGTGGAGTTAAGAACCTTTCGTATCAGCAAGGTGCGAAGTTGCCATTGTGAGCAGTTGTTCATGGCCATCACTAATATGATTCATCTTACCCGTCTTGGGATCTAGGCAGACAGTAGTC
>549	
TTGGATCTAACTGATAGTTCAGTTGATAGGCTGCCAAAGGAAGTGTTTGGCTTGTTCAACTTGCGTTTTCTGGGTCTCAGGCGTACTAAAATCTCCAAGCTTCCAAGCTCCATTGGAAGGCTAAAAAATCTGCTGGTGTTGGACGCTTGGAAGTGTAAAATTGTAAAGCTTCCATTGGCGATTACAAAACTTCAAAAGCTAACACATCTTATTGTAACTTCGAAAGCAGTCGTTGTTTCTAAGCAATTTGTTCCTTCTTTTGATGTGCCAGCACCTTTGCGTATCTGCTCCATGACAACCCTTCAGACATTACTACTCATGGAAGCTAGTTCTCAAATGGTTCATCACCTAGGCTCTCTTGTGGAGTTAAGAACCTTTCGTATCAGCAAGGTGCGAAGTTGCCATTGTGAGCAGTTGTTCATGGCCATCACTAATATGATTCATCTTACCCGTCTTGGGATCCAGGCAGACAGTAGTC
>555	
TTGGATCTAACTGATAGTTCAGTTGATAGGCTGCCAAAGGAAGTGTTTGGCTTGTTCAACTTGCGTTTTCTGGGTCTCAGGCGTACTAAAATCTCCAAGCTTCCAAGCTCCATTGGAAGGCTAAAAATTCTGCTGGTGTTGGACGCTTGGAAGTGTAAAATTGTAAAGCTTCCATTGGCGATTACAAAACTTCAAAAGCTAACACATCTTATTGTAACTTCGAAAGCAGTCGTTGTTTCTAAGCAATTTGTTCCTTCTTTTGATGTGCCAGCACCTTTGCGTATCTGCTCCATGACAACCCTTCAGACATTACTACTCATGGAAGCTAGTTCTCAAATGGTTCATCACCTAGGCTCTCTTGTGGAGTTAAGAACCTTTCGTATCAGCAAGGTGCGAAGTTGCCATTGTGAGCAGTTGTTCATGGCCATCACTAATATGATTCATCTTACCCGTCTTGGGATCTAGGCAGACAGTAGTC
>556	
TTGGATCTAACTGATAGTTCAGTTGATAGGCTGCCAAAGGAAGTGTTTGGCTTGTTCAACTTGCGTTTTCTGGGTCTCAGGCGTACTAAAATCTCCAAGCTTCCAAGCTCCATTGGAAGGCTAAAAATTCTGCTGGTGTTGGACGCTTGGAAGTGTAAAATTGTAAAGCTTCCATTGGCGATTACAAAACTTCAAAAGCTAACACATCTTATTGTAACTTCGAAAGCAGTCGTTGTTTCTAAGCAATTTGTTCCTTCTTTTGATGTGCCAGCACCTTTGCGTATCTGCTCCATGACAACCCTTCAGACATTACTACTCATGGAAGCTAGTTCTCAAATGGTTCATCACCTAGGCTCTCTTGTGGAGTTAAGAACCTTTCGTATCAGCAAGGTGCGAAGTTGCCATTGTGAGCAGTTGTTCATGGCCATCACTAATATGATTCATCTTACCCGTCTTGGGATCTAGGCAGACAGTAGTC
>444	
TTGGATCTAACTGATAGTTTAGTTGATAGGCTGCCAAAGGAAGTGTTTGGCTTGTTCAACTTGCGTTTTCTGGGTCTCAGGCGTACTAAAATCTCGAAGCTTCCAAGCTCCATTGGAAGGCTAAAAAATCTGCTGGTGTTGGACGCTTGGAAGTGTAAAATTGTAAAGCTTCCATTGGCGATTACAAAACTTCAAAAGCTAACACATCTTATTGTAACTTCGAAAGCAGTCGTTGTTTCTAAGCAATTTGTTCCTTCTGTTGGTGTGCCAGCACCTTTGCGTATCTGCTCCATGACAACCCTTCAGACATTACTACTCATGGAAGCTAGTTCTCAAATGGTTCATCACCTAGGCTCTCTTGTGGAGTTAAGAACCTTTCGTATCAGCAAGGTGCGAAGTTGCCATTGTGAGCAGTTGTTCATGGCCATCACTAATATGATTCATCTTACCCGTCTTGGGATCCAGGCAGACAGTAGTC
>445	
TTGGATCTAACTGATAGTTCAGTTGATAGGCTGCCAAAGGAAGTGTTTGGCTTGTTCAACTTGCGTTTTCTGGGTCTCAGGCGTACTAAAATCTCCAAGCTTCCAAGCTCCATTGGAAGGCTAAAAATTCTGCTGGTGTTGGACGCTTGGAAGTGTAAAATTGTAAAGCTTCCATTGGCGATTACAAAACTTCAAAAGCTAACACATCTTATTGTAACTTCGAAAGCAGTCGTTGTTTCTAAGCAATTTGTTCCTTCTGTTGGTGTGCCAGCACCTTTGCGTATCTGCTCCATGACAACCCTTCAGACATTACTACTCATGGAAGCTAGTTCTCAAATGGTTCATCACCTAGGCTCTCTTGTGGAGTTAAGAACCTTTCGTATCAGCAAGGTGCGAAGTTGCCATTGTGAGCAGTTGTTCATGGCCATCACTAATATGATTCATCTTACCCGTCTTGGGATCCAGGCAGACAGTAGTC
>463	
TTGGATCTAACTGATAGTTCAGTTGATAGGCTGCCAAAGGAAGTGTTTGGCTTGTTCAACTTGCGTTTTCTGGGTCTCAGGCGTACTAAAATCTCCAAGCTTCCAAGCTCCATTGGAAGGCTAAAAATTCTGCTGGTGTTGGACGCTTGGAAGTGTAAAATTGTAAAGCTTCCATTGGCGATTACAAAACTTCAAAAGCTAACACATCTTATTGTAACTTCGAAAGCAGTCGTTGTTTCTAAGCAATTTGTTCCTTCTGTTGGTGTGCCAGCACCTTTGCGTATCTGCTCCATGACAACCCTTCAGACATTACTACTCATGGAAGCTAGTTCTCAAATGGTTCATCACCTAGGCTCTCTTGTGGAGTTAAGAACCTTTCGTATCAGCAAGGTGCGAAGTTGCCATTGTGAGCAGTTGTTCATGGCCATCACTAATATGATTCATCTTACCCGTCTTGGGATCCAGGCAGACAGTAGTC
>483	
TTGGATCTAACTGATAGTTCAGTTGATAGGCTGCCAAAGGAAGTGTTTGGCTTGTTCAACTTGCGTTTTCTGGGTCTCAGGCGTACTAAAATCTCCAAGCTTCCAAGCTCCATTGGAAGGCTAAAAATTCTGCTGGTGTTGGACGCTTGGAAGTGTAAAATTGTAAAGCTTCCATTGGCGATTACAAAACTTCAAAAGCTAACACATCTTATTGTAACTTCGAAAGCAGTCGTTGTTTCTAAGCAATTTGTTCCTTCTGTTGGTGTGCCAGCACCTTTGCGTATCTGCTCCATGACAACCCTTCAGACATTACTACTCATGGAAGCTAGTTCTCAAATGGTTCATCACCTAGGCTCTCTTGTGGAGTTAAGAACCTTTCGTATCAGCAAGGTGCGAAGTTGCCATTGTGAGCAGTTGTTCATGGCCATCACTAATATGATTCATCTTACCCGTCTTGGGATCCAGGCAGACAGTAGTC
>514	
TTGGATCTAACTGATAGTTCAGTTGATAGGCTGCCAAAGGAAGTGTTTGGCTTGTTCAACTTGCGTTTTCTGGGTCTCAGGCGTACTAAAATCTCCAAGCTTCCAAGCTCCATTGGAAGGCTAAAAATTCTGCTGGTGTTGGACGCTTGGAAGTGTAAAATTGTAAAGCTTCCATTGGCGATTACAAAACTTCAAAAGCTAACACATCTTATTGTAACTTCGAAAGCAGTCGTTGTTTCTAAGCAATTTGTTCCTTCTTTTGATGTGCCAGCACCTTTGCGTATCTGCTCCATGACAACCCTTCAGACATTACTACTCATGGAAGCTAGTTCTCAAATGGTTCATCACCTAGGCTCTCTTGTGGAGTTAAGAACCTTTCGTATCAGCAAGGTGCGAAGTTGCCATTGTGAGCAGTTGTTCATGGCCATCACTAATATGATTCATCTTACCCGTCTTGGGATCTAGGCAGACAGTAGTC
>518	
TTGGATCTAACTGATAGTTCAGTTGATAGGCTGCCAAAGGAAGTGTTTGGCTTGTTCAACTTGCGTTTTCTGGGTCTCAGGCGTACTAAAATCTCCAAGCTTCCAAGCTCCATTGGAAGGCTAAAAATTCTGCTGGTGTTGGACGCTTGGAAGTGTAAAATTGTAAAGCTTCCATTGGCGATTACAAAACTTCAAAAGCTAACACATCTTATTGTAACTTCGAAAGCAGTCGTTGTTTCTAAGCAATTTGTTCCTTCTGTTGGTGTGCCAGCACCTTTGCGTATCTGCTCCATGACAACCCTTCAGACATTACTACTCATGGAAGCTAGTTCTCAAATGGTTCATCACCTAGGCTCTCTTGTGGAGTTAAGAACCTTTCGTATCAGCAAGGTGCGAAGTTGCCATTGTGAGCAGTTGTTCATGGCCATCACTAATATGATTCATCTTACCCGTCTTGGGATCCAGGCAGACAGTAGTC
>520	
TTGGATCTAACTGATAGTTCAGTTGATAGGCTGCCAAAGGAAGTGTTTGGCTTGTTCAACTTGCGTTTTCTGGGTCTCAGGCGTACTAAAATCTCCAAGCTTCCAAGCTCCATTGGAAGGCTAAAAATTCTGCTGGTGTTGGACGCTTGGAAGTGTAAAATTGTAAAGCTTCCATTGGCGATTACAAAACTTCAAAAGCTAACACATCTTATTGTAACTTCGAAAGCAGTCGTTGTTTCTAAGCAATTTGTTCCTTCTGTTGGTGTGCCAGCACCTTTGCGTATCTGCTCCATGACAACCCTTCAGACATTACTACTCATGGAAGCTAGTTCTCAAATGGTTCATCACCTAGGCTCTCTTGTGGAGTTAAGAACCTTTCGTATCAGCAAGGTGCGAAGTTGCCATTGTGAGCAGTTGTTCATGGCCATCACTAATATGATTCATCTTACCCGTCTTGGGATCCAGGCAGACAGTAGTC
>523	
TTGGATCTAACTGATAGTTCAGTTGATAGGCTGCCAAAGGAAGTGTTTGGCTTGTTCAACTTGCGTTTTCTGGGTCTCAGGCGTACTAAAATCTCCAAGCTTCCAAGCTCCATTGGAAGGCTAAAAATTCTGCTGGTGTTGGACGCTTGGAAGTGTAAAATTGTAAAGCTTCCATTGGCGATTACAAAACTTCAAAAGCTAACACATCTTATTGTAACTTCGAAAGCAGTCGTTGTTTCTAAGCAATTTGTTCCTTCTGTTGGTGTGCCAGCACCTTTGCGTATCTGCTCCATGACAACCCTTCAGACATTACTACTCATGGAAGCTAGTTCTCAAATGGTTCATCACCTAGGCTCTCTTGTGGAGTTAAGAACCTTTCGTATCAGCAAGGTGCGAAGTTGCCATTGTGAGCAGTTGTTCATGGCCATCACTAATATGATTCATCTTACCCGTCTTGGGATCCAGGCAGACAGTAGTC
>607	
TTGGATCTAACTGATAGTTCAGTTGATAGGCTGCCAAAGGAAGTGTTTGGCTTGTTCAACTTGCGTTTTCTGGGTCTCAGGCGTACTAAAATCTCCAAGCTTCCAAGCTCCATTGGAAGGCTAAAAATTCTGCTGGTGTTGGACGCTTGGAAGTGTAAAATTGTAAAGCTTCCATTGGCGATTACAAAACTTCAAAAGCTAACACATCTTATTGTAACTTCGAAAGCAGTCGTTGTTTCTAAGCAATTTGTTCCTTCTTTTGATGTGCCAGCACCTTTGCGTATCTGCTCCATGACAACCCTTCAGACATTACTACTCATGGAAGCTAGTTCTCAAATGGTTCATCACCTAGGCTCTCTTGTGGAGTTAAGAACCTTTCGTATCAGCAAGGTGCGAAGTTGCCATTGTGAGCAGTTGTTCATGGCCATCACTAATATGATTCATCTTACCCGTCTTGGGATCTAGGCAGACAGTAGTC
>618	
TTGGATCTAACTGATAGTTTAGTTGATAGGCTGCCAAAGGAAGTGTTTGGCTTGTTCAACTTGCGTTTTCTGGGTCTCAGGCGTACTAAAATCTCGAAGCTTCCAAGCTCCATTGGAAGGCTAAAAAATCTGCTGGTGTTGGACGCTTGGAAGTGTAAAATTGTAAAGCTTCCATTGGCGATTACAAAACTTCAAAAGCTAACACATCTTATTGTAACTTCGAAAGCAGTCGTTGTTTCTAAGCAATTTGTTCCTTCTGTTGGTGTGCCAGCACCTTTGCGTATCTGCTCCATGACAACCCTTCAGACATTACTACTCATGGAAGCTAGTTCTCAAATGGTTCATCACCTAGGCTCTCTTGTGGAGTTAAGAACCTTTCGTATCAGCAAGGTGCGAAGTTGCCATTGTGAGCAGTTGTTCATGGCCATCACTAATATGATTCATCTTACCCGTCTTGGGATCCAGGCAGACAGTAGTC
>632	
TTGGATCTAACTGATAGTTCAGTTGATAGGCTGCCAAAGGAAGTGTTTGGCTTGTTCAACTTGCGTTTTCTGGGTCTCAGGCGTACTAAAATCTCCAAGCTTCCAAGCTCCATTGGAAGGCTAAAAATTCTGCTGGTGTTGGACGCTTGGAAGTGTAAAATTGTAAAGCTTCCATTGGCGATTACAAAACTTCAAAAGCTAACACATCTTATTGTAACTTCGAAAGCAGTCGTTGTTTCTAAGCAATTTGTTCCTTCTTTTGATGTGCCAGCACCTTTGCGTATCTGCTCCATGACAACCCTTCAGACATTACTACTCATGGAAGCTAGTTCTCAAATGGTTCATCACCTAGGCTCTCTTGTGGAGTTAAGAACCTTTCGTATCAGCAAGGTGCGAAGTTGCCATTGTGAGCAGTTGTTCATGGCCATCACTAATATGATTCATCTTACCCGTCTTGGGATCTAGGCAGACAGTAGTC
>640	
TTGGATCTAACTGATAGTTCAGTTGATAGGCTGCCAAAGGAAGTGTTTGGCTTGTTCAACTTGCGTTTTCTGGGTCTCAGGCGTACTAAAATCTCCAAGCTTCCAAGCTCCATTGGAAGGCTAAAAATTCTGCTGGTGTTGGACGCTTGGAAGTGTAAAATTGTAAAGCTTCCATTGGCGATTACAAAACTTCAAAAGCTAACACATCTTATTGTAACTTCGAAAGCAGTCGTTGTTTCTAAGCAATTTGTTCCTTCTTTTGATGTGCCAGCACCTTTGCGTATCTGCTCCATGACAACCCTTCAGACATTACTACTCATGGAAGCTAGTTCTCAAATGGTTCATCACCTAGGCTCTCTTGTGGAGTTAAGAACCTTTCGTATCAGCAAGGTGCGAAGTTGCCATTGTGAGCAGTTGTTCATGGCCATCACTAATATGATTCATCTTACCCGTCTTGGGATCTAGGCAGACAGTAGTC
>466	
TTGGATCTAACTGATAGTTCAGTTGATAGGCTGCCAAAGGAAGTGTTTGGCTTGTTCAACTTGCGTTTTCTGGGTCTCAGGCGTACTAAAATCTCCAAGCTTCCAAGCTCCATTGGAAGGCTAAAAATTCTGCTGGTGTTGGACGCTTGGAAGTGTAAAATTGTAAAGCTTCCATTGGCGATTACAAAACTTCAAAAGCTAACACATCTTATTGTAACTTCGAAAGCAGTCGTTGTTTCTAAGCAATTTGTTCCTTCTGTTGATGTGCCAGCACCTTTGCGTATCTGCTCCATGACAACCCTTCAGACATTACTACTCATGGAAGCTAGTTCTCAAATGGTTCATCACCTAGGCTCTCTTGTGGAGTTAAGAACCTTTCGTATCAGCAAGGTGCGAAGTTGCCATTGTGAGCAGTTGTTCATGGCCATCACTAATATGATTCATCTTACCCGTCTTGGGATCTAGGCAGACAGTAGTC
>467	
TTGGATCTAACTGATAGTTCAGTTGATAGGCTGCCAAAGGAAGTGTTTGGCTTGTTCAACTTGCGTTTTCTGGGTCTCAGGCGTACTAAAATCTCCAAGCTTCCAAGCTCCATTGGAAGGCTAAAAATTCTGCTGGTGTTGGACGCTTGGAAGTGTAAAATTGTAAAGCTTCCATTGGCGATTACAAAACTTCAAAAGCTAACACATCTTATTGTAACTTCGAAAGCAGTCGTTGTTTCTAAGCAATTTGTTCCTTCTGTTGATGTGCCAGCACCTTTGCGTATCTGCTCCATGACAACCCTTCAGACATTACTACTCATGGAAGCTAGTTCTCAAATGGTTCATCACCTAGGCTCTCTTGTGGAGTTAAGAACCTTTCGTATCAGCAAGGTGCGAAGTTGCCATTGTGAGCAGTTGTTCATGGCCATCACTAATATGATTCATCTTACCCGTCTTGGGATCCAGGCAGACAGTAGTC
>507	
TTGGATCTAACTGATAGTTTAGTTGATAGGCTGCCAAAGGAAGTGTTTGGCTTGTTCAACTTGCGTTTTCTGGGTCTCAGGCGTACTAAAATCTCGAAGCTTCCAAGCTCCATTGGAAGGCTAAAAAATCTGCTGGTGTTGGACGCTTGGAAGTGTAAAATTGTAAAGCTTCCATTGGCGATTACAAAACTTCAAAAGCTAACACATCTTATTGTAACTTCGAAAGCAGTCGTTGTTTCTAAGCAATTTGTTCCTTCTGTTGGTGTGCCAGCACCTTTGCGTATCTGCTCCATGACAACCCTTCAGACATTACTACTCATGGAAGCTAGTTCTCAAATGGTTCATCACCTAGGCTCTCTTGTGGAGTTAAGAACCTTTCGTATCAGCAAGGTGCGAAGTTGCCATTGTGAGCAGTTGTTCATGGCCATCACTAATATGATTCATCTTACCCGTCTTGGGATCCAGGCAGACAGTAGTC
>515	
TTGGATCTAACTGATAGTTCAGTTGATAGGCTGCCAAAGGAAGTGTTTGGCTTGTTCAACTTGCGTTTTCTGGGTCTCAGGCGTACTAAAATCTCCAAGCTTCCAAGCTCCATTGGAAGGCTAAAAATTCTGCTGGTGTTGGACGCTTGGAAGTGTAAAATTGTAAAGCTTCCATTGGCGATTACAAAACTTCAAAAGCTAACACATCTTATTGTAACTTCGAAAGCAGTCGTTGTTTCTAAGCAATTTGTTCCTTCTTTTGATGTGCCAGCACCTTTGCGTATCTGCTCCATGACAACCCTTCAGACATTACTACTCATGGAAGCTAGTTCTCAAATGGTTCATCACCTAGGCTCTCTTGTGGAGTTAAGAACCTTTCGTATCAGCAAGGTGCGAAGTTGCCATTGTGAGCAGTTGTTCATGGCCATCACTAATATGATTCATCTTACCCGTCTTGGGATCTAGGCAGACAGTAGTC
>516	
TTGGATCTAACTGATAGTTCAGTTGATAGGCTGCCAAAGGAAGTGTTTGGCTTGTTCAACTTGCGTTTTCTGGGTCTCAGGCGTACTAAAATCTCCAAGCTTCCAAGCTCCATTGGAAGGCTAAAAATTCTGCTGGTGTTGGACGCTTGGAAGTGTAAAATTGTAAAGCTTCCATTGGCGATTACAAAACTTCAAAAGCTAACACATCTTATTGTAACTTCGAAAGCAGTCGTTGTTTCTAAGCAATTTGTTCCTTCTTTTGATGTGCCAGCACCTTTGCGTATCTGCTCCATGACAACCCTTCAGACATTACTACTCATGGAAGCTAGTTCTCAAATGGTTCATCACCTAGGCTCTCTTGTGGAGTTAAGAACCTTTCGTATCAGCAAGGTGCGAAGTTGCCATTGTGAGCAGTTGTTCATGGCCATCACTAATATGATTCATCTTACCCGTCTTGGGATCTAGGCAGACAGTAGTC
>534	
TTGGATCTAACTGATAGTTCAGTTGATAGGCTGCCAAAGGAAGTGTTTGGCTTGTTCAACTTGCGTTTTCTGGGTCTCAGGCGTACTAAAATCTCCAAGCTTCCAAGCTCCATTGGAAGGCTAAAAATTCTGCTGGTGTTGGACGCTTGGAAGTGTAAAATTGTAAAGCTTCCATTGGCGATTACAAAACTTCAAAAGCTAACACATCTTATTGTAACTTCGAAAGCAGTCGTTGTTTCTAAGCAATTTGTTCCTTCTTTTGATGTGCCAGCACCTTTGCGTATCTGCTCCATGACAACCCTTCAGACATTACTACTCATGGAAGCTAGTTCTCAAATGGTTCATCACCTAGGCTCTCTTGTGGAGTTAAGAACCTTTCGTATCAGCAAGGTGCGAAGTTGCCATTGTGAGCAGTTGTTCATGGCCATCACTAATATGATTCATCTTACCCGTCTTGGGATCTAGGCAGACAGTAGTC
>537	
TTGGATCTAACTGATAGTTCAGTTGATAGGCTGCCAAAGGAAGTGTTTGGCTTGTTCAACTTGCGTTTTCTGGGTCTCAGGCGTACTAAAATCTCCAAGCTTCCAAGCTCCATTGGAAGGCTAAAAATTCTGCTGGTGTTGGACGCTTGGAAGTGTAAAATTGTAAAGCTTCCATTGGCGATTACAAAACTTCAAAAGCTAACACATCTTATTGTAACTTCGAAAGCAGTCGTTGTTTCTAAGCAATTTGTTCCTTCTGTTGGTGTGCCAGCACCTTTGCGTATCTGCTCCATGACAACCCTTCAGACATTACTACTCATGGAAGCTAGTTCTCAAATGGTTCATCACCTAGGCTCTCTTGTGGAGTTAAGAACCTTTCGTATCAGCAAGGTGCGAAGTTGCCATTGTGAGCAGTTGTTCATGGCCATCACTAATATGATTCATCTTACCCGTCTTGGGATCCAGGCAGACAGTAGTC
>539	
TTGGATCTAACTGATAGTTCAGTTGATAGGCTGCCAAAGGAAGTGTTTGGCTTGTTCAACTTGCGTTTTCTGGGTCTCAGGCGTACTAAAATCTCCAAGCTTCCAAGCTCCATTGGAAGGCTAAAAATTCTGCTGGTGTTGGACGCTTGGAAGTGTAAAATTGTAAAGCTTCCATTGGCGATTACAAAACTTCAAAAGCTAACACATCTTATTGTAACTTCGAAAGCAGTCGTTGTTTCTAAGCAATTTGTTCCTTCTGTTGGTGTGCCAGCACCTTTGCGTATCTGCTCCATGACAACCCTTCAGACATTACTACTCATGGAAGCTAGTTCTCAAATGGTTCATCACCTAGGCTCTCTTGTGGAGTTAAGAACCTTTCGTATCAGCAAGGTGCGAAGTTGCCATTGTGAGCAGTTGTTCATGGCCATCACTAATATGATTCATCTTACCCGTCTTGGGATCCAGGCAGACAGTAGTC
>616	
TTGGATCTAACTGATAGTTCAGTTGATAGGCTGCCAAAGGAAGTGTTTGGCTTGTTCAACTTGCGTTTTCTGGGTCTCAGGCGTACTAAAATCTCCAAGCTTCCAAGCTCCATTGGAAGGCTAAAAATTCTGCTGGTGTTGGACGCTTGGAAGTGTAAAATTGTAAAGCTTCCATTGGCGATTACAAAACTTCAAAAGCTAACACATCTTATTGTAACTTCGAAAGCAGTCGTTGTTTCTAAGCAATTTGTTCCTTCTTTTGATGTGCCAGCACCTTTGCGTATCTGCTCCATGACAACCCTTCAGACATTACTACTCATGGAAGCTAGTTCTCAAATGGTTCATCACCTAGGCTCTCTTGTGGAGTTAAGAACCTTTCGTATCAGCAAGGTGCGAAGTTGCCATTGTGAGCAGTTGTTCATGGCCATCACTAATATGATTCATCTTACCCGTCTTGGGATCTAGGCAGACAGTAGTC
>617	
TTGGATCTAACTGATAGTTCAGTTGATAGGCTGCCAAAGGAAGTGTTTGGCTTGTTCAACTTGCGTTTTCTGGGTCTCAGGCGTACTAAAATCTCCAAGCTTCCAAGCTCCATTGGAAGGCTAAAAATTCTGCTGGTGTTGGACGCTTGGAAGTGTAAAATTGTAAAGCTTCCATTGGCGATTACAAAACTTCAAAAGCTAACACATCTTATTGTAACTTCGAAAGCAGTCGTTGTTTCTAAGCAATTTGTTCCTTCTTTTGATGTGCCAGCACCTTTGCGTATCTGCTCCATGACAACCCTTCAGACATTACTACTCATGGAAGCTAGTTCTCAAATGGTTCATCACCTAGGCTCTCTTGTGGAGTTAAGAACCTTTCGTATCAGCAAGGTGCGAAGTTGCCATTGTGAGCAGTTGTTCATGGCCATCACTAATATGATTCATCTTACCCGTCTTGGGATCTAGGCAGACAGTAGTC
>621	
TTGGATCTAACTGATAGTTCAGTTGATAGGCTGCCAAAGGAAGTGTTTGGCTTGTTCAACTTGCGTTTTCTGGGTCTCAGGCGTACTAAAATCTCCAAGCTTCCAAGCTCCATTGGAAGGCTAAAAAATCTGCTGGTGTTGGACGCTTGGAAGTGTAAAATTGTAAAGCTTCCATTGGCGATTACAAAACTTCAAAAGCTAACACATCTTATTGTAACTTCGAAAGCAGTCGTTGTTTCTAAGCAATTTGTTCCTTCTTTTGATGTGCCAGCACCTTTGCGTATCTGCTCCATGACAACCCTTCAGACATTACTACTCATGGAAGCTAGTTCTCAAATGGTTCATCACCTAGGCTCTCTTGTGGAGTTAAGAACCTTTCGTATCAGCAAGGTGCGAAGTTGCCATTGTGAGCAGTTGTTCATGGCCATCACTAATATGATTCATCTTACCCGTCTTGGGATCCAGGCAGACAGTAGTC
>637	
TTGGATCTAACTGATAGTTCAGTTGATAGGCTGCCAAAGGAAGTGTTTGGCTTGTTCAACTTGCGTTTTCTGGGTCTCAGGCGTACTAAAATCTCCAAGCTTCCAAGCTCCATTGGAAGGCTAAAAATTCTGCTGGTGTTGGACGCTTGGAAGTGTAAAATTGTAAAGCTTCCATTGGCGATTACAAAACTTCAAAAGCTAACACATCTTATTGTAACTTCGAAAGCAGTCGTTGTTTCTAAGCAATTTGTTCCTTCTTTTGATGTGCCAGCACCTTTGCGTATCTGCTCCATGACAACCCTTCAGACATTACTACTCATGGAAGCTAGTTCTCAAATGGTTCATCACCTAGGCTCTCTTGTGGAGTTAAGAACCTTTCGTATCAGCAAGGTGCGAAGTTGCCATTGTGAGCAGTTGTTCATGGCCATCACTAATATGATTCATCTTACCCGTCTTGGGATCTAGGCAGACAGTAGTC
>568	
TTGGATCTAACTGATAGTTCAGTTGATAGGCTGCCAAAGGAAGTGTTTGGCTTGTTCAACTTGCGTTTTCTGGGTCTCAGGCGTACTAAAATCTCCAAGCTTCCAAGCTCCATTGGAAGGCTAAAAATTCTGCTGGTGTTGGACGCTTGGAAGTGTAAAATTGTAAAGCTTCCATTGGCGATTACAAAACTTCAAAAGCTAACACATCTTATTGTAACTTCGAAAGCAGTCGTTGTTTCTAAGCAATTTGTTCCTTCTTTTGATGTGCCAGCACCTTTGCGTATCTGCTCCATGACAACCCTTCAGACATTACTACTCATGGAAGCTAGTTCTCAAATGGTTCATCACCTAGGCTCTCTTGTGGAGTTAAGAACCTTTCGTATCAGCAAGGTGCGAAGTTGCCATTGTGAGCAGTTGTTCATGGCCATCACTAATATGATTCATCTTACCCGTCTTGGGATCTAGGCAGACAGTAGTC
>390	
TTGGATCTAACTGATAGTTCAGTTGATAGGCTGCCAAAGGAAGTGTTTGGCTTGTTCAACTTGCGTTTTCTGGGTCTCAGGCGTACTAAAATCTCCAAGCTTCCAAGCTCCATTGGAAGGCTAAAAATTCTGCTGGTGTTGGACGCTTGGAAGTGTAAAATTGTAAAGCTTCCATTGGCGATTACAAAACTTCAAAAGCTAACACATCTTATTGTAACTTCGAAAGCAGTCGTTGTTTCTAAGCAATTTGTTCCTTCTGTTGGTGTGCCAGCACCTTTGCGTATCTGCTCCATGACAACCCTTCAGACATTACTACTCATGGAAGCTAGTTCTCAAATGGTTCATCACCTAGGCTCTCTTGTGGAGTTAAGAACCTTTCGTATCAGCAAGGTGCGAAGTTGCCATTGTGAGCAGTTGTTCATGGCCATCACTAATATGATTCATCTTACCCGTCTTGGGATCCAGGCAGACAGTAGTC
>512	
TTGGATCTAACTGATAGTTTAGTTGATAGGCTGCCAAAGGAAGTGTTTGGCTTGTTCAACTTGCGTTTTCTGGGTCTCAGGCGTACTAAAATCTCGAAGCTTCCAAGCTCCATTGGAAGGCTAAAAAATCTGCTGGTGTTGGACGCTTGGAAGTGTAAAATTGTAAAGCTTCCATTGGCGATTACAAAACTTCAAAAGCTAACACATCTTATTGTAACTTCGAAAGCAGTCGTTGTTTCTAAGCAATTTGTTCCTTCTGTTGGTGTGCCAGCACCTTTGCGTATCTGCTCCATGACAACCCTTCAGACATTACTACTCATGGAAGCTAGTTCTCAAATGGTTCATCACCTAGGCTCTCTTGTGGAGTTAAGAACCTTTCGTATCAGCAAGGTGCGAAGTTGCCATTGTGAGCAGTTGTTCATGGCCATCACTAATATGATTCATCTTACCCGTCTTGGGATCCAGGCAGACAGTAGTC
>513	
TTGGATCTAACTGATAGTTTAGTTGATAGGCTGCCAAAGGAAGTGTTTGGCTTGTTCAACTTGCGTTTTCTGGGTCTCAGGCGTACTAAAATCTCGAAGCTTCCAAGCTCCATTGGAAGGCTAAAAAATCTGCTGGTGTTGGACGCTTGGAAGTGTAAAATTGTAAAGCTTCCATTGGCGATTACAAAACTTCAAAAGCTAACACATCTTATTGTAACTTCGAAAGCAGTCGTTGTTTCTAAGCAATTTGTTCCTTCTGTTGGTGTGCCAGCACCTTTGCGTATCTGCTCCATGACAACCCTTCAGACATTACTACTCATGGAAGCTAGTTCTCAAATGGTTCATCACCTAGGCTCTCTTGTGGAGTTAAGAACCTTTCGTATCAGCAAGGTGCGAAGTTGCCATTGTGAGCAGTTGTTCATGGCCATCACTAATATGATTCATCTTACCCGTCTTGGGATCCAGGCAGACAGTAGTC
>623	
TTGGATCTAACTGATAGTTCAGTTGATAGGCTGCCAAAGGAAGTGTTTGGCTTGTTCAACTTGCGTTTTCTGGGTCTCAGGCGTACTAAAATCTCCAAGCTTCCAAGCTCCATTGGAAGGCTAAAAATTCTGCTGGTGTTGGACGCTTGGAAGTGTAAAATTGTAAAGCTTCCATTGGCGATTACAAAACTTCAAAAGCTAACACATCTTATTGTAACTTCGAAAGCAGTCGTTGTTTCTAAGCAATTTGTTCCTTCTTTTGATGTGCCAGCACCTTTGCGTATCTGCTCCATGACAACCCTTCAGACATTACTACTCATGGAAGCTAGTTCTCAAATGGTTCATCACCTAGGCTCTCTTGTGGAGTTAAGAACCTTTCGTATCAGCAAGGTGCGAAGTTGCCATTGTGAGCAGTTGTTCATGGCCATCACTAATATGATTCATCTTACCCGTCTTGGGATCTAGGCAGACAGTAGTC
>624	
TTGGATCTAACTGATAGTTCAGTTGATAGGCTGCCAAAGGAAGTGTTTGGCTTGTTCAACTTGCGTTTTCTGGGTCTCAGGCGTACTAAAATCTCCAAGCTTCCAAGCTCCATTGGAAGGCTAAAAATTCTGCTGGTGTTGGACGCTTGGAAGTGTAAAATTGTAAAGCTTCCATTGGCGATTACAAAACTTCAAAAGCTAACACATCTTATTGTAACTTCGAAAGCAGTCGTTGTTTCTAAGCAATTTGTTCCTTCTTTTGATGTGCCAGCACCTTTGCGTATCTGCTCCATGACAACCCTTCAGACATTACTACTCATGGAAGCTAGTTCTCAAATGGTTCATCACCTAGGCTCTCTTGTGGAGTTAAGAACCTTTCGTATCAGCAAGGTGCGAAGTTGCCATTGTGAGCAGTTGTTCATGGCCATCACTAATATGATTCATCTTACCCGTCTTGGGATCTAGGCAGACAGTAGTC
>625	
TTGGATCTAACTGATAGTTCAGTTGATAGGCTGCCAAAGGAAGTGTTTGGCTTGTTCAACTTGCGTTTTCTGGGTCTCAGGCGTACTAAAATCTCCAAGCTTCCAAGCTCCATTGGAAGGCTAAAAAATCTGCTGGTGTTGGACGCTTGGAAGTGTAAAATTGTAAAGCTTCCATTGGCGATTACAAAACTTCAAAAGCTAACACATCTTATTGTAACTTCGAAAGCAGTCGTTGTTTCTAAGCAATTTGTTCCTTCTTTTGATGTGCCAGCACCTTTGCGTATCTGCTCCATGACAACCCTTCAGACATTACTACTCATGGAAGCTAGTTCTCAAATGGTTCATCACCTAGGCTCTCTTGTGGAGTTAAGAACCTTTCGTATCAGCAAGGTGCGAAGTTGCCATTGTGAGCAGTTGTTCATGGCCATCACTAATATGATTCATCTTACCCGTCTTGGGATCCAGGCAGACAGTAGTC
>626	
TTGGATCTAACTGATAGTTCAGTTGATAGGCTGCCAAAGGAAGTGTTTGGCTTGTTCAACTTGCGTTTTCTGGGTCTCAGGCGTACTAAAATCTCCAAGCTTCCAAGCTCCATTGGAAGGCTAAAAATTCTGCTGGTGTTGGACGCTTGGAAGTGTAAAATTGTAAAGCTTCCATTGGCGATTACAAAACTTCAAAAGCTAACACATCTTATTGTAACTTCGAAAGCAGTCGTTGTTTCTAAGCAATTTGTTCCTTCTTTTGATGTGCCAGCACCTTTGCGTATCTGCTCCATGACAACCCTTCAGACATTACTACTCATGGAAGCTAGTTCTCAAATGGTTCATCACCTAGGCTCTCTTGTGGAGTTAAGAACCTTTCGTATCAGCAAGGTGCGAAGTTGCCATTGTGAGCAGTTGTTCATGGCCATCACTAATATGATTCATCTTACCCGTCTTGGGATCTAGGCAGACAGTAGTC
>627	
TTGGATCTAACTGATAGTTTAGTTGATAGGCTGCCAAAGGAAGTGTTTGGCTTGTTCAACTTGCGTTTTCTGGGTCTCAGGCGTACTAAAATCTCGAAGCTTCCAAGCTCCATTGGAAGGCTAAAAAATCTGCTGGTGTTGGACGCTTGGAAGTGTAAAATTGTAAAGCTTCCATTGGCGATTACAAAACTTCAAAAGCTAACACATCTTATTGTAACTTCGAAAGCAGTCGTTGTTTCTAAGCAATTTGTTCCTTCTGTTGGTGTGCCAGCACCTTTGCGTATCTGCTCCATGACAACCCTTCAGACATTACTACTCATGGAAGCTAGTTCTCAAATGGTTCATCACCTAGGCTCTCTTGTGGAGTTAAGAACCTTTCGTATCAGCAAGGTGCGAAGTTGCCATTGTGAGCAGTTGTTCATGGCCATCACTAATATGATTCATCTTACCCGTCTTGGGATCCAGGCAGACAGTAGTC
>494	
TTGGATCTAACTGATAGTTCAGTTGATAGGCTGCCAAAGGAAGTGTTTGGCTTGTTCAACTTGCGTTTTCTGGGTCTCAGGCGTACTAAAATCTCCAAGCTTCCAAGCTCCATTGGAAGGCTAAAAATTCTGCTGGTGTTGGACGCTTGGAAGTGTAAAATTGTAAAGCTTCCATTGGCGATTACAAAACTTCAAAAGCTAACACATCTTATTGTAACTTCGAAAGCAGTCGTTGTTTCTAAGCAATTTGTTCCTTCTTTTGATGTGCCAGCACCTTTGCGTATCTGCTCCATGACAACCCTTCAGACATTACTACTCATGGAAGCTAGTTCTCAAATGGTTCATCACCTAGGCTCTCTTGTGGAGTTAAGAACCTTTCGTATCAGCAAGGTGCGAAGTTGCCATTGTGAGCAGTTGTTCATGGCCATCACTAATATGATTCATCTTACCCGTCTTGGGATCTAGGCAGACAGTAGTC
