# Supplementary material for: Genetic structure and isolation by altitude in rice landraces of Yunnan, China revealed by nucleotide and microsatellite marker polymorphisms
Source: PLoS One. 2017 Apr 19;12(4):e0175731. doi: 10.1371/journal.pone.0175731 (PMC5396909; doi:10.1371/journal.pone.0175731)
Supplement: S8 Dataset — (TXT) [file pone.0175731.s021.txt]

>521	
AGGAGAGCCTAGATCCGCACTTGTGATAAGGACGGCTACCATTGCTTTGGACTGGAGAAGACGAGGAAATGGCATCAATGATCGGGGAGGCTAGATCTGCTCCCGAGGAGGCAGCTGGTGCTTGAGGGTAGAGGAGACAGCGGCCAACAGTCGGATCGATCCATGTCCCCCGACCTTGTGGAGGCTAGATCCCACGGTCGCCGGATGCTGGCAGAGATGGGGAAGCCCGGGCTCGGGGGAGAGGCCGGCTCCGGTGGCCAGCGGATGGGTGATAAAGGAGGAGGCGGCCAACAGTCAAGGGAGAGGCCGCGGCGGCCGGTGATTGGGGGAAGGAGGACGCAACGGCTGGTGATCAGGGAAAGGAGGAGGCGGTAGCCGAATCCACGTCCTGGAGGCAAGATCCGACGACCGGTGATCAGGAGGCGGTTAGGGGAAGAGAGTTTGAGATATGGGGATAAGGATGAG 
>522	
AGGAGAGCCTAGATCCGCACTTGTGATAAGGACGGCTACCATTGCTTTGGACTGGAGAAGACGAGGAAATGGCATCAATGATCGGGGAGGCTAGATCTGCTCCCGAGGAGGCAGCTGGTGCTTGAGGGTAGAGGAGACAGCGGCCAACAGTCGGATCGATCCATGTCCCCCGACCTTGTGGAGGCTAGATCCCACGGTCGCCGGATGCTGGCAGAGATGGGGAAGCCCGGGCTCGGGGGAGAGGCCGGCTCCGGTGGCCAGCGGATGGGTGATAAAGGAGGAGGCGGCCAACAGTCAAGGGAGAGGCCGCGGCGGCCGGTGATTGGGGGAAGGAGGACGCAACGGCTGGTGATCAGGGAAAGGAGGAGGCGGTAGCCGAATCCACGTCCTGGAGGCAAGATCCGACGACCGGTGATCAGGAGGCGGTTAGGGGAAGAGAGTTTGAGATATGGGGATAAGGATGAG 
>530	
AGGAGAGCCTAGATCCGCACTTGTGATAAGGACGGCTACCATTGCTTTGGACTGGAGAAGACGAGGAAATGGCATCAATGATCGGGGAGGCTAGATCTGCTCCCGAGGAGGCAGCTGGTGCTTGAGGGTAGAGGAGACAGCGGCCAACAGTCGGATCGATCCATGTCCCCCGACCTTGTGGAGGCTAGATCCCACGGTCGCCGGATGCTGGCAGAGATGGGGAAGCCCGGGCTCGGGGGAGAGGCCGGCTCCGGTGGCCAGCGGATGGGTGATAAAGGAGGAGGCGGCCAACAGTCAAGGGAGAGGCCGCGGCGGCCGGTGATTGGGGGAAGGAGGACGCAACGGCTGGTGATCAGGGAAAGGAGGAGGCGGTAGCCGAATCCACGTCCTGGAGGCAAGATCCGACGACCGGTGATCAGGAGGCGGTTAGGGGAAGAGAGTTTGAGATATGGGGATAAGGATGAG 
>531	
AGGAGAGCCTAGATCCGCACTTGTGATAAGGACGGCTACCATTGCTTTGGACTGGAGAAGACGAGGAAATGGCATCAATGATCGGGGAGGCTAGATCTGCTCCCGAGGAGGCAGCTGGTGCTTGAGGGTAGAGGAGACAGCGGCCAACAGTCGGATCGATCCATGTCCCCCGACCTTGTGGAGGCTAGATCCCACGGTCGCCGGATGCTGGCAGAGATGGGGAAGCCCGGGCTCGGGGGAGAGGCCGGCTCCGGTGGCCAGCGGATGGGTGATAAAGGAGGAGGCGGCCAACAGTCAAGGGAGAGGCCGCGGCGGCCGGTGATTGGGGGAAGGAGGACGCAACGGCTGGTGATCAGGGAAAGGAGGAGGCGGTAGCCGAATCCACGTCCTGGAGGCAAGATCCGACGACCGGTGATCAGGAGGCGGTTAGGGGAAGAGAGTTTGAGATATGGGGATAAGGATGAG 
>532	
AGGAGAGCCTAGATCCGCACTTGTGATAAGGACGGCTACCATTGCTTTGGACTGGAGAAGACGAGGAAATGGCATCAATGATCGGGGAGGCTAGATCTGCTCCCGAGGAGGCAGCTGGTGCTTGAGGGTAGAGGAGACAGCGGCCAACAGTCGGATCGATCCATGTCCCCCGACCTTGTGGAGGCTAGATCCCACGGTCGCCGGATGCTGGCAGAGATGGGGAAGCCCGGGCTCGGGGGAGAGGCCGGCTCCGGTGGCCAGCGGATGGGTGATAAAGGAGGAGGCGGCCAACAGTCAAGGGAGAGGCCGCGGCGGCCGGTGATTGGGGGAAGGAGGACGCAACGGCTGGTGATCAGGGAAAGGAGGAGGCGGTAGCCGAATCCACGTCCTGGAGGCAAGATCCGACGACCGGTGATCAGGAGGCGGTTAGGGGAAGAGAGTTTGAGATATGGGGATAAGGATGAG 
>567	
AGGAGAGCCTAGATCCGCACTTGTGATAAGGACGGCTACCATTGCTTTGGACTGGAGAAGACGAGGAAATGGCATCAATGATCGGGGAGGCTAGATCTGCTCCCGAGGAGGCAGCTGGTGCTTGAGGGTAGAGGAGACAGCGGCCAACAGTCGGATCGATCCATGTCCCCCGACCTTGTGGAGGCTAGATCCCACGGTCGCCGGATGCTGGCAGAGATGGGGAAGCCCGGGCTCGGGGGAGAGGCCGGCTCCGGTGGCCGGCGGATGGGTGATAAAGGAGGAGGCGGCCAACAGTCAAGGGAGAGGCCGCGGCGGCCGGTGATTGGGGGAAGGAGGACGCAACGGCTGGTGATCGGGGAAAGGAGGAGGCGGTAGCCGAATCCACGTCCTGGAGGCAAGATCCGACGACCGGTGATCAGGAGGCGGTTAGGGGAAGAGAGTTTGAGATATGGGGATAAGGATGAG 
>587	
AGGAGAGCCTAGATCCGCACTTGTGATAAGGACGGCTACCATTGCTTTGGACTGGAGAAGACGAGGAAATGGCATCAATGATCGGGGAGGCTAGATCTGCTCCCGAGGAGGCAGCTGGTGCTTGAGGGTAGAGGAGACAGCGGCCAACAGTCGGATCGATCCATGTCCCCCGACCTTGTGGAGGCTAGATCCCACGGTCGCCGGATGCTGGCAGAGATGGGGAAGCCCGGGCTCGGGGGAGAGGCCGGCTCCGGTGGCCAGCAGATGGGTGATAAAGGAGGAGGCGGCCAACAGTCAAGGGAGAGGCCGCGGCGGCCGGTGATTGGGGGAAGGAGGACGCAACGGCTGGTGATCAGGGAAAGGAGGAGGCGGTAGCCGAATCCACGTCCTGGAGGCAAGATCCGACGACCGGTGATCAGGAGGCGGTTAGGGGAAGAGAGTTTGAGATATGGGGATAAGGATGAG 
>588	
AGGAGAGCCTAGATCCGCACTTGTGATAAGGACGGCTACCATTGCTTTGGACTGGAGAAGACGAGGAAATGGCATCAATGATCGGGGAGGCTAGATCTGCTCCCGAGGAGGCAGCTGGTGCTTGAGGGTAGAGGAGACAGCGGCCAACAGTCGGATCGATCCATGTCCCCCGACCTTGTGGAGGCTAGATCCCACGGTCGCCGGATGCTGGCAGAGATGGGGAAGCCCGGGCTCGGGGGAGAGGCCGGCTCCGGTGGCCAGCGGATGGGTGATAAAGGAGGAGGCGGCCAACAGTCAAGGGAGAGGCCGCGGCGGCCGGTGATTGGGGGAAGGAGGACGCAACGGCTGGTGATCAGGGAAAGGAGGAGGCGGTAGCCGAATCCACGTCCTGGAGGCAAGATCCGACGACCGGTGATCAGGAGGCGGTTAGGGGAAGAGAGTTTGAGATATGGGGATAAGGATGAG 
>589	
AGGAGAGCCTAGATCCGCACTTGTGATAAGGACGGCTACCATTGCTTTGGACTGGAGAAGACGAGGAAATGGCATCAATGATCGGGGAGGCTAGATCTGCTCCCGAGGAGGCAGCTGGTGCTTGAGGGTAGAGGAGACAGCGGCCAACAGTCGGATCGATCCATGTCCCCCGACCTTGTGGAGGCTAGATCCCACGGTCGCCGGATGCTGGCAGAGATGGGGAAGCCCGGGCTCGGGGGAGAGGCCGGCTCCGGTGGCCAGCGGATGGGTGATAAAGGAGGAGGCGGCCAACAGTCAAGGGAGAGGCCGCGGCGGCCGGTGATTGGGGGAAGGAGGACGCAACGGCTGGTGATCAGGGAAAGGAGGAGGCGGTAGCCGAATCCACGTCCTGGAGGCAAGATCCGACGACCGGTGATCAGGAGGCGGTTAGGGGAAGAGAGTTTGAGATATGGGGATAAGGATGAG 
>635	
AGGAGAGCCTAGATCCGCACTTGTGATAAGGACGGCTACCATTGCTTTGGACTGGAGAAGACGAGGAAATGGCATCAATGATCGGGGAGGCTAGATCTGCTCCCGAGGAGGCAGCTGGTGCTTGAGGGTAGAGGAGACAGCGGCCAACAGTCGGATCGATCCATGTCCCCCGACCTTGTGGAGGCTAGATCCCACGGTCGCCGGATGCTGGCAGAGATGGGGAAGCCCGGGCTCGGGGGAGAGGCCGGCTCCGGTGGCCAGCGGATGGGTGATAAAGGAGGAGGCGGCCAACAGTCAAGGGAGAGGCCGCGGCGGCCGGTGATTGGGGGAAGGAGGACGCAACGGCTGGTGATCAGGGAAAGGAGGAGGCGGTAGCCGAATCCACGTCCTGGAGGCAAGATCCGACGACCGGTGATCAGGAGGCGGTTAGGGGAAGAGAGTTTGAGATATGGGGATAAGGATGAG 
>439	
AGGAGAGCCTAGATCCGCACTTGTGATAGGGACGGCTACCATTGCTTTGGACTGGAGAAGACGAGGAAATGGCATCAATGATCGGGGAGGCTAGATCTGCTCCCGAGGAGGCAGCTGGTGCTTGAGGGTAGAGGAGACAGCGGCCAACAGTCGGATCGATCCATGTCCCCCGACCTTGTGGAGGCTAGATCCCACGGTCGCCGGATGCTGGCGGAGATGGGGAAGCCCGGGCTCGGGGGAGAGGCCGGCTCCGGTGGCCGGCGGATGGGTGATAAAGGAGGAGGCGGCCAACAGTCAAGGGAGAGGCCGCGGCGGCCGGTGATTGGGGGAAGGAGGACGCAACGGCTGGTGATCGGGGAAAGGAGGAGGCGGTAGCCGAATCCACATCCTGGAGGCAAGATCCGACGACCGGTGATCAGGAGGCGGTTAGGGGAAGAGAGTTTGAGATATGGGGATAAGGATGAG 
>440	
AGGAGAGCCTAGATCCGCACTTGTGATAAGGACGGCTACCATTGCTTTGGACTGGAGAAGACGAGGAAATGGCATCAATGATCGGGGAGGCTAGATCTGCTCCCGAGGAGGCAGCTGGTGCTTGAGGGTAGAGGAGACAGCGGCCAACAGTCGGATCGATCCATGTCCCCCGACCTTGTGGAGGCTAGATCCCACGGTCGCCGGATGCTGGCAGAGATGGGGAAGCCCGGGCTCGGGGGAGAGGCCGGCTCCGGTGGCCAGCGGATGGGTGATAAAGGAGGAGGCGGCCAACAGTCAAGGGAGAGGCCGCGGCGGCCGGTGATTGGGGGAAGGAGGACGCAACGGCTGGTGATCAGGGAAAGGAGGAGGCGGTAGCCGAATCCACGTCCTGGAGGCAAGATCCGACGACCGGTGATCAGGAGGCGGTTAGGGGAAGAGAGTTTGAGATATGGGGATAAGGATGAG 
>451	
AGGAGAGCCTAGATCCGCACTTGTGATAAGGACGGCTACCATTGCTTTGGACTGGAGAAGACGAGGAAATGGCATCAATGATCGGGGAGGCTAGATCTGCTCCCGAGGAGGCAGCTGGTGCTTGAGGGTAGAGGAGACAGCGGCCAACAGTCGGATCGATCCATGTCCCCCGACCTTGTGGAGGCTAGATCCCACGGTCGCCGGATGCTGGCAGAGATGGGGAAGCCCGGGCTCGGGGGAGAGGCCGGCTCCGGTGGCCAGCGGATGGGTGATAAAGGAGGAGGCGGCCAACAGTCAAGGGAGAGGCCGCGGCGGCCGGTGATTGGGGGAAGGAGGACGCAACGGCTGGTGATCAGGGAAAGGAGGAGGCGGTAGCCGAATCCACGTCCTGGAGGCAAGATCCGACGACCGGTGATCAGGAGGCGGTTAGGGGAAGAGAGTTTGAGATATGGGGATAAGGATGAG 
>481	
AGGAGAGCCTAGATCCGCACTTGTGATAAGGACGGCTACCATTGCTTTGGACTGGAGAAGACGAGGAAATGGCATCAATGATCGGGGAGGCTAGATCTGCTCCCGAGGAGGCAGCTGGTGCTTGAGGGTAGAGGAGACAGCGGCCAACAGTCGGATCGATCCATGTCCCCCGACCTTGTGGAGGCTAGATCCCACGGTCGCCGGATGCTGGCAGAGATGGGGAAGCCCGGGCTCGGGGGAGAGGCTGGCTCCGGTGGCCAGCAGATGGGTGATAAAGGAGGAGGCGGCCAACAGTCAAGGGAGAGGCCGCGGCGGCCGGTGATTGGGGGAAGGAGGACGCAACGGCTGGTGATCAGGGAAAGGAGGAGGCGGTAGCCGAATCCACGTCCTGGAGGCAAGATCCGACGACCGGTGATCAGGAGGCGGTTAGGGGAAGAGAGTTTGAGATATGGGGATAAGGATGAG 
>486	
AGGAGAGCCTAGATCCGCACTTGTGATAAGGACGGCTACCATTGCTTTGGACTGGAGAAGACGAGGAAATGGCATCAATGATCGGGGAGGCTAGATCTGCTCCCGAGGAGGCAGCTGGTGCTTGAGGGTAGAGGAGACAGCGGCCAACAGTCGGATCGATCCATGTCCCCCGACCTTGTGGAGGCTAGATCCCACGGTCGCCGGATGCTGGCAGAGATGGGGAAGCCCGGGCTCGGGGGAGAGGCCGGCTCCGGTGGCCAGCGGATGGGTGATAAAGGAGGAGGCGGCCAACAGTCAAGGGAGAGGCCGCGGCGGCCGGTGATTGGGGGAAGGAGGACGCAACGGCTGGTGATCAGGGAAAGGAGGAGGCGGTAGCCGAATCCACGTCCTGGAGGCAAGATCCGACGACCGGTGATCAGGAGGCGGTTAGGGGAAGAGAGTTTGAGATATGGGGATAAGGATGAG 
>501	
AGGAGAGCCTAGATCCGCACTTGTGATAAGGACGGCTACCATTGCTTTGGACTGGAGAAGACGAGGAAATGGCATCAATGATCGGGGAGGCTAGATCTGCTCCCGAGGAGGCAGCTGGTGCTTGAGGGTAGAGGAGACAGCGGCCAACAGTCGGATCGATCCATGTCCCCCGACCTTGTGGAGGCTAGATCCCACGGTCGCCGGATGCTGGCAGAGATGGGGAAGCCCGGGCTCGGGGGAGAGGCCGGCTCCGGTGGCCAGCGGATGGGTGATAAAGGAGGAGGCGGCCAACAGTCAAGGGAGAGGCCGCGGCGGCCGGTGATTGGGGGAAGGAGGACGCAACGGCTGGTGATCAGGGAAAGGAGGAGGCGGTAGCCGAATCCACGTCCTGGAGGCAAGATCCGACGACCGGTGATCAGGAGGCGGTTAGGGGAAGAGAGTTTGAGATATGGGGATAAGGATGAG 
>561	
AGGAGAGCCTAGATCCGCACTTGTGATAAGGACGGCTACCATTGCTTTGGACTGGAGAAGACGAGGAAATGGCATCAATGATCGGGGAGGCTAGATCTGCTCCCGAGGAGGCAGCTGGTGCTTGAGGGTAGAGGAGACAGCGGCCAACAGTCGGATCGATCCATGTCCCCCGACCTTGTGGAGGCTAGATCCCACGGTCGCCGGATGCTGGCAGAGATGGGGAAGCCCGGGCTCGGGGGAGAGGCCGGCTCCGGTGGCCAGCGGATGGGTGATAAAGGAGGAGGCGGCCAACAGTCAAGGGAGAGGCCGCGGCGGCCGGTGATTGGGGGAAGGAGGACGCAACGGCTGGTGATCAGGGAAAGGAGGAGGCGGTAGCCGAATCCACGTCCTGGAGGCAAGATCCGACGACCGGTGATCAGGAGGCGGTTAGGGGAAGAGAGTTTGAGATATGGGGATAAGGATGAG 
>582	
AGGAGAGCCTAGATCCGCACTTGTGATAAGGACGGCTACCATTGCTTTGGACTGGAGAAGACGAGGAAATGGCATCAATGATCGGGGAGGCTAGATCTGCTCCCGAGGAGGCAGCTGGTGCTTGAGGGTAGAGGAGACAGCGGCCAACAGTCGGATCGATCCATGTCCCCCGACCTTGTGGAGGCTAGATCCCACGGTCGCCGGATGCTGGCAGAGATGGGGAAGCCCGGGCTCGGGGGAGAGGCCGGCTCCGGTGGCCAGCGGATGGGTGATAAAGGAGGAGGCGGCCAACAGTCAAGGGAGAGGCCGCGGCGGCCGGTGATTGGGGGAAGGAGGACGCAACGGCTGGTGATCAGGGAAAGGAGGAGGCGGTAGCCGAATCCACGTCCTGGAGGCAAGATCCGACGACCGGTGATCAGGAGGCGGTTAGGGGAAGAGAGTTTGAGATATGGGGATAAGGATGAG 
>583	
AGGAGAGCCTAGATCCGCACTTGTGATAAGGACGGCTACCATTGCTTTGGACTGGAGAAGACGAGGAAATGGCATCAATGATCGGGGAGGCTAGATCTGCTCCCGAGGAGGCAGCTGGTGCTTGAGGGTAGAGGAGACAGCGGCCAACAGTCGGATCGATCCATGTCCCCCGACCTTGTGGAGGCTAGATCCCACGGTCGCCGGATGCTGGCAGAGATGGGGAAGCCCGGGCTCGGGGGAGAGGCCGGCTCCGGTGGCCGGCGGATGGGTGATAAAGGAGGAGGCGGCCAACAGTCAAGGGAGAGGCCGCGGCGGCCGGTGATTGGGGGAAGGAGGACGCAACGGCTGGTGATCAGGGAAAGGAGGAGGCGGTAGCCGAATCCACGTCCTGGAGGCAAGATCCGACGACCGGTGATCAGGAGGCGGTTAGGGGAAGAGAGTTTGAGATATGGGGATAAGGATGAG 
>584	
AGGAGAGCCTAGATCCGCACTTGTGATAAGGACGGCTACCATTGCTTTGGACTGGAGAAGACGAGGAAATGGCATCAATGATCGGGGAGGCTAGATCTGCTCCCGAGGAGGCAGCTGGTGCTTGAGGGTAGAGGAGACAGCGGCCAACAGTCGGATCGATCCATGTCCCCCGACCTTGTGGAGGCTAGATCCCACGGTCGCCGGATGCTGGCAGAGATGGGGAAGCCCGGGCTCGGGGGAGAGGCCGGCTCCGGTGGCCAGCAGATGGGTGATAAAGGAGGAGGCGGCCAACAGTCAAGGGAGAGGCCGCGGCGGCCGGTGATTGGGGGAAGGAGGACGCAACGGCTGGTGATCAGGGAAAGGAGGAGGCGGTAGCCGAATCCACGTCCTGGAGGCAAGATCCGACGACCGGTGATCAGGAGGCGGTTAGGGGAAGAGAGTTTGAGATATGGGGATAAGGATGAG 
>585	
AGGAGAGCCTAGATCCGCACTTGTGATAAGGACGGCTACCATTGCTTTGGACTGGAGAAGACGAGGAAATGGCATCAATGATCGGGGAGGCTAGATCTGCTCCCGAGGAGGCAGCTGGTGCTTGAGGGTAGAGGAGACAGCGGCCAACAGTCGGATCGATCCATGTCCCCCGACCTTGTGGAGGCTAGATCCCACGGTCGCCGGATGCTGGCAGAGATGGGGAAGCCCGGGCTCGGGGGAGAGGCCGGCTCCGGTGGCCAGCGGATGGGTGATAAAGGAGGAGGCGGCCAACAGTCAAGGGAGAGGCCGCGGCGGCCGGTGATTGGGGGAAGGAGGACGCAACGGCTGGTGATCAGGGAAAGGAGGAGGCGGTAGCCGAATCCACGTCCTGGAGGCAAGATCCGACGACCGGTGATCAGGAGGCGGTTAGGGGAAGAGAGTTTGAGATATGGGGATAAGGATGAG 
>592	
AGGAGAGCCTAGATCCGCACTTGTGATAAGGACGGCTACCATTGCTTTGGACTGGAGAAGACGAGGAAATGGCATCAATGATCGGGGAGGCTAGATCTGCTCCCGAGGAGGCAGCTGGTGCTTGAGGGTAGAGGAGACAGCGGCCAACAGTCGGATCGATCCATGTCCCCCGACCTTGTGGAGGCTAGATCCCACGGTCGCCGGATGCTGGCAGAGATGGGGAAGCCCGGGCTCGGGGGAGAGGCCGGCTCCGGTGGCCAGCAGATGGGTGATAAAGGAGGAGGCGGCCAACAGTCAAGGGAGAGGCCGCGGCGGCCGGTGATTGGGGGAAGGAGGACGCAACGGCTGGTGATCAGGGAAAGGAGGAGGCGGTAGCCGAATCCACGTCCTGGAGGCAAGATCCGACGACCGGTGATCAGGAGGCGGTTAGGGGAAGAGAGTTTGAGATATGGGGATAAGGATGAG 
>599	
AGGAGAGCCTAGATCCGCACTTGTGATAAGGACGGCTACCATTGCTTTGGACTGGAGAAGACGAGGAAATGGCATCAATGATCGGGGAGGCTAGATCTGCTCCCGAGGAGGCAGCTGGTGCTTGAGGGTAGAGGAGACAGCGGCCAACAGTCGGATCGATCCATGTCCCCCGACCTTGTGGAGGCTAGATCCCACGGTCGCCGGATGCTGGCAGAGATGGGGAAGCCCGGGCTCGGGGGAGAGGCCGGCTCCGGTGGCCAGCGGATGGGTGATAAAGGAGGAGGCGGCCAACAGTCAAGGGAGAGGCCGCGGCGGCCGGTGATTGGGGGAAGGAGGACGCAACGGCTGGTGATCAGGGAAAGGAGGAGGCGGTAGCCGAATCCACGTCCTGGAGGCAAGATCCGACGACCGGTGATCAGGAGGCGGTTAGGGGAAGAGAGTTTGAGATATGGGGATAAGGATGAG 
>610	
AGGAGAGCCTAGATCCGCACTTGTGATAAGGACGGCTACCATTGCTTTGGACTGGAGAAGACGAGGAAATGGCATCAATGATCGGGGAGGCTAGATCTGCTCCCGAGGAGGCAGCTGGTGCTTGAGGGTAGAGGAGACAGCGGCCAACAGTCGGATCGATCCATGTCCCCCGACCTTGTGGAGGCTAGATCCCACGGTCGCCGGATGCTGGCAGAGATGGGGAAGCCCGGGCTCGGGGGAGAGGCCGGCTCCGGTGGCCGGCGGATGGGTGATAAAGGAGGAGGCGGCCAACAGTCAAGGGAGAGGCCGCGGCGGCCGGTGATTGGGGGAAGGAGGACGCAACGGCTGGTGATCGGGGAAAGGAGGAGGCGGTAGCCGAATCCACGTCCTGGAGGCAAGATCCGACGACCGGTGATCAGGAGGCGGTTAGGGGAAGAGAGTTTGAGATATGGGGATAAGGATGAG 
>611	
AGGAGAGCCTAGATCCGCACTTGTGATAAGGACGGCTACCATTGCTTTGGACTGGAGAAGACGAGGAAATGGCATCAATGATCGGGGAGGCTAGATCTGCTCCCGAGGAGGCAGCTGGTGCTTGAGGGTAGAGGAGACAGCGGCCAACAGTCGGATCGATCCATGTCCCCCGACCTTGTGGAGGCTAGATCCCACGGTCGCCGGATGCTGGCAGAGATGGGGAAGCCCGGGCTCGGGGGAGAGGCCGGCTCCGGTGGCCGGCGGATGGGTGATAAAGGAGGAGGCGGCCAACAGTCAAGGGAGAGGCCGCGGCGGCCGGTGATTGGGGGAAGGAGGACGCAACGGCTGGTGATCGGGGAAAGGAGGAGGCGGTAGCCGAATCCACGTCCTGGAGGCAAGATCCGACGACCGGTGATCAGGAGGCGGTTAGGGGAAGAGAGTTTGAGATATGGGGATAAGGATGAG 
>613	
AGGAGAGCCTAGATCCGCACTTGTGATAAGGACGGCTACCATTGCTTTGGACTGGAGAAGACGAGGAAATGGCATCAATGATCGGGGAGGCTAGATCTGCTCCCGAGGAGGCAGCTGGTGCTTGAGGGTAGAGGAGACAGCGGCCAACAGTCGGATCGATCCATGTCCCCCGACCTTGTGGAGGCTAGATCCCACGGTCGCCGGATGCTGGCAGAGATGGGGAAGCCCGGGCTCGGGGGAGAGGCCGGCTCCGGTGGCCAGCGGATGGGTGATAAAGGAGGAGGCGGCCAACAGTCAAGGGAGAGGCCGCGGCGGCCGGTGATTGGGGGAAGGAGGACGCAACGGCTGGTGATCAGGGAAAGGAGGAGGCGGTAGCCGAATCCACGTCCTGGAGGCAAGATCCGACGACCGGTGATCAGGAGGCGGTTAGGGGAAGAGAGTTTGAGATATGGGGATAAGGATGAG 
>422	
AGGAGAGCCTAGATCCGCACTTGTGATAAGGACGGCTACCATTGCTTTGGACTGGAGAAGACGAGGAAATGGCATCAATGATCGGGGAGGCTAGATCTGCTCCCGAGGAGGCAGCTGGTGCTTGAGGGTAGAGGAGACAGCGGCCAACAGTCGGATCGATCCATGTCCCCCGACCTTGTGGAGGCTAGATCCCACGGTCGCCGGATGCTGGCGGAGATGGGGAAGCCCGGGCTCGGGGGAGAGGCCGGCTCCGGTGGCCGGCGGATGGGTGATAAAGGAGGAGGCGGCCAACAGTCAAGGGAGAGGCCGCGGCGGCCGGTGATTGGGGGAAGGAGGACGCAACGGCTGGTGATCAGGGAAAGGAGGAGGCGGTAGCCGAATCCACGTCCTGGAGGCAAGATCCGACGACCGGTGATCAGGAGGCGGTTAGGGGAAGAGAGTTTGAGATATGGGGATAAGGATGAG 
>423	
AGGAGAGCCTAGATCCGCACTTGTGATAGGGACGGCTACCATTGCTTTGGACTGGAGAAGACGAGGAAATGGCATCAATGATCGGGGAGGCTAGATCTGCTCCCGAGGAGGCAGCTGGTGCTTGAGGGTAGAGGAGACAGCGGCCAACAGTCGGATCGATCCATGTCCCCCGACCTTGTGGAGGCTAGATCCCACGGTCGCCGGATGCTGGCGGAGATGGGGGAGCCCGGGCTCGGGGGAGAGGCCGGCTCCGGTGGCCGGCGGATGGGTGATAAAGGAGGAGGCGGCCAACAGTCAAGGGAGAGGCCGCGGCGGCCGGTGATTGGGGGAAGGAGGACGCAACGGCTGGAGATCGGGGAAAGGAGGAGGCGGTAGCCGAATCCACATCCTGGAGGCAAGATCCGACGACCGGTGATCAGGAGGCGGTTAGGGGAAGAGAGTTTGAGATATGGGGATAAGGATGAG 
>469	
AGGAGAGCCTAGATCCGCACTTGTGATAAGGACGGCTACCATTGCTTTGGACTGGAGAAGACGAGGAAATGGCATCAATGATCGGGGAGGCTAGATCTGCTCCCGAGGAGGCAGCTGGTGCTTGAGGGTAGAGGAGACAGCGGCCAACAGTCGGATCGATCCATGTCCCCCGACCTTGTGGAGGCTAGATCCCACGGTCGCCGGATGCTGGCAGAGATGGGGAAGCCCGGGCTCGGGGGAGAGGCCGGCTCCGGTGGCCAGCGGATGGGTGATAAAGGAGGAGGCGGCCAACAGTCAAGGGAGAGGCCGCGGCGGCCGGTGATTGGGGGAAGGAGGACGCAACGGCTGGTGATCAGGGAAAGGAGGAGGCGGTAGCCGAATCCACGTCCTGGAGGCAAGATCCGACGACCGGTGATCAGGAGGCGGTTAGGGGAAGAGAGTTTGAGATATGGGGATAAGGATGAG 
>470	
AGGAGAGCCTAGATCCGCACTTGTGATAAGGACGGCTACCATTGCTTTGGACTGGAGAAGACGAGGAAATGGCATCAATGATCGGGGAGGCTAGATCTGCTCCCGAGGAGGCAGCTGGTGCTTGAGGGTAGAGGAGACAGCGGCCAACAGTCGGATCGATCCATGTCCCCCGACCTTGTGGAGGCTAGATCCCACGGTCGCCGGATGCTGGCAGAGATGGGGAAGCCCGGGCTCGGGGGAGAGGCCGGCTCCGGTGGCCAGCAGATGGGTGATAAAGGAGGAGGCGGCCAACAGTCAAGGGAGAGGCCGCGGCGGCCGGTGATTGGGGGAAGGAGGACGCAACGGCTGGTGATCAGGGAAAGGAGGAGGCGGTAGCCGAATCCACGTCCTGGAGGCAAGATCCGACGACCGGTGATCAGGAGGCGGTTAGGGGAAGAGAGTTTGAGATATGGGGATAAGGATGAG 
>472	
AGGAGAGCCTAGATCCGCACTTGTGATAAGGACGGCTACCATTGCTTTGGACTGGAGAAGACGAGGAAATGGCATCAATGATCGGGGAGGCTAGATCTGCTCCCGAGGAGGCAGCTGGTGCTTGAGGGTAGAGGAGACAGCGGCCAACAGTCGGATCGATCCATGTCCCCCGACCTTGTGGAGGCTAGATCCCACGGTCGCCGGATGCTGGCAGAGATGGGGAAGCCCGGGCTCGGGGGAGAGGCTGGCTCCGGTGGCCAGCAGATGGGTGATAAAGGAGGAGGCGGCCAACAGTCAAGGGAGAGGCCGCGGCGGCCGGTGATTGGGGGAAGGAGGACGCAACGGCTGGTGATCAGGGAAAGGAGGAGGCGGTAGCCGAATCCACGTCCTGGAGGCAAGATCCGACGACCGGTGATCAGGAGGCGGTTAGGGGAAGAGAGTTTGAGATATGGGGATAAGGATGAG 
>473	
AGGAGAGCCTAGATCCGCACTTGTGATAAGGACGGCTACCATTGCTTTGGACTGGAGAAGACGAGGAAATGGCATCAATGATCGGGGAGGCTAGATCTGCTCCCGAGGAGGCAGCTGGTGCTTGAGGGTAGAGGAGACAGCGGCCAACAGTCGGATCGATCCATGTCCCCCGACCTTGTGGAGGCTAGATCCCACGGTCGCCGGATGCTGGCAGAGATGGGGAAGCCCGGGCTCGGGGGAGAGGCCGGCTCCGGTGGCCAGCGGATGGGTGATAAAGGAGGAGGCGGCCAACAGTCAAGGGAGAGGCCGCGGCGGCCGGTGATTGGGGGAAGGAGGACGCAACGGCTGGTGATCAGGGAAAGGAGGAGGCGGTAGCCGAATCCACGTCCTGGAGGCAAGATCCGACGACCGGTGATCAGGAGGCGGTTAGGGGAAGAGAGTTTGAGATATGGGGATAAGGATGAG 
>508	
AGGAGAGCCTAGATCCGCACTTGTGATAAGGACGGCTACCATTGCTTTGGACTGGAGAAGACGAGGAAATGGCATCAATGATCGGGGAGGCTAGATCTGCTCCCGAGGAGGCAGCTGGTGCTTGAGGGTAGAGGAGACAGCGGCCAACAGTCGGATCGATCCATGTCCCCCGACCTTGTGGAGGCTAGATCCCACGGTCGCCGGATGCTGGCAGAGATGGGGAAGCCCGGGCTCGGGGGAGAGGCCGGCTCCGGTGGCCAGCGGATGGGTGATAAAGGAGGAGGCGGCCAACAGTCAAGGGAGAGGCCGCGGCGGCCGGTGATTGGGGGAAGGAGGACGCAACGGCTGGTGATCAGGGAAAGGAGGAGGCGGTAGCCGAATCCACGTCCTGGAGGCAAGATCCGACGACCGGTGATCAGGAGGCGGTTAGGGGAAGAGAGTTTGAGATATGGGGATAAGGATGAG 
>570	
AGGAGAGCCTAGATCCGCACTTGTGATAAGGACGGCTACCATTGCTTTGGACTGGAGAAGACGAGGAAATGGCATCAATGATCGGGGAGGCTAGATCTGCTCCCGAGGAGGCAGCTGGTGCTTGAGGGTAGAGGAGACAGCGGCCAACAGTCGGATCGATCCATGTCCCCCGACCTTGTGGAGGCTAGATCCCACGGTCGCCGGATGCTGGCAGAGATGGGGAAGCCCGGGCTCGGGGGAGAGGCCGGCTCCGGTGGCCAGCGGATGGGTGATAAAGGAGGAGGCGGCCAACAGTCAAGGGAGAGGCCGCGGCGGCCGGTGATTGGGGGAAGGAGGACGCAACGGCTGGTGATCAGGGAAAGGAGGAGGCGGTAGCCGAATCCACGTCCTGGAGGCAAGATCCGACGACCGGTGATCAGGAGGCGGTTAGGGGAAGAGAGTTTGAGATATGGGGATAAGGATGAG 
>590	
AGGAGAGCCTAGATCCGCACTTGTGATAAGGACGGCTACCATTGCTTTGGACTGGAGAAGACGAGGAAATGGCATCAATGATCGGGGAGGCTAGATCTGCTCCCGAGGAGGCAGCTGGTGCTTGAGGGTAGAGGAGACAGCGGCCAACAGTCGGATCGATCCATGTCCCCCGACCTTGTGGAGGCTAGATCCCACGGTCGCCGGATGCTGGCAGAGATGGGGAAGCCCGGGCTCGGGGGAGAGGCCGGCTCCGGTGGCCAGCGGATGGGTGATAAAGGAGGAGGCGGCCAACAGTCAAGGGAGAGGCCGCGGCGGCCGGTGATTGGGGGAAGGAGGACGCAACGGCTGGTGATCAGGGAAAGGAGGAGGCGGTAGCCGAATCCACGTCCTGGAGGCAAGATCCGACGACCGGTGATCAGGAGGCGGTTAGGGGAAGAGAGTTTGAGATATGGGGATAAGGATGAG 
>591	
AGGAGAGCCTAGATCCGCACTTGTGATAAGGACGGCTACCATTGCTTTGGACTGGAGAAGACGAGGAAATGGCATCAATGATCGGGGAGGCTAGATCTGCTCCCGAGGAGGCAGCTGGTGCTTGAGGGTAGAGGAGACAGCGGCCAACAGTCGGATCGATCCATGTCCCCCGACCTTGTGGAGGCTAGATCCCACGGTCGCCGGATGCTGGCAGAGATGGGGAAGCCCGGGCTCGGGGGAGAGGCCGGCTCCGGTGGCCGGCGGATGGGTGATAAAGGAGGAGGCGGCCAACAGTCAAGGGAGAGGCCGCGGCGGCCGGTGATTGGGGGAAGGAGGACGCAACGGCTGGTGATCGGGGAAAGGAGGAGGCGGTAGCCGAATCCACGTCCTGGAGGCAAGATCCGACGACCGGTGATCAGGAGGCGGTTAGGGGAAGAGAGTTTGAGATATGGGGATAAGGATGAG 
>602	
AGGAGAGCCTAGATCCGCACTTGTGATAAGGACGGCTACCATTGCTTTGGACTGGAGAAGACGAGGAAATGGCATCAATGATCGGGGAGGCTAGATCTGCTCCCGAGGAGGCAGCTGGTGCTTGAGGGTAGAGGAGACAGCGGCCAACAGTCGGATCGATCCATGTCCCCCGACCTTGTGGAGGCTAGATCCCACGGTCGCCGGATGCTGGCAGAGATGGGGAAGCCCGGGCTCGGGGGAGAGGCCGGCTCCGGTGGCCAGCAGATGGGTGATAAAGGAGGAGGCGGCCAACAGTCAAGGGAGAGGCCGCGGCGGCCGGTGATTGGGGGAAGGAGGACGCAACGGCTGGTGATCAGGGAAAGGAGGAGGCGGTAGCCGAATCCACGTCCTGGAGGCAAGATCCGACGACCGGTGATCAGGAGGCGGTTAGGGGAAGAGAGTTTGAGATATGGGGATAAGGATGAG 
>603	
AGGAGAGCCTAGATCCGCACTTGTGATAAGGACGGCTACCATTGCTTTGGACTGGAGAAGACGAGGAAATGGCATCAATGATCGGGGAGGCTAGATCTGCTCCCGAGGAGGCAGCTGGTGCTTGAGGGTAGAGGAGACAGCGGCCAACAGTCGGATCGATCCATGTCCCCCGACCTTGTGGAGGCTAGATCCCACGGTCGCCGGATGCTGGCAGAGATGGGGAAGCCCGGGCTCGGGGGAGAGGCCGGCTCCGGTGGCCAGCGGATGGGTGATAAAGGAGGAGGCGGCCAACAGTCAAGGGAGAGGCCGCGGCGGCCGGTGATTGGGGGAAGGAGGACGCAACGGCTGGTGATCAGGGAAAGGAGGAGGCGGTAGCCGAATCCACGTCCTGGAGGCAAGATCCGACGACCGGTGATCAGGAGGCGGTTAGGGGAAGAGAGTTTGAGATATGGGGATAAGGATGAG 
>646	
AGGAGAGCCTAGATCCGCACTTGTGATAAGGACGGCTACCATTGCTTTGGACTGGAGAAGACGAGGAAATGGCATCAATGATCGGGGAGGCTAGATCTGCTCCCGAGGAGGCAGCTGGTGCTTGAGGGTAGAGGAGACAGCGGCCAACAGTCGGATCGATCCATGTCCCCCGACCTTGTGGAGGCTAGATCCCACGGTCGCCGGATGCTGGCAGAGATGGGGAAGCCCGGGCTCGGGGGAGAGGCCGGCTCCGGTGGCCAGCGGATGGGTGATAAAGGAGGAGGCGGCCAACAGTCAAGGGAGAGGCCGCGGCGGCCGGTGATTGGGGGAAGGAGGACGCAACGGCTGGTGATCAGGGAAAGGAGGAGGCGGTAGCCGAATCCACGTCCTGGAGGCAAGATCCGACGACCGGTGATCAGGAGGCGGTTAGGGGAAGAGAGTTTGAGATATGGGGATAAGGATGAG 
>412	
AGGAGAGCCTAGATCCGCACTTGTGATAAGGACGGCTACCATTGCTTTGGACTGGAGAAGACGAGGAAATGGCATCAATGATCGGGGAGGCTAGATCTGCTCCCGAGGAGGCAGCTGGTGCTTGAGGGTAGAGGAGACAGCGGCCAACAGTCGGATCGATCCATGTCCCCCGACCTTGTGGAGGCTAGATCCCACGGTCGCCGGATGCTGGCGGAGATGGGGAAGCCCGGGCTCGGGGGAGAGGCCGGCTCCGGTGGCCGGCGGATGGGTGATAAAGGAGGAGGCGGCCAACAGTCAAGGGAGAGGCCGCGGCGGCCGGTGATTGGGGGAAGGAGGACGCAACGGCTGGTGATCAGGGAAAGGAGGAGGCGGTAGCCGAATCCACGTCCTGGAGGCAAGATCCGACGACCGGTGATCAGGAGGCGGTTAGGGGAAGAGAGTTTGAGATATGGGGATAAGGATGAG 
>413	
AGGAGAGCCTAGATCCGCACTTGTGATAAGGACGGCTACCATTGCTTTGGACTGGAGAAGACGAGGAAATGGCATCAATGATCGGGGAGGCTAGATCTGCTCCCGAGGAGGCAGCTGGTGCTTGAGGGTAGAGGAGACAGCGGCCAACAGTCGGATCGATCCATGTCCCCCGACCTTGTGGAGGCTAGATCCCACGGTCGCCGGATGCTGGCAGAGATGGGGAAGCCCGGGCTCGGGGGAGAGGCCGGCTCCGGTGGCCGGCGGATGGGTGATAAAGGAGGAGGCGGCCAACAGTCAAGGGAGAGGCCGCGGCGGCCGGTGATTGGGGGAAGGAGGACGCAACGGCTGGTGATCAGGGAAAGGAGGAGGCGGTAGCCGAATCCACGTCCTGGAGGCAAGATCCGACGACCGGTGATCAGGAGGCGGTTAGGGGAAGAGAGTTTGAGATATGGGGATAAGGATGAG 
>414	
AGGAGAGCCTAGATCCGCACTTGTGATAAGGACGGCTACCATTGCTTTGGACTGGAGAAGACGAGGAAATGGCATCAATGATCGGGGAGGCTAGATCTGCTCCCGAGGAGGCAGCTGGTGCTTGAGGGTAGAGGAGACAGCGGCCAACAGTCGGATCGATCCATGTCCCCCGACCTTGTGGAGGCTAGATCCCACGGTCGCCGGATGCTGGCAGAGATGGGGAAGCCCGGGCTCGGGGGAGAGGCCGGCTCCGGTGGCCAGCGGATGGGTGATAAAGGAGGAGGCGGCCAACAGTCAAGGGAGAGGCCGCGGCGGCCGGTGATTGGGGGAAGGAGGACGCAACGGCTGGTGATCAGGGAAAGGAGGAGGCGGTAGCCGAATCCACGTCCTGGAGGCAAGATCCGACGACCGGTGATCAGGAGGCGGTTAGGGGAAGAGAGTTTGAGATATGGGGATAAGGATGAG 
>421	
AGGAGAGCCTAGATCCGCACTTGTGATAGGGACGGCTACCATTGCTTTGGACTGGAGAAGACGAGGAAATGGCATCAATGATCGGGGAGGCTAGATCTGCTCCCGAGGAGGCAGCTGGTGCTTGAGGGTAGAGGAGACAGCGGCCAACAGTCGGATCGATCCATGTCCCCCGACCTTGTGGAGGCTAGATCCCACGGTCGCCGGATGCTGGCGGAGATGGGGAAGCCCGGGCTCGGGGGAGAGGCCGGCTCCGGTGGCCGGCGGATGGGTGATAAAGGAGGAGGCGGCCAACAGTCAAGGGAGAGGCCGCGGCGGCCGGTGATTGGGGGAAGGAGGACGCAACGGCTGGAGATCGGGGAAAGGAGGAGGCGGTAGCCGAATCCACATCCTGGAGGCAAGATCCGACGACCGGTGATCAGGAGGCGGTTAGGGGAAGAGAGTTTGAGATATGGGGATAAGGATGAG 
>433	
AGGAGAGCCTAGATCCGCACTTGTGATAGGGACGGCTACCATTGCTTTGGACTGGAGAAGACGAGGAAATGGCATCAATGATCGGGGAGGCTAGATCTGCTCCCGAGGAGGCAGCTGGTGCTTGAGGGTAGAGGAGACAGCGGCCAACAGTCGGATCGATCCATGTCCCCCGACCTTGTGGAGGCTAGATCCCACGGTCGCCGGATGCTGGCGGAGATGGGGAAGCCCGGGCTCGGGGGAGAGGCCGGCTCCGGTGGCCGGCGGATGGGTGATAAAGGAGGAGGCGGCCAACAGTCAAGGGAGAGGCCGCGGCGGCCGGTGATTGGGGGAAGGAGGACGCAACGGCTGGAGATCGGGGAAAGGAGGAGGCGGTAGCCGAATCCACATCCTGGAGGCAAGATCCGACGACCGGTGATCAGGAGGCGGTTAGGGGAAGAGAGTTTGAGATATGGGGATAAGGATGAG 
>434	
AGGAGAGCCTAGATCCGCACTTGTGATAGGGACGGCTACCATTGCTTTGGACTGGAGAAGACGAGGAAATGGCATCAATGATCGGGGAGGCTAGATCTGCTCCCGAGGAGGCAGCTGGTGCTTGAGGGTAGAGGAGACAGCGGCCAACAGTCGGATCGATCCATGTCCCCCGACCTTGTGGAGGCTAGATCCCACGGTCGCCGGATGCTGGCGGAGATGGGGAAGCCCGGGCTCGGGGGAGAGGCCGGCTCCGGTGGCCGGCGGATGGGTGATAAAGGAGGAGGCGGCCAACAGTCAAGGGAGAGGCCGCGGCGGCCGGTGATTGGGGGAAGGAGGACGCAACGGCTGGAGATCGGGGAAAGGAGGAGGCGGTAGCCGAATCCACATCCTGGAGGCAAGATCCGACGACCGGTGATCAGGAGGCGGTTAGGGGAAGAGAGTTTGAGATATGGGGATAAGGATGAG 
>443	
AGGAGAGCCTAGATCCGCACTTGTGATAAGGACGGCTACCATTGCTTTGGACTGGAGAAGACGAGGAAATGGCATCAATGATCGGGGAGGCTAGATCTGCTCCCGAGGAGGCAGCTGGTGCTTGAGGGTAGAGGAGACAGCGGCCAACAGTCGGATCGATCCATGTCCCCCGACCTTGTGGAGGCTAGATCCCACGGTCGCCGGATGCTGGCAGAGATGGGGAAGCCCGGGCTCGGGGGAGAGGCCGGCTCCGGTGGCCAGCGGATGGGTGATAAAGGAGGAGGCGGCCAACAGTCAAGGGAGAGGCCGCGGCGGCCGGTGATTGGGGGAAGGAGGACGCAACGGCTGGTGATCAGGGAAAGGAGGAGGCGGTAGCCGAATCCACGTCCTGGAGGCAAGATCCGACGACCGGTGATCAGGAGGCGGTTAGGGGAAGAGAGTTTGAGATATGGGGATAAGGATGAG 
>446	
AGGAGAGCCTAGATCCGCACTTGTGATAAGGACGGCTACCATTGCTTTGGACTGGAGAAGACGAGGAAATGGCATCAATGATCGGGGAGGCTAGATCTGCTCCCGAGGAGGCAGCTGGTGCTTGAGGGTAGAGGAGACAGCGGCCAACAGTCGGATCGATCCATGTCCCCCGACCTTGTGGAGGCTAGATCCCACGGTCGCCGGATGCTGGCAGAGATGGGGAAGCCCGGGCTCGGGGGAGAGGCCGGCTCCGGTGGCCAGCGGATGGGTGATAAAGGAGGAGGCGGCCAACAGTCAAGGGAGAGGCCGCGGCGGCCGGTGATTGGGGGAAGGAGGACGCAACGGCTGGTGATCAGGGAAAGGAGGAGGCGGTAGCCGAATCCACGTCCTGGAGGCAAGATCCGACGACCGGTGATCAGGAGGCGGTTAGGGGAAGAGAGTTTGAGATATGGGGATAAGGATGAG 
>488	
AGGAGAGCCTAGATCCGCACTTGTGATAAGGACGGCTACCATTGCTTTGGACTGGAGAAGACGAGGAAATGGCATCAATGATCGGGGAGGCTAGATCTGCTCCCGAGGAGGCAGCTGGTGCTTGAGGGTAGAGGAGACAGCGGCCAACAGTCGGATCGATCCATGTCCCCCGACCTTGTGGAGGCTAGATCCCACGGTCGCCGGATGCTGGCAGAGATGGGGAAGCCCGGGCTCGGGGGAGAGGCCGGCTCCGGTGGCCAGCGGATGGGTGATAAAGGAGGAGGCGGCCAACAGTCAAGGGAGAGGCCGCGGCGGCCGGTGATTGGGGGAAGGAGGACGCAACGGCTGGTGATCAGGGAAAGGAGGAGGCGGTAGCCGAATCCACGTCCTGGAGGCAAGATCCGACGACCGGTGATCAGGAGGCGGTTAGGGGAAGAGAGTTTGAGATATGGGGATAAGGATGAG 
>497	
AGGAGAGCCTAGATCCGCACTTGTGATAAGGACGGCTACCATTGCTTTGGACTGGAGAAGACGAGGAAATGGCATCAATGATCGGGGAGGCTAGATCTGCTCCCGAGGAGGCAGCTGGTGCTTGAGGGTAGAGGAGACAGCGGCCAACAGTCGGATCGATCCATGTCCCCCGACCTTGTGGAGGCTAGATCCCACGGTCGCCGGATGCTGGCAGAGATGGGGAAGCCCGGGCTCGGGGGAGAGGCCGGCTCCGGTGGCCGGCGGATGGGTGATAAAGGAGGAGGCGGCCAACAGTCAAGGGAGAGGCCGCGGCGGCCGGTGATTGGGGGAAGGAGGACGCAACGGCTGGTGATCAGGGAAAGGAGGAGGCGGTAGCCGAATCCACGTCCTGGAGGCAAGATCCGACGACCGGTGATCAGGAGGCGGTTAGGGGAAGAGAGTTTGAGATATGGGGATAAGGATGAG 
>511	
AGGAGAGCCTAGATCCGCACTTGTGATAAGGACGGCTACCATTGCTTTGGACTGGAGAAGACGAGGAAATGGCATCAATGATCGGGGAGGCTAGATCTGCTCCCGAGGAGGCAGCTGGTGCTTGAGGGTAGAGGAGACAGCGGCCAACAGTCGGATCGATCCATGTCCCCCGACCTTGTGGAGGCTAGATCCCACGGTCGCCGGATGCTGGCAGAGATGGGGAAGCCCGGGCTCGGGGGAGAGGCCGGCTCCGGTGGCCAGCGGATGGGTGATAAAGGAGGAGGCGGCCAACAGTCAAGGGAGAGGCCGCGGCGGCCGGTGATTGGGGGAAGGAGGACGCAACGGCTGGTGATCAGGGAAAGGAGGAGGCGGTAGCCGAATCCACGTCCTGGAGGCAAGATCCGACGACCGGTGATCAGGAGGCGGTTAGGGGAAGAGAGTTTGAGATATGGGGATAAGGATGAG 
>517	
AGGAGAGCCTAGATCCGCACTTGTGATAAGGACGGCTACCATTGCTTTGGACTGGAGAAGACGAGGAAATGGCATCAATGATCGGGGAGGCTAGATCTGCTCCCGAGGAGGCAGCTGGTGCTTGAGGGTAGAGGAGACAGCGGCCAACAGTCGGATCGATCCATGTCCCCCGACCTTGTGGAGGCTAGATCCCACGGTCGCCGGATGCTGGCAGAGATGGGGAAGCCCGGGCTCGGGGGAGAGGCCGGCTCCGGTGGCCAGCGGATGGGTGATAAAGGAGGAGGCGGCCAACAGTCAAGGGAGAGGCCGCGGCGGCCGGTGATTGGGGGAAGGAGGACGCAACGGCTGGTGATCAGGGAAAGGAGGAGGCGGTAGCCGAATCCACGTCCTGGAGGCAAGATCCGACGACCGGTGATCAGGAGGCGGTTAGGGGAAGAGAGTTTGAGATATGGGGATAAGGATGAG 
>542	
AGGAGAGCCTAGATCCGCACTTGTGATAAGGACGGCTACCATTGCTTTGGACTGGAGAAGACGAGGAAATGGCATCAATGATCGGGGAGGCTAGATCTGCTCCCGAGGAGGCAGCTGGTGCTTGAGGGTAGAGGAGACAGCGGCCAACAGTCGGATCGATCCATGTCCCCCGACCTTGTGGAGGCTAGATCCCACGGTCGCCGGATGCTGGCAGAGATGGGGAAGCCCGGGCTCGGGGGAGAGGCCGGCTCCGGTGGCCAGCGGATGGGTGATAAAGGAGGAGGCGGCCAACAGTCAAGGGAGAGGCCGCGGCGGCCGGTGATTGGGGGAAGGAGGACGCAACGGCTGGTGATCAGGGAAAGGAGGAGGCGGTAGCCGAATCCACGTCCTGGAGGCAAGATCCGACGACCGGTGATCAGGAGGCGGTTAGGGGAAGAGAGTTTGAGATATGGGGATAAGGATGAG 
>543	
AGGAGAGCCTAGATCCGCACTTGTGATAAGGACGGCTACCATTGCTTTGGACTGGAGAAGACGAGGAAATGGCATCAATGATCGGGGAGGCTAGATCTGCTCCCGAGGAGGCAGCTGGTGCTTGAGGGTAGAGGAGACAGCGGCCAACAGTCGGATCGATCCATGTCCCCCGACCTTGTGGAGGCTAGATCCCACGGTCGCCGGATGCTGGCAGAGATGGGGAAGCCCGGGCTCGGGGGAGAGGCCGGCTCCGGTGGCCAGCGGATGGGTGATAAAGGAGGAGGCGGCCAACAGTCAAGGGAGAGGCCGCGGCGGCCGGTGATTGGGGGAAGGAGGACGCAACGGCTGGTGATCAGGGAAAGGAGGAGGCGGTAGCCGAATCCACGTCCTGGAGGCAAGATCCGACGACCGGTGATCAGGAGGCGGTTAGGGGAAGAGAGTTTGAGATATGGGGATAAGGATGAG 
>548	
AGGAGAGCCTAGATCCGCACTTGTGATAAGGACGGCTACCATTGCTTTGGACTGGAGAAGACGAGGAAATGGCATCAATGATCGGGGAGGCTAGATCTGCTCCCGAGGAGGCAGCTGGTGCTTGAGGGTAGAGGAGACAGCGGCCAACAGTCGGATCGATCCATGTCCCCCGACCTTGTGGAGGCTAGATCCCACGGTCGCCGGATGCTGGCAGAGATGGGGAAGCCCGGGCTCGGGGGAGAGGCCGGCTCCGGTGGCCAGCGGATGGGTGATAAAGGAGGAGGCGGCCAACAGTCAAGGGAGAGGCCGCGGCGGCCGGTGATTGGGGGAAGGAGGACGCAACGGCTGGTGATCAGGGAAAGGAGGAGGCGGTAGCCGAATCCACGTCCTGGAGGCAAGATCCGACGACCGGTGATCAGGAGGCGGTTAGGGGAAGAGAGTTTGAGATATGGGGATAAGGATGAG 
>550	
AGGAGAGCCTAGATCCGCACTTGTGATAAGGACGGCTACCATTGCTTTGGACTGGAGAAGACGAGGAAATGGCATCAATGATCGGGGAGGCTAGATCTGCTCCCGAGGAGGCAGCTGGTGCTTGAGGGTAGAGGAGACAGCGGCCAACAGTCGGATCGATCCATGTCCCCCGACCTTGTGGAGGCTAGATCCCACGGTCGCCGGATGCTGGCAGAGATGGGGAAGCCCGGGCTCGGGGGAGAGGCCGGCTCCGGTGGCCAGCAGATGGGTGATAAAGGAGGAGGCGGCCAACAGTCAAGGGAGAGGCCGCGGCGGCCGGTGATTGGGGGAAGGAGGACGCAACGGCTGGTGATCAGGGAAAGGAGGAGGCGGTAGCCGAATCCACGTCCTGGAGGCAAGATCCGACGACCGGTGATCAGGAGGCGGTTAGGGGAAGAGAGTTTGAGATATGGGGATAAGGATGAG 
>551	
AGGAGAGCCTAGATCCGCACTTGTGATAAGGACGGCTACCATTGCTTTGGACTGGAGAAGACGAGGAAATGGCATCAATGATCGGGGAGGCTAGATCTGCTCCCGAGGAGGCAGCTGGTGCTTGAGGGTAGAGGAGACAGCGGCCAACAGTCGGATCGATCCATGTCCCCCGACCTTGTGGAGGCTAGATCCCACGGTCGCCGGATGCTGGCAGAGATGGGGAAGCCCGGGCTCGGGGGAGAGGCCGGCTCCGGTGGCCAGCGGATGGGTGATAAAGGAGGAGGCGGCCAACAGTCAAGGGAGAGGCCGCGGCGGCCGGTGATTGGGGGAAGGAGGACGCAACGGCTGGTGATCAGGGAAAGGAGGAGGCGGTAGCCGAATCCACGTCCTGGAGGCAAGATCCGACGACCGGTGATCAGGAGGCGGTTAGGGGAAGAGAGTTTGAGATATGGGGATAAGGATGAG 
>552	
AGGAGAGCCTAGATCCGCACTTGTGATAAGGACGGCTACCATTGCTTTGGACTGGAGAAGACGAGGAAATGGCATCAATGATCGGGGAGGCTAGATCTGCTCCCGAGGAGGCAGCTGGTGCTTGAGGGTAGAGGAGACAGCGGCCAACAGTCGGATCGATCCATGTCCCCCGACCTTGTGGAGGCTAGATCCCACGGTCGCCGGATGCTGGCAGAGATGGGGAAGCCCGGGCTCGGGGGAGAGGCCGGCTCCGGTGGCCAGCAGATGGGTGATAAAGGAGGAGGCGGCCAACAGTCAAGGGAGAGGCCGCGGCGGCCGGTGATTGGGGGAAGGAGGACGCAACGGCTGGTGATCAGGGAAAGGAGGAGGCGGTAGCCGAATCCACGTCCTGGAGGCAAGATCCGACGACCGGTGATCAGGAGGCGGTTAGGGGAAGAGAGTTTGAGATATGGGGATAAGGATGAG 
>596	
AGGAGAGCCTAGATCCGCACTTGTGATAAGGACGGCTACCATTGCTTTGGACTGGAGAAGACGAGGAAATGGCATCAATGATCGGGGAGGCTAGATCTGCTCCCGAGGAGGCAGCTGGTGCTTGAGGGTAGAGGAGACAGCGGCCAACAGTCGGATCGATCCATGTCCCCCGACCTTGTGGAGGCTAGATCCCACGGTCGCCGGATGCTGGCAGAGATGGGGAAGCCCGGGCTCGGGGGAGAGGCCGGCTCCGGTGGCCAGCGGATGGGTGATAAAGGAGGAGGCGGCCAACAGTCAAGGGAGAGGCCGCGGCGGCCGGTGATTGGGGGAAGGAGGACGCAACGGCTGGTGATCAGGGAAAGGAGGAGGCGGTAGCCGAATCCACGTCCTGGAGGCAAGATCCGACGACCGGTGATCAGGAGGCGGTTAGGGGAAGAGAGTTTGAGATATGGGGATAAGGATGAG 
>628	
AGGAGAGCCTAGATCCGCACTTGTGATAAGGACGGCTACCATTGCTTTGGACTGGAGAAGACGAGGAAATGGCATCAATGATCGGGGAGGCTAGATCTGCTCCCGAGGAGGCAGCTGGTGCTTGAGGGTAGAGGAGACAGCGGCCAACAGTCGGATCGATCCATGTCCCCCGACCTTGTGGAGGCTAGATCCCACGGTCGCCGGATGCTGGCAGAGATGGGGAAGCCCGGGCTCGGGGGAGAGGCCGGCTCCGGTGGCCAGCAGATGGGTGATAAAGGAGGAGGCGGCCAACAGTCAAGGGAGAGGCCGCGGCGGCCGGTGATTGGGGGAAGGAGGACGCAACGGCTGGTGATCAGGGAAAGGAGGAGGCGGTAGCCGAATCCACGTCCTGGAGGCAAGATCCGACGACCGGTGATCAGGAGGCGGTTAGGGGAAGAGAGTTTGAGATATGGGGATAAGGATGAG 
>401	
AGGAGAGCCTAGATCCGCACTTGTGATAAGGACGGCTACCATTGCTTTGGACTGGAGAAGACGAGGAAATGGCATCAATGATCGGGGAGGCTAGATCTGCTCCCGAGGAGGCAGCTGGTGCTTGAGGGTAGAGGAGACAGCGGCCAACAGTCGGATCGATCCATGTCCCCCGACCTTGTGGAGGCTAGATCCCACGGTCGCCGGATGCTGGCAGAGATGGGGAAGCCCGGGCTCGGGGGAGAGGCCGGCTCCGGTGGCCAGCGGATGGGTGATAAAGGAGGAGGCGGCCAACAGTCAAGGGAGAGGCCGCGGCGGCCGGTGATTGGGGGAAGGAGGACGCAACGGCTGGTGATCAGGGAAAGGAGGAGGCGGTAGCCGAATCCACGTCCTGGAGGCAAGATCCGACGACCGGTGATCAGGAGGCGGTTAGGGGAAGAGAGTTTGAGATATGGGGATAAGGATGAG 
>424	
AGGAGAGCCTAGATCCGCACTTGTGATAGGGACGGCTACCATTGCTTTGGACTGGAGAAGACGAGGAAATGGCATCAATGATCGGGGAGGCTAGATCTGCACCCGAGGAGGCAGCTGGTGCTTGAGGGTAGAGGAGACAGCGGCCAACAGTCGGATCGATCCATGTCCCCCGACCTTGTGGAGGCTAGATCCCACGGTCGCCGGATGCTGGCGGAGATGGGGGAGCCCGGGCTCGGGGGAGAGGCCGGCTCCGGTGGCCGGCGGTTGGGTGATAAAGGAGGAGGCGGCCAACAGTCAAGGGAGAGGCCGCGGCGGCCGGTGATTGGGGGAAGGAGGACGCAACGGCTGGAGATCGGGGAAAGGAGGAGGCGGTAGCCGAATCCACATCCTGGAGGCAAGATCCGGCGACCGGTGATCAGGAGGCGGTTAGGGGAAGAGAGTTTGAGATATGGGGATAAGGATGAG 
>479	
AGGAGAGCCTAGATCCGCACTTGTGATAAGGACGGCTACCATTGCTTTGGACTGGAGAAGACGAGGAAATGGCATCAATGATCGGGGAGGCTAGATCTGCTCCCGAGGAGGCAGCTGGTGCTTGAGGGTAGAGGAGACAGCGGCCAACAGTCGGATCGATCCATGTCCCCCGACCTTGTGGAGGCTAGATCCCACGGTCGCCGGATGCTGGCAGAGATGGGGAAGCCCGGGCTCGGGGGAGAGGCCGGCTCCGGTGGCCAGCGGATGGGTGATAAAGGAGGAGGCGGCCAACAGTCAAGGGAGAGGCCGCGGCGGCCGGTGATTGGGGGAAGGAGGACGCAACGGCTGGTGATCAGGGAAAGGAGGAGGCGGTAGCCGAATCCACGTCCTGGAGGCAAGATCCGACGACCGGTGATCAGGAGGCGGTTAGGGGAAGAGAGTTTGAGATATGGGGATAAGGATGAG 
>482	
AGGAGAGCCTAGATCCGCACTTGTGATAAGGACGGCTACCATTGCTTTGGACTGGAGAAGACGAGGAAATGGCATCAATGATCGGGGAGGCTAGATCTGCTCCCGAGGAGGCAGCTGGTGCTTGAGGGTAGAGGAGACAGCGGCCAACAGTCGGATCGATCCATGTCCCCCGACCTTGTGGAGGCTAGATCCCACGGTCGCCGGATGCTGGCAGAGATGGGGAAGCCCGGGCTCGGGGGAGAGGCCGGCTCCGGTGGCCAGCGGATGGGTGATAAAGGAGGAGGCGGCCAACAGTCAAGGGAGAGGCCGCGGCGGCCGGTGATTGGGGGAAGGAGGACGCAACGGCTGGTGATCAGGGAAAGGAGGAGGCGGTAGCCGAATCCACGTCCTGGAGGCAAGATCCGACGACCGGTGATCAGGAGGCGGTTAGGGGAAGAGAGTTTGAGATATGGGGATAAGGATGAG 
>485	
AGGAGAGCCTAGATCCGCACTTGTGATAAGGACGGCTACCATTGCTTTGGACTGGAGAAGACGAGGAAATGGCATCAATGATCGGGGAGGCTAGATCTGCTCCCGAGGAGGCAGCTGGTGCTTGAGGGTAGAGGAGACAGCGGCCAACAGTCGGATCGATCCATGTCCCCCGACCTTGTGGAGGCTAGATCCCACGGTCGCCGGATGCTGGCAGAGATGGGGAAGCCCGGGCTCGGGGGAGAGGCCGGCTCCGGTGGCCAGCGGATGGGTGATAAAGGAGGAGGCGGCCAACAGTCAAGGGAGAGGCCGCGGCGGCCGGTGATTGGGGGAAGGAGGACGCAACGGCTGGTGATCAGGGAAAGGAGGAGGCGGTAGCCGAATCCACGTCCTGGAGGCAAGATCCGACGACCGGTGATCAGGAGGCGGTTAGGGGAAGAGAGTTTGAGATATGGGGATAAGGATGAG 
>524	
AGGAGAGCCTAGATCCGCACTTGTGATAAGGACGGCTACCATTGCTTTGGACTGGAGAAGACGAGGAAATGGCATCAATGATCGGGGAGGCTAGATCTGCTCCCGAGGAGGCAGCTGGTGCTTGAGGGTAGAGGAGACAGCGGCCAACAGTCGGATCGATCCATGTCCCCCGACCTTGTGGAGGCTAGATCCCACGGTCGCCGGATGCTGGCAGAGATGGGGAAGCCCGGGCTCGGGGGAGAGGCCGGCTCCGGTGGCCAGCGGATGGGTGATAAAGGAGGAGGCGGCCAACAGTCAAGGGAGAGGCCGCGGCGGCCGGTGATTGGGGGAAGGAGGACGCAACGGCTGGTGATCAGGGAAAGGAGGAGGCGGTAGCCGAATCCACGTCCTGGAGGCAAGATCCGACGACCGGTGATCAGGAGGCGGTTAGGGGAAGAGAGTTTGAGATATGGGGATAAGGATGAG 
>525	
AGGAGAGCCTAGATCCGCACTTGTGATAAGGACGGCTACCATTGCTTTGGACTGGAGAAGACGAGGAAATGGCATCAATGATCGGGGAGGCTAGATCTGCTCCCGAGGAGGCAGCTGGTGCTTGAGGGTAGAGGAGACAGCGGCCAACAGTCGGATCGATCCATGTCCCCCGACCTTGTGGAGGCTAGATCCCACGGTCGCCGGATGCTGGCAGAGATGGGGAAGCCCGGGCTCGGGGGAGAGGCCGGCTCCGGTGGCCAGCGGATGGGTGATAAAGGAGGAGGCGGCCAACAGTCAAGGGAGAGGCCGCGGCGGCCGGTGATTGGGGGAAGGAGGACGCAACGGCTGGTGATCAGGGAAAGGAGGAGGCGGTAGCCGAATCCACGTCCTGGAGGCAAGATCCGACGACCGGTGATCAGGAGGCGGTTAGGGGAAGAGAGTTTGAGATATGGGGATAAGGATGAG 
>527	
AGGAGAGCCTAGATCCGCACTTGTGATAAGGACGGCTACCATTGCTTTGGACTGGAGAAGACGAGGAAATGGCATCAATGATCGGGGAGGCTAGATCTGCTCCCGAGGAGGCAGCTGGTGCTTGAGGGTAGAGGAGACAGCGGCCAACAGTCGGATCGATCCATGTCCCCCGACCTTGTGGAGGCTAGATCCCACGGTCGCCGGATGCTGGCAGAGATGGGGAAGCCCGGGCTCGGGGGAGAGGCCGGCTCCGGTGGCCAGCGGATGGGTGATAAAGGAGGAGGCGGCCAACAGTCAAGGGAGAGGCCGCGGCGGCCGGTGATTGGGGGAAGGAGGACGCAACGGCTGGTGATCAGGGAAAGGAGGAGGCGGTAGCCGAATCCACGTCCTGGAGGCAAGATCCGACGACCGGTGATCAGGAGGCGGTTAGGGGAAGAGAGTTTGAGATATGGGGATAAGGATGAG 
>557	
AGGAGAGCCTAGATCCGCACTTGTGATAAGGACGGCTACCATTGCTTTGGACTGGAGAAGACGAGGAAATGGCATCAATGATCGGGGAGGCTAGATCTGCTCCCGAGGAGGCAGCTGGTGCTTGAGGGTAGAGGAGACAGCGGCCAACAGTCGGATCGATCCATGTCCCCCGACCTTGTGGAGGCTAGATCCCACGGTCGCCGGATGCTGGCAGAGATGGGGAAGCCCGGGCTCGGGGGAGAGGCCGGCTCCGGTGGCCAGCGGATGGGTGATAAAGGAGGAGGCGGCCAACAGTCAAGGGAGAGGCCGCGGCGGCCGGTGATTGGGGGAAGGAGGACGCAACGGCTGGTGATCAGGGAAAGGAGGAGGCGGTAGCCGAATCCACGTCCTGGAGGCAAGATCCGACGACCGGTGATCAGGAGGCGGTTAGGGGAAGAGAGTTTGAGATATGGGGATAAGGATGAG 
>586	
AGGAGAGCCTAGATCCGCACTTGTGATAAGGACGGCTACCATTGCTTTGGACTGGAGAAGACGAGGAAATGGCATCAATGATCGGGGAGGCTAGATCTGCTCCCGAGGAGGCAGCTGGTGCTTGAGGGTAGAGGAGACAGCGGCCAACAGTCGGATCGATCCATGTCCCCCGACCTTGTGGAGGCTAGATCCCACGGTCGCCGGATGCTGGCAGAGATGGGGAAGCCCGGGCTCGGGGGAGAGGCCGGCTCCGGTGGCCAGCGGATGGGTGATAAAGGAGGAGGCGGCCAACAGTCAAGGGAGAGGCCGCGGCGGCCGGTGATTGGGGGAAGGAGGACGCAACGGCTGGTGATCAGGGAAAGGAGGAGGCGGTAGCCGAATCCACGTCCTGGAGGCAAGATCCGACGACCGGTGATCAGGAGGCGGTTAGGGGAAGAGAGTTTGAGATATGGGGATAAGGATGAG 
>598	
AGGAGAGCCTAGATCCGCACTTGTGATAAGGACGGCTACCATTGCTTTGGACTGGAGAAGACGAGGAAATGGCATCAATGATCGGGGAGGCTAGATCTGCTCCCGAGGAGGCAGCTGGTGCTTGAGGGTAGAGGAGACAGCGGCCAACAGTCGGATCGATCCATGTCCCCCGACCTTGTGGAGGCTAGATCCCACGGTCGCCGGATGCTGGCAGAGATGGGGAAGCCCGGGCTCGGGGGAGAGGCCGGCTCCGGTGGCCAGCAGATGGGTGATAAAGGAGGAGGCGGCCAACAGTCAAGGGAGAGGCCGCGGCGGCCGGTGATTGGGGGAAGGAGGACGCAACGGCTGGTGATCAGGGAAAGGAGGAGGCGGTAGCCGAATCCACGTCCTGGAGGCAAGATCCGACGACCGGTGATCAGGAGGCGGTTAGGGGAAGAGAGTTTGAGATATGGGGATAAGGATGAG 
>604	
AGGAGAGCCTAGATCCGCACTTGTGATAAGGACGGCTACCATTGCTTTGGACTGGAGAAGACGAGGAAATGGCATCAATGATCGGGGAGGCTAGATCTGCTCCCGAGGAGGCAGCTGGTGCTTGAGGGTAGAGGAGACAGCGGCCAACAGTCGGATCGATCCATGTCCCCCGACCTTGTGGAGGCTAGATCCCACGGTCGCCGGATGCTGGCAGAGATGGGGAAGCCCGGGCTCGGGGGAGAGGCCGGCTCCGGTGGCCAGCGGATGGGTGATAAAGGAGGAGGCGGCCAACAGTCAAGGGAGAGGCCGCGGCGGCCGGTGATTGGGGGAAGGAGGACGCAACGGCTGGTGATCAGGGAAAGGAGGAGGCGGTAGCCGAATCCACGTCCTGGAGGCAAGATCCGACGACCGGTGATCAGGAGGCGGTTAGGGGAAGAGAGTTTGAGATATGGGGATAAGGATGAG 
>605	
AGGAGAGCCTAGATCCGCACTTGTGATAAGGACGGCTACCATTGCTTTGGACTGGAGAAGACGAGGAAATGGCATCAATGATCGGGGAGGCTAGATCTGCTCCCGAGGAGGCAGCTGGTGCTTGAGGGTAGAGGAGACAGCGGCCAACAGTCGGATCGATCCATGTCCCCCGACCTTGTGGAGGCTAGATCCCACGGTCGCCGGATGCTGGCAGAGATGGGGAAGCCCGGGCTCGGGGGAGAGGCCGGCTCCGGTGGCCGGCGGATGGGTGATAAAGGAGGAGGCGGCCAACAGTCAAGGGAGAGGCCGCGGCGGCCGGTGATTGGGGGAAGGAGGACGCAACGGCTGGTGATCAGGGAAAGGAGGAGGCGGTAGCCGAATCCACGTCCTGGAGGCAAGATCCGACGACCGGTGATCAGGAGGCGGTTAGGGGAAGAGAGTTTGAGATATGGGGATAAGGATGAG 
>642	
AGGAGAGCCTAGATCCGCACTTGTGATAAGGACGGCTACCATTGCTTTGGACTGGAGAAGACGAGGAAATGGCATCAATGATCGGGGAGGCTAGATCTGCTCCCGAGGAGGCAGCTGGTGCTTGAGGGTAGAGGAGACAGCGGCCAACAGTCGGATCGATCCATGTCCCCCGACCTTGTGGAGGCTAGATCCCACGGTCGCCGGATGCTGGCAGAGATGGGGAAGCCCGGGCTCGGGGGAGAGGCCGGCTCCGGTGGCCAGCGGATGGGTGATAAAGGAGGAGGCGGCCAACAGTCAAGGGAGAGGCCGCGGCGGCCGGTGATTGGGGGAAGGAGGACGCAACGGCTGGTGATCAGGGAAAGGAGGAGGCGGTAGCCGAATCCACGTCCTGGAGGCAAGATCCGACGACCGGTGATCAGGAGGCGGTTAGGGGAAGAGAGTTTGAGATATGGGGATAAGGATGAG 
>425	
AGGAGAGCCTAGATCCGCACTTGTGATAAGGACGGCTACCATTGCTTTGGACTGGAGAAGACGAGGAAATGGCATCAATGATCGGGGAGGCTAGATCTGCTCCCGAGGAGGCAGCTGGTGCTTGAGGGTAGAGGAGACAGCGGCCAACAGTCGGATCGATCCATGTCCCCCGACCTTGTGGAGGCTAGATCCCACGGTCGCCGGATGCTGGCAGAGATGGGGAAGCCCGGGCTCGGGGGAGAGGCCGGCTCCGGTGGCCAGCGGATGGGTGATAAAGGAGGAGGCGGCCAACAGTCAAGGGAGAGGCCGCGGCGGCCGGTGATTGGGGGAAGGAGGACGCAACGGCTGGTGATCAGGGAAAGGAGGAGGCGGTAGCCGAATCCACGTCCTGGAGGCAAGATCCGACGACCGGTGATCAGGAGGCGGTTAGGGGAAGAGAGTTTGAGATATGGGGATAAGGATGAG 
>426	
AGGAGAGCCTAGATCCGCACTTGTGATAAGGACGGCTACCATTGCTTTGGACTGGAGAAGACGAGGAAATGGCATCAATGATCGGGGAGGCTAGATCTGCTCCCGAGGAGGCAGCTGGTGCTTGAGGGTAGAGGAGACAGCGGCCAACAGTCGGATCGATCCATGTCCCCCGACCTTGTGGAGGCTAGATCCCACGGTCGCCGGATGCTGGCAGAGATGGGGAAGCCCGGGCTCGGGGGAGAGGCCGGCTCCGGTGGCCAGCGGATGGGTGATAAAGGAGGAGGCGGCCAACAGTCAAGGGAGAGGCCGCGGCGGCCGGTGATTGGGGGAAGGAGGACGCAACGGCTGGTGATCAGGGAAAGGAGGAGGCGGTAGCCGAATCCACGTCCTGGAGGCAAGATCCGACGACCGGTGATCAGGAGGCGGTTAGGGGAAGAGAGTTTGAGATATGGGGATAAGGATGAG 
>429	
AGGAGAGCCTAGATCCGCACTTGTGATAAGGACGGCTACCATTGCTTTGGACTGGAGAAGACGAGGAAATGGCATCAATGATCGGGGAGGCTAGATCTGCTCCCGAGGAGGCAGCTGGTGCTTGAGGGTAGAGGAGACAGCGGCCAACAGTCGGATCGATCCATGTCCCCCGACCTTGTGGAGGCTAGATCCCACGGTCGCCGGATGCTGGCGGAGATGGGGAAGCCCGGGCTCGGGGGAGAGGCCGGCTCCGGTGGCCGGCGGATGGGTGATAAAGGAGGAGGCGGCCAACAGTCAAGGGAGAGGCCGCGGCGGCCGGTGATTGGGGGAAGGAGGACGCAACGGCTGGTGATCGGGGAAAGGAGGAGGCGGTAGCCGAATCCACATCCTGGAGGCAAGATCCGACGACCGGTGATCAGGAGGCGGTTAGGGGAAGAGAGTTTGAGATATGGGGATAAGGATGAG 
>484	
AGGAGAGCCTAGATCCGCACTTGTGATAAGGACGGCTACCATTGCTTTGGACTGGAGAAGACGAGGAAATGGCATCAATGATCGGGGAGGCTAGATCTGCTCCCGAGGAGGCAGCTGGTGCTTGAGGGTAGAGGAGACAGCGGCCAACAGTCGGATCGATCCATGTCCCCCGACCTTGTGGAGGCTAGATCCCACGGTCGCCGGATGCTGGCAGAGATGGGGAAGCCCGGGCTCGGGGGAGAGGCCGGCTCCGGTGGCCAGCGGATGGGTGATAAAGGAGGAGGCGGCCAACAGTCAAGGGAGAGGCCGCGGCGGCCGGTGATTGGGGGAAGGAGGACGCAACGGCTGGTGATCAGGGAAAGGAGGAGGCGGTAGCCGAATCCACGTCCTGGAGGCAAGATCCGACGACCGGTGATCAGGAGGCGGTTAGGGGAAGAGAGTTTGAGATATGGGGATAAGGATGAG 
>496	
AGGAGAGCCTAGATCCGCACTTGTGATAAGGACGGCTACCATTGCTTTGGACTGGAGAAGACGAGGAAATGGCATCAATGATCGGGGAGGCTAGATCTGCTCCCGAGGAGGCAGCTGGTGCTTGAGGGTAGAGGAGACAGCGGCCAACAGTCGGATCGATCCATGTCCCCCGACCTTGTGGAGGCTAGATCCCACGGTCGCCGGATGCTGGCAGAGATGGGGAAGCCCGGGCTCGGGGGAGAGGCCGGCTCCGGTGGCCAGCGGATGGGTGATAAAGGAGGAGGCGGCCAACAGTCAAGGGAGAGGCCGCGGCGGCCGGTGATTGGGGGAAGGAGGACGCAACGGCTGGTGATCAGGGAAAGGAGGAGGCGGTAGCCGAATCCACGTCCTGGAGGCAAGATCCGACGACCGGTGATCAGGAGGCGGTTAGGGGAAGAGAGTTTGAGATATGGGGATAAGGATGAG 
>506	
AGGAGAGCCTAGATCCGCACTTGTGATAAGGACGGCTACCATTGCTTTGGACTGGAGAAGACGAGGAAATGGCATCAATGATCGGGGAGGCTAGATCTGCTCCCGAGGAGGCAGCTGGTGCTTGAGGGTAGAGGAGACAGCGGCCAACAGTCGGATCGATCCATGTCCCCCGACCTTGTGGAGGCTAGATCCCACGGTCGCCGGATGCTGGCAGAGATGGGGAAGCCCGGGCTCGGGGGAGAGGCCGGCTCCGGTGGCCAGCGGATGGGTGATAAAGGAGGAGGCGGCCAACAGTCAAGGGAGAGGCCGCGGCGGCCGGTGATTGGGGGAAGGAGGACGCAACGGCTGGTGATCAGGGAAAGGAGGAGGCGGTAGCCGAATCCACGTCCTGGAGGCAAGATCCGACGACCGGTGATCAGGAGGCGGTTAGGGGAAGAGAGTTTGAGATATGGGGATAAGGATGAG 
>544	
AGGAGAGCCTAGATCCGCACTTGTGATAAGGACGGCTACCATTGCTTTGGACTGGAGAAGACGAGGAAATGGCATCAATGATCGGGGAGGCTAGATCTGCTCCCGAGGAGGCAGCTGGTGCTTGAGGGTAGAGGAGACAGCGGCCAACAGTCGGATCGATCCATGTCCCCCGACCTTGTGGAGGCTAGATCCCACGGTCGCCGGATGCTGGCAGAGATGGGGAAGCCCGGGCTCGGGGGAGAGGCCGGCTCCGGTGGCCAGCGGATGGGTGATAAAGGAGGAGGCGGCCAACAGTCAAGGGAGAGGCCGCGGCGGCCGGTGATTGGGGGAAGGAGGACGCAACGGCTGGTGATCAGGGAAAGGAGGAGGCGGTAGCCGAATCCACGTCCTGGAGGCAAGATCCGACGACCGGTGATCAGGAGGCGGTTAGGGGAAGAGAGTTTGAGATATGGGGATAAGGATGAG 
>554	
AGGAGAGCCTAGATCCGCACTTGTGATAAGGACGGCTACCATTGCTTTGGACTGGAGAAGACGAGGAAATGGCATCAATGATCGGGGAGGCTAGATCTGCTCCCGAGGAGGCAGCTGGTGCTTGAGGGTAGAGGAGACAGCGGCCAACAGTCGGATCGATCCATGTCCCCCGACCTTGTGGAGGCTAGATCCCACGGTCGCCGGATGCTGGCAGAGATGGGGAAGCCCGGGCTCGGGGGAGAGGCCGGCTCCGGTGGCCAGCGGATGGGTGATAAAGGAGGAGGCGGCCAACAGTCAAGGGAGAGGCCGCGGCGGCCGGTGATTGGGGGAAGGAGGACGCAACGGCTGGTGATCAGGGAAAGGAGGAGGCGGTAGCCGAATCCACGTCCTGGAGGCAAGATCCGACGACCGGTGATCAGGAGGCGGTTAGGGGAAGAGAGTTTGAGATATGGGGATAAGGATGAG 
>595	
AGGAGAGCCTAGATCCGCACTTGTGATAAGGACGGCTACCATTGCTTTGGACTGGAGAAGACGAGGAAATGGCATCAATGATCGGGGAGGCTAGATCTGCTCCCGAGGAGGCAGCTGGTGCTTGAGGGTAGAGGAGACAGCGGCCAACAGTCGGATCGATCCATGTCCCCCGACCTTGTGGAGGCTAGATCCCACGGTCGCCGGATGCTGGCAGAGATGGGGAAGCCCGGGCTCGGGGGAGAGGCCGGCTCCGGTGGCCAGCGGATGGGTGATAAAGGAGGAGGCGGCCAACAGTCAAGGGAGAGGCCGCGGCGGCCGGTGATTGGGGGAAGGAGGACGCAACGGCTGGTGATCAGGGAAAGGAGGAGGCGGTAGCCGAATCCACGTCCTGGAGGCAAGATCCGACGACCGGTGATCAGGAGGCGGTTAGGGGAAGAGAGTTTGAGATATGGGGATAAGGATGAG 
>606	
AGGAGAGCCTAGATCCGCACTTGTGATAAGGACGGCTACCATTGCTTTGGACTGGAGAAGACGAGGAAATGGCATCAATGATCGGGGAGGCTAGATCTGCTCCCGAGGAGGCAGCTGGTGCTTGAGGGTAGAGGAGACAGCGGCCAACAGTCGGATCGATCCATGTCCCCCGACCTTGTGGAGGCTAGATCCCACGGTCGCCGGATGCTGGCAGAGATGGGGAAGCCCGGGCTCGGGGGAGAGGCCGGCTCCGGTGGCCAGCGGATGGGTGATAAAGGAGGAGGCGGCCAACAGTCAAGGGAGAGGCCGCGGCGGCCGGTGATTGGGGGAAGGAGGACGCAACGGCTGGTGATCAGGGAAAGGAGGAGGCGGTAGCCGAATCCACGTCCTGGAGGCAAGATCCGACGACCGGTGATCAGGAGGCGGTTAGGGGAAGAGAGTTTGAGATATGGGGATAAGGATGAG 
>614	
AGGAGAGCCTAGATCCGCACTTGTGATAAGGACGGCTACCATTGCTTTGGACTGGAGAAGACGAGGAAATGGCATCAATGATCGGGGAGGCTAGATCTGCTCCCGAGGAGGCAGCTGGTGCTTGAGGGTAGAGGAGACAGCGGCCAACAGTCGGATCGATCCATGTCCCCCGACCTTGTGGAGGCTAGATCCCACGGTCGCCGGATGCTGGCAGAGATGGGGAAGCCCGGGCTCGGGGGAGAGGCCGGCTCCGGTGGCCAGCGGATGGGTGATAAAGGAGGAGGCGGCCAACAGTCAAGGGAGAGGCCGCGGCGGCCGGTGATTGGGGGAAGGAGGACGCAACGGCTGGTGATCAGGGAAAGGAGGAGGCGGTAGCCGAATCCACGTCCTGGAGGCAAGATCCGACGACCGGTGATCAGGAGGCGGTTAGGGGAAGAGAGTTTGAGATATGGGGATAAGGATGAG 
>619	
AGGAGAGCCTAGATCCGCACTTGTGATAAGGACGGCTACCATTGCTTTGGACTGGAGAAGACGAGGAAATGGCATCAATGATCGGGGAGGCTAGATCTGCTCCCGAGGAGGCAGCTGGTGCTTGAGGGTAGAGGAGACAGCGGCCAACAGTCGGATCGATCCATGTCCCCCGACCTTGTGGAGGCTAGATCCCACGGTCGCCGGATGCTGGCAGAGATGGGGAAGCCCGGGCTCGGGGGAGAGGCCGGCTCCGGTGGCCAGCGGATGGGTGATAAAGGAGGAGGCGGCCAACAGTCAAGGGAGAGGCCGCGGCGGCCGGTGATTGGGGGAAGGAGGACGCAACGGCTGGTGATCAGGGAAAGGAGGAGGCGGTAGCCGAATCCACGTCCTGGAGGCAAGATCCGACGACCGGTGATCAGGAGGCGGTTAGGGGAAGAGAGTTTGAGATATGGGGATAAGGATGAG 
>620	
AGGAGAGCCTAGATCCGCACTTGTGATAAGGACGGCTACCATTGCTTTGGACTGGAGAAGACGAGGAAATGGCATCAATGATCGGGGAGGCTAGATCTGCTCCCGAGGAGGCAGCTGGTGCTTGAGGGTAGAGGAGACAGCGGCCAACAGTCGGATCGATCCATGTCCCCCGACCTTGTGGAGGCTAGATCCCACGGTCGCCGGATGCTGGCAGAGATGGGGAAGCCCGGGCTCGGGGGAGAGGCCGGCTCCGGTGGCCAGCGGATGGGTGATAAAGGAGGAGGCGGCCAACAGTCAAGGGAGAGGCCGCGGCGGCCGGTGATTGGGGGAAGGAGGACGCAACGGCTGGTGATCAGGGAAAGGAGGAGGCGGTAGCCGAATCCACGTCCTGGAGGCAAGATCCGACGACCGGTGATCAGGAGGCGGTTAGGGGAAGAGAGTTTGAGATATGGGGATAAGGATGAG 
>631	
AGGAGAGCCTAGATCCGCACTTGTGATAAGGACGGCTACCATTGCTTTGGACTGGAGAAGACGAGGAAATGGCATCAATGATCGGGGAGGCTAGATCTGCTCCCGAGGAGGCAGCTGGTGCTTGAGGGTAGAGGAGACAGCGGCCAACAGTCGGATCGATCCATGTCCCCCGACCTTGTGGAGGCTAGATCCCACGGTCGCCGGATGCTGGCAGAGATGGGGAAGCCCGGGCTCGGGGGAGAGGCCGGCTCCGGTGGCCAGCGGATGGGTGATAAAGGAGGAGGCGGCCAACAGTCAAGGGAGAGGCCGCGGCGGCCGGTGATTGGGGGAAGGAGGACGCAACGGCTGGTGATCAGGGAAAGGAGGAGGCGGTAGCCGAATCCACGTCCTGGAGGCAAGATCCGACGACCGGTGATCAGGAGGCGGTTAGGGGAAGAGAGTTTGAGATATGGGGATAAGGATGAG 
>634	
AGGAGAGCCTAGATCCGCACTTGTGATAAGGACGGCTACCATTGCTTTGGACTGGAGAAGACGAGGAAATGGCATCAATGATCGGGGAGGCTAGATCTGCTCCCGAGGAGGCAGCTGGTGCTTGAGGGTAGAGGAGACAGCGGCCAACAGTCGGATCGATCCATGTCCCCCGACCTTGTGGAGGCTAGATCCCACGGTCGCCGGATGCTGGCAGAGATGGGGAAGCCCGGGCTCGGGGGAGAGGCCGGCTCCGGTGGCCAGCGGATGGGTGATAAAGGAGGAGGCGGCCAACAGTCAAGGGAGAGGCCGCGGCGGCCGGTGATTGGGGGAAGGAGGACGCAACGGCTGGTGATCAGGGAAAGGAGGAGGCGGTAGCCGAATCCACGTCCTGGAGGCAAGATCCGACGACCGGTGATCAGGAGGCGGTTAGGGGAAGAGAGTTTGAGATATGGGGATAAGGATGAG 
>639	
AGGAGAGCCTAGATCCGCACTTGTGATAAGGACGGCTACCATTGCTTTGGACTGGAGAAGACGAGGAAATGGCATCAATGATCGGGGAGGCTAGATCTGCTCCCGAGGAGGCAGCTGGTGCTTGAGGGTAGAGGAGACAGCGGCCAACAGTCGGATCGATCCATGTCCCCCGACCTTGTGGAGGCTAGATCCCACGGTCGCCGGATGCTGGCAGAGATGGGGAAGCCCGGGCTCGGGGGAGAGGCCGGCTCCGGTGGCCAGCGGATGGGTGATAAAGGAGGAGGCGGCCAACAGTCAAGGGAGAGGCCGCGGCGGCCGGTGATTGGGGGAAGGAGGACGCAACGGCTGGTGATCAGGGAAAGGAGGAGGCGGTAGCCGAATCCACGTCCTGGAGGCAAGATCCGACGACCGGTGATCAGGAGGCGGTTAGGGGAAGAGAGTTTGAGATATGGGGATAAGGATGAG 
>641	
AGGAGAGCCTAGATCCGCACTTGTGATAAGGACGGCTACCATTGCTTTGGACTGGAGAAGACGAGGAAATGGCATCAATGATCGGGGAGGCTAGATCTGCTCCCGAGGAGGCAGCTGGTGCTTGAGGGTAGAGGAGACAGCGGCCAACAGTCGGATCGATCCATGTCCCCCGACCTTGTGGAGGCTAGATCCCACGGTCGCCGGATGCTGGCAGAGATGGGGAAGCCCGGGCTCGGGGGAGAGGCCGGCTCCGGTGGCCAGCGGATGGGTGATAAAGGAGGAGGCGGCCAACAGTCAAGGGAGAGGCCGCGGCGGCCGGTGATTGGGGGAAGGAGGACGCAACGGCTGGTGATCAGGGAAAGGAGGAGGCGGTAGCCGAATCCACGTCCTGGAGGCAAGATCCGACGACCGGTGATCAGGAGGCGGTTAGGGGAAGAGAGTTTGAGATATGGGGATAAGGATGAG 
>509	
AGGAGAGCCTAGATCCGCACTTGTGATAAGGACGGCTACCATTGCTTTGGACTGGAGAAGACGAGGAAATGGCATCAATGATCGGGGAGGCTAGATCTGCTCCCGAGGAGGCAGCTGGTGCTTGAGGGTAGAGGAGACAGCGGCCAACAGTCGGATCGATCCATGTCCCCCGACCTTGTGGAGGCTAGATCCCACGGTCGCCGGATGCTGGCAGAGATGGGGAAGCCCGGGCTCGGGGGAGAGGCCGGCTCCGGTGGCCAGCGGATGGGTGATAAAGGAGGAGGCGGCCAACAGTCAAGGGAGAGGCCGCGGCGGCCGGTGATTGGGGGAAGGAGGACGCAACGGCTGGTGATCAGGGAAAGGAGGAGGCGGTAGCCGAATCCACGTCCTGGAGGCAAGATCCGACGACCGGTGATCAGGAGGCGGTTAGGGGAAGAGAGTTTGAGATATGGGGATAAGGATGAG 
>510	
AGGAGAGCCTAGATCCGCACTTGTGATAAGGACGGCTACCATTGCTTTGGACTGGAGAAGACGAGGAAATGGCATCAATGATCGGGGAGGCTAGATCTGCTCCCGAGGAGGCAGCTGGTGCTTGAGGGTAGAGGAGACAGCGGCCAACAGTCGGATCGATCCATGTCCCCCGACCTTGTGGAGGCTAGATCCCACGGTCGCCGGATGCTGGCAGAGATGGGGAAGCCCGGGCTCGGGGGAGAGGCCGGCTCCGGTGGCCAGCGGATGGGTGATAAAGGAGGAGGCGGCCAACAGTCAAGGGAGAGGCCGCGGCGGCCGGTGATTGGGGGAAGGAGGACGCAACGGCTGGTGATCAGGGAAAGGAGGAGGCGGTAGCCGAATCCACGTCCTGGAGGCAAGATCCGACGACCGGTGATCAGGAGGCGGTTAGGGGAAGAGAGTTTGAGATATGGGGATAAGGATGAG 
>533	
AGGAGAGCCTAGATCCGCACTTGTGATAAGGACGGCTACCATTGCTTTGGACTGGAGAAGACGAGGAAATGGCATCAATGATCGGGGAGGCTAGATCTGCTCCCGAGGAGGCAGCTGGTGCTTGAGGGTAGAGGAGACAGCGGCCAACAGTCGGATCGATCCATGTCCCCCGACCTTGTGGAGGCTAGATCCCACGGTCGCCGGATGCTGGCAGAGATGGGGAAGCCCGGGCTCGGGGGAGAGGCCGGCTCCGGTGGCCAGCGGATGGGTGATAAAGGAGGAGGCGGCCAACAGTCAAGGGAGAGGCCGCGGCGGCCGGTGATTGGGGGAAGGAGGACGCAACGGCTGGTGATCAGGGAAAGGAGGAGGCGGTAGCCGAATCCACGTCCTGGAGGCAAGATCCGACGACCGGTGATCAGGAGGCGGTTAGGGGAAGAGAGTTTGAGATATGGGGATAAGGATGAG 
>535	
AGGAGAGCCTAGATCCGCACTTGTGATAAGGACGGCTACCATTGCTTTGGACTGGAGAAGACGAGGAAATGGCATCAATGATCGGGGAGGCTAGATCTGCTCCCGAGGAGGCAGCTGGTGCTTGAGGGTAGAGGAGACAGCGGCCAACAGTCGGATCGATCCATGTCCCCCGACCTTGTGGAGGCTAGATCCCACGGTCGCCGGATGCTGGCAGAGATGGGGAAGCCCGGGCTCGGGGGAGAGGCCGGCTCCGGTGGCCAGCGGATGGGTGATAAAGGAGGAGGCGGCCAACAGTCAAGGGAGAGGCCGCGGCGGCCGGTGATTGGGGGAAGGAGGACGCAACGGCTGGTGATCAGGGAAAGGAGGAGGCGGTAGCCGAATCCACGTCCTGGAGGCAAGATCCGACGACCGGTGATCAGGAGGCGGTTAGGGGAAGAGAGTTTGAGATATGGGGATAAGGATGAG 
>536	
AGGAGAGCCTAGATCCGCACTTGTGATAAGGACGGCTACCATTGCTTTGGACTGGAGAAGACGAGGAAATGGCATCAATGATCGGGGAGGCTAGATCTGCTCCCGAGGAGGCAGCTGGTGCTTGAGGGTAGAGGAGACAGCGGCCAACAGTCGGATCGATCCATGTCCCCCGACCTTGTGGAGGCTAGATCCCACGGTCGCCGGATGCTGGCAGAGATGGGGAAGCCCGGGCTCGGGGGAGAGGCCGGCTCCGGTGGCCAGCGGATGGGTGATAAAGGAGGAGGCGGCCAACAGTCAAGGGAGAGGCCGCGGCGGCCGGTGATTGGGGGAAGGAGGACGCAACGGCTGGTGATCAGGGAAAGGAGGAGGCGGTAGCCGAATCCACGTCCTGGAGGCAAGATCCGACGACCGGTGATCAGGAGGCGGTTAGGGGAAGAGAGTTTGAGATATGGGGATAAGGATGAG 
>538	
AGGAGAGCCTAGATCCGCACTTGTGATAAGGACGGCTACCATTGCTTTGGACTGGAGAAGACGAGGAAATGGCATCAATGATCGGGGAGGCTAGATCTGCTCCCGAGGAGGCAGCTGGTGCTTGAGGGTAGAGGAGACAGCGGCCAACAGTCGGATCGATCCATGTCCCCCGACCTTGTGGAGGCTAGATCCCACGGTCGCCGGATGCTGGCAGAGATGGGGAAGCCCGGGCTCGGGGGAGAGGCCGGCTCCGGTGGCCAGCGGATGGGTGATAAAGGAGGAGGCGGCCAACAGTCAAGGGAGAGGCCGCGGCGGCCGGTGATTGGGGGAAGGAGGACGCAACGGCTGGTGATCAGGGAAAGGAGGAGGCGGTAGCCGAATCCACGTCCTGGAGGCAAGATCCGACGACCGGTGATCAGGAGGCGGTTAGGGGAAGAGAGTTTGAGATATGGGGATAAGGATGAG 
>545	
AGGAGAGCCTAGATCCGCACTTGTGATAAGGACGGCTACCATTGCTTTGGACTGGAGAAGACGAGGAAATGGCATCAATGATCGGGGAGGCTAGATCTGCTCCCGAGGAGGCAGCTGGTGCTTGAGGGTAGAGGAGACAGCGGCCAACAGTCGGATCGATCCATGTCCCCCGACCTTGTGGAGGCTAGATCCCACGGTCGCCGGATGCTGGCAGAGATGGGGAAGCCCGGGCTCGGGGGAGAGGCCGGCTCCGGTGGCCAGCGGATGGGTGATAAAGGAGGAGGCGGCCAACAGTCAAGGGAGAGGCCGCGGCGGCCGGTGATTGGGGGAAGGAGGACGCAACGGCTGGTGATCAGGGAAAGGAGGAGGCGGTAGCCGAATCCACGTCCTGGAGGCAAGATCCGACGACCGGTGATCAGGAGGCGGTTAGGGGAAGAGAGTTTGAGATATGGGGATAAGGATGAG 
>593	
AGGAGAGCCTAGATCCGCACTTGTGATAAGGACGGCTACCATTGCTTTGGACTGGAGAAGACGAGGAAATGGCATCAATGATCGGGGAGGCTAGATCTGCTCCCGAGGAGGCAGCTGGTGCTTGAGGGTAGAGGAGACAGCGGCCAACAGTCGGATCGATCCATGTCCCCCGACCTTGTGGAGGCTAGATCCCACGGTCGCCGGATGCTGGCAGAGATGGGGAAGCCCGGGCTCGGGGGAGAGGCCGGCTCCGGTGGCCAGCGGATGGGTGATAAAGGAGGAGGCGGCCAACAGTCAAGGGAGAGGCCGCGGCGGCCGGTGATTGGGGGAAGGAGGACGCAACGGCTGGTGATCAGGGAAAGGAGGAGGCGGTAGCCGAATCCACGTCCTGGAGGCAAGATCCGACGACCGGTGATCAGGAGGCGGTTAGGGGAAGAGAGTTTGAGATATGGGGATAAGGATGAG 
>615	
AGGAGAGCCTAGATCCGCACTTGTGATAAGGACGGCTACCATTGCTTTGGACTGGAGAAGACGAGGAAATGGCATCAATGATCGGGGAGGCTAGATCTGCTCCCGAGGAGGCAGCTGGTGCTTGAGGGTAGAGGAGACAGCGGCCAACAGTCGGATCGATCCATGTCCCCCGACCTTGTGGAGGCTAGATCCCACGGTCGCCGGATGCTGGCAGAGATGGGGAAGCCCGGGCTCGGGGGAGAGGCCGGCTCCGGTGGCCAGCGGATGGGTGATAAAGGAGGAGGCGGCCAACAGTCAAGGGAGAGGCCGCGGCGGCCGGTGATTGGGGGAAGGAGGACGCAACGGCTGGTGATCAGGGAAAGGAGGAGGCGGTAGCCGAATCCACGTCCTGGAGGCAAGATCCGACGACCGGTGATCAGGAGGCGGTTAGGGGAAGAGAGTTTGAGATATGGGGATAAGGATGAG 
>622	
AGGAGAGCCTAGATCCGCACTTGTGATAAGGACGGCTACCATTGCTTTGGACTGGAGAAGACGAGGAAATGGCATCAATGATCGGGGAGGCTAGATCTGCTCCCGAGGAGGCAGCTGGTGCTTGAGGGTAGAGGAGACAGCGGCCAACAGTCGGATCGATCCATGTCCCCCGACCTTGTGGAGGCTAGATCCCACGGTCGCCGGATGCTGGCAGAGATGGGGAAGCCCGGGCTCGGGGGAGAGGCCGGCTCCGGTGGCCGGCGGATGGGTGATAAAGGAGGAGGCGGCCAACAGTCAAGGGAGAGGCCGCGGCGGCCGGTGATTGGGGGAAGGAGGACGCAACGGCTGGTGATCAGGGAAAGGAGGAGGCGGTAGCCGAATCCACGTCCTGGAGGCAAGATCCGACGACCGGTGATCAGGAGGCGGTTAGGGGAAGAGAGTTTGAGATATGGGGATAAGGATGAG 
>633	
AGGAGAGCCTAGATCCGCACTTGTGATAAGGACGGCTACCATTGCTTTGGACTGGAGAAGACGAGGAAATGGCATCAATGATCGGGGAGGCTAGATCTGCTCCCGAGGAGGCAGCTGGTGCTTGAGGGTAGAGGAGACAGCGGCCAACAGTCGGATCGATCCATGTCCCCCGACCTTGTGGAGGCTAGATCCCACGGTCGCCGGATGCTGGCAGAGATGGGGAAGCCCGGGCTCGGGGGAGAGGCCGGCTCCGGTGGCCAGCGGATGGGTGATAAAGGAGGAGGCGGCCAACAGTCAAGGGAGAGGCCGCGGCGGCCGGTGATTGGGGGAAGGAGGACGCAACGGCTGGTGATCAGGGAAAGGAGGAGGCGGTAGCCGAATCCACGTCCTGGAGGCAAGATCCGACGACCGGTGATCAGGAGGCGGTTAGGGGAAGAGAGTTTGAGATATGGGGATAAGGATGAG 
>636	
AGGAGAGCCTAGATCCGCACTTGTGATAAGGACGGCTACCATTGCTTTGGACTGGAGAAGACGAGGAAATGGCATCAATGATCGGGGAGGCTAGATCTGCTCCCGAGGAGGCAGCTGGTGCTTGAGGGTAGAGGAGACAGCGGCCAACAGTCGGATCGATCCATGTCCCCCGACCTTGTGGAGGCTAGATCCCACGGTCGCCGGATGCTGGCAGAGATGGGGAAGCCCGGGCTCGGGGGAGAGGCCGGCTCCGGTGGCCAGCGGATGGGTGATAAAGGAGGAGGCGGCCAACAGTCAAGGGAGAGGCCGCGGCGGCCGGTGATTGGGGGAAGGAGGACGCAACGGCTGGTGATCAGGGAAAGGAGGAGGCGGTAGCCGAATCCACGTCCTGGAGGCAAGATCCGACGACCGGTGATCAGGAGGCGGTTAGGGGAAGAGAGTTTGAGATATGGGGATAAGGATGAG 
>638	
AGGAGAGCCTAGATCCGCACTTGTGATAAGGACGGCTACCATTGCTTTGGACTGGAGAAGACGAGGAAATGGCATCAATGATCGGGGAGGCTAGATCTGCTCCCGAGGAGGCAGCTGGTGCTTGAGGGTAGAGGAGACAGCGGCCAACAGTCGGATCGATCCATGTCCCCCGACCTTGTGGAGGCTAGATCCCACGGTCGCCGGATGCTGGCAGAGATGGGGAAGCCCGGGCTCGGGGGAGAGGCCGGCTCCGGTGGCCAGCGGATGGGTGATAAAGGAGGAGGCGGCCAACAGTCAAGGGAGAGGCCGCGGCGGCCGGTGATTGGGGGAAGGAGGACGCAACGGCTGGTGATCAGGGAAAGGAGGAGGCGGTAGCCGAATCCACGTCCTGGAGGCAAGATCCGACGACCGGTGATCAGGAGGCGGTTAGGGGAAGAGAGTTTGAGATATGGGGATAAGGATGAG 
>391	
AGGAGAGCCTAGATCCGCACTTGTGATAAGGACGGCTACCATTGCTTTGGACTGGAGAAGACGAGGAAATGGCATCAATGATCGGGGAGGCTAGATCTGCTCCCGAGGAGGCAGCTGGTGCTTGAGGGTAGAGGAGACAGCGGCCAACAGTCGGATCGATCCATGTCCCCCGACCTTGTGGAGGCTAGATCCCACGGTCGCCGGATGCTGGCAGAGATGGGGAAGCCCGGGCTCGGGGGAGAGGCCGGCTCCGGTGGCCAGCGGATGGGTGATAAAGGAGGAGGCGGCCAACAGTCAAGGGAGAGGCCGCGGCGGCCGGTGATTGGGGGAAGGAGGACGCAACGGCTGGTGATCAGGGAAAGGAGGAGGCGGTAGCCGAATCCACGTCCTGGAGGCAAGATCCGACGACCGGTGATCAGGAGGCGGTTAGGGGAAGAGAGTTTGAGATATGGGGATAAGGATGAG 
>476	
AGGAGAGCCTAGATCCGCACTTGTGATAAGGACGGCTACCATTGCTTTGGACTGGAGAAGACGAGGAAATGGCATCAATGATCGGGGAGGCTAGATCTGCTCCCGAGGAGGCAGCTGGTGCTTGAGGGTAGAGGAGACAGCGGCCAACAGTCGGATCGATCCATGTCCCCCGACCTTGTGGAGGCTAGATCCCACGGTCGCCGGATGCTGGCAGAGATGGGGAAGCCCGGGCTCGGGGGAGAGGCCGGCTCCGGTGGCCAGCAGATGGGTGATAAAGGAGGAGGCGGCCAACAGTCAAGGGAGAGGCCGCGGCGGCCGGTGATTGGGGGAAGGAGGACGCAACGGCTGGTGATCAGGGAAAGGAGGAGGCGGTAGCCGAATCCACGTCCTGGAGGCAAGATCCGACGACCGGTGATCAGGAGGCGGTTAGGGGAAGAGAGTTTGAGATATGGGGATAAGGATGAG 
>490	
AGGAGAGCCTAGATCCGCACTTGTGATAAGGACGGCTACCATTGCTTTGGACTGGAGAAGACGAGGAAATGGCATCAATGATCGGGGAGGCTAGATCTGCTCCCGAGGAGGCAGCTGGTGCTTGAGGGTAGAGGAGACAGCGGCCAACAGTCGGATCGATCCATGTCCCCCGACCTTGTGGAGGCTAGATCCCACGGTCGCCGGATGCTGGCAGAGATGGGGAAGCCCGGGCTCGGGGGAGAGGCCGGCTCCGGTGGCCAGCGGATGGGTGATAAAGGAGGAGGCGGCCAACAGTCAAGGGAGAGGCCGCGGCGGCCGGTGATTGGGGGAAGGAGGACGCAACGGCTGGTGATCAGGGAAAGGAGGAGGCGGTAGCCGAATCCACGTCCTGGAGGCAAGATCCGACGACCGGTGATCAGGAGGCGGTTAGGGGAAGAGAGTTTGAGATATGGGGATAAGGATGAG 
>630	
AGGAGAGCCTAGATCCGCACTTGTGATAAGGACGGCTACCATTGCTTTGGACTGGAGAAGACGAGGAAATGGCATCAATGATCGGGGAGGCTAGATCTGCTCCCGAGGAGGCAGCTGGTGCTTGAGGGTAGAGGAGACAGCGGCCAACAGTCGGATCGATCCATGTCCCCCGACCTTGTGGAGGCTAGATCCCACGGTCGCCGGATGCTGGCAGAGATGGGGAAGCCCGGGCTCGGGGGAGAGGCCGGCTCCGGTGGCCAGCGGATGGGTGATAAAGGAGGAGGCGGCCAACAGTCAAGGGAGAGGCCGCGGCGGCCGGTGATTGGGGGAAGGAGGACGCAACGGCTGGTGATCAGGGAAAGGAGGAGGCGGTAGCCGAATCCACGTCCTGGAGGCAAGATCCGACGACCGGTGATCAGGAGGCGGTTAGGGGAAGAGAGTTTGAGATATGGGGATAAGGATGAG 
>402	
AGGAGAGCCTAGATCCGCACTTGTGATAAGGACGGCTACCATTGCTTTGGACTGGAGAAGACGAGGAAATGGCATCAATGATCGGGGAGGCTAGATCTGCTCCCGAGGAGGCAGCTGGTGCTTGAGGGTAGAGGAGACAGCGGCCAACAGTCGGATCGATCCATGTCCCCCGACCTTGTGGAGGCTAGATCCCACGGTCGCCGGATGCTGGCAGAGATGGGGAAGCCCGGGCTCGGGGGAGAGGCCGGCTCCGGTGGCCAGCGGATGGGTGATAAAGGAGGAGGCGGCCAACAGTCAAGGGAGAGGCCGCGGCGGCCGGTGATTGGGGGAAGGAGGACGCAACGGCTGGTGATCAGGGAAAGGAGGAGGCGGTAGCCGAATCCACGTCCTGGAGGCAAGATCCGACGACCGGTGATCAGGAGGCGGTTAGGGGAAGAGAGTTTGAGATATGGGGATAAGGATGAG
>493	
AGGAGAGCCTAGATCCGCACTTGTGATAAGGACGGCTACCATTGCTTTGGACTGGAGAAGACGAGGAAATGGCATCAATGATCGGGGAGGCTAGATCTGCTCCCGAGGAGGCAGCTGGTGCTTGAGGGTAGAGGAGACAGCGGCCAACAGTCGGATCGATCCATGTCCCCCGACCTTGTGGAGGCTAGATCCCACGGTCGCCGGATGCTGGCAGAGATGGGGAAGCCCGGGCTCGGGGGAGAGGCCGGCTCCGGTGGCCAGCGGATGGGTGATAAAGGAGGAGGCGGCCAACAGTCAAGGGAGAGGCCGCGGCGGCCGGTGATTGGGGGAAGGAGGACGCAACGGCTGGTGATCAGGGAAAGGAGGAGGCGGTAGCCGAATCCACGTCCTGGAGGCAAGATCCGACGACCGGTGATCAGGAGGCGGTTAGGGGAAGAGAGTTTGAGATATGGGGATAAGGATGAG
>441	
AGGAGAGCCTAGATCCGCACTTGTGATAAGGACGGCTACCATTGCTTTGGACTGGAGAAGACGAGGAAATGGCATCAATGATCGGGGAGGCTAGATCTGCTCCCGAGGAGGCAGCTGGTGCTTGAGGGTAGAGGAGACAGCGGCCAACAGTCGGATCGATCCATGTCCCCCGACCTTGTGGAGGCTAGATCCCACGGTCGCCGGATGCTGGCAGAGATGGGGAAGCCCGGGCTCGGGGGAGAGGCCGGCTCCGGTGGCCAGCGGATGGGTGATAAAGGAGGAGGCGGCCAACAGTCAAGGGAGAGGCCGCGGCGGCCGGTGATTGGGGGAAGGAGGACGCAACGGCTGGTGATCAGGGAAAGGAGGAGGCGGTAGCCGAATCCACGTCCTGGAGGCAAGATCCGACGACCGGTGATCAGGAGGCGGTTAGGGGAAGAGAGTTTGAGATATGGGGATAAGGATGAG 
>442	
AGGAGAGCCTAGATCCGCACTTGTGATAGGGACGGCTACCATTGCTTTGGACTGGAGAAGACGAGGAAATGGCATCAATGATCGGGGAGGCTAGATCTGCACCCGAGGAGGCAGCTGGTGCTTGAGGGTAGAGGAGACAGCGGCCAACAGTCGGATCGATCCATGTCCCCCGACCTTGTGGAGGCTAGATCCCACGGTCGCCGGATGCTGGCGGAGATGGGGGAGCCCGGGCTCGGGGGAGAGGCCGGCTCCGGTGGCCGGCGGTTGGGTGATAAAGGAGGAGGCGGCCAACAGTCAAGGGAGAGGCCGCGGCGGCCGGTGATTGGGGGAAGGAGGACGCAACGGCTGGAGATCGGGGAAAGGAGGAGGCGGTAGCCGAATCCACATCCTGGAGGCAAGATCCGGCGACCGGTGATCAGGAGGCGGTTAGGGGAAGAGAGTTTGAGATATGGGGATAAGGATGAG 
>562	
AGGAGAGCCTAGATCCGCACTTGTGATAAGGACGGCTACCATTGCTTTGGACTGGAGAAGACGAGGAAATGGCATCAATGATCGGGGAGGCTAGATCTGCTCCCGAGGAGGCAGCTGGTGCTTGAGGGTAGAGGAGACAGCGGCCAACAGTCGGATCGATCCATGTCCCCCGACCTTGTGGAGGCTAGATCCCACGGTCGCCGGATGCTGGCAGAGATGGGGAAGCCCGGGCTCGGGGGAGAGGCCGGCTCCGGTGGCCAGCGGATGGGTGATAAAGGAGGAGGCGGCCAACAGTCAAGGGAGAGGCCGCGGCGGCCGGTGATTGGGGGAAGGAGGACGCAACGGCTGGTGATCAGGGAAAGGAGGAGGCGGTAGCCGAATCCACGTCCTGGAGGCAAGATCCGACGACCGGTGATCAGGAGGCGGTTAGGGGAAGAGAGTTTGAGATATGGGGATAAGGATGAG 
>564	
AGGAGAGCCTAGATCCGCACTTGTGATAAGGACGGCTACCATTGCTTTGGACTGGAGAAGACGAGGAAATGGCATCAATGATCGGGGAGGCTAGATCTGCTCCCGAGGAGGCAGCTGGTGCTTGAGGGTAGAGGAGACAGCGGCCAACAGTCGGATCGATCCATGTCCCCCGACCTTGTGGAGGCTAGATCCCACGGTCGCCGGATGCTGGCAGAGATGGGGAAGCCCGGGCTCGGGGGAGAGGCCGGCTCCGGTGGCCAGCGGATGGGTGATAAAGGAGGAGGCGGCCAACAGTCAAGGGAGAGGCCGCGGCGGCCGGTGATTGGGGGAAGGAGGACGCAACGGCTGGTGATCAGGGAAAGGAGGAGGCGGTAGCCGAATCCACGTCCTGGAGGCAAGATCCGACGACCGGTGATCAGGAGGCGGTTAGGGGAAGAGAGTTTGAGATATGGGGATAAGGATGAG 
>597	
AGGAGAGCCTAGATCCGCACTTGTGATAGGGACGGCTACCATTGCTTTGGACTGGAGAAGACGAGGAAATGGCATCAATGATCGGGGAGGCTAGATCTGCACCCGAGGAGGCAGCTGGTGCTTGAGGGTAGAGGAGACAGCGGCCAACAGTCGGATCGATCCATGTCCCCCGACCTTGTGGAGGCTAGATCCCACGGTCGCCGGATGCTGGCGGAGATGGGGGAGCCCGGGCTCGGGGGAGAGGCCGGCTCCGGTGGCCGGCGGTTGGGTGATAAAGGAGGAGGCGGCCAACAGTCAAGGGAGAGGCCGCGGCGGCCGGTGATTGGGGGAAGGAGGACGCAACGGCTGGAGATCGGGGAAAGGAGGAGGCGGTAGCCGAATCCACATCCTGGAGGCAAGATCCGGCGACCGGTGATCAGGAGGCGGTTAGGGGAAGAGAGTTTGAGATATGGGGATAAGGATGAG 
>600	
AGGAGAGCCTAGATCCGCACTTGTGATAGGGACGGCTACCATTGCTTTGGACTGGAGAAGACGAGGAAATGGCATCAATGATCGGGGAGGCTAGATCTGCACCCGAGGAGGCAGCTGGTGCTTGAGGGTAGAGGAGACAGCGGCCAACAGTCGGATCGATCCATGTCCCCCGACCTTGTGGAGGCTAGATCCCACGGTCGCCGGATGCTGGCGGAGATGGGGGAGCCCGGGCTCGGGGGAGAGGCCGGCTCCGGTGGCCGGCGGTTGGGTGATAAAGGAGGAGGCGGCCAACAGTCAAGGGAGAGGCCGCGGCGGCCGGTGATTGGGGGAAGGAGGACGCAACGGCTGGAGATCGGGGAAAGGAGGAGGCGGTAGCCGAATCCACATCCTGGAGGCAAGATCCGGCGACCGGTGATCAGGAGGCGGTTAGGGGAAGAGAGTTTGAGATATGGGGATAAGGATGAG 
>608	
AGGAGAGCCTAGATCCGCACTTGTGATAGGGACGGCTACCATTGCTTTGGACTGGAGAAGACGAGGAAATGGCATCAATGATCGGGGAGGCTAGATCTGCACCCGAGGAGGCAGCTGGTGCTTGAGGGTAGAGGAGACAGCGGCCAACAGTCGGATCGATCCATGTCCCCCGACCTTGTGGAGGCTAGATCCCACGGTCGCCGGATGCTGGCGGAGATGGGGGAGCCCGGGCTCGGGGGAGAGGCCGGCTCCGGTGGCCGGCGGTTGGGTGATAAAGGAGGAGGCGGCCAACAGTCAAGGGAGAGGCCGCGGCGGCCGGTGATTGGGGGAAGGAGGACGCAACGGCTGGAGATCGGGGAAAGGAGGAGGCGGTAGCCGAATCCACATCCTGGAGGCAAGATCCGGCGACCGGTGATCAGGAGGCGGTTAGGGGAAGAGAGTTTGAGATATGGGGATAAGGATGAG 
>609	
AGGAGAGCCTAGATCCGCACTTGTGATAGGGACGGCTACCATTGCTTTGGACTGGAGAAGACGAGGAAATGGCATCAATGATCGGGGAGGCTAGATCTGCACCCGAGGAGGCAGCTGGTGCTTGAGGGTAGAGGAGACAGCGGCCAACAGTCGGATCGATCCATGTCCCCCGACCTTGTGGAGGCTAGATCCCACGGTCGCCGGATGCTGGCGGAGATGGGGGAGCCCGGGCTCGGGGGAGAGGCCGGCTCCGGTGGCCGGCGGTTGGGTGATAAAGGAGGAGGCGGCCAACAGTCAAGGGAGAGGCCGCGGCGGCCGGTGATTGGGGGAAGGAGGACGCAACGGCTGGAGATCGGGGAAAGGAGGAGGCGGTAGCCGAATCCACATCCTGGAGGCAAGATCCGGCGACCGGTGATCAGGAGGCGGTTAGGGGAAGAGAGTTTGAGATATGGGGATAAGGATGAG 
>612	
AGGAGAGCCTAGATCCGCACTTGTGATAAGGACGGCTACCATTGCTTTGGACTGGAGAAGACGAGGAAATGGCATCAATGATCGGGGAGGCTAGATCTGCTCCCGAGGAGGCAGCTGGTGCTTGAGGGTAGAGGAGACAGCGGCCAACAGTCGGATCGATCCATGTCCCCCGACCTTGTGGAGGCTAGATCCCACGGTCGCCGGATGCTGGCAGAGATGGGGAAGCCCGGGCTCGGGGGAGAGGCCGGCTCCGGTGGCCAGCGGATGGGTGATAAAGGAGGAGGCGGCCAACAGTCAAGGGAGAGGCCGCGGCGGCCGGTGATTGGGGGAAGGAGGACGCAACGGCTGGTGATCAGGGAAAGGAGGAGGCGGTAGCCGAATCCACGTCCTGGAGGCAAGATCCGACGACCGGTGATCAGGAGGCGGTTAGGGGAAGAGAGTTTGAGATATGGGGATAAGGATGAG 
>471	
AGGAGAGCCTAGATCCGCACTTGTGATAGGGACGGCTACCATTGCTTTGGACTGGAGAAGACGAGGAAATGGCATCAATGATCGGGGAGGCTAGATCTGCACCCGAGGAGGCAGCTGGTGCTTGAGGGTAGAGGAGACAGCGGCCAACAGTCGGATCGATCCATGTCCCCCGACCTTGTGGAGGCTAGATCCCACGGTCGCCGGATGCTGGCGGAGATGGGGGAGCCCGGGCTCGGGGGAGAGGCCGGCTCCGGTGGCCGGCGGTTGGGTGATAAAGGAGGAGGCGGCCAACAGTCAAGGGAGAGGCCGCGGCGGCCGGTGATTGGGGGAAGGAGGACGCAACGGCTGGAGATCGGGGAAAGGAGGAGGCGGTAGCCGAATCCACATCCTGGAGGCAAGATCCGGCGACCGGTGATCAGGAGGCGGTTAGGGGAAGAGAGTTTGAGATATGGGGATAAGGATGAG 
>558	
AGGAGAGCCTAGATCCGCACTTGTGATAGGGACGGCTACCATTGCTTTGGACTGGAGAAGACGAGGAAATGGCATCAATGATCGGGGAGGCTAGATCTGCACCCGAGGAGGCAGCTGGTGCTTGAGGGTAGAGGAGACAGCGGCCAACAGTCGGATCGATCCATGTCCCCCGACCTTGTGGAGGCTAGATCCCACGGTCGCCGGATGCTGGCGGAGATGGGGGAGCCCGGGCTCGGGGGAGAGGCCGGCTCCGGTGGCCGGCGGTTGGGTGATAAAGGAGGAGGCGGCCAACAGTCAAGGGAGAGGCCGCGGCGGCCGGTGATTGGGGGAAGGAGGACGCAACGGCTGGAGATCGGGGAAAGGAGGAGGCGGTAGCCGAATCCACATCCTGGAGGCAAGATCCGGCGACCGGTGATCAGGAGGCGGTTAGGGGAAGAGAGTTTGAGATATGGGGATAAGGATGAG 
>560	
AGGAGAGCCTAGATCCGCACTTGTGATAGGGACGGCTACCATTGCTTTGGACTGGAGAAGACGAGGAAATGGCATCAATGATCGGGGAGGCTAGATCTGCACCCGAGGAGGCAGCTGGTGCTTGAGGGTAGAGGAGACAGCGGCCAACAGTCGGATCGATCCATGTCCCCCGACCTTGTGGAGGCTAGATCCCACGGTCGCCGGATGCTGGCGGAGATGGGGGAGCCCGGGCTCGGGGGAGAGGCCGGCTCCGGTGGCCGGCGGTTGGGTGATAAAGGAGGAGGCGGCCAACAGTCAAGGGAGAGGCCGCGGCGGCCGGTGATTGGGGGAAGGAGGACGCAACGGCTGGAGATCGGGGAAAGGAGGAGGCGGTAGCCGAATCCACATCCTGGAGGCAAGATCCGGCGACCGGTGATCAGGAGGCGGTTAGGGGAAGAGAGTTTGAGATATGGGGATAAGGATGAG 
>565	
AGGAGAGCCTAGATCCGCACTTGTGATAAGGACGGCTACCATTGCTTTGGACTGGAGAAGACGAGGAAATGGCATCAATGATCGGGGAGGCTAGATCTGCTCCCGAGGAGGCAGCTGGTGCTTGAGGGTAGAGGAGACAGCGGCCAACAGTCGGATCGATCCATGTCCCCCGACCTTGTGGAGGCTAGATCCCACGGTCGCCGGATGCTGGCAGAGATGGGGAAGCCCGGGCTCGGGGGAGAGGCCGGCTCCGGTGGCCAGCGGATGGGTGATAAAGGAGGAGGCGGCCAACAGTCAAGGGAGAGGCCGCGGCGGCCGGTGATTGGGGGAAGGAGGACGCAACGGCTGGTGATCAGGGAAAGGAGGAGGCGGTAGCCGAATCCACGTCCTGGAGGCAAGATCCGACGACCGGTGATCAGGAGGCGGTTAGGGGAAGAGAGTTTGAGATATGGGGATAAGGATGAG 
>566	
AGGAGAGCCTAGATCCGCACTTGTGATAGGGACGGCTACCATTGCTTTGGACTGGAGAAGACGAGGAAATGGCATCAATGATCGGGGAGGCTAGATCTGCACCCGAGGAGGCAGCTGGTGCTTGAGGGTAGAGGAGACAGCGGCCAACAGTCGGATCGATCCATGTCCCCCGACCTTGTGGAGGCTAGATCCCACGGTCGCCGGATGCTGGCGGAGATGGGGGAGCCCGGGCTCGGGGGAGAGGCCGGCTCCGGTGGCCGGCGGTTGGGTGATAAAGGAGGAGGCGGCCAACAGTCAAGGGAGAGGCCGCGGCGGCCGGTGATTGGGGGAAGGAGGACGCAACGGCTGGAGATCGGGGAAAGGAGGAGGCGGTAGCCGAATCCACATCCTGGAGGCAAGATCCGGCGACCGGTGATCAGGAGGCGGTTAGGGGAAGAGAGTTTGAGATATGGGGATAAGGATGAG 
>569	
AGGAGAGCCTAGATCCGCACTTGTGATAGGGACGGCTACCATTGCTTTGGACTGGAGAAGACGAGGAAATGGCATCAATGATCGGGGAGGCTAGATCTGCACCCGAGGAGGCAGCTGGTGCTTGAGGGTAGAGGAGACAGCGGCCAACAGTCGGATCGATCCATGTCCCCCGACCTTGTGGAGGCTAGATCCCACGGTCGCCGGATGCTGGCGGAGATGGGGGAGCCCGGGCTCGGGGGAGAGGCCGGCTCCGGTGGCCGGCGGTTGGGTGATAAAGGAGGAGGCGGCCAACAGTCAAGGGAGAGGCCGCGGCGGCCGGTGATTGGGGGAAGGAGGACGCAACGGCTGGAGATCGGGGAAAGGAGGAGGCGGTAGCCGAATCCACATCCTGGAGGCAAGATCCGGCGACCGGTGATCAGGAGGCGGTTAGGGGAAGAGAGTTTGAGATATGGGGATAAGGATGAG 
>601	
AGGAGAGCCTAGATCCGCACTTGTGATAGGGACGGCTACCATTGCTTTGGACTGGAGAAGACGAGGAAATGGCATCAATGATCGGGGAGGCTAGATCTGCACCCGAGGAGGCAGCTGGTGCTTGAGGGTAGAGGAGACAGCGGCCAACAGTCGGATCGATCCATGTCCCCCGACCTTGTGGAGGCTAGATCCCACGGTCGCCGGATGCTGGCGGAGATGGGGGAGCCCGGGCTCGGGGGAGAGGCCGGCTCCGGTGGCCGGCGGTTGGGTGATAAAGGAGGAGGCGGCCAACAGTCAAGGGAGAGGCCGCGGCGGCCGGTGATTGGGGGAAGGAGGACGCAACGGCTGGAGATCGGGGAAAGGAGGAGGCGGTAGCCGAATCCACATCCTGGAGGCAAGATCCGGCGACCGGTGATCAGGAGGCGGTTAGGGGAAGAGAGTTTGAGATATGGGGATAAGGATGAG 
>645	
AGGAGAGCCTAGATCCGCACTTGTGATAGGGACGGCTACCATTGCTTTGGACTGGAGAAGACGAGGAAATGGCATCAATGATCGGGGAGGCTAGATCTGCACCCGAGGAGGCAGCTGGTGCTTGAGGGTAGAGGAGACAGCGGCCAACAGTCGGATCGATCCATGTCCCCCGACCTTGTGGAGGCTAGATCCCACGGTCGCCGGATGCTGGCGGAGATGGGGGAGCCCGGGCTCGGGGGAGAGGCCGGCTCCGGTGGCCGGCGGTTGGGTGATAAAGGAGGAGGCGGCCAACAGTCAAGGGAGAGGCCGCGGCGGCCGGTGATTGGGGGAAGGAGGACGCAACGGCTGGAGATCGGGGAAAGGAGGAGGCGGTAGCCGAATCCACATCCTGGAGGCAAGATCCGGCGACCGGTGATCAGGAGGCGGTTAGGGGAAGAGAGTTTGAGATATGGGGATAAGGATGAG 
>647	
AGGAGAGCCTAGATCCGCACTTGTGATAGGGACGGCTACCATTGCTTTGGACTGGAGAAGACGAGGAAATGGCATCAATGATCGGGGAGGCTAGATCTGCACCCGAGGAGGCAGCTGGTGCTTGAGGGTAGAGGAGACAGCGGCCAACAGTCGGATCGATCCATGTCCCCCGACCTTGTGGAGGCTAGATCCCACGGTCGCCGGATGCTGGCGGAGATGGGGGAGCCCGGGCTCGGGGGAGAGGCCGGCTCCGGTGGCCGGCGGTTGGGTGATAAAGGAGGAGGCGGCCAACAGTCAAGGGAGAGGCCGCGGCGGCCGGTGATTGGGGGAAGGAGGACGCAACGGCTGGAGATCGGGGAAAGGAGGAGGCGGTAGCCGAATCCACATCCTGGAGGCAAGATCCGGCGACCGGTGATCAGGAGGCGGTTAGGGGAAGAGAGTTTGAGATATGGGGATAAGGATGAG 
>415	
AGGAGAGCCTAGATCCGCACTTGTGATAAGGACGGCTACCATTGCTTTGGACTGGAGAAGACGAGGAAATGGCATCAATGATCGGGGAGGCTAGATCTGCTCCCGAGGAGGCAGCTGGTGCTTGAGGGTAGAGGAGACAGCGGCCAACAGTCGGATCGATCCATGTCCCCCGACCTTGTGGAGGCTAGATCCCACGGTCGCCGGATGCTGGCAGAGATGGGGAAGCCCGGGCTCGGGGGAGAGGCCGGCTCCGGTGGCCAGCGGATGGGTGATAAAGGAGGAGGCGGCCAACAGTCAAGGGAGAGGCCGCGGCGGCCGGTGATTGGGGGAAGGAGGACGCAACGGCTGGTGATCAGGGAAAGGAGGAGGCGGTAGCCGAATCCACGTCCTGGAGGCAAGATCCGACGACCGGTGATCAGGAGGCGGTTAGGGGAAGAGAGTTTGAGATATGGGGATAAGGATGAG 
>419	
AGGAGAGCCTAGATCCGCACTTGTGATAAGGACGGCTACCATTGCTTTGGACTGGAGAAGACGAGGAAATGGCATCAATGATCGGGGAGGCTAGATCTGCTCCCGAGGAGGCAGCTGGTGCTTGAGGGTAGAGGAGACAGCGGCCAACAGTCGGATCGATCCATGTCCCCCGACCTTGTGGAGGCTAGATCCCACGGTCGCCGGATGCTGGCGGAGATGGGGAAGCCCGGGCTCGGGGGAGAGGCCGGCTCCGGTGGCCGGCGGATGGGTGATAAAGGAGGAGGCGGCCAACAGTCAAGGGAGAGGCCGCGGCGGCCGGTGATTGGGGGAAGGAGGACGCAACGGCTGGTGATCGGGGAAAGGAGGAGGCGGTAGCCGAATCCACATCCTGGAGGCAAGATCCGACGACCGGTGATCAGGAGGCGGTTAGGGGAAGAGAGTTTGAGATATGGGGATAAGGATGAG 
>420	
AGGAGAGCCTAGATCCGCACTTGTGATAAGGACGGCTACCATTGCTTTGGACTGGAGAAGACGAGGAAATGGCATCAATGATCGGGGAGGCTAGATCTGCTCCCGAGGAGGCAGCTGGTGCTTGAGGGTAGAGGAGACAGCGGCCAACAGTCGGATCGATCCATGTCCCCCGACCTTGTGGAGGCTAGATCCCACGGTCGCCGGATGCTGGCGGAGATGGGGAAGCCCGGGCTCGGGGGAGAGGCCGGCTCCGGTGGCCGGCGGATGGGTGATAAAGGAGGAGGCGGCCAACAGTCAAGGGAGAGGCCGCGGCGGCCGGTGATTGGGGGAAGGAGGACGCAACGGCTGGTGATCGGGGAAAGGAGGAGGCGGTAGCCGAATCCACATCCTGGAGGCAAGATCCGACGACCGGTGATCAGGAGGCGGTTAGGGGAAGAGAGTTTGAGATATGGGGATAAGGATGAG 
>454	
AGGAGAGCCTAGATCCGCACTTGTGATAGGGACGGCTACCATTGCTTTGGACTGGAGAAGACGAGGAAATGGCATCAATGATCGGGGAGGCTAGATCTGCTCCCGAGGAGGCAGCTGGTGCTTGAGGGTAGAGGAGACAGCGGCCAACAGTCGGATCGATCCATGTCCCCCGACCTTGTGGAGGCTAGATCCCACGGTCGCCGGATGCTGGCGGAGATGGGGGAGCCCGGGCTCGGGGGAGAGGCCGGCTCCGGTGGCCGGCGGATGGGTGATAAAGGAGGAGGCGGCCAACAGTCAAGGGAGAGGCCGCGGCGGCCGGTGATTGGGGGAAGGAGGACGCAACGGCTGGTGATCGGGGAAAGGAGGAGGCGGTAGCCGAATCCACATCCTGGAGGCAAGATCCGACGACCGGTGATCAGGAGGCGGTTAGGGGAAGAGAGTTTGAGATATGGGGATAAGGATGAG 
>455	
AGGAGAGCCTAGATCCGCACTTGTGATAGGGACGGCTACCATTGCTTTGGACTGGAGAAGACGAGGAAATGGCATCAATGATCGGGGAGGCTAGATCTGCACCCGAGGAGGCAGCTGGTGCTTGAGGGTAGAGGAGACAGCGGCCAACAGTCGGATCGATCCATGTCCCCCGACCTTGTGGAGGCTAGATCCCACGGTCGCCGGATGCTGGCGGAGATGGGGGAGCCCGGGCTCGGGGGAGAGGCCGGCTCCGGTGGCCGGCGGTTGGGTGATAAAGGAGGAGGCGGCCAACAGTCAAGGGAGAGGCCGCGGCGGCCGGTGATTGGGGGAAGGAGGACGCAACGGCTGGAGATCGGGGAAAGGAGGAGGCGGTAGCCGAATCCACATCCTGGAGGCAAGATCCGGCGACCGGTGATCAGGAGGCGGTTAGGGGAAGAGAGTTTGAGATATGGGGATAAGGATGAG 
>498	
AGGAGAGCCTAGATCCGCACTTGTGATAGGGACGGCTACCATTGCTTTGGACTGGAGAAGACGAGGAAATGGCATCAATGATCGGGGAGGCTAGATCTGCTCCCGAGGAGGCAGCTGGTGCTTGAGGGTAGAGGAGACAGCGGCCAACAGTCGGATCGATCCATGTCCCCCGACCTTGTGGAGGCTAGATCCCACGGTCGCCGGATGCTGGCGGAGATGGGGGAGCCCGGGCTCGGGGGAGAGGCCGGCTCCGGTGGCCGGCGGATGGGTGATAAAGGAGGAGGCGGCCAACAGTCAAGGGAGAGGCCGCGGCGGCCGGTGATTGGGGGAAGGAGGACGCAACGGCTGGTGATCGGGGAAAGGAGGAGGCGGTAGCCGAATCCACATCCTGGAGGCAAGATCCGACGACCGGTGATCAGGAGGCGGTTAGGGGAAGAGAGTTTGAGATATGGGGATAAGGATGAG 
>540	
AGGAGAGCCTAGATCCGCACTTGTGATAGGGACGGCTACCATTGCTTTGGACTGGAGAAGACGAGGAAATGGCATCAATGATCGGGGAGGCTAGATCTGCACCCGAGGAGGCAGCTGGTGCTTGAGGGTAGAGGAGACAGCGGCCAACAGTCGGATCGATCCATGTCCCCCGACCTTGTGGAGGCTAGATCCCACGGTCGCCGGATGCTGGCGGAGATGGGGGAGCCCGGGCTCGGGGGAGAGGCCGGCTCCGGTGGCCGGCGGTTGGGTGATAAAGGAGGAGGCGGCCAACAGTCAAGGGAGAGGCCGCGGCGGCCGGTGATTGGGGGAAGGAGGACGCAACGGCTGGAGATCGGGGAAAGGAGGAGGCGGTAGCCGAATCCACATCCTGGAGGCAAGATCCGGCGACCGGTGATCAGGAGGCGGTTAGGGGAAGAGAGTTTGAGATATGGGGATAAGGATGAG 
>547	
AGGAGAGCCTAGATCCGCACTTGTGATAAGGACGGCTACCATTGCTTTGGACTGGAGAAGACGAGGAAATGGCATCAATGATCGGGGAGGCTAGATCTGCTCCCGAGGAGGCAGCTGGTGCTTGAGGGTAGAGGAGACAGCGGCCAACAGTCGGATCGATCCATGTCCCCCGACCTTGTGGAGGCTAGATCCCACGGTCGCCGGATGCTGGCAGAGATGGGGAAGCCCGGGCTCGGGGGAGAGGCCGGCTCCGGTGGCCAGCGGATGGGTGATAAAGGAGGAGGCGGCCAACAGTCAAGGGAGAGGCCGCGGCGGCCGGTGATTGGGGGAAGGAGGACGCAACGGCTGGTGATCAGGGAAAGGAGGAGGCGGTAGCCGAATCCACGTCCTGGAGGCAAGATCCGACGACCGGTGATCAGGAGGCGGTTAGGGGAAGAGAGTTTGAGATATGGGGATAAGGATGAG 
>553	
AGGAGAGCCTAGATCCGCACTTGTGATAAGGACGGCTACCATTGCTTTGGACTGGAGAAGACGAGGAAATGGCATCAATGATCGGGGAGGCTAGATCTGCTCCCGAGGAGGCAGCTGGTGCTTGAGGGTAGAGGAGACAGCGGCCAACAGTCGGATCGATCCATGTCCCCCGACCTTGTGGAGGCTAGATCCCACGGTCGCCGGATGCTGGCAGAGATGGGGAAGCCCGGGCTCGGGGGAGAGGCCGGCTCCGGTGGCCGGCGGATGGGTGATAAAGGAGGAGGCGGCCAACAGTCAAGGGAGAGGCCGCGGCGGCCGGTGATTGGGGGAAGGAGGACGCAACGGCTGGTGATCGGGGAAAGGAGGAGGCGGTAGCCGAATCCACGTCCTGGAGGCAAGATCCGACGACCGGTGATCAGGAGGCGGTTAGGGGAAGAGAGTTTGAGATATGGGGATAAGGATGAG 
>629	
AGGAGAGCCTAGATCCGCACTTGTGATAGGGACGGCTACCATTGCTTTGGACTGGAGAAGACGAGGAAATGGCATCAATGATCGGGGAGGCTAGATCTGCACCCGAGGAGGCAGCTGGTGCTTGAGGGTAGAGGAGACAGCGGCCAACAGTCGGATCGATCCATGTCCCCCGACCTTGTGGAGGCTAGATCCCACGGTCGCCGGATGCTGGCGGAGATGGGGGAGCCCGGGCTCGGGGGAGAGGCCGGCTCCGGTGGCCGGCGGTTGGGTGATAAAGGAGGAGGCGGCCAACAGTCAAGGGAGAGGCCGCGGCGGCCGGTGATTGGGGGAAGGAGGACGCAACGGCTGGAGATCGGGGAAAGGAGGAGGCGGTAGCCGAATCCACATCCTGGAGGCAAGATCCGGCGACCGGTGATCAGGAGGCGGTTAGGGGAAGAGAGTTTGAGATATGGGGATAAGGATGAG 
>643	
AGGAGAGCCTAGATCCGCACTTGTGATAGGGACGGCTACCATTGCTTTGGACTGGAGAAGACGAGGAAATGGCATCAATGATCGGGGAGGCTAGATCTGCACCCGAGGAGGCAGCTGGTGCTTGAGGGTAGAGGAGACAGCGGCCAACAGTCGGATCGATCCATGTCCCCCGACCTTGTGGAGGCTAGATCCCACGGTCGCCGGATGCTGGCGGAGATGGGGGAGCCCGGGCTCGGGGGAGAGGCCGGCTCCGGTGGCCGGCGGTTGGGTGATAAAGGAGGAGGCGGCCAACAGTCAAGGGAGAGGCCGCGGCGGCCGGTGATTGGGGGAAGGAGGACGCAACGGCTGGAGATCGGGGAAAGGAGGAGGCGGTAGCCGAATCCACATCCTGGAGGCAAGATCCGGCGACCGGTGATCAGGAGGCGGTTAGGGGAAGAGAGTTTGAGATATGGGGATAAGGATGAG 
>644	
AGGAGAGCCTAGATCCGCACTTGTGATAGGGACGGCTACCATTGCTTTGGACTGGAGAAGACGAGGAAATGGCATCAATGATCGGGGAGGCTAGATCTGCACCCGAGGAGGCAGCTGGTGCTTGAGGGTAGAGGAGACAGCGGCCAACAGTCGGATCGATCCATGTCCCCCGACCTTGTGGAGGCTAGATCCCACGGTCGCCGGATGCTGGCGGAGATGGGGGAGCCCGGGCTCGGGGGAGAGGCCGGCTCCGGTGGCCGGCGGTTGGGTGATAAAGGAGGAGGCGGCCAACAGTCAAGGGAGAGGCCGCGGCGGCCGGTGATTGGGGGAAGGAGGACGCAACGGCTGGAGATCGGGGAAAGGAGGAGGCGGTAGCCGAATCCACATCCTGGAGGCAAGATCCGGCGACCGGTGATCAGGAGGCGGTTAGGGGAAGAGAGTTTGAGATATGGGGATAAGGATGAG 
>648	
AGGAGAGCCTAGATCCGCACTTGTGATAGGGACGGCTACCATTGCTTTGGACTGGAGAAGACGAGGAAATGGCATCAATGATCGGGGAGGCTAGATCTGCACCCGAGGAGGCAGCTGGTGCTTGAGGGTAGAGGAGACAGCGGCCAACAGTCGGATCGATCCATGTCCCCCGACCTTGTGGAGGCTAGATCCCACGGTCGCCGGATGCTGGCGGAGATGGGGGAGCCCGGGCTCGGGGGAGAGGCCGGCTCCGGTGGCCGGCGGTTGGGTGATAAAGGAGGAGGCGGCCAACAGTCAAGGGAGAGGCCGCGGCGGCCGGTGATTGGGGGAAGGAGGACGCAACGGCTGGAGATCGGGGAAAGGAGGAGGCGGTAGCCGAATCCACATCCTGGAGGCAAGATCCGGCGACCGGTGATCAGGAGGCGGTTAGGGGAAGAGAGTTTGAGATATGGGGATAAGGATGAG 
>649	
AGGAGAGCCTAGATCCGCACTTGTGATAGGGACGGCTACCATTGCTTTGGACTGGAGAAGACGAGGAAATGGCATCAATGATCGGGGAGGCTAGATCTGCACCCGAGGAGGCAGCTGGTGCTTGAGGGTAGAGGAGACAGCGGCCAACAGTCGGATCGATCCATGTCCCCCGACCTTGTGGAGGCTAGATCCCACGGTCGCCGGATGCTGGCGGAGATGGGGGAGCCCGGGCTCGGGGGAGAGGCCGGCTCCGGTGGCCGGCGGTTGGGTGATAAAGGAGGAGGCGGCCAACAGTCAAGGGAGAGGCCGCGGCGGCCGGTGATTGGGGGAAGGAGGACGCAACGGCTGGAGATCGGGGAAAGGAGGAGGCGGTAGCCGAATCCACATCCTGGAGGCAAGATCCGGCGACCGGTGATCAGGAGGCGGTTAGGGGAAGAGAGTTTGAGATATGGGGATAAGGATGAG 
>650	
AGGAGAGCCTAGATCCGCACTTGTGATAGGGACGGCTACCATTGCTTTGGACTGGAGAAGACGAGGAAATGGCATCAATGATCGGGGAGGCTAGATCTGCACCCGAGGAGGCAGCTGGTGCTTGAGGGTAGAGGAGACAGCGGCCAACAGTCGGATCGATCCATGTCCCCCGACCTTGTGGAGGCTAGATCCCACGGTCGCCGGATGCTGGCGGAGATGGGGGAGCCCGGGCTCGGGGGAGAGGCCGGCTCCGGTGGCCGGCGGTTGGGTGATAAAGGAGGAGGCGGCCAACAGTCAAGGGAGAGGCCGCGGCGGCCGGTGATTGGGGGAAGGAGGACGCAACGGCTGGAGATCGGGGAAAGGAGGAGGCGGTAGCCGAATCCACATCCTGGAGGCAAGATCCGGCGACCGGTGATCAGGAGGCGGTTAGGGGAAGAGAGTTTGAGATATGGGGATAAGGATGAG 
>478	
AGGAGAGCCTAGATCCGCACTTGTGATAGGGACGGCTACCATTGCTTTGGACTGGAGAAGACGAGGAAATGGCATCAATGATCGGGGAGGCTAGATCTGCACCCGAGGAGGCAGCTGGTGCTTGAGGGTAGAGGAGACAGCGGCCAACAGTCGGATCGATCCATGTCCCCCGACCTTGTGGAGGCTAGATCCCACGGTCGCCGGATGCTGGCGGAGATGGGGGAGCCCGGGCTCGGGGGAGAGGCCGGCTCCGGTGGCCGGCGGTTGGGTGATAAAGGAGGAGGCGGCCAACAGTCAAGGGAGAGGCCGCGGCGGCCGGTGATTGGGGGAAGGAGGACGCAACGGCTGGAGATCGGGGAAAGGAGGAGGCGGTAGCCGAATCCACATCCTGGAGGCAAGATCCGGCGACCGGTGATCAGGAGGCGGTTAGGGGAAGAGAGTTTGAGATATGGGGATAAGGATGAG 
>492	
AGGAGAGCCTAGATCCGCACTTGTGATAGGGACGGCTACCATTGCTTTGGACTGGAGAAGACGAGGAAATGGCATCAATGATCGGGGAGGCTAGATCTGCACCCGAGGAGGCAGCTGGTGCTTGAGGGTAGAGGAGACAGCGGCCAACAGTCGGATCGATCCATGTCCCCCGACCTTGTGGAGGCTAGATCCCACGGTCGCCGGATGCTGGCGGAGATGGGGGAGCCCGGGCTCGGGGGAGAGGCCGGCTCCGGTGGCCGGCGGTTGGGTGATAAAGGAGGAGGCGGCCAACAGTCAAGGGAGAGGCCGCGGCGGCCGGTGATTGGGGGAAGGAGGACGCAACGGCTGGAGATCGGGGAAAGGAGGAGGCGGTAGCCGAATCCACATCCTGGAGGCAAGATCCGGCGACCGGTGATCAGGAGGCGGTTAGGGGAAGAGAGTTTGAGATATGGGGATAAGGATGAG 
>505	
AGGAGAGCCTAGATCCGCACTTGTGATAAGGACGGCTACCATTGCTTTGGACTGGAGAAGACGAGGAAATGGCATCAATGATCGGGGAGGCTAGATCTGCTCCCGAGGAGGCAGCTGGTGCTTGAGGGTAGAGGAGACAGCGGCCAACAGTCGGATCGATCCATGTCCCCCGACCTTGTGGAGGCTAGATCCCACGGTCGCCGGATGCTGGCAGAGATGGGGAAGCCCGGGCTCGGGGGAGAGGCCGGCTCCGGTGGCCAGCGGATGGGTGATAAAGGAGGAGGCGGCCAACAGTCAAGGGAGAGGCCGCGGCGGCCGGTGATTGGGGGAAGGAGGACGCAACGGCTGGTGATCAGGGAAAGGAGGAGGCGGTAGCCGAATCCACGTCCTGGAGGCAAGATCCGACGACCGGTGATCAGGAGGCGGTTAGGGGAAGAGAGTTTGAGATATGGGGATAAGGATGAG 
>526	
AGGAGAGCCTAGATCCGCACTTGTGATAGGGACGGCTACCATTGCTTTGGACTGGAGAAGACGAGGAAATGGCATCAATGATCGGGGAGGCTAGATCTGCACCCGAGGAGGCAGCTGGTGCTTGAGGGTAGAGGAGACAGCGGCCAACAGTCGGATCGATCCATGTCCCCCGACCTTGTGGAGGCTAGATCCCACGGTCGCCGGATGCTGGCGGAGATGGGGGAGCCCGGGCTCGGGGGAGAGGCCGGCTCCGGTGGCCGGCGGTTGGGTGATAAAGGAGGAGGCGGCCAACAGTCAAGGGAGAGGCCGCGGCGGCCGGTGATTGGGGGAAGGAGGACGCAACGGCTGGAGATCGGGGAAAGGAGGAGGCGGTAGCCGAATCCACATCCTGGAGGCAAGATCCGGCGACCGGTGATCAGGAGGCGGTTAGGGGAAGAGAGTTTGAGATATGGGGATAAGGATGAG 
>541	
AGGAGAGCCTAGATCCGCACTTGTGATAGGGACGGCTACCATTGCTTTGGACTGGAGAAGACGAGGAAATGGCATCAATGATCGGGGAGGCTAGATCTGCACCCGAGGAGGCAGCTGGTGCTTGAGGGTAGAGGAGACAGCGGCCAACAGTCGGATCGATCCATGTCCCCCGACCTTGTGGAGGCTAGATCCCACGGTCGCCGGATGCTGGCGGAGATGGGGGAGCCCGGGCTCGGGGGAGAGGCCGGCTCCGGTGGCCGGCGGTTGGGTGATAAAGGAGGAGGCGGCCAACAGTCAAGGGAGAGGCCGCGGCGGCCGGTGATTGGGGGAAGGAGGACGCAACGGCTGGAGATCGGGGAAAGGAGGAGGCGGTAGCCGAATCCACATCCTGGAGGCAAGATCCGGCGACCGGTGATCAGGAGGCGGTTAGGGGAAGAGAGTTTGAGATATGGGGATAAGGATGAG 
>549	
AGGAGAGCCTAGATCCGCACTTGTGATAAGGACGGCTACCATTGCTTTGGACTGGAGAAGACGAGGAAATGGCATCAATGATCGGGGAGGCTAGATCTGCTCCCGAGGAGGCAGCTGGTGCTTGAGGGTAGAGGAGACAGCGGCCAACAGTCGGATCGATCCATGTCCCCCGACCTTGTGGAGGCTAGATCCCACGGTCGCCGGATGCTGGCAGAGATGGGGAAGCCCGGGCTCGGGGGAGAGGCCGGCTCCGGTGGCCAGCGGATGGGTGATAAAGGAGGAGGCGGCCAACAGTCAAGGGAGAGGCCGCGGCGGCCGGTGATTGGGGGAAGGAGGACGCAACGGCTGGTGATCAGGGAAAGGAGGAGGCGGTAGCCGAATCCACGTCCTGGAGGCAAGATCCGACGACCGGTGATCAGGAGGCGGTTAGGGGAAGAGAGTTTGAGATATGGGGATAAGGATGAG 
>555	
AGGAGAGCCTAGATCCGCACTTGTGATAAGGACGGCTACCATTGCTTTGGACTGGAGAAGACGAGGAAATGGCATCAATGATCGGGGAGGCTAGATCTGCTCCCGAGGAGGCAGCTGGTGCTTGAGGGTAGAGGAGACAGCGGCCAACAGTCGGATCGATCCATGTCCCCCGACCTTGTGGAGGCTAGATCCCACGGTCGCCGGATGCTGGCAGAGATGGGGAAGCCCGGGCTCGGGGGAGAGGCCGGCTCCGGTGGCCAGCGGATGGGTGATAAAGGAGGAGGCGGCCAACAGTCAAGGGAGAGGCCGCGGCGGCCGGTGATTGGGGGAAGGAGGACGCAACGGCTGGTGATCAGGGAAAGGAGGAGGCGGTAGCCGAATCCACGTCCTGGAGGCAAGATCCGACGACCGGTGATCAGGAGGCGGTTAGGGGAAGAGAGTTTGAGATATGGGGATAAGGATGAG 
>556	
AGGAGAGCCTAGATCCGCACTTGTGATAAGGACGGCTACCATTGCTTTGGACTGGAGAAGACGAGGAAATGGCATCAATGATCGGGGAGGCTAGATCTGCTCCCGAGGAGGCAGCTGGTGCTTGAGGGTAGAGGAGACAGCGGCCAACAGTCGGATCGATCCATGTCCCCCGACCTTGTGGAGGCTAGATCCCACGGTCGCCGGATGCTGGCAGAGATGGGGAAGCCCGGGCTCGGGGGAGAGGCCGGCTCCGGTGGCCAGCGGATGGGTGATAAAGGAGGAGGCGGCCAACAGTCAAGGGAGAGGCCGCGGCGGCCGGTGATTGGGGGAAGGAGGACGCAACGGCTGGTGATCAGGGAAAGGAGGAGGCGGTAGCCGAATCCACGTCCTGGAGGCAAGATCCGACGACCGGTGATCAGGAGGCGGTTAGGGGAAGAGAGTTTGAGATATGGGGATAAGGATGAG 
>444	
AGGAGAGCCTAGATCCGCACTTGTGATAGGGACGGCTACCATTGCTTTGGACTGGAGAAGACGAGGAAATGGCATCAATGATCGGGGAGGCTAGATCTGCACCCGAGGAGGCAGCTGGTGCTTGAGGGTAGAGGAGACAGCGGCCAACAGTCGGATCGATCCATGTCCCCCGACCTTGTGGAGGCTAGATCCCACGGTCGCCGGATGCTGGCGGAGATGGGGGAGCCCGGGCTCGGGGGAGAGGCCGGCTCCGGTGGCCGGCGGTTGGGTGATAAAGGAGGAGGCGGCCAACAGTCAAGGGAGAGGCCGCGGCGGCCGGTGATTGGGGGAAGGAGGACGCAACGGCTGGAGATCGGGGAAAGGAGGAGGCGGTAGCCGAATCCACATCCTGGAGGCAAGATCCGGCGACCGGTGATCAGGAGGCGGTTAGGGGAAGAGAGTTTGAGATATGGGGATAAGGATGAG 
>445	
AGGAGAGCCTAGATCCGCACTTGTGATAGGGACGGCTACCATTGCTTTGGACTGGAGAAGACGAGGAAATGGCATCAATGATCGGGGAGGCTAGATCTGCACCCGAGGAGGCAGCTGGTGCTTGAGGGTAGAGGAGACAGCGGCCAACAGTCGGATCGATCCATGTCCCCCGACCTTGTGGAGGCTAGATCCCACGGTCGCCGGATGCTGGCGGAGATGGGGGAGCCCGGGCTCGGGGGAGAGGCCGGCTCCGGTGGCCGGCGGTTGGGTGATAAAGGAGGAGGCGGCCAACAGTCAAGGGAGAGGCCGCGGCGGCCGGTGATTGGGGGAAGGAGGACGCAACGGCTGGAGATCGGGGAAAGGAGGAGGCGGTAGCCGAATCCACATCCTGGAGGCAAGATCCGGCGACCGGTGATCAGGAGGCGGTTAGGGGAAGAGAGTTTGAGATATGGGGATAAGGATGAG 
>463	
AGGAGAGCCTAGATCCGCACTTGTGATAGGGACGGCTACCATTGCTTTGGACTGGAGAAGACGAGGAAATGGCATCAATGATCGGGGAGGCTAGATCTGCACCCGAGGAGGCAGCTGGTGCTTGAGGGTAGAGGAGACAGCGGCCAACAGTCGGATCGATCCATGTCCCCCGACCTTGTGGAGGCTAGATCCCACGGTCGCCGGATGCTGGCGGAGATGGGGGAGCCCGGGCTCGGGGGAGAGGCCGGCTCCGGTGGCCGGCGGTTGGGTGATAAAGGAGGAGGCGGCCAACAGTCAAGGGAGAGGCCGCGGCGGCCGGTGATTGGGGGAAGGAGGACGCAACGGCTGGAGATCGGGGAAAGGAGGAGGCGGTAGCCGAATCCACATCCTGGAGGCAAGATCCGGCGACCGGTGATCAGGAGGCGGTTAGGGGAAGAGAGTTTGAGATATGGGGATAAGGATGAG 
>483	
AGGAGAGCCTAGATCCGCACTTGTGATAGGGACGGCTACCATTGCTTTGGACTGGAGAAGACGAGGAAATGGCATCAATGATCGGGGAGGCTAGATCTGCACCCGAGGAGGCAGCTGGTGCTTGAGGGTAGAGGAGACAGCGGCCAACAGTCGGATCGATCCATGTCCCCCGACCTTGTGGAGGCTAGATCCCACGGTCGCCGGATGCTGGCGGAGATGGGGGAGCCCGGGCTCGGGGGAGAGGCCGGCTCCGGTGGCCGGCGGTTGGGTGATAAAGGAGGAGGCGGCCAACAGTCAAGGGAGAGGCCGCGGCGGCCGGTGATTGGGGGAAGGAGGACGCAACGGCTGGAGATCGGGGAAAGGAGGAGGCGGTAGCCGAATCCACATCCTGGAGGCAAGATCCGGCGACCGGTGATCAGGAGGCGGTTAGGGGAAGAGAGTTTGAGATATGGGGATAAGGATGAG 
>502	
AGGAGAGCCTAGATCCGCACTTGTGATAGGGACGGCTACCATTGCTTTGGACTGGAGAAGACGAGGAAATGGCATCAATGATCGGGGAGGCTAGATCTGCACCCGAGGAGGCAGCTGGTGCTTGAGGGTAGAGGAGACAGCGGCCAACAGTCGGATCGATCCATGTCCCCCGACCTTGTGGAGGCTAGATCCCACGGTCGCCGGATGCTGGCGGAGATGGGGGAGCCCGGGCTCGGGGGAGAGGCCGGCTCCGGTGGCCGGCGGTTGGGTGATAAAGGAGGAGGCGGCCAACAGTCAAGGGAGAGGCCGCGGCGGCCGGTGATTGGGGGAAGGAGGACGCAACGGCTGGAGATCGGGGAAAGGAGGAGGCGGTAGCCGAATCCACATCCTGGAGGCAAGATCCGGCGACCGGTGATCAGGAGGCGGTTAGGGGAAGAGAGTTTGAGATATGGGGATAAGGATGAG 
>514	
AGGAGAGCCTAGATCCGCACTTGTGATAGGGACGGCTACCATTGCTTTGGACTGGAGAAGACGAGGAAATGGCATCAATGATCGGGGAGGCTAGATCTGCACCCGAGGAGGCAGCTGGTGCTTGAGGGTAGAGGAGACAGCGGCCAACAGTCGGATCGATCCATGTCCCCCGACCTTGTGGAGGCTAGATCCCACGGTCGCCGGATGCTGGCGGAGATGGGGGAGCCCGGGCTCGGGGGAGAGGCCGGCTCCGGTGGCCGGCGGTTGGGTGATAAAGGAGGAGGCGGCCAACAGTCAAGGGAGAGGCCGCGGCGGCCGGTGATTGGGGGAAGGAGGACGCAACGGCTGGAGATCGGGGAAAGGAGGAGGCGGTAGCCGAATCCACATCCTGGAGGCAAGATCCGGCGACCGGTGATCAGGAGGCGGTTAGGGGAAGAGAGTTTGAGATATGGGGATAAGGATGAG 
>518	
AGGAGAGCCTAGATCCGCACTTGTGATAGGGACGGCTACCATTGCTTTGGACTGGAGAAGACGAGGAAATGGCATCAATGATCGGGGAGGCTAGATCTGCACCCGAGGAGGCAGCTGGTGCTTGAGGGTAGAGGAGACAGCGGCCAACAGTCGGATCGATCCATGTCCCCCGACCTTGTGGAGGCTAGATCCCACGGTCGCCGGATGCTGGCGGAGATGGGGGAGCCCGGGCTCGGGGGAGAGGCCGGCTCCGGTGGCCGGCGGTTGGGTGATAAAGGAGGAGGCGGCCAACAGTCAAGGGAGAGGCCGCGGCGGCCGGTGATTGGGGGAAGGAGGACGCAACGGCTGGAGATCGGGGAAAGGAGGAGGCGGTAGCCGAATCCACATCCTGGAGGCAAGATCCGGCGACCGGTGATCAGGAGGCGGTTAGGGGAAGAGAGTTTGAGATATGGGGATAAGGATGAG 
>520	
AGGAGAGCCTAGATCCGCACTTGTGATAGGGACGGCTACCATTGCTTTGGACTGGAGAAGACGAGGAAATGGCATCAATGATCGGGGAGGCTAGATCTGCACCCGAGGAGGCAGCTGGTGCTTGAGGGTAGAGGAGACAGCGGCCAACAGTCGGATCGATCCATGTCCCCCGACCTTGTGGAGGCTAGATCCCACGGTCGCCGGATGCTGGCGGAGATGGGGGAGCCCGGGCTCGGGGGAGAGGCCGGCTCCGGTGGCCGGCGGTTGGGTGATAAAGGAGGAGGCGGCCAACAGTCAAGGGAGAGGCCGCGGCGGCCGGTGATTGGGGGAAGGAGGACGCAACGGCTGGAGATCGGGGAAAGGAGGAGGCGGTAGCCGAATCCACATCCTGGAGGCAAGATCCGGCGACCGGTGATCAGGAGGCGGTTAGGGGAAGAGAGTTTGAGATATGGGGATAAGGATGAG 
>523	
AGGAGAGCCTAGATCCGCACTTGTGATAAGGACGGCTACCATTGCTTTGGACTGGAGAAGACGAGGAAATGGCATCAATGATCGGGGAGGCTAGATCTGCTCCCGAGGAGGCAGCTGGTGCTTGAGGGTAGAGGAGACAGCGGCCAACAGTCGGATCGATCCATGTCCCCCGACCTTGTGGAGGCTAGATCCCACGGTCGCCGGATGCTGGCAGAGATGGGGAAGCCCGGGCTCGGGGGAGAGGCCGGCTCCGGTGGCCAGCGGATGGGTGATAAAGGAGGAGGCGGCCAACAGTCAAGGGAGAGGCCGCGGCGGCCGGTGATTGGGGGAAGGAGGACGCAACGGCTGGTGATCAGGGAAAGGAGGAGGCGGTAGCCGAATCCACGTCCTGGAGGCAAGATCCGACGACCGGTGATCAGGAGGCGGTTAGGGGAAGAGAGTTTGAGATATGGGGATAAGGATGAG 
>607	
AGGAGAGCCTAGATCCGCACTTGTGATAGGGACGGCTACCATTGCTTTGGACTGGAGAAGACGAGGAAATGGCATCAATGATCGGGGAGGCTAGATCTGCACCCGAGGAGGCAGCTGGTGCTTGAGGGTAGAGGAGACAGCGGCCAACAGTCGGATCGATCCATGTCCCCCGACCTTGTGGAGGCTAGATCCCACGGTCGCCGGATGCTGGCGGAGATGGGGGAGCCCGGGCTCGGGGGAGAGGCCGGCTCCGGTGGCCGGCGGTTGGGTGATAAAGGAGGAGGCGGCCAACAGTCAAGGGAGAGGCCGCGGCGGCCGGTGATTGGGGGAAGGAGGACGCAACGGCTGGAGATCGGGGAAAGGAGGAGGCGGTAGCCGAATCCACATCCTGGAGGCAAGATCCGGCGACCGGTGATCAGGAGGCGGTTAGGGGAAGAGAGTTTGAGATATGGGGATAAGGATGAG 
>618	
AGGAGAGCCTAGATCCGCACTTGTGATAGGGACGGCTACCATTGCTTTGGACTGGAGAAGACGAGGAAATGGCATCAATGATCGGGGAGGCTAGATCTGCACCCGAGGAGGCAGCTGGTGCTTGAGGGTAGAGGAGACAGCGGCCAACAGTCGGATCGATCCATGTCCCCCGACCTTGTGGAGGCTAGATCCCACGGTCGCCGGATGCTGGCGGAGATGGGGGAGCCCGGGCTCGGGGGAGAGGCCGGCTCCGGTGGCCGGCGGTTGGGTGATAAAGGAGGAGGCGGCCAACAGTCAAGGGAGAGGCCGCGGCGGCCGGTGATTGGGGGAAGGAGGACGCAACGGCTGGAGATCGGGGAAAGGAGGAGGCGGTAGCCGAATCCACATCCTGGAGGCAAGATCCGGCGACCGGTGATCAGGAGGCGGTTAGGGGAAGAGAGTTTGAGATATGGGGATAAGGATGAG 
>632	
AGGAGAGCCTAGATCCGCACTTGTGATAGGGACGGCTACCATTGCTTTGGACTGGAGAAGACGAGGAAATGGCATCAATGATCGGGGAGGCTAGATCTGCACCCGAGGAGGCAGCTGGTGCTTGAGGGTAGAGGAGACAGCGGCCAACAGTCGGATCGATCCATGTCCCCCGACCTTGTGGAGGCTAGATCCCACGGTCGCCGGATGCTGGCGGAGATGGGGGAGCCCGGGCTCGGGGGAGAGGCCGGCTCCGGTGGCCGGCGGTTGGGTGATAAAGGAGGAGGCGGCCAACAGTCAAGGGAGAGGCCGCGGCGGCCGGTGATTGGGGGAAGGAGGACGCAACGGCTGGAGATCGGGGAAAGGAGGAGGCGGTAGCCGAATCCACATCCTGGAGGCAAGATCCGGCGACCGGTGATCAGGAGGCGGTTAGGGGAAGAGAGTTTGAGATATGGGGATAAGGATGAG 
>640	
AGGAGAGCCTAGATCCGCACTTGTGATAGGGACGGCTACCATTGCTTTGGACTGGAGAAGACGAGGAAATGGCATCAATGATCGGGGAGGCTAGATCTGCACCCGAGGAGGCAGCTGGTGCTTGAGGGTAGAGGAGACAGCGGCCAACAGTCGGATCGATCCATGTCCCCCGACCTTGTGGAGGCTAGATCCCACGGTCGCCGGATGCTGGCGGAGATGGGGGAGCCCGGGCTCGGGGGAGAGGCCGGCTCCGGTGGCCGGCGGTTGGGTGATAAAGGAGGAGGCGGCCAACAGTCAAGGGAGAGGCCGCGGCGGCCGGTGATTGGGGGAAGGAGGACGCAACGGCTGGAGATCGGGGAAAGGAGGAGGCGGTAGCCGAATCCACATCCTGGAGGCAAGATCCGGCGACCGGTGATCAGGAGGCGGTTAGGGGAAGAGAGTTTGAGATATGGGGATAAGGATGAG 
>466	
AGGAGAGCCTAGATCCGCACTTGTGATAGGGACGGCTACCATTGCTTTGGACTGGAGAAGACGAGGAAATGGCATCAATGATCGGGGAGGCTAGATCTGCACCCGAGGAGGCAGCTGGTGCTTGAGGGTAGAGGAGACAGCGGCCAACAGTCGGATCGATCCATGTCCCCCGACCTTGTGGAGGCTAGATCCCACGGTCGCCGGATGCTGGCGGAGATGGGGGAGCCCGGGCTCGGGGGAGAGGCCGGCTCCGGTGGCCGGCGGTTGGGTGATAAAGGAGGAGGCGGCCAACAGTCAAGGGAGAGGCCGCGGCGGCCGGTGATTGGGGGAAGGAGGACGCAACGGCTGGAGATCGGGGAAAGGAGGAGGCGGTAGCCGAATCCACATCCTGGAGGCAAGATCCGGCGACCGGTGATCAGGAGGCGGTTAGGGGAAGAGAGTTTGAGATATGGGGATAAGGATGAG 
>467	
AGGAGAGCCTAGATCCGCACTTGTGATAGGGACGGCTACCATTGCTTTGGACTGGAGAAGACGAGGAAATGGCATCAATGATCGGGGAGGCTAGATCTGCACCCGAGGAGGCAGCTGGTGCTTGAGGGTAGAGGAGACAGCGGCCAACAGTCGGATCGATCCATGTCCCCCGACCTTGTGGAGGCTAGATCCCACGGTCGCCGGATGCTGGCGGAGATGGGGGAGCCCGGGCTCGGGGGAGAGGCCGGCTCCGGTGGCCGGCGGTTGGGTGATAAAGGAGGAGGCGGCCAACAGTCAAGGGAGAGGCCGCGGCGGCCGGTGATTGGGGGAAGGAGGACGCAACGGCTGGAGATCGGGGAAAGGAGGAGGCGGTAGCCGAATCCACATCCTGGAGGCAAGATCCGGCGACCGGTGATCAGGAGGCGGTTAGGGGAAGAGAGTTTGAGATATGGGGATAAGGATGAG 
>507	
AGGAGAGCCTAGATCCGCACTTGTGATAGGGACGGCTACCATTGCTTTGGACTGGAGAAGACGAGGAAATGGCATCAATGATCGGGGAGGCTAGATCTGCACCCGAGGAGGCAGCTGGTGCTTGAGGGTAGAGGAGACAGCGGCCAACAGTCGGATCGATCCATGTCCCCCGACCTTGTGGAGGCTAGATCCCACGGTCGCCGGATGCTGGCGGAGATGGGGGAGCCCGGGCTCGGGGGAGAGGCCGGCTCCGGTGGCCGGCGGTTGGGTGATAAAGGAGGAGGCGGCCAACAGTCAAGGGAGAGGCCGCGGCGGCCGGTGATTGGGGGAAGGAGGACGCAACGGCTGGAGATCGGGGAAAGGAGGAGGCGGTAGCCGAATCCACATCCTGGAGGCAAGATCCGGCGACCGGTGATCAGGAGGCGGTTAGGGGAAGAGAGTTTGAGATATGGGGATAAGGATGAG 
>515	
AGGAGAGCCTAGATCCGCACTTGTGATAGGGACGGCTACCATTGCTTTGGACTGGAGAAGACGAGGAAATGGCATCAATGATCGGGGAGGCTAGATCTGCACCCGAGGAGGCAGCTGGTGCTTGAGGGTAGAGGAGACAGCGGCCAACAGTCGGATCGATCCATGTCCCCCGACCTTGTGGAGGCTAGATCCCACGGTCGCCGGATGCTGGCGGAGATGGGGGAGCCCGGGCTCGGGGGAGAGGCCGGCTCCGGTGGCCGGCGGTTGGGTGATAAAGGAGGAGGCGGCCAACAGTCAAGGGAGAGGCCGCGGCGGCCGGTGATTGGGGGAAGGAGGACGCAACGGCTGGAGATCGGGGAAAGGAGGAGGCGGTAGCCGAATCCACATCCTGGAGGCAAGATCCGGCGACCGGTGATCAGGAGGCGGTTAGGGGAAGAGAGTTTGAGATATGGGGATAAGGATGAG 
>516	
AGGAGAGCCTAGATCCGCACTTGTGATAGGGACGGCTACCATTGCTTTGGACTGGAGAAGACGAGGAAATGGCATCAATGATCGGGGAGGCTAGATCTGCACCCGAGGAGGCAGCTGGTGCTTGAGGGTAGAGGAGACAGCGGCCAACAGTCGGATCGATCCATGTCCCCCGACCTTGTGGAGGCTAGATCCCACGGTCGCCGGATGCTGGCGGAGATGGGGGAGCCCGGGCTCGGGGGAGAGGCCGGCTCCGGTGGCCGGCGGTTGGGTGATAAAGGAGGAGGCGGCCAACAGTCAAGGGAGAGGCCGCGGCGGCCGGTGATTGGGGGAAGGAGGACGCAACGGCTGGAGATCGGGGAAAGGAGGAGGCGGTAGCCGAATCCACATCCTGGAGGCAAGATCCGGCGACCGGTGATCAGGAGGCGGTTAGGGGAAGAGAGTTTGAGATATGGGGATAAGGATGAG 
>534	
AGGAGAGCCTAGATCCGCACTTGTGATAGGGACGGCTACCATTGCTTTGGACTGGAGAAGACGAGGAAATGGCATCAATGATCGGGGAGGCTAGATCTGCACCCGAGGAGGCAGCTGGTGCTTGAGGGTAGAGGAGACAGCGGCCAACAGTCGGATCGATCCATGTCCCCCGACCTTGTGGAGGCTAGATCCCACGGTCGCCGGATGCTGGCGGAGATGGGGGAGCCCGGGCTCGGGGGAGAGGCCGGCTCCGGTGGCCGGCGGTTGGGTGATAAAGGAGGAGGCGGCCAACAGTCAAGGGAGAGGCCGCGGCGGCCGGTGATTGGGGGAAGGAGGACGCAACGGCTGGAGATCGGGGAAAGGAGGAGGCGGTAGCCGAATCCACATCCTGGAGGCAAGATCCGGCGACCGGTGATCAGGAGGCGGTTAGGGGAAGAGAGTTTGAGATATGGGGATAAGGATGAG 
>537	
AGGAGAGCCTAGATCCGCACTTGTGATAGGGACGGCTACCATTGCTTTGGACTGGAGAAGACGAGGAAATGGCATCAATGATCGGGGAGGCTAGATCTGCACCCGAGGAGGCAGCTGGTGCTTGAGGGTAGAGGAGACAGCGGCCAACAGTCGGATCGATCCATGTCCCCCGACCTTGTGGAGGCTAGATCCCACGGTCGCCGGATGCTGGCGGAGATGGGGGAGCCCGGGCTCGGGGGAGAGGCCGGCTCCGGTGGCCGGCGGTTGGGTGATAAAGGAGGAGGCGGCCAACAGTCAAGGGAGAGGCCGCGGCGGCCGGTGATTGGGGGAAGGAGGACGCAACGGCTGGAGATCGGGGAAAGGAGGAGGCGGTAGCCGAATCCACATCCTGGAGGCAAGATCCGGCGACCGGTGATCAGGAGGCGGTTAGGGGAAGAGAGTTTGAGATATGGGGATAAGGATGAG 
>539	
AGGAGAGCCTAGATCCGCACTTGTGATAGGGACGGCTACCATTGCTTTGGACTGGAGAAGACGAGGAAATGGCATCAATGATCGGGGAGGCTAGATCTGCACCCGAGGAGGCAGCTGGTGCTTGAGGGTAGAGGAGACAGCGGCCAACAGTCGGATCGATCCATGTCCCCCGACCTTGTGGAGGCTAGATCCCACGGTCGCCGGATGCTGGCGGAGATGGGGGAGCCCGGGCTCGGGGGAGAGGCCGGCTCCGGTGGCCGGCGGTTGGGTGATAAAGGAGGAGGCGGCCAACAGTCAAGGGAGAGGCCGCGGCGGCCGGTGATTGGGGGAAGGAGGACGCAACGGCTGGAGATCGGGGAAAGGAGGAGGCGGTAGCCGAATCCACATCCTGGAGGCAAGATCCGGCGACCGGTGATCAGGAGGCGGTTAGGGGAAGAGAGTTTGAGATATGGGGATAAGGATGAG 
>616	
AGGAGAGCCTAGATCCGCACTTGTGATAGGGACGGCTACCATTGCTTTGGACTGGAGAAGACGAGGAAATGGCATCAATGATCGGGGAGGCTAGATCTGCACCCGAGGAGGCAGCTGGTGCTTGAGGGTAGAGGAGACAGCGGCCAACAGTCGGATCGATCCATGTCCCCCGACCTTGTGGAGGCTAGATCCCACGGTCGCCGGATGCTGGCGGAGATGGGGGAGCCCGGGCTCGGGGGAGAGGCCGGCTCCGGTGGCCGGCGGTTGGGTGATAAAGGAGGAGGCGGCCAACAGTCAAGGGAGAGGCCGCGGCGGCCGGTGATTGGGGGAAGGAGGACGCAACGGCTGGAGATCGGGGAAAGGAGGAGGCGGTAGCCGAATCCACATCCTGGAGGCAAGATCCGGCGACCGGTGATCAGGAGGCGGTTAGGGGAAGAGAGTTTGAGATATGGGGATAAGGATGAG 
>617	
AGGAGAGCCTAGATCCGCACTTGTGATAGGGACGGCTACCATTGCTTTGGACTGGAGAAGACGAGGAAATGGCATCAATGATCGGGGAGGCTAGATCTGCACCCGAGGAGGCAGCTGGTGCTTGAGGGTAGAGGAGACAGCGGCCAACAGTCGGATCGATCCATGTCCCCCGACCTTGTGGAGGCTAGATCCCACGGTCGCCGGATGCTGGCGGAGATGGGGGAGCCCGGGCTCGGGGGAGAGGCCGGCTCCGGTGGCCGGCGGTTGGGTGATAAAGGAGGAGGCGGCCAACAGTCAAGGGAGAGGCCGCGGCGGCCGGTGATTGGGGGAAGGAGGACGCAACGGCTGGAGATCGGGGAAAGGAGGAGGCGGTAGCCGAATCCACATCCTGGAGGCAAGATCCGGCGACCGGTGATCAGGAGGCGGTTAGGGGAAGAGAGTTTGAGATATGGGGATAAGGATGAG 
>621	
AGGAGAGCCTAGATCCGCACTTGTGATAGGGACGGCTACCATTGCTTTGGACTGGAGAAGACGAGGAAATGGCATCAATGATCGGGGAGGCTAGATCTGCACCCGAGGAGGCAGCTGGTGCTTGAGGGTAGAGGAGACAGCGGCCAACAGTCGGATCGATCCATGTCCCCCGACCTTGTGGAGGCTAGATCCCACGGTCGCCGGATGCTGGCGGAGATGGGGGAGCCCGGGCTCGGGGGAGAGGCCGGCTCCGGTGGCCGGCGGTTGGGTGATAAAGGAGGAGGCGGCCAACAGTCAAGGGAGAGGCCGCGGCGGCCGGTGATTGGGGGAAGGAGGACGCAACGGCTGGAGATCGGGGAAAGGAGGAGGCGGTAGCCGAATCCACATCCTGGAGGCAAGATCCGGCGACCGGTGATCAGGAGGCGGTTAGGGGAAGAGAGTTTGAGATATGGGGATAAGGATGAG 
>637	
AGGAGAGCCTAGATCCGCACTTGTGATAGGGACGGCTACCATTGCTTTGGACTGGAGAAGACGAGGAAATGGCATCAATGATCGGGGAGGCTAGATCTGCTCCCGAGGAGGCAGCTGGTGCTTGAGGGTAGAGGAGACAGCGGCCAACAGTCGGATCGATCCATGTCCCCCGACCTTGTGGAGGCTAGATCCCACGGTCGCCGGATGCTGGCGGAGATGGGGGAGCCCGGGCTCGGGGGAGAGGCCGGCTCCGGTGGCCGGCGGATGGGTGATAAAGGAGGAGGCGGCCAACAGTCAAGGGAGAGGCCGCGGCGGCCGGTGATTGGGGGAAGGAGGACGCAACGGCTGGAGATCGGGGAAAGGAGGAGGCGGTAGCCGAATCCACATCCTGGAGGCAAGATCCGGCGACCGGTGATCAGGAGGCGGTTAGGGGAAGAGAGTTTGAGATATGGGGATAAGGATGAG 
>568	
AGGAGAGCCTAGATCCGCACTTGTGATAGGGACGGCTACCATTGCTTTGGACTGGAGAAGACGAGGAAATGGCATCAATGATCGGGGAGGCTAGATCTGCACCCGAGGAGGCAGCTGGTGCTTGAGGGTAGAGGAGACAGCGGCCAACAGTCGGATCGATCCATGTCCCCCGACCTTGTGGAGGCTAGATCCCACGGTCGCCGGATGCTGGCGGAGATGGGGGAGCCCGGGCTCGGGGGAGAGGCCGGCTCCGGTGGCCGGCGGTTGGGTGATAAAGGAGGAGGCGGCCAACAGTCAAGGGAGAGGCCGCGGCGGCCGGTGATTGGGGGAAGGAGGACGCAACGGCTGGAGATCGGGGAAAGGAGGAGGCGGTAGCCGAATCCACATCCTGGAGGCAAGATCCGGCGACCGGTGATCAGGAGGCGGTTAGGGGAAGAGAGTTTGAGATATGGGGATAAGGATGAG
>390	
AGGAGAGCCTAGATCCGCACTTGTGATAAGGACGGCTACCATTGCTTTGGACTGGAGAAGACGAGGAAATGGCATCAATGATCGGGGAGGCTAGATCTGCTCCCGAGGAGGCAGCTGGTGCTTGAGGGTAGAGGAGACAGCGGCCAACAGTCGGATCGATCCATGTCCCCCGACCTTGTGGAGGCTAGATCCCACGGTCGCCGGATGCTGGCAGAGATGGGGAAGCCCGGGCTCGGGGGAGAGGCCGGCTCCGGTGGCCAGCGGATGGGTGATAAAGGAGGAGGCGGCCAACAGTCAAGGGAGAGGCCGCGGCGGCCGGTGATTGGGGGAAGGAGGACGCAACGGCTGGTGATCAGGGAAAGGAGGAGGCGGTAGCCGAATCCACGTCCTGGAGGCAAGATCCGACGACCGGTGATCAGGAGGCGGTTAGGGGAAGAGAGTTTGAGATATGGGGATAAGGATGAG 
>512	
AGGAGAGCCTAGATCCGCACTTGTGATAGGGACGGCTACCATTGCTTTGGACTGGAGAAGACGAGGAAATGGCATCAATGATCGGGGAGGCTAGATCTGCACCCGAGGAGGCAGCTGGTGCTTGAGGGTAGAGGAGACAGCGGCCAACAGTCGGATCGATCCATGTCCCCCGACCTTGTGGAGGCTAGATCCCACGGTCGCCGGATGCTGGCGGAGATGGGGGAGCCCGGGCTCGGGGGAGAGGCCGGCTCCGGTGGCCGGCGGTTGGGTGATAAAGGAGGAGGCGGCCAACAGTCAAGGGAGAGGCCGCGGCGGCCGGTGATTGGGGGAAGGAGGACGCAACGGCTGGAGATCGGGGAAAGGAGGAGGCGGTAGCCGAATCCACATCCTGGAGGCAAGATCCGGCGACCGGTGATCAGGAGGCGGTTAGGGGAAGAGAGTTTGAGATATGGGGATAAGGATGAG 
>513	
AGGAGAGCCTAGATCCGCACTTGTGATAGGGACGGCTACCATTGCTTTGGACTGGAGAAGACGAGGAAATGGCATCAATGATCGGGGAGGCTAGATCTGCACCCGAGGAGGCAGCTGGTGCTTGAGGGTAGAGGAGACAGCGGCCAACAGTCGGATCGATCCATGTCCCCCGACCTTGTGGAGGCTAGATCCCACGGTCGCCGGATGCTGGCGGAGATGGGGGAGCCCGGGCTCGGGGGAGAGGCCGGCTCCGGTGGCCGGCGGTTGGGTGATAAAGGAGGAGGCGGCCAACAGTCAAGGGAGAGGCCGCGGCGGCCGGTGATTGGGGGAAGGAGGACGCAACGGCTGGAGATCGGGGAAAGGAGGAGGCGGTAGCCGAATCCACATCCTGGAGGCAAGATCCGGCGACCGGTGATCAGGAGGCGGTTAGGGGAAGAGAGTTTGAGATATGGGGATAAGGATGAG 
>623	
AGGAGAGCCTAGATCCGCACTTGTGATAGGGACGGCTACCATTGCTTTGGACTGGAGAAGACGAGGAAATGGCATCAATGATCGGGGAGGCTAGATCTGCACCCGAGGAGGCAGCTGGTGCTTGAGGGTAGAGGAGACAGCGGCCAACAGTCGGATCGATCCATGTCCCCCGACCTTGTGGAGGCTAGATCCCACGGTCGCCGGATGCTGGCGGAGATGGGGGAGCCCGGGCTCGGGGGAGAGGCCGGCTCCGGTGGCCGGCGGTTGGGTGATAAAGGAGGAGGCGGCCAACAGTCAAGGGAGAGGCCGCGGCGGCCGGTGATTGGGGGAAGGAGGACGCAACGGCTGGAGATCGGGGAAAGGAGGAGGCGGTAGCCGAATCCACATCCTGGAGGCAAGATCCGGCGACCGGTGATCAGGAGGCGGTTAGGGGAAGAGAGTTTGAGATATGGGGATAAGGATGAG 
>624	
AGGAGAGCCTAGATCCGCACTTGTGATAGGGACGGCTACCATTGCTTTGGACTGGAGAAGACGAGGAAATGGCATCAATGATCGGGGAGGCTAGATCTGCACCCGAGGAGGCAGCTGGTGCTTGAGGGTAGAGGAGACAGCGGCCAACAGTCGGATCGATCCATGTCCCCCGACCTTGTGGAGGCTAGATCCCACGGTCGCCGGATGCTGGCGGAGATGGGGGAGCCCGGGCTCGGGGGAGAGGCCGGCTCCGGTGGCCGGCGGTTGGGTGATAAAGGAGGAGGCGGCCAACAGTCAAGGGAGAGGCCGCGGCGGCCGGTGATTGGGGGAAGGAGGACGCAACGGCTGGAGATCGGGGAAAGGAGGAGGCGGTAGCCGAATCCACATCCTGGAGGCAAGATCCGGCGACCGGTGATCAGGAGGCGGTTAGGGGAAGAGAGTTTGAGATATGGGGATAAGGATGAG 
>625	
AGGAGAGCCTAGATCCGCACTTGTGATAGGGACGGCTACCATTGCTTTGGACTGGAGAAGACGAGGAAATGGCATCAATGATCGGGGAGGCTAGATCTGCACCCGAGGAGGCAGCTGGTGCTTGAGGGTAGAGGAGACAGCGGCCAACAGTCGGATCGATCCATGTCCCCCGACCTTGTGGAGGCTAGATCCCACGGTCGCCGGATGCTGGCGGAGATGGGGGAGCCCGGGCTCGGGGGAGAGGCCGGCTCCGGTGGCCGGCGGTTGGGTGATAAAGGAGGAGGCGGCCAACAGTCAAGGGAGAGGCCGCGGCGGCCGGTGATTGGGGGAAGGAGGACGCAACGGCTGGAGATCGGGGAAAGGAGGAGGCGGTAGCCGAATCCACATCCTGGAGGCAAGATCCGGCGACCGGTGATCAGGAGGCGGTTAGGGGAAGAGAGTTTGAGATATGGGGATAAGGATGAG 
>626	
AGGAGAGCCTAGATCCGCACTTGTGATAGGGACGGCTACCATTGCTTTGGACTGGAGAAGACGAGGAAATGGCATCAATGATCGGGGAGGCTAGATCTGCACCCGAGGAGGCAGCTGGTGCTTGAGGGTAGAGGAGACAGCGGCCAACAGTCGGATCGATCCATGTCCCCCGACCTTGTGGAGGCTAGATCCCACGGTCGCCGGATGCTGGCGGAGATGGGGGAGCCCGGGCTCGGGGGAGAGGCCGGCTCCGGTGGCCGGCGGTTGGGTGATAAAGGAGGAGGCGGCCAACAGTCAAGGGAGAGGCCGCGGCGGCCGGTGATTGGGGGAAGGAGGACGCAACGGCTGGAGATCGGGGAAAGGAGGAGGCGGTAGCCGAATCCACATCCTGGAGGCAAGATCCGGCGACCGGTGATCAGGAGGCGGTTAGGGGAAGAGAGTTTGAGATATGGGGATAAGGATGAG 
>627	
AGGAGAGCCTAGATCCGCACTTGTGATAGGGACGGCTACCATTGCTTTGGACTGGAGAAGACGAGGAAATGGCATCAATGATCGGGGAGGCTAGATCTGCACCCGAGGAGGCAGCTGGTGCTTGAGGGTAGAGGAGACAGCGGCCAACAGTCGGATCGATCCATGTCCCCCGACCTTGTGGAGGCTAGATCCCACGGTCGCCGGATGCTGGCGGAGATGGGGGAGCCCGGGCTCGGGGGAGAGGCCGGCTCCGGTGGCCGGCGGTTGGGTGATAAAGGAGGAGGCGGCCAACAGTCAAGGGAGAGGCCGCGGCGGCCGGTGATTGGGGGAAGGAGGACGCAACGGCTGGAGATCGGGGAAAGGAGGAGGCGGTAGCCGAATCCACATCCTGGAGGCAAGATCCGGCGACCGGTGATCAGGAGGCGGTTAGGGGAAGAGAGTTTGAGATATGGGGATAAGGATGAG 
>494	
AGGAGAGCCTAGATCCGCACTTGTGATAGGGACGGCTACCATTGCTTTGGACTGGAGAAGACGAGGAAATGGCATCAATGATCGGGGAGGCTAGATCTGCACCCGAGGAGGCAGCTGGTGCTTGAGGGTAGAGGAGACAGCGGCCAACAGTCGGATCGATCCATGTCCCCCGACCTTGTGGAGGCTAGATCCCACGGTCGCCGGATGCTGGCGGAGATGGGGGAGCCCGGGCTCGGGGGAGAGGCCGGCTCCGGTGGCCGGCGGTTGGGTGATAAAGGAGGAGGCGGCCAACAGTCAAGGGAGAGGCCGCGGCGGCCGGTGATTGGGGGAAGGAGGACGCAACGGCTGGAGATCGGGGAAAGGAGGAGGCGGTAGCCGAATCCACATCCTGGAGGCAAGATCCGGCGACCGGTGATCAGGAGGCGGTTAGGGGAAGAGAGTTTGAGATATGGGGATAAGGATGAG
