# Supplementary material for: Genetic structure and isolation by altitude in rice landraces of Yunnan, China revealed by nucleotide and microsatellite marker polymorphisms
Source: PLoS One. 2017 Apr 19;12(4):e0175731. doi: 10.1371/journal.pone.0175731 (PMC5396909; doi:10.1371/journal.pone.0175731)
Supplement: S9 Dataset — (TXT) [file pone.0175731.s022.txt]

>521
GGTGAAATAAATTCAATCGAAGGGATCCACGCTGCCTCCAGATGCTGAAGAGAGTAAGCCAGCCTGCTGTTTCTTTTTGTACTACTTCCATTTCTTCTCGTCTTTACTCTTACCATGCATTCACAAAATATACTTACTTACCCCAGTTTTTGATCATGAACTTTGACCGTTATCTTTTTAAGCAACTTCAATAAAATAGGTTTAAATGCAAATGTTATGTACACCATTGATTATAAAACCTTGGCAAATGAAAGTAAAAAACCAGCACATTTAATTTCTGAACGTTGGGAGTATTATTATTTTTATATCTTTTACTATCATTTAATCATAGTATCGTGCAAGCTTTTTGAGTGTAATTAGGTTGCTTAAGGTAAAAAAATGTAACTAGGTTACATTTAG…
>522
GGTGAAATAAATTCAATCGAAGGGATCCACGCTGCCTCCAGATGCTGAAGAGAGTAAGCCAGCCTGCTGTTTCTTTTTGTACTACTTCCATTTCTTCTCGTCTTTACTCTTACCATGCATTCACAAAATATACTTACTTACCCCAGTTTTTGATCATGAACTTTGACCGTTATCTTTTTAAGCAACTTCAATAAAATAGGTTTAAATGCAAATGTTATGTACACCATTGATTATAAAACCTTGGCAAATGAAAGTAAAAAACCAGCACATTTAATTTCTGAACGTTGGGAGTATTATTATTTTTATATCTTTTACTATCATTTAATCATAGTATCGTGCAAGCTTTTTGAGTGTAATTAGGTTGCTTAAGGTAAAAAAATGTAACTAGGTTACATTTAG…
>530
GGTGAAATAAATTCAATCGAAGGGATCCACGCTGCCTCCAGATGCTGAAGAGAGTAAGCCAGCCTGCTGTTTCTTTTTGTACTACTTCCATTTCTTCTCGTCTTTACTCTTACCATGCATTCACAAAATATACTTACTTACCCCAGTTTTTGATCATGAACTTTGACCGTTATCTTTTTAAGCAACTTCAATAAAATAGGTTTAAATGCAAATGTTATGTACACCATTGATTATAAAACCTTGGCAAATGAAAGTAAAAAACCAGCACATTTAATTTCTGAACGTTGGGAGTATTATTATTTTTATATCTTTTACTATCATTTAATCATAGTATCGTGCAAGCTTTTTGAGTGTAATTAGGTTGCTTAAGGTAAAAAAATGTAACTAGGTTACATTTAG…
>531
GGTGAAATAAATTCAATCGAAGGGATCCACGCTGCCTCCAGATGCTGAAGAGAGTAAGCCAGCCTGCTGTTTCTTTTTGTACTACTTCCATTTCTTCTCGTCTTTACTCTTACCATGCATTCACAAAATATACTTACTTACCCCAGTTTTTGATCATGAACTTTGACCGTTATCTTTTTAAGCAACTTCAATAAAATAGGTTTAAATGCAAATGTTATGTACACCATTGATTATAAAACCTTGGCAAATGAAAGTAAAAAACCAGCACATTTAATTTCTGAACGTTGGGAGTATTATTATTTTTATATCTTTTACTATCATTTAATCATAGTATCGTGCAAGCTTTTTGAGTGTAATTAGGTTGCTTAAGGTAAAAAAATGTAACTAGGTTACATTTAG…
>532
GGTGAAATAAATTCAATCGAAGGGATCCACGCTGCCTCCAGATGCTGAAGAGAGTAAGCCAGCCTGCTGTTTCTTTTTGTACTACTTCCATTTCTTCTCGTCTTTACTCTTACCATGCATTCACAAAATATACTTACTTACCCCAGTTTTTGATCATGAACTTTGACCGTTATCTTTTTAAGCAACTTCAATAAAATAGGTTTAAATGCAAATGTTATGTACACCATTGATTATAAAACCTTGGCAAATGAAAGTAAAAAACCAGCACATTTAATTTCTGAACGTTGGGAGTATTATTATTTTTATATCTTTTACTATCATTTAATCATAGTATCGTGCAAGCTTTTTGAGTGTAATTAGGTTGCTTAAGGTAAAAAAATGTAACTAGGTTACATTTAG…
>567
GGTGAAATAAATTCAATCGAAGGGATCCACGCTGCCTCCAGATGCTGCAGAGAGTAAGCCAGCCTGCTGTTTCTTTTTGTACTACTTCCATTTCTTCTCGTCTTTACTCTTACCATGCATTCACAAAATATACTTACTTACCCCAGTTTTTGATCATGAACTTTGACCGTTATCTTTTTAAGCAACTTCAATAAAATAGGTTTAAATGCAAATGTTATGTACACCATTGATTATAAAACCTTGGCAAATGAAAGTAAAAAACCAGCACATTTAATTTCTGAACGTTGGGAGTATTATTATTTTTATATCTTTTACTATCATTTAATCATAGTATCGTGCAAGCTTTTTGAGTGTAATTAGGTTGCTTAAGGTAAAAAAATGTAACTAGGTTACATTTAG…
>587
GGTGAAATAAATTCAATCGAAGGGATCCACGCTGCCTCCAGATGCTGCAGAGAGTAAGCCAGCCTGCTGTTTCTTTTTGTACTACTTCCATTTCTTCTCGTCTTTACTCTTACCATGCATTCACAAAATATACTTACTTACCCCAGTTTTTGATCATGAACTTTGACCGTTATCTTTTTAAGCAACTTCAATAAAATAGGTTTAAATGCAAATGTTATGTACACCATTGATTATAAAACCTTGGCAAATGAAAGTAAAAAACCAGCACATTTAATTTCTGAACGTTGGGAGTATTATTATTTTTATATCTTTTACTATCATTTAATCATAGTATCGTGCAAGCTTTTTGAGTGTAATTAGGTTGCTTAAGGTAAAAAAATGTAACTAGGTTACATTTAG…
>588
GGTGAAATAAATTCAATCGAAGGGATCCACGCTGCCTCCAGATGCTGCAGAGAGTAAGCCAGCCTGCTGTTTCTTTTTGTACTACTTCCATTTCTTCTCGTCTTTACTCTTACCATGCATTCACAAAATATACTTACTTACCCCAGTTTTTGATCATGAACTTTGACCGTTATCTTTTTAAGCAACTTCAATAAAATAGGTTTAAATGCAAATGTTATGTACACCATTGATTATAAAACCTTGGCAAATGAAAGTAAAAAACCAGCACATTTAATTTCTGAACGTTGGGAGTATTATTATTTTTATATCTTTTACTATCATTTAATCATAGTATCGTGCAAGCTTTTTGAGTGTAATTAGGTTGCTTAAGGTAAAAAAATGTAACTAGGTTACATTTAG…
>589
GGTGAAATAAATTCAATCGAAGGGATCCACGCTGCCTCCAGATGCTGCAGAGAGTAAGCCAGCCTGCTGTTTCTTTTTGTACTACTTCCATTTCTTCTCGTCTTTACTCTTACCATGCATTCACAAAATATACTTACTTACCCCAGTTTTTGATCATGAACTTTGACCGTTATCTTTTTAAGCAACTTCAATAAAATAGGTTTAAATGCAAATGTTATGTACACCATTGATTATAAAACCTTGGCAAATGAAAGTAAAAAACCAGCACATTTAATTTCTGAACGTTGGGAGTATTATTATTTTTATATCTTTTACTATCATTTAATCATAGTATCGTGCAAGCTTTTTGAGTGTAATTAGGTTGCTTAAGGTAAAAAAATGTAACTAGGTTACATTTAG…
>635
GGTGAAATAAATTCAATCGAAGGGATCCACGCTGCCTCCAGATGCTGAAGAGAGTAAGCCAGCCTGCTGTTTCTTTTTGTACTACTTCCATTTCTTCTCGTCTTTACTCTTACCATGCATTCACAAAATATACTTACTTACCCCAGTTTTTGATCATGAACTTTGACCGTTATCTTTTTAAGCAACTTCAATAAAATAGGTTTAAATGCAAATGTTATGTACACCATTGATTATAAAACCTTGGCAAATGAAAGTAAAAAACCAGCACATTTAATTTCTGAACGTTGGGAGTATTATTATTTTTATATCTTTTACTATCATTTAATCATAGTATCGTGCAAGCTTTTTGAGTGTAATTAGGTTGCTTAAGGTAAAAAAATGTAACTAGGTTACATTTAG…
>440
GGTGAAATAAATTCAATCGAAGGGATCCACGCTGCCTCCAGATGCTGAAGAGAGTAAGCCAGCCTGCTGTTTCTTTTTGTACTACTTCCATTTCTTCTCGTCTTTACTCTTACCATGCATTCACAAAATATACTTACTTACCCCAGTTTTTGATCATGAACTTTGACCGTTATCTTTTTAAGCAACTTCAATAAAATAGGTTTAAATGCAAATGTTATGTACACCATTGATTATAAAACCTTGGCAAATGAAAGTAAAAAACCAGCACATTTAATTTCTGAACGTTGGGAGTATTATTATTTTTATATCTTTTACTATCATTTAATCATAGTATCGTGCAAGCTTTTTGAGTGTAATTAGGTTGCTTAAGGTAAAAAAATGTAACTAGGTTACATTTAG…
>451
GGTGAAATAAATTCAATCGAAGGGATCCACGCTGCCTCCAGATGCTGAAGAGAGTAAGCCAGCCTGCTGTTTCTTTTTGTACTACTTCCATTTCTTCTCGTCTTTACTCTTACCATGCATTCACAAAATATACTTACTTACCCCAGTTTTTGATCATGAACTTTGACCGTTATCTTTTTAAGCAACTTCAATAAAATAGGTTTAAATGCAAATGTTATGTACACCATTGATTATAAAACCTTGGCAAATGAAAGTAAAAAACCAGCACATTTAATTTCTGAACGTTGGGAGTATTATTATTTTTATATCTTTTACTATCATTTAATCATAGTATCGTGCAAGCTTTTTGAGTGTAATTAGGTTGCTTAAGGTAAAAAAATGTAACTAGGTTACATTTAG…
>481
GGTGAAATAAATTCAATCGAAGGGATCCACGCTGCCTCCAGATGCTGAAGAGAGTAAGCCAGCCTGCTGTTTCTTTTTGTACTACTTCCATTTCTTCTCGTCTTTACTCTTACCATGCATTCACAAAATATACTTACTTACCCCAGTTTTTGATCATGAACTTTGACCGTTATCTTTTTAAGCAACTTCAATAAAATAGGTTTAAATGCAAATGTTATGTACACCATTGATTATAAAACCTTGGCAAATGAAAGTAAAAAACCAGCACATTTAATTTCTGAACGTTGGGAGTATTATTATTTTTATATCTTTTACTATCATTTAATCATAGTATCGTGCAAGCTTTTTGAGTGTAATTAGGTTGCTTAAGGTAAAAAAATGTAACTAGGTTACATTTAG…
>486
GGTGAAATAAATTCAATCGAAGGGATCCACGCTGCCTCCAGATGCTGAAGAGAGTAAGCCAGCCTGCTGTTTCTTTTTGTACTACTTCCATTTCTTCTCGTCTTTACTCTTACCATGCATTCACAAAATATACTTACTTACCCCAGTTTTTGATCATGAACTTTGACCGTTATCTTTTTAAGCAACTTCAATAAAATAGGTTTAAATGCAAATGTTATGTACACCATTGATTATAAAACCTTGGCAAATGAAAGTAAAAAACCAGCACATTTAATTTCTGAACGTTGGGAGTATTATTATTTTTATATCTTTTACTATCATTTAATCATAGTATCGTGCAAGCTTTTTGAGTGTAATTAGGTTGCTTAAGGTAAAAAAATGTAACTAGGTTACATTTAG…
>501
GGTGAAATAAATTCAATCGAAGGGATCCACGCTGCCTCCAGATGCTGCAGAGAGTAAGCCAGCCTGCTGTTTCTTTTTGTACTACTTCCATTTCTTCTCGTCTTTACTCTTACCATGCATTCACAAAATATACTTACTTACCCCAGTTTTTGATCATGAACTTTGACCGTTATCTTTTTAAGCAACTTCAATAAAATAGGTTTAAATGCAAATGTTATGTACACCATTGATTATAAAACCTTGGCAAATGAAAGTAAAAAACCAGCACATTTAATTTCTGAACGTTGGGAGTATTATTATTTTTATATCTTTTACTATCATTTAATCATAGTATCGTGCAAGCTTTTTGAGTGTAATTAGGTTGCTTAAGGTAAAAAAATGTAACTAGGTTACATTTAG…
>561
GGTGAAATAAATTCAATCGAAGGGATCCACGCTGCCTCCAGATGCTGAAGAGAGTAAGCCAGCCTGCTGTTTCTTTTTGTACTACTTCCATTTCTTCTCGTCTTTACTCTTACCATGCATTCACAAAATATACTTACTTACCCCAGTTTTTGATCATGAACTTTGACCGTTATCTTTTTAAGCAACTTCAATAAAATAGGTTTAAATGCAAATGTTATGTACACCATTGATTATAAAACCTTGGCAAATGAAAGTAAAAAACCAGCACATTTAATTTCTGAACGTTGGGAGTATTATTATTTTTATATCTTTTACTATCATTTAATCATAGTATCGTGCAAGCTTTTTGAGTGTAATTAGGTTGCTTAAGGTAAAAAAATGTAACTAGGTTACATTTAG…
>582
GGTGAAATAAATTCAATCGAAGGGATCCACGCTGCCTCCAGATGCTGCAGAGAGTAAGCCAGCCTGCTGTTTCTTTTTGTACTACTTCCATTTCTTCTCGTCTTTACTCTTACCATGCATTCACAAAATATACTTACTTACCCCAGTTTTTGATCATGAACTTTGACCGTTATCTTTTTAAGCAACTTCAATAAAATAGGTTTAAATGCAAATGTTATGTACACCATTGATTATAAAACCTTGGCAAATGAAAGTAAAAAACCAGCACATTTAATTTCTGAACGTTGGGAGTATTATTATTTTTATATCTTTTACTATCATTTAATCATAGTATCGTGCAAGCTTTTTGAGTGTAATTAGGTTGCTTAAGGTAAAAAAATGTAACTAGGTTACATTTAG…
>583
GGTGAAATAAATTCAATCGAAGGGATCCACGCTGCCTCCAGATGCTGCAGAGAGTAAGCCAGCCTGCTGTTTCTTTTTGTACTACTTCCATTTCTTCTCGTCTTTACTCTTACCATGCATTCACAAAATATACTTACTTACCCCAGTTTTTGATCATGAACTTTGACCGTTATCTTTTTAAGCAACTTCAATAAAATAGGTTTAAATGCAAATGTTATGTACACCATTGATTATAAAACCTTGGCAAATGAAAGTAAAAAACCAGCACATTTAATTTCTGAACGTTGGGAGTATTATTATTTTTATATCTTTTACTATCATTTAATCATAGTATCGTGCAAGCTTTTTGAGTGTAATTAGGTTGCTTAAGGTAAAAAAATGTAACTAGGTTACATTTAG…
>584
GGTGAAATAAATTCAATCGAAGGGATCCACGCTGCCTCCAGATGCTGCAGAGAGTAAGCCAGCCTGCTGTTTCTTTTTGTACTACTTCCATTTCTTCTCGTCTTTACTCTTACCATGCATTCACAAAATATACTTACTTACCCCAGTTTTTGATCATGAACTTTGACCGTTATCTTTTTAAGCAACTTCAATAAAATAGGTTTAAATGCAAATGTTATGTACACCATTGATTATAAAACCTTGGCAAATGAAAGTAAAAAACCAGCACATTTAATTTCTGAACGTTGGGAGTATTATTATTTTTATATCTTTTACTATCATTTAATCATAGTATCGTGCAAGCTTTTTGAGTGTAATTAGGTTGCTTAAGGTAAAAAAATGTAACTAGGTTACATTTAG…
>585
GGTGAAATAAATTCAATCGAAGGGATCCACGCTGCCTCCAGATGCTGAAGAGAGTAAGCCAGCCTGCTGTTTCTTTTTGTACTACTTCCATTTCTTCTCGTCTTTACTCTTACCATGCATTCACAAAATATACTTACTTACCCCAGTTTTTGATCATGAACTTTGACCGTTATCTTTTTAAGCAACTTCAATAAAATAGGTTTAAATGCAAATGTTATGTACACCATTGATTATAAAACCTTGGCAAATGAAAGTAAAAAACCAGCACATTTAATTTCTGAACGTTGGGAGTATTATTATTTTTATATCTTTTACTATCATTTAATCATAGTATCGTGCAAGCTTTTTGAGTGTAATTAGGTTGCTTAAGGTAAAAAAATGTAACTAGGTTACATTTAG…
>592
GGTGAAATAAATTCAATCGAAGGGATCCACGCTGCCTCCAGATGCTGCAGAGAGTAAGCCAGCCTGCTGTTTCTTTTTGTACTACTTCCATTTCTTCTCGTCTTTACTCTTACCATGCATTCACAAAATATACTTACTTACCCCAGTTTTTGATCATGAACTTTGACCGTTATCTTTTTAAGCAACTTCAATAAAATAGGTTTAAATGCAAATGTTATGTACACCATTGATTATAAAACCTTGGCAAATGAAAGTAAAAAACCAGCACATTTAATTTCTGAACGTTGGGAGTATTATTATTTTTATATCTTTTACTATCATTTAATCATAGTATCGTGCAAGCTTTTTGAGTGTAATTAGGTTGCTTAAGGTAAAAAAATGTAACTAGGTTACATTTAG…
>599
GGTGAAATAAATTCAATCGAAGGGATCCACGCTGCCTCCAGATGCTGAAGAGAGTAAGCCAGCCTGCTGTTTCTTTTTGTACTACTTCCATTTCTTCTCGTCTTTACTCTTACCATGCATTCACAAAATATACTTACTTACCCCAGTTTTTGATCATGAACTTTGACCGTTATCTTTTTAAGCAACTTCAATAAAATAGGTTTAAATGCAAATGTTATGTACACCATTGATTATAAAACCTTGGCAAATGAAAGTAAAAAACCAGCACATTTAATTTCTGAACGTTGGGAGTATTATTATTTTTATATCTTTTACTATCATTTAATCATAGTATCGTGCAAGCTTTTTGAGTGTAATTAGGTTGCTTAAGGTAAAAAAATGTAACTAGGTTACATTTAG…
>610
GGTGAAATAAATTCAATCGAAGGGATCCACGCTGCCTCCAGATGCTGAAGAGAGTAAGCCAGCCTGCTGTTTCTTTTTGTACTACTTCCATTTCTTCTCGTCTTTACTCTTACCATGCATTCACAAAATATACTTACTTACCCCAGTTTTTGATCATGAACTTTGACCGTTATCTTTTTAAGCAACTTCAATAAAATAGGTTTAAATGCAAATGTTATGTACACCATTGATTATAAAACCTTGGCAAATGAAAGTAAAAAACCAGCACATTTAATTTCTGAACGTTGGGAGTATTATTATTTTTATATCTTTTACTATCATTTAATCATAGTATCGTGCAAGCTTTTTGAGTGTAATTAGGTTGCTTAAGGTAAAAAAATGTAACTAGGTTACATTTAG…
>611
GGTGAAATAAATTCAATCGAAGGGATCCACGCTGCCTCCAGATGCTGAAGAGAGTAAGCCAGCCTGCTGTTTCTTTTTGTACTACTTCCATTTCTTCTCGTCTTTACTCTTACCATGCATTCACAAAATATACTTACTTACCCCAGTTTTTGATCATGAACTTTGACCGTTATCTTTTTAAGCAACTTCAATAAAATAGGTTTAAATGCAAATGTTATGTACACCATTGATTATAAAACCTTGGCAAATGAAAGTAAAAAACCAGCACATTTAATTTCTGAACGTTGGGAGTATTATTATTTTTATATCTTTTACTATCATTTAATCATAGTATCGTGCAAGCTTTTTGAGTGTAATTAGGTTGCTTAAGGTAAAAAAATGTAACTAGGTTACATTTAG…
>613
GGTGAAATAAATTCAATCGAAGGGATCCACGCTGCCTCCAGATGCTGAAGAGAGTAAGCCAGCCTGCTGTTTCTTTTTGTACTACTTCCATTTCTTCTCGTCTTTACTCTTACCATGCATTCACAAAATATACTTACTTACCCCAGTTTTTGATCATGAACTTTGACCGTTATCTTTTTAAGCAACTTCAATAAAATAGGTTTAAATGCAAATGTTATGTACACCATTGATTATAAAACCTTGGCAAATGAAAGTAAAAAACCAGCACATTTAATTTCTGAACGTTGGGAGTATTATTATTTTTATATCTTTTACTATCATTTAATCATAGTATCGTGCAAGCTTTTTGAGTGTAATTAGGTTGCTTAAGGTAAAAAAATGTAACTAGGTTACATTTAG…
>422
GGTGAAATAAATTCAATCGAAGGGATCCACGCTGCCTCCAGATGCTGCAGAGAGTAAGCCAGCCTGCTGTTTCTTTTTGTACTACTTCCATTTCTTCTCGTCTTTACTCTTACCATGCATTCACAAAATATACTTACTTACCCCAGTTTTTGATCATGAACTTTGACCGTTATCTTTTTAAGCAACTTCAATAAAATAGGTTTAAATGCAAATGTTATGTACACCATTGATTATAAAACCTTGGCAAATGAAAGTAAAAAACCAGCACATTTAATTTCTGAACGTTGGGAGTATTATTATTTTTATATCTTTTACTATCATTTAATCATAGTATCGTGCAAGCTTTTTGAGTGTAATTAGGTTGCTTAAGGTAAAAAAATGTAACTAGGTTACATTTAG…
>423
GGTGAAATAAATTCAATCGAAGGGATCCACGCTGCCTCCAGATGCTGAAGAGAGTAAGCCAGCCTGCTGTTTCTTTTTGTACTACTTCCATTTCTTCTCGTCTTTACTCTTACCATGCATTCACAAAATATACTTACTTACCCCAGTTTTTGATCATGAACTTTGACCGTTATCTTTTTAAGCAACTTCAATAAAATAGGTTTAAATGCAAATGTTATGTACACCATTGATTATAAAACCTTGGCAAATGAAAGTAAAAAACCAGCACATTTAATTTCTGAACGTTGGGAGTATTATTATTTTTATATCTTTTACTATCATTTAATCATAGTATCGTGCAAGCTTTTTGAGTGTAATTAGGTTGCTTAAGGTAAAAAAATGTAACTAGGTTACATTTAG…
>469
GGTGAAATAAATTCAATCGAAGGGATCCACGCTGCCTCCAGATGCTGAAGAGAGTAAGCCAGCCTGCTGTTTCTTTTTGTACTACTTCCATTTCTTCTCGTCTTTACTCTTACCATGCATTCACAAAATATACTTACTTACCCCAGTTTTTGATCATGAACTTTGACCGTTATCTTTTTAAGCAACTTCAATAAAATAGGTTTAAATGCAAATGTTATGTACACCATTGATTATAAAACCTTGGCAAATGAAAGTAAAAAACCAGCACATTTAATTTCTGAACGTTGGGAGTATTATTATTTTTATATCTTTTACTATCATTTAATCATAGTATCGTGCAAGCTTTTTGAGTGTAATTAGGTTGCTTAAGGTAAAAAAATGTAACTAGGTTACATTTAG…
>470
GGTGAAATAAATTCAATCGAAGGGATCCACGCTGCCTCCAGATGCTGCAGAGAGTAAGCCAGCCTGCTGTTTCTTTTTGTACTACTTCCATTTCTTCTCGTCTTTACTCTTACCATGCATTCACAAAATATACTTACTTACCCCAGTTTTTGATCATGAACTTTGACCGTTATCTTTTTAAGCAACTTCAATAAAATAGGTTTAAATGCAAATGTTATGTACACCATTGATTATAAAACCTTGGCAAATGAAAGTAAAAAACCAGCACATTTAATTTCTGAACGTTGGGAGTATTATTATTTTTATATCTTTTACTATCATTTAATCATAGTATCGTGCAAGCTTTTTGAGTGTAATTAGGTTGCTTAAGGTAAAAAAATGTAACTAGGTTACATTTAG…
>472
GGTGAAATAAATTCAATCGAAGGGATCCACGCTGCCTCCAGATGCTGAAGAGAGTAAGCCAGCCTGCTGTTTCTTTTTGTACTACTTCCATTTCTTCTCGTCTTTACTCTTACCATGCATTCACAAAATATACTTACTTACCCCAGTTTTTGATCATGAACTTTGACCGTTATCTTTTTAAGCAACTTCAATAAAATAGGTTTAAATGCAAATGTTATGTACACCATTGATTATAAAACCTTGGCAAATGAAAGTAAAAAACCAGCACATTTAATTTCTGAACGTTGGGAGTATTATTATTTTTATATCTTTTACTATCATTTAATCATAGTATCGTGCAAGCTTTTTGAGTGTAATTAGGTTGCTTAAGGTAAAAAAATGTAACTAGGTTACATTTAG…
>473
GGTGAAATAAATTCAATCGAAGGGATCCACGCTGCCTCCAGATGCTGAAGAGAGTAAGCCAGCCTGCTGTTTCTTTTTGTACTACTTCCATTTCTTCTCGTCTTTACTCTTACCATGCATTCACAAAATATACTTACTTACCCCAGTTTTTGATCATGAACTTTGACCGTTATCTTTTTAAGCAACTTCAATAAAATAGGTTTAAATGCAAATGTTATGTACACCATTGATTATAAAACCTTGGCAAATGAAAGTAAAAAACCAGCACATTTAATTTCTGAACGTTGGGAGTATTATTATTTTTATATCTTTTACTATCATTTAATCATAGTATCGTGCAAGCTTTTTGAGTGTAATTAGGTTGCTTAAGGTAAAAAAATGTAACTAGGTTACATTTAG…
>508
GGTGAAATAAATTCAATCGAAGGGATCCACGCTGCCTCCAGATGCTGCAGAGAGTAAGCCAGCCTGCTGTTTCTTTTTGTACTACTTCCATTTCTTCTCGTCTTTACTCTTACCATGCATTCACAAAATATACTTACTTACCCCAGTTTTTGATCATGAACTTTGACCGTTATCTTTTTAAGCAACTTCAATAAAATAGGTTTAAATGCAAATGTTATGTACACCATTGATTATAAAACCTTGGCAAATGAAAGTAAAAAACCAGCACATTTAATTTCTGAACGTTGGGAGTATTATTATTTTTATATCTTTTACTATCATTTAATCATAGTATCGTGCAAGCTTTTTGAGTGTAATTAGGTTGCTTAAGGTAAAAAAATGTAACTAGGTTACATTTAG…
>570
GGTGAAATAAATTCAATCGAAGGGATCCACGCTGCCTCCAGATGCTGCAGAGAGTAAGCCAGCCTGCTGTTTCTTTTTGTACTACTTCCATTTCTTCTCGTCTTTACTCTTACCATGCATTCACAAAATATACTTACTTACCCCAGTTTTTGATCATGAACTTTGACCGTTATCTTTTTAAGCAACTTCAATAAAATAGGTTTAAATGCAAATGTTATGTACACCATTGATTATAAAACCTTGGCAAATGAAAGTAAAAAACCAGCACATTTAATTTCTGAACGTTGGGAGTATTATTATTTTTATATCTTTTACTATCATTTAATCATAGTATCGTGCAAGCTTTTTGAGTGTAATTAGGTTGCTTAAGGTAAAAAAATGTAACTAGGTTACATTTAG…
>590
GGTGAAATAAATTCAATCGAAGGGATCCACGCTGCCTCCAGATGCTGCAGAGAGTAAGCCAGCCTGCTGTTTCTTTTTGTACTACTTCCATTTCTTCTCGTCTTTACTCTTACCATGCATTCACAAAATATACTTACTTACCCCAGTTTTTGATCATGAACTTTGACCGTTATCTTTTTAAGCAACTTCAATAAAATAGGTTTAAATGCAAATGTTATGTACACCATTGATTATAAAACCTTGGCAAATGAAAGTAAAAAACCAGCACATTTAATTTCTGAACGTTGGGAGTATTATTATTTTTATATCTTTTACTATCATTTAATCATAGTATCGTGCAAGCTTTTTGAGTGTAATTAGGTTGCTTAAGGTAAAAAAATGTAACTAGGTTACATTTAG…
>591
GGTGAAATAAATTCAATCGAAGGGATCCACGCTGCCTCCAGATGCTGAAGAGAGTAAGCCAGCCTGCTGTTTCTTTTTGTACTACTTCCATTTCTTCTCGTCTTTACTCTTACCATGCATTCACAAAATATACTTACTTACCCCAGTTTTTGATCATGAACTTTGACCGTTATCTTTTTAAGCAACTTCAATAAAATAGGTTTAAATGCAAATGTTATGTACACCATTGATTATAAAACCTTGGCAAATGAAAGTAAAAAACCAGCACATTTAATTTCTGAACGTTGGGAGTATTATTATTTTTATATCTTTTACTATCATTTAATCATAGTATCGTGCAAGCTTTTTGAGTGTAATTAGGTTGCTTAAGGTAAAAAAATGTAACTAGGTTACATTTAG…
>602
GGTGAAATAAATTCAATCGAAGGGATCCACGCTGCCTCCAGATGCTGCAGAGAGTAAGCCAGCCTGCTGTTTCTTTTTGTACTACTTCCATTTCTTCTCGTCTTTACTCTTACCATGCATTCACAAAATATACTTACTTACCCCAGTTTTTGATCATGAACTTTGACCGTTATCTTTTTAAGCAACTTCAATAAAATAGGTTTAAATGCAAATGTTATGTACACCATTGATTATAAAACCTTGGCAAATGAAAGTAAAAAACCAGCACATTTAATTTCTGAACGTTGGGAGTATTATTATTTTTATATCTTTTACTATCATTTAATCATAGTATCGTGCAAGCTTTTTGAGTGTAATTAGGTTGCTTAAGGTAAAAAAATGTAACTAGGTTACATTTAG…
>603
GGTGAAATAAATTCAATCGAAGGGATCCACGCTGCCTCCAGATGCTGAAGAGAGTAAGCCAGCCTGCTGTTTCTTTTTGTACTACTTCCATTTCTTCTCGTCTTTACTCTTACCATGCATTCACAAAATATACTTACTTACCCCAGTTTTTGATCATGAACTTTGACCGTTATCTTTTTAAGCAACTTCAATAAAATAGGTTTAAATGCAAATGTTATGTACACCATTGATTATAAAACCTTGGCAAATGAAAGTAAAAAACCAGCACATTTAATTTCTGAACGTTGGGAGTATTATTATTTTTATATCTTTTACTATCATTTAATCATAGTATCGTGCAAGCTTTTTGAGTGTAATTAGGTTGCTTAAGGTAAAAAAATGTAACTAGGTTACATTTAG…
>646
GGTGAAATAAATTCAATCGAAGGGATCCACGCTGCCTCCAGATGCTGAAGAGAGTAAGCCAGCCTGCTGTTTCTTTTTGTACTACTTCCATTTCTTCTCGTCTTTACTCTTACCATGCATTCACAAAATATACTTACTTACCCCAGTTTTTGATCATGAACTTTGACCGTTATCTTTTTAAGCAACTTCAATAAAATAGGTTTAAATGCAAATGTTATGTACACCATTGATTATAAAACCTTGGCAAATGAAAGTAAAAAACCAGCACATTTAATTTCTGAACGTTGGGAGTATTATTATTTTTATATCTTTTACTATCATTTAATCATAGTATCGTGCAAGCTTTTTGAGTGTAATTAGGTTGCTTAAGGTAAAAAAATGTAACTAGGTTACATTTAG…
>412
GGTGAAATAAATTCAATCGAAGGGATCCACGCTGCCTCCAGATGCTGCAGAGAGTAAGCCAGCCTGCTGTTTCTTTTTGTACTACTTCCATTTCTTCTCGTCTTTACTCTTACCATGCATTCACAAAATATACTTACTTACCCCAGTTTTTGATCATGAACTTTGACCGTTATCTTTTTAAGCAACTTCAATAAAATAGGTTTAAATGCAAATGTTATGTACACCATTGATTATAAAACCTTGGCAAATGAAAGTAAAAAACCAGCACATTTAATTTCTGAACGTTGGGAGTATTATTATTTTTATATCTTTTACTATCATTTAATCATAGTATCGTGCAAGCTTTTTGAGTGTAATTAGGTTGCTTAAGGTAAAAAAATGTAACTAGGTTACATTTAG…
>413
GGTGAAATAAATTCAATCGAAGGGATCCACGCTGCCTCCAGATGCTGCAGAGAGTAAGCCAGCCTGCTGTTTCTTTTTGTACTACTTCCATTTCTTCTCGTCTTTACTCTTACCATGCATTCACAAAATATACTTACTTACCCCAGTTTTTGATCATGAACTTTGACCGTTATCTTTTTAAGCAACTTCAATAAAATAGGTTTAAATGCAAATGTTATGTACACCATTGATTATAAAACCTTGGCAAATGAAAGTAAAAAACCAGCACATTTAATTTCTGAACGTTGGGAGTATTATTATTTTTATATCTTTTACTATCATTTAATCATAGTATCGTGCAAGCTTTTTGAGTGTAATTAGGTTGCTTAAGGTAAAAAAATGTAACTAGGTTACATTTAG…
>414
GGTGAAATAAATTCAATCGAAGGGATCCACGCTGCCTCCAGATGCTGCAGAGAGTAAGCCAGCCTGCTGTTTCTTTTTGTACTACTTCCATTTCTTCTCGTCTTTACTCTTACCATGCATTCACAAAATATACTTACTTACCCCAGTTTTTGATCATGAACTTTGACCGTTATCTTTTTAAGCAACTTCAATAAAATAGGTTTAAATGCAAATGTTATGTACACCATTGATTATAAAACCTTGGCAAATGAAAGTAAAAAACCAGCACATTTAATTTCTGAACGTTGGGAGTATTATTATTTTTATATCTTTTACTATCATTTAATCATAGTATCGTGCAAGCTTTTTGAGTGTAATTAGGTTGCTTAAGGTAAAAAAATGTAACTAGGTTACATTTAG…
>421
GGTGAAATAAATTCAATCGAAGGGATCCACGCTGCCTCCAGATGCTGCAGAGAGTAAGCCAGCCTGCTGTTTCTTTTTGTACTACTTCCATTTCTTCTCGTCTTTACTCTTACCATGCATTCACAAAATATACTTACTTACCCCAGTTTTTGATCATGAACTTTGACCGTTATCTTTTTAAGCAACTTCAATAAAATAGGTTTAAATGCAAATGTTATGTACACCATTGATTATAAAACCTTGGCAAATGAAAGTAAAAAACCAGCACATTTAATTTCTGAACGTTGGGAGTATTATTATTTTTATATCTTTTACTATCATTTAATCATAGTATCGTGCAAGCTTTTTGAGTGTAATTAGGTTGCTTAAGGTAAAAAAATGTAACTAGGTTACATTTAG…
>443
GGTGAAATAAATTCAATCGAAGGGATCCACGCTGCCTCCAGATGCTGCAGAGAGTAAGCCAGCCTGCTGTTTCTTTTTGTACTACTTCCATTTCTTCTCGTCTTTACTCTTACCATGCATTCACAAAATATACTTACTTACCCCAGTTTTTGATCATGAACTTTGACCGTTATCTTTTTAAGCAACTTCAATAAAATAGGTTTAAATGCAAATGTTATGTACACCATTGATTATAAAACCTTGGCAAATGAAAGTAAAAAACCAGCACATTTAATTTCTGAACGTTGGGAGTATTATTATTTTTATATCTTTTACTATCATTTAATCATAGTATCGTGCAAGCTTTTTGAGTGTAATTAGGTTGCTTAAGGTAAAAAAATGTAACTAGGTTACATTTAG…
>446
GGTGAAATAAATTCAATCGAAGGGATCCACGCTGCCTCCAGATGCTGAAGAGAGTAAGCCAGCCTGCTGTTTCTTTTTGTACTACTTCCATTTCTTCTCGTCTTTACTCTTACCATGCATTCACAAAATATACTTACTTACCCCAGTTTTTGATCATGAACTTTGACCGTTATCTTTTTAAGCAACTTCAATAAAATAGGTTTAAATGCAAATGTTATGTACACCATTGATTATAAAACCTTGGCAAATGAAAGTAAAAAACCAGCACATTTAATTTCTGAACGTTGGGAGTATTATTATTTTTATATCTTTTACTATCATTTAATCATAGTATCGTGCAAGCTTTTTGAGTGTAATTAGGTTGCTTAAGGTAAAAAAATGTAACTAGGTTACATTTAG…
>488
GGTGAAATAAATTCAATCGAAGGGATCCACGCTGCCTCCAGATGCTGAAGAGAGTAAGCCAGCCTGCTGTTTCTTTTTGTACTACTTCCATTTCTTCTCGTCTTTACTCTTACCATGCATTCACAAAATATACTTACTTACCCCAGTTTTTGATCATGAACTTTGACCGTTATCTTTTTAAGCAACTTCAATAAAATAGGTTTAAATGCAAATGTTATGTACACCATTGATTATAAAACCTTGGCAAATGAAAGTAAAAAACCAGCACATTTAATTTCTGAACGTTGGGAGTATTATTATTTTTATATCTTTTACTATCATTTAATCATAGTATCGTGCAAGCTTTTTGAGTGTAATTAGGTTGCTTAAGGTAAAAAAATGTAACTAGGTTACATTTAG…
>497
GGTGAAATAAATTCAATCGAAGGGATCCACGCTGCCTCCAGATGCTGCAGAGAGTAAGCCAGCCTGCTGTTTCTTTTTGTACTACTTCCATTTCTTCTCGTCTTTACTCTTACCATGCATTCACAAAATATACTTACTTACCCCAGTTTTTGATCATGAACTTTGACCGTTATCTTTTTAAGCAACTTCAATAAAATAGGTTTAAATGCAAATGTTATGTACACCATTGATTATAAAACCTTGGCAAATGAAAGTAAAAAACCAGCACATTTAATTTCTGAACGTTGGGAGTATTATTATTTTTATATCTTTTACTATCATTTAATCATAGTATCGTGCAAGCTTTTTGAGTGTAATTAGGTTGCTTAAGGTAAAAAAATGTAACTAGGTTACATTTAG…
>511
GGTGAAATAAATTCAATCGAAGGGATCCACGCTGCCTCCAGATGCTGCAGAGAGTAAGCCAGCCTGCTGTTTCTTTTTGTACTACTTCCATTTCTTCTCGTCTTTACTCTTACCATGCATTCACAAAATATACTTACTTACCCCAGTTTTTGATCATGAACTTTGACCGTTATCTTTTTAAGCAACTTCAATAAAATAGGTTTAAATGCAAATGTTATGTACACCATTGATTATAAAACCTTGGCAAATGAAAGTAAAAAACCAGCACATTTAATTTCTGAACGTTGGGAGTATTATTATTTTTATATCTTTTACTATCATTTAATCATAGTATCGTGCAAGCTTTTTGAGTGTAATTAGGTTGCTTAAGGTAAAAAAATGTAACTAGGTTACATTTAG…
>517
GGTGAAATAAATTCAATCGAAGGGATCCACGCTGCCTCCAGATGCTGAAGAGAGTAAGCCAGCCTGCTGTTTCTTTTTGTACTACTTCCATTTCTTCTCGTCTTTACTCTTACCATGCATTCACAAAATATACTTACTTACCCCAGTTTTTGATCATGAACTTTGACCGTTATCTTTTTAAGCAACTTCAATAAAATAGGTTTAAATGCAAATGTTATGTACACCATTGATTATAAAACCTTGGCAAATGAAAGTAAAAAACCAGCACATTTAATTTCTGAACGTTGGGAGTATTATTATTTTTATATCTTTTACTATCATTTAATCATAGTATCGTGCAAGCTTTTTGAGTGTAATTAGGTTGCTTAAGGTAAAAAAATGTAACTAGGTTACATTTAG…
>542
GGTGAAATAAATTCAATCGAAGGGATCCACGCTGCCTCCAGATGCTGCAGAGAGTAAGCCAGCCTGCTGTTTCTTTTTGTACTACTTCCATTTCTTCTCGTCTTTACTCTTACCATGCATTCACAAAATATACTTACTTACCCCAGTTTTTGATCATGAACTTTGACCGTTATCTTTTTAAGCAACTTCAATAAAATAGGTTTAAATGCAAATGTTATGTACACCATTGATTATAAAACCTTGGCAAATGAAAGTAAAAAACCAGCACATTTAATTTCTGAACGTTGGGAGTATTATTATTTTTATATCTTTTACTATCATTTAATCATAGTATCGTGCAAGCTTTTTGAGTGTAATTAGGTTGCTTAAGGTAAAAAAATGTAACTAGGTTACATTTAG…
>543
GGTGAAATAAATTCAATCGAAGGGATCCACGCTGCCTCCAGATGCTGCAGAGAGTAAGCCAGCCTGCTGTTTCTTTTTGTACTACTTCCATTTCTTCTCGTCTTTACTCTTACCATGCATTCACAAAATATACTTACTTACCCCAGTTTTTGATCATGAACTTTGACCGTTATCTTTTTAAGCAACTTCAATAAAATAGGTTTAAATGCAAATGTTATGTACACCATTGATTATAAAACCTTGGCAAATGAAAGTAAAAAACCAGCACATTTAATTTCTGAACGTTGGGAGTATTATTATTTTTATATCTTTTACTATCATTTAATCATAGTATCGTGCAAGCTTTTTGAGTGTAATTAGGTTGCTTAAGGTAAAAAAATGTAACTAGGTTACATTTAG…
>548
GGTGAAATAAATTCAATCGAAGGGATCCACGCTGCCTCCAGATGCTGCAGAGAGTAAGCCAGCCTGCTGTTTCTTTTTGTACTACTTCCATTTCTTCTCGTCTTTACTCTTACCATGCATTCACAAAATATACTTACTTACCCCAGTTTTTGATCATGAACTTTGACCGTTATCTTTTTAAGCAACTTCAATAAAATAGGTTTAAATGCAAATGTTATGTACACCATTGATTATAAAACCTTGGCAAATGAAAGTAAAAAACCAGCACATTTAATTTCTGAACGTTGGGAGTATTATTATTTTTATATCTTTTACTATCATTTAATCATAGTATCGTGCAAGCTTTTTGAGTGTAATTAGGTTGCTTAAGGTAAAAAAATGTAACTAGGTTACATTTAG…
>550
GGTGAAATAAATTCAATCGAAGGGATCCACGCTGCCTCCAGATGCTGCAGAGAGTAAGCCAGCCTGCTGTTTCTTTTTGTACTACTTCCATTTCTTCTCGTCTTTACTCTTACCATGCATTCACAAAATATACTTACTTACCCCAGTTTTTGATCATGAACTTTGACCGTTATCTTTTTAAGCAACTTCAATAAAATAGGTTTAAATGCAAATGTTATGTACACCATTGATTATAAAACCTTGGCAAATGAAAGTAAAAAACCAGCACATTTAATTTCTGAACGTTGGGAGTATTATTATTTTTATATCTTTTACTATCATTTAATCATAGTATCGTGCAAGCTTTTTGAGTGTAATTAGGTTGCTTAAGGTAAAAAAATGTAACTAGGTTACATTTAG…
>551
GGTGAAATAAATTCAATCGAAGGGATCCACGCTGCCTCCAGATGCTGAAGAGAGTAAGCCAGCCTGCTGTTTCTTTTTGTACTACTTCCATTTCTTCTCGTCTTTACTCTTACCATGCATTCACAAAATATACTTACTTACCCCAGTTTTTGATCATGAACTTTGACCGTTATCTTTTTAAGCAACTTCAATAAAATAGGTTTAAATGCAAATGTTATGTACACCATTGATTATAAAACCTTGGCAAATGAAAGTAAAAAACCAGCACATTTAATTTCTGAACGTTGGGAGTATTATTATTTTTATATCTTTTACTATCATTTAATCATAGTATCGTGCAAGCTTTTTGAGTGTAATTAGGTTGCTTAAGGTAAAAAAATGTAACTAGGTTACATTTAG…
>552
GGTGAAATAAATTCAATCGAAGGGATCCACGCTGCCTCCAGATGCTGCAGAGAGTAAGCCAGCCTGCTGTTTCTTTTTGTACTACTTCCATTTCTTCTCGTCTTTACTCTTACCATGCATTCACAAAATATACTTACTTACCCCAGTTTTTGATCATGAACTTTGACCGTTATCTTTTTAAGCAACTTCAATAAAATAGGTTTAAATGCAAATGTTATGTACACCATTGATTATAAAACCTTGGCAAATGAAAGTAAAAAACCAGCACATTTAATTTCTGAACGTTGGGAGTATTATTATTTTTATATCTTTTACTATCATTTAATCATAGTATCGTGCAAGCTTTTTGAGTGTAATTAGGTTGCTTAAGGTAAAAAAATGTAACTAGGTTACATTTAG…
>596
GGTGAAATAAATTCAATCGAAGGGATCCACGCTGCCTCCAGATGCTGAAGAGAGTAAGCCAGCCTGCTGTTTCTTTTTGTACTACTTCCATTTCTTCTCGTCTTTACTCTTACCATGCATTCACAAAATATACTTACTTACCCCAGTTTTTGATCATGAACTTTGACCGTTATCTTTTTAAGCAACTTCAATAAAATAGGTTTAAATGCAAATGTTATGTACACCATTGATTATAAAACCTTGGCAAATGAAAGTAAAAAACCAGCACATTTAATTTCTGAACGTTGGGAGTATTATTATTTTTATATCTTTTACTATCATTTAATCATAGTATCGTGCAAGCTTTTTGAGTGTAATTAGGTTGCTTAAGGTAAAAAAATGTAACTAGGTTACATTTAG…
>628
GGTGAAATAAATTCAATCGAAGGGATCCACGCTGCCTCCAGATGCTGCAGAGAGTAAGCCAGCCTGCTGTTTCTTTTTGTACTACTTCCATTTCTTCTCGTCTTTACTCTTACCATGCATTCACAAAATATACTTACTTACCCCAGTTTTTGATCATGAACTTTGACCGTTATCTTTTTAAGCAACTTCAATAAAATAGGTTTAAATGCAAATGTTATGTACACCATTGATTATAAAACCTTGGCAAATGAAAGTAAAAAACCAGCACATTTAATTTCTGAACGTTGGGAGTATTATTATTTTTATATCTTTTACTATCATTTAATCATAGTATCGTGCAAGCTTTTTGAGTGTAATTAGGTTGCTTAAGGTAAAAAAATGTAACTAGGTTACATTTAG…
>401
GGTGAAATAAATTCAATCGAAGGGATCCACGCTGCCTCCAGATGCTGCAGAGAGTAAGCCAGCCTGCTGTTTCTTTTTGTACTACTTCCATTTCTTCTCGTCTTTACTCTTACCATGCATTCACAAAATATACTTACTTACCCCAGTTTTTGATCATGAACTTTGACCGTTATCTTTTTAAGCAACTTCAATAAAATAGGTTTAAATGCAAATGTTATGTACACCATTGATTATAAAACCTTGGCAAATGAAAGTAAAAAACCAGCACATTTAATTTCTGAACGTTGGGAGTATTATTATTTTTATATCTTTTACTATCATTTAATCATAGTATCGTGCAAGCTTTTTGAGTGTAATTAGGTTGCTTAAGGTAAAAAAATGTAACTAGGTTACATTTAG…
>424
GGTGAAATAAATTCAATCGAAGGGATCCACGCTGCCTCCAGATGCTGCAGAGAGTAAGCCAGCCTGCTGTTTCTTTTTGTACTACTTCCATTTCTTCTCGTCTTTACTCTTACCATGCATTCACAAAATATACTTACTTACCCCAGTTTTTGATCATGAACTTTGACCGTTATCTTTTTAAGCAACTTCAATAAAATAGGTTTAAATGCAAATGTTATGTACACCATTGATTATAAAACCTTGGCAAATGAAAGTAAAAAACCAGCACATTTAATTTCTGAACGTTGGGAGTATTATTATTTTTATATCTTTTACTATCATTTAATCATAGTATCGTGCAAGCTTTTTGAGTGTAATTAGGTTGCTTAAGGTAAAAAAATGTAACTAGGTTACATTTAG…
>479
GGTGAAATAAATTCAATCGAAGGGATCCACGCTGCCTCCAGATGCTGCAGAGAGTAAGCCAGCCTGCTGTTTCTTTTTGTACTACTTCCATTTCTTCTCGTCTTTACTCTTACCATGCATTCACAAAATATACTTACTTACCCCAGTTTTTGATCATGAACTTTGACCGTTATCTTTTTAAGCAACTTCAATAAAATAGGTTTAAATGCAAATGTTATGTACACCATTGATTATAAAACCTTGGCAAATGAAAGTAAAAAACCAGCACATTTAATTTCTGAACGTTGGGAGTATTATTATTTTTATATCTTTTACTATCATTTAATCATAGTATCGTGCAAGCTTTTTGAGTGTAATTAGGTTGCTTAAGGTAAAAAAATGTAACTAGGTTACATTTAG…
>482
GGTGAAATAAATTCAATCGAAGGGATCCACGCTGCCTCCAGATGCTGAAGAGAGTAAGCCAGCCTGCTGTTTCTTTTTGTACTACTTCCATTTCTTCTCGTCTTTACTCTTACCATGCATTCACAAAATATACTTACTTACCCCAGTTTTTGATCATGAACTTTGACCGTTATCTTTTTAAGCAACTTCAATAAAATAGGTTTAAATGCAAATGTTATGTACACCATTGATTATAAAACCTTGGCAAATGAAAGTAAAAAACCAGCACATTTAATTTCTGAACGTTGGGAGTATTATTATTTTTATATCTTTTACTATCATTTAATCATAGTATCGTGCAAGCTTTTTGAGTGTAATTAGGTTGCTTAAGGTAAAAAAATGTAACTAGGTTACATTTAG…
>485
GGTGAAATAAATTCAATCGAAGGGATCCACGCTGCCTCCAGATGCTGCAGAGAGTAAGCCAGCCTGCTGTTTCTTTTTGTACTACTTCCATTTCTTCTCGTCTTTACTCTTACCATGCATTCACAAAATATACTTACTTACCCCAGTTTTTGATCATGAACTTTGACCGTTATCTTTTTAAGCAACTTCAATAAAATAGGTTTAAATGCAAATGTTATGTACACCATTGATTATAAAACCTTGGCAAATGAAAGTAAAAAACCAGCACATTTAATTTCTGAACGTTGGGAGTATTATTATTTTTATATCTTTTACTATCATTTAATCATAGTATCGTGCAAGCTTTTTGAGTGTAATTAGGTTGCTTAAGGTAAAAAAATGTAACTAGGTTACATTTAG…
>524
GGTGAAATAAATTCAATCGAAGGGATCCACGCTGCCTCCAGATGCTGAAGAGAGTAAGCCAGCCTGCTGTTTCTTTTTGTACTACTTCCATTTCTTCTCGTCTTTACTCTTACCATGCATTCACAAAATATACTTACTTACCCCAGTTTTTGATCATGAACTTTGACCGTTATCTTTTTAAGCAACTTCAATAAAATAGGTTTAAATGCAAATGTTATGTACACCATTGATTATAAAACCTTGGCAAATGAAAGTAAAAAACCAGCACATTTAATTTCTGAACGTTGGGAGTATTATTATTTTTATATCTTTTACTATCATTTAATCATAGTATCGTGCAAGCTTTTTGAGTGTAATTAGGTTGCTTAAGGTAAAAAAATGTAACTAGGTTACATTTAG…
>525
GGTGAAATAAATTCAATCGAAGGGATCCACGCTGCCTCCAGATGCTGCAGAGAGTAAGCCAGCCTGCTGTTTCTTTTTGTACTACTTCCATTTCTTCTCGTCTTTACTCTTACCATGCATTCACAAAATATACTTACTTACCCCAGTTTTTGATCATGAACTTTGACCGTTATCTTTTTAAGCAACTTCAATAAAATAGGTTTAAATGCAAATGTTATGTACACCATTGATTATAAAACCTTGGCAAATGAAAGTAAAAAACCAGCACATTTAATTTCTGAACGTTGGGAGTATTATTATTTTTATATCTTTTACTATCATTTAATCATAGTATCGTGCAAGCTTTTTGAGTGTAATTAGGTTGCTTAAGGTAAAAAAATGTAACTAGGTTACATTTAG…
>527
GGTGAAATAAATTCAATCGAAGGGATCCACGCTGCCTCCAGATGCTGCAGAGAGTAAGCCAGCCTGCTGTTTCTTTTTGTACTACTTCCATTTCTTCTCGTCTTTACTCTTACCATGCATTCACAAAATATACTTACTTACCCCAGTTTTTGATCATGAACTTTGACCGTTATCTTTTTAAGCAACTTCAATAAAATAGGTTTAAATGCAAATGTTATGTACACCATTGATTATAAAACCTTGGCAAATGAAAGTAAAAAACCAGCACATTTAATTTCTGAACGTTGGGAGTATTATTATTTTTATATCTTTTACTATCATTTAATCATAGTATCGTGCAAGCTTTTTGAGTGTAATTAGGTTGCTTAAGGTAAAAAAATGTAACTAGGTTACATTTAG…
>557
GGTGAAATAAATTCAATCGAAGGGATCCACGCTGCCTCCAGATGCTGCAGAGAGTAAGCCAGCCTGCTGTTTCTTTTTGTACTACTTCCATTTCTTCTCGTCTTTACTCTTACCATGCATTCACAAAATATACTTACTTACCCCAGTTTTTGATCATGAACTTTGACCGTTATCTTTTTAAGCAACTTCAATAAAATAGGTTTAAATGCAAATGTTATGTACACCATTGATTATAAAACCTTGGCAAATGAAAGTAAAAAACCAGCACATTTAATTTCTGAACGTTGGGAGTATTATTATTTTTATATCTTTTACTATCATTTAATCATAGTATCGTGCAAGCTTTTTGAGTGTAATTAGGTTGCTTAAGGTAAAAAAATGTAACTAGGTTACATTTAG…
>586
GGTGAAATAAATTCAATCGAAGGGATCCACGCTGCCTCCAGATGCTGCAGAGAGTAAGCCAGCCTGCTGTTTCTTTTTGTACTACTTCCATTTCTTCTCGTCTTTACTCTTACCATGCATTCACAAAATATACTTACTTACCCCAGTTTTTGATCATGAACTTTGACCGTTATCTTTTTAAGCAACTTCAATAAAATAGGTTTAAATGCAAATGTTATGTACACCATTGATTATAAAACCTTGGCAAATGAAAGTAAAAAACCAGCACATTTAATTTCTGAACGTTGGGAGTATTATTATTTTTATATCTTTTACTATCATTTAATCATAGTATCGTGCAAGCTTTTTGAGTGTAATTAGGTTGCTTAAGGTAAAAAAATGTAACTAGGTTACATTTAG…
>598
GGTGAAATAAATTCAATCGAAGGGATCCACGCTGCCTCCAGATGCTGCAGAGAGTAAGCCAGCCTGCTGTTTCTTTTTGTACTACTTCCATTTCTTCTCGTCTTTACTCTTACCATGCATTCACAAAATATACTTACTTACCCCAGTTTTTGATCATGAACTTTGACCGTTATCTTTTTAAGCAACTTCAATAAAATAGGTTTAAATGCAAATGTTATGTACACCATTGATTATAAAACCTTGGCAAATGAAAGTAAAAAACCAGCACATTTAATTTCTGAACGTTGGGAGTATTATTATTTTTATATCTTTTACTATCATTTAATCATAGTATCGTGCAAGCTTTTTGAGTGTAATTAGGTTGCTTAAGGTAAAAAAATGTAACTAGGTTACATTTAG…
>604
GGTGAAATAAATTCAATCGAAGGGATCCACGCTGCCTCCAGATGCTGCAGAGAGTAAGCCAGCCTGCTGTTTCTTTTTGTACTACTTCCATTTCTTCTCGTCTTTACTCTTACCATGCATTCACAAAATATACTTACTTACCCCAGTTTTTGATCATGAACTTTGACCGTTATCTTTTTAAGCAACTTCAATAAAATAGGTTTAAATGCAAATGTTATGTACACCATTGATTATAAAACCTTGGCAAATGAAAGTAAAAAACCAGCACATTTAATTTCTGAACGTTGGGAGTATTATTATTTTTATATCTTTTACTATCATTTAATCATAGTATCGTGCAAGCTTTTTGAGTGTAATTAGGTTGCTTAAGGTAAAAAAATGTAACTAGGTTACATTTAG…
>605
GGTGAAATAAATTCAATCGAAGGGATCCACGCTGCCTCCAGATGCTGAAGAGAGTAAGCCAGCCTGCTGTTTCTTTTTGTACTACTTCCATTTCTTCTCGTCTTTACTCTTACCATGCATTCACAAAATATACTTACTTACCCCAGTTTTTGATCATGAACTTTGACCGTTATCTTTTTAAGCAACTTCAATAAAATAGGTTTAAATGCAAATGTTATGTACACCATTGATTATAAAACCTTGGCAAATGAAAGTAAAAAACCAGCACATTTAATTTCTGAACGTTGGGAGTATTATTATTTTTATATCTTTTACTATCATTTAATCATAGTATCGTGCAAGCTTTTTGAGTGTAATTAGGTTGCTTAAGGTAAAAAAATGTAACTAGGTTACATTTAG…
>642
GGTGAAATAAATTCAATCGAAGGGATCCACGCTGCCTCCAGATGCTGAAGAGAGTAAGCCAGCCTGCTGTTTCTTTTTGTACTACTTCCATTTCTTCTCGTCTTTACTCTTACCATGCATTCACAAAATATACTTACTTACCCCAGTTTTTGATCATGAACTTTGACCGTTATCTTTTTAAGCAACTTCAATAAAATAGGTTTAAATGCAAATGTTATGTACACCATTGATTATAAAACCTTGGCAAATGAAAGTAAAAAACCAGCACATTTAATTTCTGAACGTTGGGAGTATTATTATTTTTATATCTTTTACTATCATTTAATCATAGTATCGTGCAAGCTTTTTGAGTGTAATTAGGTTGCTTAAGGTAAAAAAATGTAACTAGGTTACATTTAG…
>425
GGTGAAATAAATTCAATCGAAGGGATCCACGCTGCCTCCAGATGCTGCAGAGAGTAAGCCAGCCTGCTGTTTCTTTTTGTACTACTTCCATTTCTTCTCGTCTTTACTCTTACCATGCATTCACAAAATATACTTACTTACCCCAGTTTTTGATCATGAACTTTGACCGTTATCTTTTTAAGCAACTTCAATAAAATAGGTTTAAATGCAAATGTTATGTACACCATTGATTATAAAACCTTGGCAAATGAAAGTAAAAAACCAGCACATTTAATTTCTGAACGTTGGGAGTATTATTATTTTTATATCTTTTACTATCATTTAATCATAGTATCGTGCAAGCTTTTTGAGTGTAATTAGGTTGCTTAAGGTAAAAAAATGTAACTAGGTTACATTTAG…
>426
GGTGAAATAAATTCAATCGAAGGGATCCACGCTGCCTCCAGATGCTGCAGAGAGTAAGCCAGCCTGCTGTTTCTTTTTGTACTACTTCCATTTCTTCTCGTCTTTACTCTTACCATGCATTCACAAAATATACTTACTTACCCCAGTTTTTGATCATGAACTTTGACCGTTATCTTTTTAAGCAACTTCAATAAAATAGGTTTAAATGCAAATGTTATGTACACCATTGATTATAAAACCTTGGCAAATGAAAGTAAAAAACCAGCACATTTAATTTCTGAACGTTGGGAGTATTATTATTTTTATATCTTTTACTATCATTTAATCATAGTATCGTGCAAGCTTTTTGAGTGTAATTAGGTTGCTTAAGGTAAAAAAATGTAACTAGGTTACATTTAG…
>429
GGTGAAATAAATTCAATCGAAGGGATCCACGCTGCCTCCAGATGCTGAAGAGAGTAAGCCAGCCTGCTGTTTCTTTTTGTACTACTTCCATTTCTTCTCGTCTTTACTCTTACCATGCATTCACAAAATATACTTACTTACCCCAGTTTTTGATCATGAACTTTGACCGTTATCTTTTTAAGCAACTTCAATAAAATAGGTTTAAATGCAAATGTTATGTACACCATTGATTATAAAACCTTGGCAAATGAAAGTAAAAAACCAGCACATTTAATTTCTGAACGTTGGGAGTATTATTATTTTTATATCTTTTACTATCATTTAATCATAGTATCGTGCAAGCTTTTTGAGTGTAATTAGGTTGCTTAAGGTAAAAAAATGTAACTAGGTTACATTTAG…
>484
GGTGAAATAAATTCAATCGAAGGGATCCACGCTGCCTCCAGATGCTGCAGAGAGTAAGCCAGCCTGCTGTTTCTTTTTGTACTACTTCCATTTCTTCTCGTCTTTACTCTTACCATGCATTCACAAAATATACTTACTTACCCCAGTTTTTGATCATGAACTTTGACCGTTATCTTTTTAAGCAACTTCAATAAAATAGGTTTAAATGCAAATGTTATGTACACCATTGATTATAAAACCTTGGCAAATGAAAGTAAAAAACCAGCACATTTAATTTCTGAACGTTGGGAGTATTATTATTTTTATATCTTTTACTATCATTTAATCATAGTATCGTGCAAGCTTTTTGAGTGTAATTAGGTTGCTTAAGGTAAAAAAATGTAACTAGGTTACATTTAG…
>496
GGTGAAATAAATTCAATCGAAGGGATCCACGCTGCCTCCAGATGCTGAAGAGAGTAAGCCAGCCTGCTGTTTCTTTTTGTACTACTTCCATTTCTTCTCGTCTTTACTCTTACCATGCATTCACAAAATATACTTACTTACCCCAGTTTTTGATCATGAACTTTGACCGTTATCTTTTTAAGCAACTTCAATAAAATAGGTTTAAATGCAAATGTTATGTACACCATTGATTATAAAACCTTGGCAAATGAAAGTAAAAAACCAGCACATTTAATTTCTGAACGTTGGGAGTATTATTATTTTTATATCTTTTACTATCATTTAATCATAGTATCGTGCAAGCTTTTTGAGTGTAATTAGGTTGCTTAAGGTAAAAAAATGTAACTAGGTTACATTTAG…
>506
GGTGAAATAAATTCAATCGAAGGGATCCACGCTGCCTCCAGATGCTGCAGAGAGTAAGCCAGCCTGCTGTTTCTTTTTGTACTACTTCCATTTCTTCTCGTCTTTACTCTTACCATGCATTCACAAAATATACTTACTTACCCCAGTTTTTGATCATGAACTTTGACCGTTATCTTTTTAAGCAACTTCAATAAAATAGGTTTAAATGCAAATGTTATGTACACCATTGATTATAAAACCTTGGCAAATGAAAGTAAAAAACCAGCACATTTAATTTCTGAACGTTGGGAGTATTATTATTTTTATATCTTTTACTATCATTTAATCATAGTATCGTGCAAGCTTTTTGAGTGTAATTAGGTTGCTTAAGGTAAAAAAATGTAACTAGGTTACATTTAG…
>519
GGTGAAATAAATTCAATCGAAGGGATCCACGCTGCCTCCAGATGCTGAAGAGAGTAAGCCAGCCTGCTGTTTCTTTTTGTACTACTTCCATTTCTTCTCGTCTTTACTCTTACCATGCATTCACAAAATATACTTACTTACCCCAGTTTTTGATCATGAACTTTGACCGTTATCTTTTTAAGCAACTTCAATAAAATAGGTTTAAATGCAAATGTTATGTACACCATTGATTATAAAACCTTGGCAAATGAAAGTAAAAAACCAGCACATTTAATTTCTGAACGTTGGGAGTATTATTATTTTTATATCTTTTACTATCATTTAATCATAGTATCGTGCAAGCTTTTTGAGTGTAATTAGGTTGCTTAAGGTAAAAAAATGTAACTAGGTTACATTTAG…
>544
GGTGAAATAAATTCAATCGAAGGGATCCACGCTGCCTCCAGATGCTGCAGAGAGTAAGCCAGCCTGCTGTTTCTTTTTGTACTACTTCCATTTCTTCTCGTCTTTACTCTTACCATGCATTCACAAAATATACTTACTTACCCCAGTTTTTGATCATGAACTTTGACCGTTATCTTTTTAAGCAACTTCAATAAAATAGGTTTAAATGCAAATGTTATGTACACCATTGATTATAAAACCTTGGCAAATGAAAGTAAAAAACCAGCACATTTAATTTCTGAACGTTGGGAGTATTATTATTTTTATATCTTTTACTATCATTTAATCATAGTATCGTGCAAGCTTTTTGAGTGTAATTAGGTTGCTTAAGGTAAAAAAATGTAACTAGGTTACATTTAG…
>554
GGTGAAATAAATTCAATCGAAGGGATCCACGCTGCCTCCAGATGCTGAAGAGAGTAAGCCAGCCTGCTGTTTCTTTTTGTACTACTTCCATTTCTTCTCGTCTTTACTCTTACCATGCATTCACAAAATATACTTACTTACCCCAGTTTTTGATCATGAACTTTGACCGTTATCTTTTTAAGCAACTTCAATAAAATAGGTTTAAATGCAAATGTTATGTACACCATTGATTATAAAACCTTGGCAAATGAAAGTAAAAAACCAGCACATTTAATTTCTGAACGTTGGGAGTATTATTATTTTTATATCTTTTACTATCATTTAATCATAGTATCGTGCAAGCTTTTTGAGTGTAATTAGGTTGCTTAAGGTAAAAAAATGTAACTAGGTTACATTTAG…
>595
GGTGAAATAAATTCAATCGAAGGGATCCACGCTGCCTCCAGATGCTGAAGAGAGTAAGCCAGCCTGCTGTTTCTTTTTGTACTACTTCCATTTCTTCTCGTCTTTACTCTTACCATGCATTCACAAAATATACTTACTTACCCCAGTTTTTGATCATGAACTTTGACCGTTATCTTTTTAAGCAACTTCAATAAAATAGGTTTAAATGCAAATGTTATGTACACCATTGATTATAAAACCTTGGCAAATGAAAGTAAAAAACCAGCACATTTAATTTCTGAACGTTGGGAGTATTATTATTTTTATATCTTTTACTATCATTTAATCATAGTATCGTGCAAGCTTTTTGAGTGTAATTAGGTTGCTTAAGGTAAAAAAATGTAACTAGGTTACATTTAG…
>606
GGTGAAATAAATTCAATCGAAGGGATCCACGCTGCCTCCAGATGCTGCAGAGAGTAAGCCAGCCTGCTGTTTCTTTTTGTACTACTTCCATTTCTTCTCGTCTTTACTCTTACCATGCATTCACAAAATATACTTACTTACCCCAGTTTTTGATCATGAACTTTGACCGTTATCTTTTTAAGCAACTTCAATAAAATAGGTTTAAATGCAAATGTTATGTACACCATTGATTATAAAACCTTGGCAAATGAAAGTAAAAAACCAGCACATTTAATTTCTGAACGTTGGGAGTATTATTATTTTTATATCTTTTACTATCATTTAATCATAGTATCGTGCAAGCTTTTTGAGTGTAATTAGGTTGCTTAAGGTAAAAAAATGTAACTAGGTTACATTTAG…
>614
GGTGAAATAAATTCAATCGAAGGGATCCACGCTGCCTCCAGATGCTGCAGAGAGTAAGCCAGCCTGCTGTTTCTTTTTGTACTACTTCCATTTCTTCTCGTCTTTACTCTTACCATGCATTCACAAAATATACTTACTTACCCCAGTTTTTGATCATGAACTTTGACCGTTATCTTTTTAAGCAACTTCAATAAAATAGGTTTAAATGCAAATGTTATGTACACCATTGATTATAAAACCTTGGCAAATGAAAGTAAAAAACCAGCACATTTAATTTCTGAACGTTGGGAGTATTATTATTTTTATATCTTTTACTATCATTTAATCATAGTATCGTGCAAGCTTTTTGAGTGTAATTAGGTTGCTTAAGGTAAAAAAATGTAACTAGGTTACATTTAG…
>619
GGTGAAATAAATTCAATCGAAGGGATCCACGCTGCCTCCAGATGCTGCAGAGAGTAAGCCAGCCTGCTGTTTCTTTTTGTACTACTTCCATTTCTTCTCGTCTTTACTCTTACCATGCATTCACAAAATATACTTACTTACCCCAGTTTTTGATCATGAACTTTGACCGTTATCTTTTTAAGCAACTTCAATAAAATAGGTTTAAATGCAAATGTTATGTACACCATTGATTATAAAACCTTGGCAAATGAAAGTAAAAAACCAGCACATTTAATTTCTGAACGTTGGGAGTATTATTATTTTTATATCTTTTACTATCATTTAATCATAGTATCGTGCAAGCTTTTTGAGTGTAATTAGGTTGCTTAAGGTAAAAAAATGTAACTAGGTTACATTTAG…
>620
GGTGAAATAAATTCAATCGAAGGGATCCACGCTGCCTCCAGATGCTGCAGAGAGTAAGCCAGCCTGCTGTTTCTTTTTGTACTACTTCCATTTCTTCTCGTCTTTACTCTTACCATGCATTCACAAAATATACTTACTTACCCCAGTTTTTGATCATGAACTTTGACCGTTATCTTTTTAAGCAACTTCAATAAAATAGGTTTAAATGCAAATGTTATGTACACCATTGATTATAAAACCTTGGCAAATGAAAGTAAAAAACCAGCACATTTAATTTCTGAACGTTGGGAGTATTATTATTTTTATATCTTTTACTATCATTTAATCATAGTATCGTGCAAGCTTTTTGAGTGTAATTAGGTTGCTTAAGGTAAAAAAATGTAACTAGGTTACATTTAG…
>631
GGTGAAATAAATTCAATCGAAGGGATCCACGCTGCCTCCAGATGCTGCAGAGAGTAAGCCAGCCTGCTGTTTCTTTTTGTACTACTTCCATTTCTTCTCGTCTTTACTCTTACCATGCATTCACAAAATATACTTACTTACCCCAGTTTTTGATCATGAACTTTGACCGTTATCTTTTTAAGCAACTTCAATAAAATAGGTTTAAATGCAAATGTTATGTACACCATTGATTATAAAACCTTGGCAAATGAAAGTAAAAAACCAGCACATTTAATTTCTGAACGTTGGGAGTATTATTATTTTTATATCTTTTACTATCATTTAATCATAGTATCGTGCAAGCTTTTTGAGTGTAATTAGGTTGCTTAAGGTAAAAAAATGTAACTAGGTTACATTTAG…
>634
GGTGAAATAAATTCAATCGAAGGGATCCACGCTGCCTCCAGATGCTGCAGAGAGTAAGCCAGCCTGCTGTTTCTTTTTGTACTACTTCCATTTCTTCTCGTCTTTACTCTTACCATGCATTCACAAAATATACTTACTTACCCCAGTTTTTGATCATGAACTTTGACCGTTATCTTTTTAAGCAACTTCAATAAAATAGGTTTAAATGCAAATGTTATGTACACCATTGATTATAAAACCTTGGCAAATGAAAGTAAAAAACCAGCACATTTAATTTCTGAACGTTGGGAGTATTATTATTTTTATATCTTTTACTATCATTTAATCATAGTATCGTGCAAGCTTTTTGAGTGTAATTAGGTTGCTTAAGGTAAAAAAATGTAACTAGGTTACATTTAG…
>639
GGTGAAATAAATTCAATCGAAGGGATCCACGCTGCCTCCAGATGCTGCAGAGAGTAAGCCAGCCTGCTGTTTCTTTTTGTACTACTTCCATTTCTTCTCGTCTTTACTCTTACCATGCATTCACAAAATATACTTACTTACCCCAGTTTTTGATCATGAACTTTGACCGTTATCTTTTTAAGCAACTTCAATAAAATAGGTTTAAATGCAAATGTTATGTACACCATTGATTATAAAACCTTGGCAAATGAAAGTAAAAAACCAGCACATTTAATTTCTGAACGTTGGGAGTATTATTATTTTTATATCTTTTACTATCATTTAATCATAGTATCGTGCAAGCTTTTTGAGTGTAATTAGGTTGCTTAAGGTAAAAAAATGTAACTAGGTTACATTTAG…
>641
GGTGAAATAAATTCAATCGAAGGGATCCACGCTGCCTCCAGATGCTGAAGAGAGTAAGCCAGCCTGCTGTTTCTTTTTGTACTACTTCCATTTCTTCTCGTCTTTACTCTTACCATGCATTCACAAAATATACTTACTTACCCCAGTTTTTGATCATGAACTTTGACCGTTATCTTTTTAAGCAACTTCAATAAAATAGGTTTAAATGCAAATGTTATGTACACCATTGATTATAAAACCTTGGCAAATGAAAGTAAAAAACCAGCACATTTAATTTCTGAACGTTGGGAGTATTATTATTTTTATATCTTTTACTATCATTTAATCATAGTATCGTGCAAGCTTTTTGAGTGTAATTAGGTTGCTTAAGGTAAAAAAATGTAACTAGGTTACATTTAG…
>509
GGTGAAATAAATTCAATCGAAGGGATCCACGCTGCCTCCAGATGCTGCAGAGAGTAAGCCAGCCTGCTGTTTCTTTTTGTACTACTTCCATTTCTTCTCGTCTTTACTCTTACCATGCATTCACAAAATATACTTACTTACCCCAGTTTTTGATCATGAACTTTGACCGTTATCTTTTTAAGCAACTTCAATAAAATAGGTTTAAATGCAAATGTTATGTACACCATTGATTATAAAACCTTGGCAAATGAAAGTAAAAAACCAGCACATTTAATTTCTGAACGTTGGGAGTATTATTATTTTTATATCTTTTACTATCATTTAATCATAGTATCGTGCAAGCTTTTTGAGTGTAATTAGGTTGCTTAAGGTAAAAAAATGTAACTAGGTTACATTTAG…
>510
GGTGAAATAAATTCAATCGAAGGGATCCACGCTGCCTCCAGATGCTGCAGAGAGTAAGCCAGCCTGCTGTTTCTTTTTGTACTACTTCCATTTCTTCTCGTCTTTACTCTTACCATGCATTCACAAAATATACTTACTTACCCCAGTTTTTGATCATGAACTTTGACCGTTATCTTTTTAAGCAACTTCAATAAAATAGGTTTAAATGCAAATGTTATGTACACCATTGATTATAAAACCTTGGCAAATGAAAGTAAAAAACCAGCACATTTAATTTCTGAACGTTGGGAGTATTATTATTTTTATATCTTTTACTATCATTTAATCATAGTATCGTGCAAGCTTTTTGAGTGTAATTAGGTTGCTTAAGGTAAAAAAATGTAACTAGGTTACATTTAG…
>533
GGTGAAATAAATTCAATCGAAGGGATCCACGCTGCCTCCAGATGCTGCAGAGAGTAAGCCAGCCTGCTGTTTCTTTTTGTACTACTTCCATTTCTTCTCGTCTTTACTCTTACCATGCATTCACAAAATATACTTACTTACCCCAGTTTTTGATCATGAACTTTGACCGTTATCTTTTTAAGCAACTTCAATAAAATAGGTTTAAATGCAAATGTTATGTACACCATTGATTATAAAACCTTGGCAAATGAAAGTAAAAAACCAGCACATTTAATTTCTGAACGTTGGGAGTATTATTATTTTTATATCTTTTACTATCATTTAATCATAGTATCGTGCAAGCTTTTTGAGTGTAATTAGGTTGCTTAAGGTAAAAAAATGTAACTAGGTTACATTTAG…
>535
GGTGAAATAAATTCAATCGAAGGGATCCACGCTGCCTCCAGATGCTGCAGAGAGTAAGCCAGCCTGCTGTTTCTTTTTGTACTACTTCCATTTCTTCTCGTCTTTACTCTTACCATGCATTCACAAAATATACTTACTTACCCCAGTTTTTGATCATGAACTTTGACCGTTATCTTTTTAAGCAACTTCAATAAAATAGGTTTAAATGCAAATGTTATGTACACCATTGATTATAAAACCTTGGCAAATGAAAGTAAAAAACCAGCACATTTAATTTCTGAACGTTGGGAGTATTATTATTTTTATATCTTTTACTATCATTTAATCATAGTATCGTGCAAGCTTTTTGAGTGTAATTAGGTTGCTTAAGGTAAAAAAATGTAACTAGGTTACATTTAG…
>536
GGTGAAATAAATTCAATCGAAGGGATCCACGCTGCCTCCAGATGCTGAAGAGAGTAAGCCAGCCTGCTGTTTCTTTTTGTACTACTTCCATTTCTTCTCGTCTTTACTCTTACCATGCATTCACAAAATATACTTACTTACCCCAGTTTTTGATCATGAACTTTGACCGTTATCTTTTTAAGCAACTTCAATAAAATAGGTTTAAATGCAAATGTTATGTACACCATTGATTATAAAACCTTGGCAAATGAAAGTAAAAAACCAGCACATTTAATTTCTGAACGTTGGGAGTATTATTATTTTTATATCTTTTACTATCATTTAATCATAGTATCGTGCAAGCTTTTTGAGTGTAATTAGGTTGCTTAAGGTAAAAAAATGTAACTAGGTTACATTTAG…
>538
GGTGAAATAAATTCAATCGAAGGGATCCACGCTGCCTCCAGATGCTGCAGAGAGTAAGCCAGCCTGCTGTTTCTTTTTGTACTACTTCCATTTCTTCTCGTCTTTACTCTTACCATGCATTCACAAAATATACTTACTTACCCCAGTTTTTGATCATGAACTTTGACCGTTATCTTTTTAAGCAACTTCAATAAAATAGGTTTAAATGCAAATGTTATGTACACCATTGATTATAAAACCTTGGCAAATGAAAGTAAAAAACCAGCACATTTAATTTCTGAACGTTGGGAGTATTATTATTTTTATATCTTTTACTATCATTTAATCATAGTATCGTGCAAGCTTTTTGAGTGTAATTAGGTTGCTTAAGGTAAAAAAATGTAACTAGGTTACATTTAG…
>545
GGTGAAATAAATTCAATCGAAGGGATCCACGCTGCCTCCAGATGCTGCAGAGAGTAAGCCAGCCTGCTGTTTCTTTTTGTACTACTTCCATTTCTTCTCGTCTTTACTCTTACCATGCATTCACAAAATATACTTACTTACCCCAGTTTTTGATCATGAACTTTGACCGTTATCTTTTTAAGCAACTTCAATAAAATAGGTTTAAATGCAAATGTTATGTACACCATTGATTATAAAACCTTGGCAAATGAAAGTAAAAAACCAGCACATTTAATTTCTGAACGTTGGGAGTATTATTATTTTTATATCTTTTACTATCATTTAATCATAGTATCGTGCAAGCTTTTTGAGTGTAATTAGGTTGCTTAAGGTAAAAAAATGTAACTAGGTTACATTTAG…
>593
GGTGAAATAAATTCAATCGAAGGGATCCACGCTGCCTCCAGATGCTGCAGAGAGTAAGCCAGCCTGCTGTTTCTTTTTGTACTACTTCCATTTCTTCTCGTCTTTACTCTTACCATGCATTCACAAAATATACTTACTTACCCCAGTTTTTGATCATGAACTTTGACCGTTATCTTTTTAAGCAACTTCAATAAAATAGGTTTAAATGCAAATGTTATGTACACCATTGATTATAAAACCTTGGCAAATGAAAGTAAAAAACCAGCACATTTAATTTCTGAACGTTGGGAGTATTATTATTTTTATATCTTTTACTATCATTTAATCATAGTATCGTGCAAGCTTTTTGAGTGTAATTAGGTTGCTTAAGGTAAAAAAATGTAACTAGGTTACATTTAG…
>615
GGTGAAATAAATTCAATCGAAGGGATCCACGCTGCCTCCAGATGCTGCAGAGAGTAAGCCAGCCTGCTGTTTCTTTTTGTACTACTTCCATTTCTTCTCGTCTTTACTCTTACCATGCATTCACAAAATATACTTACTTACCCCAGTTTTTGATCATGAACTTTGACCGTTATCTTTTTAAGCAACTTCAATAAAATAGGTTTAAATGCAAATGTTATGTACACCATTGATTATAAAACCTTGGCAAATGAAAGTAAAAAACCAGCACATTTAATTTCTGAACGTTGGGAGTATTATTATTTTTATATCTTTTACTATCATTTAATCATAGTATCGTGCAAGCTTTTTGAGTGTAATTAGGTTGCTTAAGGTAAAAAAATGTAACTAGGTTACATTTAG…
>622
GGTGAAATAAATTCAATCGAAGGGATCCACGCTGCCTCCAGATGCTGAAGAGAGTAAGCCAGCCTGCTGTTTCTTTTTGTACTACTTCCATTTCTTCTCGTCTTTACTCTTACCATGCATTCACAAAATATACTTACTTACCCCAGTTTTTGATCATGAACTTTGACCGTTATCTTTTTAAGCAACTTCAATAAAATAGGTTTAAATGCAAATGTTATGTACACCATTGATTATAAAACCTTGGCAAATGAAAGTAAAAAACCAGCACATTTAATTTCTGAACGTTGGGAGTATTATTATTTTTATATCTTTTACTATCATTTAATCATAGTATCGTGCAAGCTTTTTGAGTGTAATTAGGTTGCTTAAGGTAAAAAAATGTAACTAGGTTACATTTAG…
>633
GGTGAAATAAATTCAATCGAAGGGATCCACGCTGCCTCCAGATGCTGCAGAGAGTAAGCCAGCCTGCTGTTTCTTTTTGTACTACTTCCATTTCTTCTCGTCTTTACTCTTACCATGCATTCACAAAATATACTTACTTACCCCAGTTTTTGATCATGAACTTTGACCGTTATCTTTTTAAGCAACTTCAATAAAATAGGTTTAAATGCAAATGTTATGTACACCATTGATTATAAAACCTTGGCAAATGAAAGTAAAAAACCAGCACATTTAATTTCTGAACGTTGGGAGTATTATTATTTTTATATCTTTTACTATCATTTAATCATAGTATCGTGCAAGCTTTTTGAGTGTAATTAGGTTGCTTAAGGTAAAAAAATGTAACTAGGTTACATTTAG…
>636
GGTGAAATAAATTCAATCGAAGGGATCCACGCTGCCTCCAGATGCTGCAGAGAGTAAGCCAGCCTGCTGTTTCTTTTTGTACTACTTCCATTTCTTCTCGTCTTTACTCTTACCATGCATTCACAAAATATACTTACTTACCCCAGTTTTTGATCATGAACTTTGACCGTTATCTTTTTAAGCAACTTCAATAAAATAGGTTTAAATGCAAATGTTATGTACACCATTGATTATAAAACCTTGGCAAATGAAAGTAAAAAACCAGCACATTTAATTTCTGAACGTTGGGAGTATTATTATTTTTATATCTTTTACTATCATTTAATCATAGTATCGTGCAAGCTTTTTGAGTGTAATTAGGTTGCTTAAGGTAAAAAAATGTAACTAGGTTACATTTAG…
>638
GGTGAAATAAATTCAATCGAAGGGATCCACGCTGCCTCCAGATGCTGAAGAGAGTAAGCCAGCCTGCTGTTTCTTTTTGTACTACTTCCATTTCTTCTCGTCTTTACTCTTACCATGCATTCACAAAATATACTTACTTACCCCAGTTTTTGATCATGAACTTTGACCGTTATCTTTTTAAGCAACTTCAATAAAATAGGTTTAAATGCAAATGTTATGTACACCATTGATTATAAAACCTTGGCAAATGAAAGTAAAAAACCAGCACATTTAATTTCTGAACGTTGGGAGTATTATTATTTTTATATCTTTTACTATCATTTAATCATAGTATCGTGCAAGCTTTTTGAGTGTAATTAGGTTGCTTAAGGTAAAAAAATGTAACTAGGTTACATTTAG…
>391
GGTGAAATAAATTCAATCGAAGGGATCCACGCTGCCTCCAGATGCTGCAGAGAGTAAGCCAGCCTGCTGTTTCTTTTTGTACTACTTCCATTTCTTCTCGTCTTTACTCTTACCATGCATTCACAAAATATACTTACTTACCCCAGTTTTTGATCATGAACTTTGACCGTTATCTTTTTAAGCAACTTCAATAAAATAGGTTTAAATGCAAATGTTATGTACACCATTGATTATAAAACCTTGGCAAATGAAAGTAAAAAACCAGCACATTTAATTTCTGAACGTTGGGAGTATTATTATTTTTATATCTTTTACTATCATTTAATCATAGTATCGTGCAAGCTTTTTGAGTGTAATTAGGTTGCTTAAGGTAAAAAAATGTAACTAGGTTACATTTAG…
>476
GGTGAAATAAATTCAATCGAAGGGATCCACGCTGCCTCCAGATGCTGCAGAGAGTAAGCCAGCCTGCTGTTTCTTTTTGTACTACTTCCATTTCTTCTCGTCTTTACTCTTACCATGCATTCACAAAATATACTTACTTACCCCAGTTTTTGATCATGAACTTTGACCGTTATCTTTTTAAGCAACTTCAATAAAATAGGTTTAAATGCAAATGTTATGTACACCATTGATTATAAAACCTTGGCAAATGAAAGTAAAAAACCAGCACATTTAATTTCTGAACGTTGGGAGTATTATTATTTTTATATCTTTTACTATCATTTAATCATAGTATCGTGCAAGCTTTTTGAGTGTAATTAGGTTGCTTAAGGTAAAAAAATGTAACTAGGTTACATTTAG…
>490
GGTGAAATAAATTCAATCGAAGGGATCCACGCTGCCTCCAGATGCTGCAGAGAGTAAGCCAGCCTGCTGTTTCTTTTTGTACTACTTCCATTTCTTCTCGTCTTTACTCTTACCATGCATTCACAAAATATACTTACTTACCCCAGTTTTTGATCATGAACTTTGACCGTTATCTTTTTAAGCAACTTCAATAAAATAGGTTTAAATGCAAATGTTATGTACACCATTGATTATAAAACCTTGGCAAATGAAAGTAAAAAACCAGCACATTTAATTTCTGAACGTTGGGAGTATTATTATTTTTATATCTTTTACTATCATTTAATCATAGTATCGTGCAAGCTTTTTGAGTGTAATTAGGTTGCTTAAGGTAAAAAGATGTAACTAGGTTACATTTAG…
>630
GGTGAAATAAATTCAATCGAAGGGATCCACGCTGCCTCCAGATGCTGCAGAGAGTAAGCCAGCCTGCTGTTTCTTTTTGTACTACTTCCATTTCTTCTCGTCTTTACTCTTACCATGCATTCACAAAATATACTTACTTACCCCAGTTTTTGATCATGAACTTTGACCGTTATCTTTTTAAGCAACTTCAATAAAATAGGTTTAAATGCAAATGTTATGTACACCATTGATTATAAAACCTTGGCAAATGAAAGTAAAAAACCAGCACATTTAATTTCTGAACGTTGGGAGTATTATTATTTTTATATCTTTTACTATCATTTAATCATAGTATCGTGCAAGCTTTTTGAGTGTAATTAGGTTGCTTAAGGTAAAAAAATGTAACTAGGTTACATTTAG…
>402
GGTGAAATAAATTCAATCGAAGGGATCCACGCTGCCTCCAGATGCTGAAGAGAGTAAGCCAGCCTGCTGTTTCTTTTTGTACTACTTCCATTTCTTCTCGTCTTTACTCTTACCATGCATTCACAAAATATACTTACTTACCCCAGTTTTTGATCATGAACTTTGACCGTTATCTTTTTAAGCAACTTCAATAAAATAGGTTTAAATGCAAATGTTATGTACACCATTGATTATAAAACCTTGGCAAATGAAAGTAAAAAACCAGCACATTTAATTTCTGAACGTTGGGAGTATTATTATTTTTATATCTTTTACTATCATTTAATCATAGTATCGTGCAAGCTTTTTGAGTGTAATTAGGTTGCTTAAGGTAAAAAAATGTAACTAGGTTACATTTAG…
>493
GGTGAAATAAATTCAATCGAAGGGATCCACGCTGCCTCCAGATGCTGCAGAGAGTAAGCCAGCCTGCTGTTTCTTTTTGTACTACTTCCATTTCTTCTCGTCTTTACTCTTACCATGCATTCACAAAATATACTTACTTACCCCAGTTTTTGATCATGAACTTTGACCGTTATCTTTTTAAGCAACTTCAATAAAATAGGTTTAAATGCAAATGTTATGTACACCATTGATTATAAAACCTTGGCAAATGAAAGTAAAAAACCAGCACATTTAATTTCTGAACGTTGGGAGTATTATTATTTTTATATCTTTTACTATCATTTAATCATAGTATCGTGCAAGCTTTTTGAGTGTAATTAGGTTGCTTAAGGTAAAAAAATGTAACTAGGTTACATTTAG…
>441
GGTGAAATAAATTCAATCGAAGGGATCCACGCTGCCTCCAGATGCTGCAGAGAGTAAGCCAGCCTGCTGTTTCTTTTTGTACTACTTCCATTTCTTCTCGTCTTTACTCTTACCATGCATTCACAAAATATACTTACTTACCCCAGTTTTTGATCATGAACTTTGACCGTTATCTTTTTAAGCAACTTCAATAAAATAGGTTTAAATGCAAATGTTATGTACACCATTGATTATAAAACCTTGGCAAATGAAAGTAAAAAACCAGCACATTTAATTTCTGAACGTTGGGAGTATTATTATTTTTATATCTTTTACTATCATTTAATCATAGTATCGTGCAAGCTTTTTGAGTGTAATTAGGTTGCTTAAGGTAAAAAAATGTAACTAGGTTACATTTAG…
>442
GGTGAAATAAATTCAATCGAAGGGATCCACGCTGCCTCCAGATGCTGCAGAGAGTAAGCCAGCCTGCTGTTTCTTTTTGTACTACTTCCATTTCTTCTCGTCTTTACTCTTACCATGCATTCACAAAATATACTTACTTACCCCAGTTTTTGATCATGAACTTTGACCGTTATCTTTTTAAGCAACTTCAATAAAATAGGTTTAAATGCAAATGTTATGTACACCATTGATTATAAAACCTTGGCAAATGAAAGTAAAAAACCAGCACATTTAATTTCTGAACGTTGGGAGTATTATTATTTTTATATCTTTTACTATCATTTAATCATAGTATCGTGCAAGCTTTTTGAGTGTAATTAGGTTGCTTAAGGTAAAAAAATGTAACTAGGTTACATTTAG…
>562
GGTGAAATAAATTCAATCGAAGGGATCCACGCTGCCTCCAGATGCTGAAGAGAGTAAGCCAGCCTGCTGTTTCTTTTTGTACTACTTCCATTTCTTCTCGTCTTTACTCTTACCATGCATTCACAAAATATACTTACTTACCCCAGTTTTTGATCATGAACTTTGACCGTTATCTTTTTAAGCAACTTCAATAAAATAGGTTTAAATGCAAATGTTATGTACACCATTGATTATAAAACCTTGGCAAATGAAAGTAAAAAACCAGCACATTTAATTTCTGAACGTTGGGAGTATTATTATTTTTATATCTTTTACTATCATTTAATCATAGTATCGTGCAAGCTTTTTGAGTGTAATTAGGTTGCTTAAGGTAAAAAAATGTAACTAGGTTACATTTAG…
>564
GGTGAAATAAATTCAATCGAAGGGATCCACGCTGCCTCCAGATGCTGAAGAGAGTAAGCCAGCCTGCTGTTTCTTTTTGTACTACTTCCATTTCTTCTCGTCTTTACTCTTACCATGCATTCACAAAATATACTTACTTACCCCAGTTTTTGATCATGAACTTTGACCGTTATCTTTTTAAGCAACTTCAATAAAATAGGTTTAAATGCAAATGTTATGTACACCATTGATTATAAAACCTTGGCAAATGAAAGTAAAAAACCAGCACATTTAATTTCTGAACGTTGGGAGTATTATTATTTTTATATCTTTTACTATCATTTAATCATAGTATCGTGCAAGCTTTTTGAGTGTAATTAGGTTGCTTAAGGTAAAAAAATGTAACTAGGTTACATTTAG…
>597
GGTGAAATAAATTCAATCGAAGGGATCCACGCTGCCTCCAGATGCTGCAGAGAGTAAGCCAGCCTGCTGTTTCTTTTTGTACTACTTCCATTTCTTCTCGTCTTTACTCTTACCATGCATTCACAAAATATACTTACTTACCCCAGTTTTTGATCATGAACTTTGACCGTTATCTTTTTAAGCAACTTCAATAAAATAGGTTTAAATGCAAATGTTATGTACACCATTGATTATAAAACCTTGGCAAATGAAAGTAAAAAACCAGCACATTTAATTTCTGAACGTTGGGAGTATTATTATTTTTATATCTTTTACTATCATTTAATCATAGTATCGTGCAAGCTTTTTGAGTGTAATTAGGTTGCTTAAGGTAAAAAAATGTAACTAGGTTACATTTAG…
>600
GGTGAAATAAATTCAATCGAAGGGATCCACGCTGCCTCCAGATGCTGCAGAGAGTAAGCCAGCCTGCTGTTTCTTTTTGTACTACTTCCATTTCTTCTCGTCTTTACTCTTACCATGCATTCACAAAATATACTTACTTACCCCAGTTTTTGATCATGAACTTTGACCGTTATCTTTTTAAGCAACTTCAATAAAATAGGTTTAAATGCAAATGTTATGTACACCATTGATTATAAAACCTTGGCAAATGAAAGTAAAAAACCAGCACATTTAATTTCTGAACGTTGGGAGTATTATTATTTTTATATCTTTTACTATCATTTAATCATAGTATCGTGCAAGCTTTTTGAGTGTAATTAGGTTGCTTAAGGTAAAAAAATGTAACTAGGTTACATTTAG…
>608
GGTGAAATAAATTCAATCGAAGGGATCCACGCTGCCTCCAGATGCTGCAGAGAGTAAGCCAGCCTGCTGTTTCTTTTTGTACTACTTCCATTTCTTCTCGTCTTTACTCTTACCATGCATTCACAAAATATACTTACTTACCCCAGTTTTTGATCATGAACTTTGACCGTTATCTTTTTAAGCAACTTCAATAAAATAGGTTTAAATGCAAATGTTATGTACACCATTGATTATAAAACCTTGGCAAATGAAAGTAAAAAACCAGCACATTTAATTTCTGAACGTTGGGAGTATTATTATTTTTATATCTTTTACTATCATTTAATCATAGTATCGTGCAAGCTTTTTGAGTGTAATTAGGTTGCTTAAGGTAAAAAAATGTAACTAGGTTACATTTAG…
>609
GGTGAAATAAATTCAATCGAAGGGATCCACGCTGCCTCCAGATGCTGAAGAGAGTAAGCCAGCCTGCTGTTTCTTTTTGTACTACTTCCATTTCTTCTCGTCTTTACTCTTACCATGCATTCACAAAATATACTTACTTACCCCAGTTTTTGATCATGAACTTTGACCGTTATCTTTTTAAGCAACTTCAATAAAATAGGTTTAAATGCAAATGTTATGTACACCATTGATTATAAAACCTTGGCAAATGAAAGTAAAAAACCAGCACATTTAATTTCTGAACGTTGGGAGTATTATTATTTTTATATCTTTTACTATCATTTAATCATAGTATCGTGCAAGCTTTTTGAGTGTAATTAGGTTGCTTAAGGTAAAAAAATGTAACTAGGTTACATTTAG…
>612
GGTGAAATAAATTCAATCGAAGGGATCCACGCTGCCTCCAGATGCTGAAGAGAGTAAGCCAGCCTGCTGTTTCTTTTTGTACTACTTCCATTTCTTCTCGTCTTTACTCTTACCATGCATTCACAAAATATACTTACTTACCCCAGTTTTTGATCATGAACTTTGACCGTTATCTTTTTAAGCAACTTCAATAAAATAGGTTTAAATGCAAATGTTATGTACACCATTGATTATAAAACCTTGGCAAATGAAAGTAAAAAACCAGCACATTTAATTTCTGAACGTTGGGAGTATTATTATTTTTATATCTTTTACTATCATTTAATCATAGTATCGTGCAAGCTTTTTGAGTGTAATTAGGTTGCTTAAGGTAAAAAAATGTAACTAGGTTACATTTAG…
>471
GGTGAAATAAATTCAATCGAAGGGATCCACGCTGCCTCCAGATGCTGAAGAGAGTAAGCCAGCCTGCTGTTTCTTTTTGTACTACTTCCATTTCTTCTCGTCTTTACTCTTACCATGCATTCACAAAATATACTTACTTACCCCAGTTTTTGATCATGAACTTTGACCGTTATCTTTTTAAGCAACTTCAATAAAATAGGTTTAAATGCAAATGTTATGTACACCATTGATTATAAAACCTTGGCAAATGAAAGTAAAAAACCAGCACATTTAATTTCTGAACGTTGGGAGTATTATTATTTTTATATCTTTTACTATCATTTAATCATAGTATCGTGCAAGCTTTTTGAGTGTAATTAGGTTGCTTAAGGTAAAAAAATGTAACTAGGTTACATTTAG…
>558
GGTGAAATAAATTCAATCGAAGGGATCCACGCTGCCTCCAGATGCTGAAGAGAGTAAGCCAGCCTGCTGTTTCTTTTTGTACTACTTCCATTTCTTCTCGTCTTTACTCTTACCATGCATTCACAAAATATACTTACTTACCCCAGTTTTTGATCATGAACTTTGACCGTTATCTTTTTAAGCAACTTCAATAAAATAGGTTTAAATGCAAATGTTATGTACACCATTGATTATAAAACCTTGGCAAATGAAAGTAAAAAACCAGCACATTTAATTTCTGAACGTTGGGAGTATTATTATTTTTATATCTTTTACTATCATTTAATCATAGTATCGTGCAAGCTTTTTGAGTGTAATTAGGTTGCTTAAGGTAAAAAAATGTAACTAGGTTACATTTAG…
>559
GGTGAAATAAATTCAATCGAAGGGATCCACGCTGCCTCCAGATGCTGCAGAGAGTAAGCCAGCCTGCTGTTTCTTTTTGTACTACTTCCATTTCTTCTCGTCTTTACTCTTACCATGCATTCACAAAATATACTTACTTACCCCAGTTTTTGATCATGAACTTTGACCGTTATCTTTTTAAGCAACTTCAATAAAATAGGTTTAAATGCAAATGTTATGTACACCATTGATTATAAAACCTTGGCAAATGAAAGTAAAAAACCAGCACATTTAATTTCTGAACGTTGGGAGTATTATTATTTTTATATCTTTTACTATCATTTAATCATAGTATCGTGCAAGCTTTTTGAGTGTAATTAGGTTGCTTAAGGTAAAAAAATGTAACTAGGTTACATTTAG…
>560
GGTGAAATAAATTCAATCGAAGGGATCCACGCTGCCTCCAGATGCTGAAGAGAGTAAGCCAGCCTGCTGTTTCTTTTTGTACTACTTCCATTTCTTCTCGTCTTTACTCTTACCATGCATTCACAAAATATACTTACTTACCCCAGTTTTTGATCATGAACTTTGACCGTTATCTTTTTAAGCAACTTCAATAAAATAGGTTTAAATGCAAATGTTATGTACACCATTGATTATAAAACCTTGGCAAATGAAAGTAAAAAACCAGCACATTTAATTTCTGAACGTTGGGAGTATTATTATTTTTATATCTTTTACTATCATTTAATCATAGTATCGTGCAAGCTTTTTGAGTGTAATTAGGTTGCTTAAGGTAAAAAAATGTAACTAGGTTACATTTAG…
>563
GGTGAAATAAATTCAATCGAAGGGATCCACGCTGCCTCCAGATGCTGAAGAGAGTAAGCCAGCCTGCTGTTTCTTTTTGTACTACTTCCATTTCTTCTCGTCTTTACTCTTACCATGCATTCACAAAATATACTTACTTACCCCAGTTTTTGATCATGAACTTTGACCGTTATCTTTTTAAGCAACTTCAATAAAATAGGTTTAAATGCAAATGTTATGTACACCATTGATTATAAAACCTTGGCAAATGAAAGTAAAAAACCAGCACATTTAATTTCTGAACGTTGGGAGTATTATTATTTTTATATCTTTTACTATCATTTAATCATAGTATCGTGCAAGCTTTTTGAGTGTAATTAGGTTGCTTAAGGTAAAAAAATGTAACTAGGTTACATTTAG…
>565
GGTGAAATAAATTCAATCGAAGGGATCCACGCTGCCTCCAGATGCTGAAGAGAGTAAGCCAGCCTGCTGTTTCTTTTTGTACTACTTCCATTTCTTCTCGTCTTTACTCTTACCATGCATTCACAAAATATACTTACTTACCCCAGTTTTTGATCATGAACTTTGACCGTTATCTTTTTAAGCAACTTCAATAAAATAGGTTTAAATGCAAATGTTATGTACACCATTGATTATAAAACCTTGGCAAATGAAAGTAAAAAACCAGCACATTTAATTTCTGAACGTTGGGAGTATTATTATTTTTATATCTTTTACTATCATTTAATCATAGTATCGTGCAAGCTTTTTGAGTGTAATTAGGTTGCTTAAGGTAAAAAAATGTAACTAGGTTACATTTAG…
>566
GGTGAAATAAATTCAATCGAAGGGATCCACGCTGCCTCCAGATGCTGCAGAGAGTAAGCCAGCCTGCTGTTTCTTTTTGTACTACTTCCATTTCTTCTCGTCTTTACTCTTACCATGCATTCACAAAATATACTTACTTACCCCAGTTTTTGATCATGAACTTTGACCGTTATCTTTTTAAGCAACTTCAATAAAATAGGTTTAAATGCAAATGTTATGTACACCATTGATTATAAAACCTTGGCAAATGAAAGTAAAAAACCAGCACATTTAATTTCTGAACGTTGGGAGTATTATTATTTTTATATCTTTTACTATCATTTAATCATAGTATCGTGCAAGCTTTTTGAGTGTAATTAGGTTGCTTAAGGTAAAAAAATGTAACTAGGTTACATTTAG…
>569
GGTGAAATAAATTCAATCGAAGGGATCCACGCTGCCTCCAGATGCTGCAGAGAGTAAGCCAGCCTGCTGTTTCTTTTTGTACTACTTCCATTTCTTCTCGTCTTTACTCTTACCATGCATTCACAAAATATACTTACTTACCCCAGTTTTTGATCATGAACTTTGACCGTTATCTTTTTAAGCAACTTCAATAAAATAGGTTTAAATGCAAATGTTATGTACACCATTGATTATAAAACCTTGGCAAATGAAAGTAAAAAACCAGCACATTTAATTTCTGAACGTTGGGAGTATTATTATTTTTATATCTTTTACTATCATTTAATCATAGTATCGTGCAAGCTTTTTGAGTGTAATTAGGTTGCTTAAGGTAAAAAAATGTAACTAGGTTACATTTAG…
>601
GGTGAAATAAATTCAATCGAAGGGATCCACGCTGCCTCCAGATGCTGCAGAGAGTAAGCCAGCCTGCTGTTTCTTTTTGTACTACTTCCATTTCTTCTCGTCTTTACTCTTACCATGCATTCACAAAATATACTTACTTACCCCAGTTTTTGATCATGAACTTTGACCGTTATCTTTTTAAGCAACTTCAATAAAATAGGTTTAAATGCAAATGTTATGTACACCATTGATTATAAAACCTTGGCAAATGAAAGTAAAAAACCAGCACATTTAATTTCTGAACGTTGGGAGTATTATTATTTTTATATCTTTTACTATCATTTAATCATAGTATCGTGCAAGCTTTTTGAGTGTAATTAGGTTGCTTAAGGTAAAAAAATGTAACTAGGTTACATTTAG…
>645
GGTGAAATAAATTCAATCGAAGGGATCCACGCTGCCTCCAGATGCTGCAGAGAGTAAGCCAGCCTGCTGTTTCTTTTTGTACTACTTCCATTTCTTCTCGTCTTTACTCTTACCATGCATTCACAAAATATACTTACTTACCCCAGTTTTTGATCATGAACTTTGACCGTTATCTTTTTAAGCAACTTCAATAAAATAGGTTTAAATGCAAATGTTATGTACACCATTGATTATAAAACCTTGGCAAATGAAAGTAAAAAACCAGCACATTTAATTTCTGAACGTTGGGAGTATTATTATTTTTATATCTTTTACTATCATTTAATCATAGTATCGTGCAAGCTTTTTGAGTGTAATTAGGTTGCTTAAGGTAAAAAAATGTAACTAGGTTACATTTAG…
>647
GGTGAAATAAATTCAATCGAAGGGATCCACGCTGCCTCCAGATGCTGCAGAGAGTAAGCCAGCCTGCTGTTTCTTTTTGTACTACTTCCATTTCTTCTCGTCTTTACTCTTACCATGCATTCACAAAATATACTTACTTACCCCAGTTTTTGATCATGAACTTTGACCGTTATCTTTTTAAGCAACTTCAATAAAATAGGTTTAAATGCAAATGTTATGTACACCATTGATTATAAAACCTTGGCAAATGAAAGTAAAAAACCAGCACATTTAATTTCTGAACGTTGGGAGTATTATTATTTTTATATCTTTTACTATCATTTAATCATAGTATCGTGCAAGCTTTTTGAGTGTAATTAGGTTGCTTAAGGTAAAAAAATGTAACTAGGTTACATTTAG…
>420
GGTGAAATAAATTCAATCGAAGGGATCCACGCTGCCTCCAGATGCTGAAGAGAGTAAGCCAGCCTGCTGTTTCTTTTTGTACTACTTCCATTTCTTCTCGTCTTTACTCTTACCATGCATTCACAAAATATACTTACTTACCCCAGTTTTTGATCATGAACTTTGACCGTTATCTTTTTAAGCAACTTCAATAAAATAGGTTTAAATGCAAATGTTATGTACACCATTGATTATAAAACCTTGGCAAATGAAAGTAAAAAACCAGCACATTTAATTTCTGAACGTTGGGAGTATTATTATTTTTATATCTTTTACTATCATTTAATCATAGTATCGTGCAAGCTTTTTGAGTGTAATTAGGTTGCTTAAGGTAAAAAAATGTAACTAGGTTACATTTAG…
>454
GGTGAAATAAATTCAATCGAAGGGATCCACGCTGCCTCCAGATGCTGAAGAGAGTAAGCCAGCCTGCTGTTTCTTTTTGTACTACTTCCATTTCTTCTCGTCTTTACTCTTACCATGCATTCACAAAATATACTTACTTACCCCAGTTTTTGATCATGAACTTTGACCGTTATCTTTTTAAGCAACTTCAATAAAATAGGTTTAAATGCAAATGTTATGTACACCATTGATTATAAAACCTTGGCAAATGAAAGTAAAAAACCAGCACATTTAATTTCTGAACGTTGGGAGTATTATTATTTTTATATCTTTTACTATCATTTAATCATAGTATCGTGCAAGCTTTTTGAGTGTAATTAGGTTGCTTAAGGTAAAAAAATGTAACTAGGTTACATTTAG…
>455
GGTGAAATAAATTCAATCGAAGGGATCCACGCTGCCTCCAGATGCTGAAGAGAGTAAGCCAGCCTGCTGTTTCTTTTTGTACTACTTCCATTTCTTCTCGTCTTTACTCTTACCATGCATTCACAAAATATACTTACTTACCCCAGTTTTTGATCATGAACTTTGACCGTTATCTTTTTAAGCAACTTCAATAAAATAGGTTTAAATGCAAATGTTATGTACACCATTGATTATAAAACCTTGGCAAATGAAAGTAAAAAACCAGCACATTTAATTTCTGAACGTTGGGAGTATTATTATTTTTATATCTTTTACTATCATTTAATCATAGTATCGTGCAAGCTTTTTGAGTGTAATTAGGTTGCTTAAGGTAAAAAAATGTAACTAGGTTACATTTAG…
>498
GGTGAAATAAATTCAATCGAAGGGATCCACGCTGCCTCCAGATGCTGAAGAGAGTAAGCCAGCCTGCTGTTTCTTTTTGTACTACTTCCATTTCTTCTCGTCTTTACTCTTACCATGCATTCACAAAATATACTTACTTACCCCAGTTTTTGATCATGAACTTTGACCGTTATCTTTTTAAGCAACTTCAATAAAATAGGTTTAAATGCAAATGTTATGTACACCATTGATTATAAAACCTTGGCAAATGAAAGTAAAAAACCAGCACATTTAATTTCTGAACGTTGGGAGTATTATTATTTTTATATCTTTTACTATCATTTAATCATAGTATCGTGCAAGCTTTTTGAGTGTAATTAGGTTGCTTAAGGTAAAAAAATGTAACTAGGTTACATTTAG…
>540
GGTGAAATAAATTCAATCGAAGGGATCCACGCTGCCTCCAGATGCTGAAGAGAGTAAGCCAGCCTGCTGTTTCTTTTTGTACTACTTCCATTTCTTCTCGTCTTTACTCTTACCATGCATTCACAAAATATACTTACTTACCCCAGTTTTTGATCATGAACTTTGACCGTTATCTTTTTAAGCAACTTCAATAAAATAGGTTTAAATGCAAATGTTATGTACACCATTGATTATAAAACCTTGGCAAATGAAAGTAAAAAACCAGCACATTTAATTTCTGAACGTTGGGAGTATTATTATTTTTATATCTTTTACTATCATTTAATCATAGTATCGTGCAAGCTTTTTGAGTGTAATTAGGTTGCTTAAGGTAAAAAAATGTAACTAGGTTACATTTAG…
>547
GGTGAAATAAATTCAATCGAAGGGATCCACGCTGCCTCCAGATGCTGAAGAGAGTAAGCCAGCCTGCTGTTTCTTTTTGTACTACTTCCATTTCTTCTCGTCTTTACTCTTACCATGCATTCACAAAATATACTTACTTACCCCAGTTTTTGATCATGAACTTTGACCGTTATCTTTTTAAGCAACTTCAATAAAATAGGTTTAAATGCAAATGTTATGTACACCATTGATTATAAAACCTTGGCAAATGAAAGTAAAAAACCAGCACATTTAATTTCTGAACGTTGGGAGTATTATTATTTTTATATCTTTTACTATCATTTAATCATAGTATCGTGCAAGCTTTTTGAGTGTAATTAGGTTGCTTAAGGTAAAAAAATGTAACTAGGTTACATTTAG…
>553
GGTGAAATAAATTCAATCGAAGGGATCCACGCTGCCTCCAGATGCTGCAGAGAGTAAGCCAGCCTGCTGTTTCTTTTTGTACTACTTCCATTTCTTCTCGTCTTTACTCTTACCATGCATTCACAAAATATACTTACTTACCCCAGTTTTTGATCATGAACTTTGACCGTTATCTTTTTAAGCAACTTCAATAAAATAGGTTTAAATGCAAATGTTATGTACACCATTGATTATAAAACCTTGGCAAATGAAAGTAAAAAACCAGCACATTTAATTTCTGAACGTTGGGAGTATTATTATTTTTATATCTTTTACTATCATTTAATCATAGTATCGTGCAAGCTTTTTGAGTGTAATTAGGTTGCTTAAGGTAAAAAAATGTAACTAGGTTACATTTAG…
>629
GGTGAAATAAATTCAATCGAAGGGATCCACGCTGCCTCCAGATGCTGCAGAGAGTAAGCCAGCCTGCTGTTTCTTTTTGTACTACTTCCATTTCTTCTCGTCTTTACTCTTACCATGCATTCACAAAATATACTTACTTACCCCAGTTTTTGATCATGAACTTTGACCGTTATCTTTTTAAGCAACTTCAATAAAATAGGTTTAAATGCAAATGTTATGTACACCATTGATTATAAAACCTTGGCAAATGAAAGTAAAAAACCAGCACATTTAATTTCTGAACGTTGGGAGTATTATTATTTTTATATCTTTTACTATCATTTAATCATAGTATCGTGCAAGCTTTTTGAGTGTAATTAGGTTGCTTAAGGTAAAAAAATGTAACTAGGTTACATTTAG…
>643
GGTGAAATAAATTCAATCGAAGGGATCCACGCTGCCTCCAGATGCTGCAGAGAGTAAGCCAGCCTGCTGTTTCTTTTTGTACTACTTCCATTTCTTCTCGTCTTTACTCTTACCATGCATTCACAAAATATACTTACTTACCCCAGTTTTTGATCATGAACTTTGACCGTTATCTTTTTAAGCAACTTCAATAAAATAGGTTTAAATGCAAATGTTATGTACACCATTGATTATAAAACCTTGGCAAATGAAAGTAAAAAACCAGCACATTTAATTTCTGAACGTTGGGAGTATTATTATTTTTATATCTTTTACTATCATTTAATCATAGTATCGTGCAAGCTTTTTGAGTGTAATTAGGTTGCTTAAGGTAAAAAAATGTAACTAGGTTACATTTAG…
>644
GGTGAAATAAATTCAATCGAAGGGATCCACGCTGCCTCCAGATGCTGCAGAGAGTAAGCCAGCCTGCTGTTTCTTTTTGTACTACTTCCATTTCTTCTCGTCTTTACTCTTACCATGCATTCACAAAATATACTTACTTACCCCAGTTTTTGATCATGAACTTTGACCGTTATCTTTTTAAGCAACTTCAATAAAATAGGTTTAAATGCAAATGTTATGTACACCATTGATTATAAAACCTTGGCAAATGAAAGTAAAAAACCAGCACATTTAATTTCTGAACGTTGGGAGTATTATTATTTTTATATCTTTTACTATCATTTAATCATAGTATCGTGCAAGCTTTTTGAGTGTAATTAGGTTGCTTAAGGTAAAAAAATGTAACTAGGTTACATTTAG…
>648
GGTGAAATAAATTCAATCGAAGGGATCCACGCTGCCTCCAGATGCTGCAGAGAGTAAGCCAGCCTGCTGTTTCTTTTTGTACTACTTCCATTTCTTCTCGTCTTTACTCTTACCATGCATTCACAAAATATACTTACTTACCCCAGTTTTTGATCATGAACTTTGACCGTTATCTTTTTAAGCAACTTCAATAAAATAGGTTTAAATGCAAATGTTATGTACACCATTGATTATAAAACCTTGGCAAATGAAAGTAAAAAACCAGCACATTTAATTTCTGAACGTTGGGAGTATTATTATTTTTATATCTTTTACTATCATTTAATCATAGTATCGTGCAAGCTTTTTGAGTGTAATTAGGTTGCTTAAGGTAAAAAAATGTAACTAGGTTACATTTAG…
>649
GGTGAAATAAATTCAATCGAAGGGATCCACGCTGCCTCCAGATGCTGCAGAGAGTAAGCCAGCCTGCTGTTTCTTTTTGTACTACTTCCATTTCTTCTCGTCTTTACTCTTACCATGCATTCACAAAATATACTTACTTACCCCAGTTTTTGATCATGAACTTTGACCGTTATCTTTTTAAGCAACTTCAATAAAATAGGTTTAAATGCAAATGTTATGTACACCATTGATTATAAAACCTTGGCAAATGAAAGTAAAAAACCAGCACATTTAATTTCTGAACGTTGGGAGTATTATTATTTTTATATCTTTTACTATCATTTAATCATAGTATCGTGCAAGCTTTTTGAGTGTAATTAGGTTGCTTAAGGTAAAAAAATGTAACTAGGTTACATTTAG…
>650
GGTGAAATAAATTCAATCGAAGGGATCCACGCTGCCTCCAGATGCTGCAGAGAGTAAGCCAGCCTGCTGTTTCTTTTTGTACTACTTCCATTTCTTCTCGTCTTTACTCTTACCATGCATTCACAAAATATACTTACTTACCCCAGTTTTTGATCATGAACTTTGACCGTTATCTTTTTAAGCAACTTCAATAAAATAGGTTTAAATGCAAATGTTATGTACACCATTGATTATAAAACCTTGGCAAATGAAAGTAAAAAACCAGCACATTTAATTTCTGAACGTTGGGAGTATTATTATTTTTATATCTTTTACTATCATTTAATCATAGTATCGTGCAAGCTTTTTGAGTGTAATTAGGTTGCTTAAGGTAAAAAAATGTAACTAGGTTACATTTAG…
>478
GGTGAAATAAATTCAATCGAAGGGATCCACGCTGCCTCCAGATGCTGCAGAGAGTAAGCCAGCCTGCTGTTTCTTTTTGTACTACTTCCATTTCTTCTCGTCTTTACTCTTACCATGCATTCACAAAATATACTTACTTACCCCAGTTTTTGATCATGAACTTTGACCGTTATCTTTTTAAGCAACTTCAATAAAATAGGTTTAAATGCAAATGTTATGTACACCATTGATTATAAAACCTTGGCAAATGAAAGTAAAAAACCAGCACATTTAATTTCTGAACGTTGGGAGTATTATTATTTTTATATCTTTTACTATCATTTAATCATAGTATCGTGCAAGCTTTTTGAGTGTAATTAGGTTGCTTAAGGTAAAAAAATGTAACTAGGTTACATTTAG…
>492
GGTGAAATAAATTCAATCGAAGGGATCCACGCTGCCTCCAGATGCTGCAGAGAGTAAGCCAGCCTGCTGTTTCTTTTTGTACTACTTCCATTTCTTCTCGTCTTTACTCTTACCATGCATTCACAAAATATACTTACTTACCCCAGTTTTTGATCATGAACTTTGACCGTTATCTTTTTAAGCAACTTCAATAAAATAGGTTTAAATGCAAATGTTATGTACACCATTGATTATAAAACCTTGGCAAATGAAAGTAAAAAACCAGCACATTTAATTTCTGAACGTTGGGAGTATTATTATTTTTATATCTTTTACTATCATTTAATCATAGTATCGTGCAAGCTTTTTGAGTGTAATTAGGTTGCTTAAGGTAAAAAAATGTAACTAGGTTACATTTAG…
>505
GGTGAAATAAATTCAATCGAAGGGATCCACGCTGCCTCCAGATGCTGAAGAGAGTAAGCCAGCCTGCTGTTTCTTTTTGTACTACTTCCATTTCTTCTCGTCTTTACTCTTACCATGCATTCACAAAATATACTTACTTACCCCAGTTTTTGATCATGAACTTTGACCGTTATCTTTTTAAGCAACTTCAATAAAATAGGTTTAAATGCAAATGTTATGTACACCATTGATTATAAAACCTTGGCAAATGAAAGTAAAAAACCAGCACATTTAATTTCTGAACGTTGGGAGTATTATTATTTTTATATCTTTTACTATCATTTAATCATAGTATCGTGCAAGCTTTTTGAGTGTAATTAGGTTGCTTAAGGTAAAAAAATGTAACTAGGTTACATTTAG…
>526
GGTGAAATAAATTCAATCGAAGGGATCCACGCTGCCTCCAGATGCTGAAGAGAGTAAGCCAGCCTGCTGTTTCTTTTTGTACTACTTCCATTTCTTCTCGTCTTTACTCTTACCATGCATTCACAAAATATACTTACTTACCCCAGTTTTTGATCATGAACTTTGACCGTTATCTTTTTAAGCAACTTCAATAAAATAGGTTTAAATGCAAATGTTATGTACACCATTGATTATAAAACCTTGGCAAATGAAAGTAAAAAACCAGCACATTTAATTTCTGAACGTTGGGAGTATTATTATTTTTATATCTTTTACTATCATTTAATCATAGTATCGTGCAAGCTTTTTGAGTGTAATTAGGTTGCTTAAGGTAAAAAAATGTAACTAGGTTACATTTAG…
>541
GGTGAAATAAATTCAATCGAAGGGATCCACGCTGCCTCCAGATGCTGAAGAGAGTAAGCCAGCCTGCTGTTTCTTTTTGTACTACTTCCATTTCTTCTCGTCTTTACTCTTACCATGCATTCACAAAATATACTTACTTACCCCAGTTTTTGATCATGAACTTTGACCGTTATCTTTTTAAGCAACTTCAATAAAATAGGTTTAAATGCAAATGTTATGTACACCATTGATTATAAAACCTTGGCAAATGAAAGTAAAAAACCAGCACATTTAATTTCTGAACGTTGGGAGTATTATTATTTTTATATCTTTTACTATCATTTAATCATAGTATCGTGCAAGCTTTTTGAGTGTAATTAGGTTGCTTAAGGTAAAAAAATGTAACTAGGTTACATTTAG…
>549
GGTGAAATAAATTCAATCGAAGGGATCCACGCTGCCTCCAGATGCTGCAGAGAGTAAGCCAGCCTGCTGTTTCTTTTTGTACTACTTCCATTTCTTCTCGTCTTTACTCTTACCATGCATTCACAAAATATACTTACTTACCCCAGTTTTTGATCATGAACTTTGACCGTTATCTTTTTAAGCAACTTCAATAAAATAGGTTTAAATGCAAATGTTATGTACACCATTGATTATAAAACCTTGGCAAATGAAAGTAAAAAACCAGCACATTTAATTTCTGAACGTTGGGAGTATTATTATTTTTATATCTTTTACTATCATTTAATCATAGTATCGTGCAAGCTTTTTGAGTGTAATTAGGTTGCTTAAGGTAAAAAAATGTAACTAGGTTACATTTAG…
>555
GGTGAAATAAATTCAATCGAAGGGATCCACGCTGCCTCCAGATGCTGCAGAGAGTAAGCCAGCCTGCTGTTTCTTTTTGTACTACTTCCATTTCTTCTCGTCTTTACTCTTACCATGCATTCACAAAATATACTTACTTACCCCAGTTTTTGATCATGAACTTTGACCGTTATCTTTTTAAGCAACTTCAATAAAATAGGTTTAAATGCAAATGTTATGTACACCATTGATTATAAAACCTTGGCAAATGAAAGTAAAAAACCAGCACATTTAATTTCTGAACGTTGGGAGTATTATTATTTTTATATCTTTTACTATCATTTAATCATAGTATCGTGCAAGCTTTTTGAGTGTAATTAGGTTGCTTAAGGTAAAAAAATGTAACTAGGTTACATTTAG…
>556
GGTGAAATAAATTCAATCGAAGGGATCCACGCTGCCTCCAGATGCTGAAGAGAGTAAGCCAGCCTGCTGTTTCTTTTTGTACTACTTCCATTTCTTCTCGTCTTTACTCTTACCATGCATTCACAAAATATACTTACTTACCCCAGTTTTTGATCATGAACTTTGACCGTTATCTTTTTAAGCAACTTCAATAAAATAGGTTTAAATGCAAATGTTATGTACACCATTGATTATAAAACCTTGGCAAATGAAAGTAAAAAACCAGCACATTTAATTTCTGAACGTTGGGAGTATTATTATTTTTATATCTTTTACTATCATTTAATCATAGTATCGTGCAAGCTTTTTGAGTGTAATTAGGTTGCTTAAGGTAAAAAAATGTAACTAGGTTACATTTAG…
>444
GGTGAAATAAATTCAATCGAAGGGATCCACGCTGCCTCCAGATGCTGCAGAGAGTAAGCCAGCCTGCTGTTTCTTTTTGTACTACTTCCATTTCTTCTCGTCTTTACTCTTACCATGCATTCACAAAATATACTTACTTACCCCAGTTTTTGATCATGAACTTTGACCGTTATCTTTTTAAGCAACTTCAATAAAATAGGTTTAAATGCAAATGTTATGTACACCATTGATTATAAAACCTTGGCAAATGAAAGTAAAAAACCAGCACATTTAATTTCTGAACGTTGGGAGTATTATTATTTTTATATCTTTTACTATCATTTAATCATAGTATCGTGCAAGCTTTTTGAGTGTAATTAGGTTGCTTAAGGTAAAAAAATGTAACTAGGTTACATTTAG…
>445
GGTGAAATAAATTCAATCGAAGGGATCCACGCTGCCTCCAGATGCTGCAGAGAGTAAGCCAGCCTGCTGTTTCTTTTTGTACTACTTCCATTTCTTCTCGTCTTTACTCTTACCATGCATTCACAAAATATACTTACTTACCCCAGTTTTTGATCATGAACTTTGACCGTTATCTTTTTAAGCAACTTCAATAAAATAGGTTTAAATGCAAATGTTATGTACACCATTGATTATAAAACCTTGGCAAATGAAAGTAAAAAACCAGCACATTTAATTTCTGAACGTTGGGAGTATTATTATTTTTATATCTTTTACTATCATTTAATCATAGTATCGTGCAAGCTTTTTGAGTGTAATTAGGTTGCTTAAGGTAAAAAAATGTAACTAGGTTACATTTAG…
>463
GGTGAAATAAATTCAATCGAAGGGATCCACGCTGCCTCCAGATGCTGCAGAGAGTAAGCCAGCCTGCTGTTTCTTTTTGTACTACTTCCATTTCTTCTCGTCTTTACTCTTACCATGCATTCACAAAATATACTTACTTACCCCAGTTTTTGATCATGAACTTTGACCGTTATCTTTTTAAGCAACTTCAATAAAATAGGTTTAAATGCAAATGTTATGTACACCATTGATTATAAAACCTTGGCAAATGAAAGTAAAAAACCAGCACATTTAATTTCTGAACGTTGGGAGTATTATTATTTTTATATCTTTTACTATCATTTAATCATAGTATCGTGCAAGCTTTTTGAGTGTAATTAGGTTGCTTAAGGTAAAAAAATGTAACTAGGTTACATTTAG…
>483
GGTGAAATAAATTCAATCGAAGGGATCCACGCTGCCTCCAGATGCTGCAGAGAGTAAGCCAGCCTGCTGTTTCTTTTTGTACTACTTCCATTTCTTCTCGTCTTTACTCTTACCATGCATTCACAAAATATACTTACTTACCCCAGTTTTTGATCATGAACTTTGACCGTTATCTTTTTAAGCAACTTCAATAAAATAGGTTTAAATGCAAATGTTATGTACACCATTGATTATAAAACCTTGGCAAATGAAAGTAAAAAACCAGCACATTTAATTTCTGAACGTTGGGAGTATTATTATTTTTATATCTTTTACTATCATTTAATCATAGTATCGTGCAAGCTTTTTGAGTGTAATTAGGTTGCTTAAGGTAAAAAAATGTAACTAGGTTACATTTAG…
>502
GGTGAAATAAATTCAATCGAAGGGATCCACGCTGCCTCCAGATGCTGCAGAGAGTAAGCCAGCCTGCTGTTTCTTTTTGTACTACTTCCATTTCTTCTCGTCTTTACTCTTACCATGCATTCACAAAATATACTTACTTACCCCAGTTTTTGATCATGAACTTTGACCGTTATCTTTTTAAGCAACTTCAATAAAATAGGTTTAAATGCAAATGTTATGTACACCATTGATTATAAAACCTTGGCAAATGAAAGTAAAAAACCAGCACATTTAATTTCTGAACGTTGGGAGTATTATTATTTTTATATCTTTTACTATCATTTAATCATAGTATCGTGCAAGCTTTTTGAGTGTAATTAGGTTGCTTAAGGTAAAAAAATGTAACTAGGTTACATTTAG…
>514
GGTGAAATAAATTCAATCGAAGGGATCCACGCTGCCTCCAGATGCTGCAGAGAGTAAGCCAGCCTGCTGTTTCTTTTTGTACTACTTCCATTTCTTCTCGTCTTTACTCTTACCATGCATTCACAAAATATACTTACTTACCCCAGTTTTTGATCATGAACTTTGACCGTTATCTTTTTAAGCAACTTCAATAAAATAGGTTTAAATGCAAATGTTATGTACACCATTGATTATAAAACCTTGGCAAATGAAAGTAAAAAACCAGCACATTTAATTTCTGAACGTTGGGAGTATTATTATTTTTATATCTTTTACTATCATTTAATCATAGTATCGTGCAAGCTTTTTGAGTGTAATTAGGTTGCTTAAGGTAAAAAAATGTAACTAGGTTACATTTAG…
>518
GGTGAAATAAATTCAATCGAAGGGATCCACGCTGCCTCCAGATGCTGCAGAGAGTAAGCCAGCCTGCTGTTTCTTTTTGTACTACTTCCATTTCTTCTCGTCTTTACTCTTACCATGCATTCACAAAATATACTTACTTACCCCAGTTTTTGATCATGAACTTTGACCGTTATCTTTTTAAGCAACTTCAATAAAATAGGTTTAAATGCAAATGTTATGTACACCATTGATTATAAAACCTTGGCAAATGAAAGTAAAAAACCAGCACATTTAATTTCTGAACGTTGGGAGTATTATTATTTTTATATCTTTTACTATCATTTAATCATAGTATCGTGCAAGCTTTTTGAGTGTAATTAGGTTGCTTAAGGTAAAAAAATGTAACTAGGTTACATTTAG…
>520
GGTGAAATAAATTCAATCGAAGGGATCCACGCTGCCTCCAGATGCTGCAGAGAGTAAGCCAGCCTGCTGTTTCTTTTTGTACTACTTCCATTTCTTCTCGTCTTTACTCTTACCATGCATTCACAAAATATACTTACTTACCCCAGTTTTTGATCATGAACTTTGACCGTTATCTTTTTAAGCAACTTCAATAAAATAGGTTTAAATGCAAATGTTATGTACACCATTGATTATAAAACCTTGGCAAATGAAAGTAAAAAACCAGCACATTTAATTTCTGAACGTTGGGAGTATTATTATTTTTATATCTTTTACTATCATTTAATCATAGTATCGTGCAAGCTTTTTGAGTGTAATTAGGTTGCTTAAGGTAAAAAAATGTAACTAGGTTACATTTAG…
>523
GGTGAAATAAATTCAATCGAAGGGATCCACGCTGCCTCCAGATGCTGAAGAGAGTAAGCCAGCCTGCTGTTTCTTTTTGTACTACTTCCATTTCTTCTCGTCTTTACTCTTACCATGCATTCACAAAATATACTTACTTACCCCAGTTTTTGATCATGAACTTTGACCGTTATCTTTTTAAGCAACTTCAATAAAATAGGTTTAAATGCAAATGTTATGTACACCATTGATTATAAAACCTTGGCAAATGAAAGTAAAAAACCAGCACATTTAATTTCTGAACGTTGGGAGTATTATTATTTTTATATCTTTTACTATCATTTAATCATAGTATCGTGCAAGCTTTTTGAGTGTAATTAGGTTGCTTAAGGTAAAAAAATGTAACTAGGTTACATTTAG…
>607
GGTGAAATAAATTCAATCGAAGGGATCCACGCTGCCTCCAGATGCTGCAGAGAGTAAGCCAGCCTGCTGTTTCTTTTTGTACTACTTCCATTTCTTCTCGTCTTTACTCTTACCATGCATTCACAAAATATACTTACTTACCCCAGTTTTTGATCATGAACTTTGACCGTTATCTTTTTAAGCAACTTCAATAAAATAGGTTTAAATGCAAATGTTATGTACACCATTGATTATAAAACCTTGGCAAATGAAAGTAAAAAACCAGCACATTTAATTTCTGAACGTTGGGAGTATTATTATTTTTATATCTTTTACTATCATTTAATCATAGTATCGTGCAAGCTTTTTGAGTGTAATTAGGTTGCTTAAGGTAAAAAAATGTAACTAGGTTACATTTAG…
>618
GGTGAAATAAATTCAATCGAAGGGATCCACGCTGCCTCCAGATGCTGCAGAGAGTAAGCCAGCCTGCTGTTTCTTTTTGTACTACTTCCATTTCTTCTCGTCTTTACTCTTACCATGCATTCACAAAATATACTTACTTACCCCAGTTTTTGATCATGAACTTTGACCGTTATCTTTTTAAGCAACTTCAATAAAATAGGTTTAAATGCAAATGTTATGTACACCATTGATTATAAAACCTTGGCAAATGAAAGTAAAAAACCAGCACATTTAATTTCTGAACGTTGGGAGTATTATTATTTTTATATCTTTTACTATCATTTAATCATAGTATCGTGCAAGCTTTTTGAGTGTAATTAGGTTGCTTAAGGTAAAAAAATGTAACTAGGTTACATTTAG…
>632
GGTGAAATAAATTCAATCGAAGGGATCCACGCTGCCTCCAGATGCTGCAGAGAGTAAGCCAGCCTGCTGTTTCTTTTTGTACTACTTCCATTTCTTCTCGTCTTTACTCTTACCATGCATTCACAAAATATACTTACTTACCCCAGTTTTTGATCATGAACTTTGACCGTTATCTTTTTAAGCAACTTCAATAAAATAGGTTTAAATGCAAATGTTATGTACACCATTGATTATAAAACCTTGGCAAATGAAAGTAAAAAACCAGCACATTTAATTTCTGAACGTTGGGAGTATTATTATTTTTATATCTTTTACTATCATTTAATCATAGTATCGTGCAAGCTTTTTGAGTGTAATTAGGTTGCTTAAGGTAAAAAAATGTAACTAGGTTACATTTAG…
>640
GGTGAAATAAATTCAATCGAAGGGATCCACGCTGCCTCCAGATGCTGCAGAGAGTAAGCCAGCCTGCTGTTTCTTTTTGTACTACTTCCATTTCTTCTCGTCTTTACTCTTACCATGCATTCACAAAATATACTTACTTACCCCAGTTTTTGATCATGAACTTTGACCGTTATCTTTTTAAGCAACTTCAATAAAATAGGTTTAAATGCAAATGTTATGTACACCATTGATTATAAAACCTTGGCAAATGAAAGTAAAAAACCAGCACATTTAATTTCTGAACGTTGGGAGTATTATTATTTTTATATCTTTTACTATCATTTAATCATAGTATCGTGCAAGCTTTTTGAGTGTAATTAGGTTGCTTAAGGTAAAAAAATGTAACTAGGTTACATTTAG…
>466
GGTGAAATAAATTCAATCGAAGGGATCCACGCTGCCTCCAGATGCTGCAGAGAGTAAGCCAGCCTGCTGTTTCTTTTTGTACTACTTCCATTTCTTCTCGTCTTTACTCTTACCATGCATTCACAAAATATACTTACTTACCCCAGTTTTTGATCATGAACTTTGACCGTTATCTTTTTAAGCAACTTCAATAAAATAGGTTTAAATGCAAATGTTATGTACACCATTGATTATAAAACCTTGGCAAATGAAAGTAAAAAACCAGCACATTTAATTTCTGAACGTTGGGAGTATTATTATTTTTATATCTTTTACTATCATTTAATCATAGTATCGTGCAAGCTTTTTGAGTGTAATTAGGTTGCTTAAGGTAAAAAAATGTAACTAGGTTACATTTAG…
>467
GGTGAAATAAATTCAATCGAAGGGATCCACGCTGCCTCCAGATGCTGCAGAGAGTAAGCCAGCCTGCTGTTTCTTTTTGTACTACTTCCATTTCTTCTCGTCTTTACTCTTACCATGCATTCACAAAATATACTTACTTACCCCAGTTTTTGATCATGAACTTTGACCGTTATCTTTTTAAGCAACTTCAATAAAATAGGTTTAAATGCAAATGTTATGTACACCATTGATTATAAAACCTTGGCAAATGAAAGTAAAAAACCAGCACATTTAATTTCTGAACGTTGGGAGTATTATTATTTTTATATCTTTTACTATCATTTAATCATAGTATCGTGCAAGCTTTTTGAGTGTAATTAGGTTGCTTAAGGTAAAAAAATGTAACTAGGTTACATTTAG…
>507
GGTGAAATAAATTCAATCGAAGGGATCCACGCTGCCTCCAGATGCTGCAGAGAGTAAGCCAGCCTGCTGTTTCTTTTTGTACTACTTCCATTTCTTCTCGTCTTTACTCTTACCATGCATTCACAAAATATACTTACTTACCCCAGTTTTTGATCATGAACTTTGACCGTTATCTTTTTAAGCAACTTCAATAAAATAGGTTTAAATGCAAATGTTATGTACACCATTGATTATAAAACCTTGGCAAATGAAAGTAAAAAACCAGCACATTTAATTTCTGAACGTTGGGAGTATTATTATTTTTATATCTTTTACTATCATTTAATCATAGTATCGTGCAAGCTTTTTGAGTGTAATTAGGTTGCTTAAGGTAAAAAAATGTAACTAGGTTACATTTAG…
>515
GGTGAAATAAATTCAATCGAAGGGATCCACGCTGCCTCCAGATGCTGCAGAGAGTAAGCCAGCCTGCTGTTTCTTTTTGTACTACTTCCATTTCTTCTCGTCTTTACTCTTACCATGCATTCACAAAATATACTTACTTACCCCAGTTTTTGATCATGAACTTTGACCGTTATCTTTTTAAGCAACTTCAATAAAATAGGTTTAAATGCAAATGTTATGTACACCATTGATTATAAAACCTTGGCAAATGAAAGTAAAAAACCAGCACATTTAATTTCTGAACGTTGGGAGTATTATTATTTTTATATCTTTTACTATCATTTAATCATAGTATCGTGCAAGCTTTTTGAGTGTAATTAGGTTGCTTAAGGTAAAAAAATGTAACTAGGTTACATTTAG…
>516
GGTGAAATAAATTCAATCGAAGGGATCCACGCTGCCTCCAGATGCTGCAGAGAGTAAGCCAGCCTGCTGTTTCTTTTTGTACTACTTCCATTTCTTCTCGTCTTTACTCTTACCATGCATTCACAAAATATACTTACTTACCCCAGTTTTTGATCATGAACTTTGACCGTTATCTTTTTAAGCAACTTCAATAAAATAGGTTTAAATGCAAATGTTATGTACACCATTGATTATAAAACCTTGGCAAATGAAAGTAAAAAACCAGCACATTTAATTTCTGAACGTTGGGAGTATTATTATTTTTATATCTTTTACTATCATTTAATCATAGTATCGTGCAAGCTTTTTGAGTGTAATTAGGTTGCTTAAGGTAAAAAAATGTAACTAGGTTACATTTAG…
>534
GGTGAAATAAATTCAATCGAAGGGATCCACGCTGCCTCCAGATGCTGAAGAGAGTAAGCCAGCCTGCTGTTTCTTTTTGTACTACTTCCATTTCTTCTCGTCTTTACTCTTACCATGCATTCACAAAATATACTTACTTACCCCAGTTTTTGATCATGAACTTTGACCGTTATCTTTTTAAGCAACTTCAATAAAATAGGTTTAAATGCAAATGTTATGTACACCATTGATTATAAAACCTTGGCAAATGAAAGTAAAAAACCAGCACATTTAATTTCTGAACGTTGGGAGTATTATTATTTTTATATCTTTTACTATCATTTAATCATAGTATCGTGCAAGCTTTTTGAGTGTAATTAGGTTGCTTAAGGTAAAAAAATGTAACTAGGTTACATTTAG…
>537
GGTGAAATAAATTCAATCGAAGGGATCCACGCTGCCTCCAGATGCTGCAGAGAGTAAGCCAGCCTGCTGTTTCTTTTTGTACTACTTCCATTTCTTCTCGTCTTTACTCTTACCATGCATTCACAAAATATACTTACTTACCCCAGTTTTTGATCATGAACTTTGACCGTTATCTTTTTAAGCAACTTCAATAAAATAGGTTTAAATGCAAATGTTATGTACACCATTGATTATAAAACCTTGGCAAATGAAAGTAAAAAACCAGCACATTTAATTTCTGAACGTTGGGAGTATTATTATTTTTATATCTTTTACTATCATTTAATCATAGTATCGTGCAAGCTTTTTGAGTGTAATTAGGTTGCTTAAGGTAAAAAAATGTAACTAGGTTACATTTAG…
>539
GGTGAAATAAATTCAATCGAAGGGATCCACGCTGCCTCCAGATGCTGCAGAGAGTAAGCCAGCCTGCTGTTTCTTTTTGTACTACTTCCATTTCTTCTCGTCTTTACTCTTACCATGCATTCACAAAATATACTTACTTACCCCAGTTTTTGATCATGAACTTTGACCGTTATCTTTTTAAGCAACTTCAATAAAATAGGTTTAAATGCAAATGTTATGTACACCATTGATTATAAAACCTTGGCAAATGAAAGTAAAAAACCAGCACATTTAATTTCTGAACGTTGGGAGTATTATTATTTTTATATCTTTTACTATCATTTAATCATAGTATCGTGCAAGCTTTTTGAGTGTAATTAGGTTGCTTAAGGTAAAAAAATGTAACTAGGTTACATTTAG…
>616
GGTGAAATAAATTCAATCGAAGGGATCCACGCTGCCTCCAGATGCTGCAGAGAGTAAGCCAGCCTGCTGTTTCTTTTTGTACTACTTCCATTTCTTCTCGTCTTTACTCTTACCATGCATTCACAAAATATACTTACTTACCCCAGTTTTTGATCATGAACTTTGACCGTTATCTTTTTAAGCAACTTCAATAAAATAGGTTTAAATGCAAATGTTATGTACACCATTGATTATAAAACCTTGGCAAATGAAAGTAAAAAACCAGCACATTTAATTTCTGAACGTTGGGAGTATTATTATTTTTATATCTTTTACTATCATTTAATCATAGTATCGTGCAAGCTTTTTGAGTGTAATTAGGTTGCTTAAGGTAAAAAAATGTAACTAGGTTACATTTAG…
>617
GGTGAAATAAATTCAATCGAAGGGATCCACGCTGCCTCCAGATGCTGCAGAGAGTAAGCCAGCCTGCTGTTTCTTTTTGTACTACTTCCATTTCTTCTCGTCTTTACTCTTACCATGCATTCACAAAATATACTTACTTACCCCAGTTTTTGATCATGAACTTTGACCGTTATCTTTTTAAGCAACTTCAATAAAATAGGTTTAAATGCAAATGTTATGTACACCATTGATTATAAAACCTTGGCAAATGAAAGTAAAAAACCAGCACATTTAATTTCTGAACGTTGGGAGTATTATTATTTTTATATCTTTTACTATCATTTAATCATAGTATCGTGCAAGCTTTTTGAGTGTAATTAGGTTGCTTAAGGTAAAAAAATGTAACTAGGTTACATTTAG…
>621
GGTGAAATAAATTCAATCGAAGGGATCCACGCTGCCTCCAGATGCTGCAGAGAGTAAGCCAGCCTGCTGTTTCTTTTTGTACTACTTCCATTTCTTCTCGTCTTTACTCTTACCATGCATTCACAAAATATACTTACTTACCCCAGTTTTTGATCATGAACTTTGACCGTTATCTTTTTAAGCAACTTCAATAAAATAGGTTTAAATGCAAATGTTATGTACACCATTGATTATAAAACCTTGGCAAATGAAAGTAAAAAACCAGCACATTTAATTTCTGAACGTTGGGAGTATTATTATTTTTATATCTTTTACTATCATTTAATCATAGTATCGTGCAAGCTTTTTGAGTGTAATTAGGTTGCTTAAGGTAAAAAAATGTAACTAGGTTACATTTAG…
>637
GGTGAAATAAATTCAATCGAAGGGATCCACGCTGCCTCCAGATGCTGAAGAGAGTAAGCCAGCCTGCTGTTTCTTTTTGTACTACTTCCATTTCTTCTCGTCTTTACTCTTACCATGCATTCACAAAATATACTTACTTACCCCAGTTTTTGATCATGAACTTTGACCGTTATCTTTTTAAGCAACTTCAATAAAATAGGTTTAAATGCAAATGTTATGTACACCATTGATTATAAAACCTTGGCAAATGAAAGTAAAAAACCAGCACATTTAATTTCTGAACGTTGGGAGTATTATTATTTTTATATCTTTTACTATCATTTAATCATAGTATCGTGCAAGCTTTTTGAGTGTAATTAGGTTGCTTAAGGTAAAAAAATGTAACTAGGTTACATTTAG…
>568
GGTGAAATAAATTCAATCGAAGGGATCCACGCTGCCTCCAGATGCTGCAGAGAGTAAGCCAGCCTGCTGTTTCTTTTTGTACTACTTCCATTTCTTCTCGTCTTTACTCTTACCATGCATTCACAAAATATACTTACTTACCCCAGTTTTTGATCATGAACTTTGACCGTTATCTTTTTAAGCAACTTCAATAAAATAGGTTTAAATGCAAATGTTATGTACACCATTGATTATAAAACCTTGGCAAATGAAAGTAAAAAACCAGCACATTTAATTTCTGAACGTTGGGAGTATTATTATTTTTATATCTTTTACTATCATTTAATCATAGTATCGTGCAAGCTTTTTGAGTGTAATTAGGTTGCTTAAGGTAAAAAAATGTAACTAGGTTACATTTAG…
>390
GGTGAAATAAATTCAATCGAAGGGATCCACGCTGCCTCCAGATGCTGCAGAGAGTAAGCCAGCCTGCTGTTTCTTTTTGTACTACTTCCATTTCTTCTCGTCTTTACTCTTACCATGCATTCACAAAATATACTTACTTACCCCAGTTTTTGATCATGAACTTTGACCGTTATCTTTTTAAGCAACTTCAATAAAATAGGTTTAAATGCAAATGTTATGTACACCATTGATTATAAAACCTTGGCAAATGAAAGTAAAAAACCAGCACATTTAATTTCTGAACGTTGGGAGTATTATTATTTTTATATCTTTTACTATCATTTAATCATAGTATCGTGCAAGCTTTTTGAGTGTAATTAGGTTGCTTAAGGTAAAAAAATGTAACTAGGTTACATTTAG…
>512
GGTGAAATAAATTCAATCGAAGGGATCCACGCTGCCTCCAGATGCTGCAGAGAGTAAGCCAGCCTGCTGTTTCTTTTTGTACTACTTCCATTTCTTCTCGTCTTTACTCTTACCATGCATTCACAAAATATACTTACTTACCCCAGTTTTTGATCATGAACTTTGACCGTTATCTTTTTAAGCAACTTCAATAAAATAGGTTTAAATGCAAATGTTATGTACACCATTGATTATAAAACCTTGGCAAATGAAAGTAAAAAACCAGCACATTTAATTTCTGAACGTTGGGAGTATTATTATTTTTATATCTTTTACTATCATTTAATCATAGTATCGTGCAAGCTTTTTGAGTGTAATTAGGTTGCTTAAGGTAAAAAAATGTAACTAGGTTACATTTAG…
>513
GGTGAAATAAATTCAATCGAAGGGATCCACGCTGCCTCCAGATGCTGCAGAGAGTAAGCCAGCCTGCTGTTTCTTTTTGTACTACTTCCATTTCTTCTCGTCTTTACTCTTACCATGCATTCACAAAATATACTTACTTACCCCAGTTTTTGATCATGAACTTTGACCGTTATCTTTTTAAGCAACTTCAATAAAATAGGTTTAAATGCAAATGTTATGTACACCATTGATTATAAAACCTTGGCAAATGAAAGTAAAAAACCAGCACATTTAATTTCTGAACGTTGGGAGTATTATTATTTTTATATCTTTTACTATCATTTAATCATAGTATCGTGCAAGCTTTTTGAGTGTAATTAGGTTGCTTAAGGTAAAAAAATGTAACTAGGTTACATTTAG…
>623
GGTGAAATAAATTCAATCGAAGGGATCCACGCTGCCTCCAGATGCTGCAGAGAGTAAGCCAGCCTGCTGTTTCTTTTTGTACTACTTCCATTTCTTCTCGTCTTTACTCTTACCATGCATTCACAAAATATACTTACTTACCCCAGTTTTTGATCATGAACTTTGACCGTTATCTTTTTAAGCAACTTCAATAAAATAGGTTTAAATGCAAATGTTATGTACACCATTGATTATAAAACCTTGGCAAATGAAAGTAAAAAACCAGCACATTTAATTTCTGAACGTTGGGAGTATTATTATTTTTATATCTTTTACTATCATTTAATCATAGTATCGTGCAAGCTTTTTGAGTGTAATTAGGTTGCTTAAGGTAAAAAAATGTAACTAGGTTACATTTAG…
>624
GGTGAAATAAATTCAATCGAAGGGATCCACGCTGCCTCCAGATGCTGCAGAGAGTAAGCCAGCCTGCTGTTTCTTTTTGTACTACTTCCATTTCTTCTCGTCTTTACTCTTACCATGCATTCACAAAATATACTTACTTACCCCAGTTTTTGATCATGAACTTTGACCGTTATCTTTTTAAGCAACTTCAATAAAATAGGTTTAAATGCAAATGTTATGTACACCATTGATTATAAAACCTTGGCAAATGAAAGTAAAAAACCAGCACATTTAATTTCTGAACGTTGGGAGTATTATTATTTTTATATCTTTTACTATCATTTAATCATAGTATCGTGCAAGCTTTTTGAGTGTAATTAGGTTGCTTAAGGTAAAAAAATGTAACTAGGTTACATTTAG…
>625
GGTGAAATAAATTCAATCGAAGGGATCCACGCTGCCTCCAGATGCTGCAGAGAGTAAGCCAGCCTGCTGTTTCTTTTTGTACTACTTCCATTTCTTCTCGTCTTTACTCTTACCATGCATTCACAAAATATACTTACTTACCCCAGTTTTTGATCATGAACTTTGACCGTTATCTTTTTAAGCAACTTCAATAAAATAGGTTTAAATGCAAATGTTATGTACACCATTGATTATAAAACCTTGGCAAATGAAAGTAAAAAACCAGCACATTTAATTTCTGAACGTTGGGAGTATTATTATTTTTATATCTTTTACTATCATTTAATCATAGTATCGTGCAAGCTTTTTGAGTGTAATTAGGTTGCTTAAGGTAAAAAAATGTAACTAGGTTACATTTAG…
>626
GGTGAAATAAATTCAATCGAAGGGATCCACGCTGCCTCCAGATGCTGCAGAGAGTAAGCCAGCCTGCTGTTTCTTTTTGTACTACTTCCATTTCTTCTCGTCTTTACTCTTACCATGCATTCACAAAATATACTTACTTACCCCAGTTTTTGATCATGAACTTTGACCGTTATCTTTTTAAGCAACTTCAATAAAATAGGTTTAAATGCAAATGTTATGTACACCATTGATTATAAAACCTTGGCAAATGAAAGTAAAAAACCAGCACATTTAATTTCTGAACGTTGGGAGTATTATTATTTTTATATCTTTTACTATCATTTAATCATAGTATCGTGCAAGCTTTTTGAGTGTAATTAGGTTGCTTAAGGTAAAAAAATGTAACTAGGTTACATTTAG…
>627
GGTGAAATAAATTCAATCGAAGGGATCCACGCTGCCTCCAGATGCTGCAGAGAGTAAGCCAGCCTGCTGTTTCTTTTTGTACTACTTCCATTTCTTCTCGTCTTTACTCTTACCATGCATTCACAAAATATACTTACTTACCCCAGTTTTTGATCATGAACTTTGACCGTTATCTTTTTAAGCAACTTCAATAAAATAGGTTTAAATGCAAATGTTATGTACACCATTGATTATAAAACCTTGGCAAATGAAAGTAAAAAACCAGCACATTTAATTTCTGAACGTTGGGAGTATTATTATTTTTATATCTTTTACTATCATTTAATCATAGTATCGTGCAAGCTTTTTGAGTGTAATTAGGTTGCTTAAGGTAAAAAAATGTAACTAGGTTACATTTAG…
>494
GGTGAAATAAATTCAATCGAAGGGATCCACGCTGCCTCCAGATGCTGCAGAGAGTAAGCCAGCCTGCTGTTTCTTTTTGTACTACTTCCATTTCTTCTCGTCTTTACTCTTACCATGCATTCACAAAATATACTTACTTACCCCAGTTTTTGATCATGAACTTTGACCGTTATCTTTTTAAGCAACTTCAATAAAATAGGTTTAAATGCAAATGTTATGTACACCATTGATTATAAAACCTTGGCAAATGAAAGTAAAAAACCAGCACATTTAATTTCTGAACGTTGGGAGTATTATTATTTTTATATCTTTTACTATCATTTAATCATAGTATCGTGCAAGCTTTTTGAGTGTAATTAGGTTGCTTAAGGTAAAAAAATGTAACTAGGTTACATTTAG…
