# Supplementary material for: Genetic structure and isolation by altitude in rice landraces of Yunnan, China revealed by nucleotide and microsatellite marker polymorphisms
Source: PLoS One. 2017 Apr 19;12(4):e0175731. doi: 10.1371/journal.pone.0175731 (PMC5396909; doi:10.1371/journal.pone.0175731)
Supplement: S10 Dataset — (TXT) [file pone.0175731.s023.txt]

>521
AATTACTCTTATTACTTCCTCCATTCCAAAATATTGTAATTTAGGATGTAATTTGTTCCTACTATAATAAATCTAGATATCTGTCCAGATCCGGGTTGCAATATTTTGAGATGGAGGTGATATCACTTTTTCTTTGATGAGGTAATATCACTTTAGTTGAAAGTTCAACCTCCATGACATTGTAAAGAAAACGATAGAAAATCTATTGCTATCATATAATTAATATATACTTTCAGTGTCATGTATACCATGGTGGATTTATGGCACCTTTGATTTGTAGAAAAAATGTAGGAATTTTGGAGGATTTCAATTCTATGGAAAAAAAAAATCCTACGAAGGCCTTTGAAACGAAGGATTGAATCTTATCCAATCCTTTAAAATTTCTATGGAATGGGTAAT…
>522
AATTACTCTTATTACTTCCTCCATTCCAAAATATTGTAATTTAGGATGTAATTTGTTCCTACTATAATAAATCTAGATATCTGTCCAGATCCGGGTTGCAATATTTTGAGATGGAGGTGATATCACTTTTTCTTTGATGAGGTAATATCACTTTAGTTGAAAGTTCAACCTCCATGACATTGTAAAGAAAACGATAGAAAATCTATTGCTATCATATAATTAATATATACTTTCAGTGTCATGTATACCATGGTGGATTTATGGCACCTTTGATTTGTAGAAAAAATGTAGGAATTTTGGAGGATTTCAATTCTATGGAAAAAAAAAATCCTACGAAGGCCTTTGAAACGAAGGATTGAATCTTATCCAATCCTTTAAAATTTCTATGGAATGGGTAAT…
>530
AATTACTCTTATTACTTCCTCCATTCCAAAATATTGTAATTTAGGATGTAATTTGTTCCTACTATAATAAATCTAGATATCTGTCCAGATCCGGGTTGCAATATTTTGAGATGGAGGTGATATCACTTTTTCTTTGATGAGGTAATATCACTTTAGTTGAAAGTTCAACCTCCATGACATTGTAAAGAAAACGATAGAAAATCTATTGCTATCATATAATTAATATATACTTTCAGTGTCATGTATACCATGGTGGATTTATGGCACCTTTGATTTGTAGAAAAAATGTAGGAATTTTGGAGGATTTCAATTCTATGGAAAAAAAAAATCCTACGAAGGCCTTTGAAACGAAGGATTGAATCTTATCCAATCCTTTAAAATTTCTATGGAATGGGTAAT…
>531
AATTACTCTTATTACTTCCTCCATTCCAAAATATTGTAATTTAGGATGTAATTTGTTCCTACTATAATAAATCTAGATATCTGTCCAGATCCGGGTTGCAATATTTTGAGATGGAGGTGATATCACTTTTTCTTTGATGAGGTAATATCACTTTAGTTGAAAGTTCAACCTCCATGACATTGTAAAGAAAACGATAGAAAATCTATTGCTATCATATAATTAATATATACTTTCAGTGTCATGTATACCATGGTGGATTTATGGCACCTTTGATTTGTAGAAAAAATGTAGGAATTTTGGAGGATTTCAATTCTATGGAAAAAAAAAATCCTACGAAGGCCTTTGAAACGAAGGATTGAATCTTATCCAATCCTTTAAAATTTCTATGGAATGGGTAAT…
>532
AATTACTCTTATTACTTCCTCCATTCCAAAATATTGTAATTTAGGATGTAATTTGTTCCTACTATAATAAATCTAGATATCTGTCCAGATCCGGGTTGCAATATTTTGAGATGGAGGTGATATCACTTTTTCTTTGACGAGGTAATATCACTTTAGTTGAAAGTTCAACCTCCATGACATTGTAAAGAAAACGATAGAAAATCTATTGCTATCATATAATTAATATATACTTTCAGTGTCATGTATACCAGGGTGGATTTATGGCACCTTTGATTTGTAGAAAAAATGTAAGAATTTTGGAGGATTTCAATTCTATGGAAAAAAAAA-TCCTACGAAGGCCTTTGAAACGAAGGATTGAATCCTATCCAATCCTTTAAAATTTCTATGGAATGGGTAAT…
>567
AATTACTCTTATTACTTCCTCCATTCCAAAATATTGTAATTTAGGATGTAATTTGTTCCTACTATAATAAATCTAGATATCTGTCCAGATCCGGGTTGCAATATTTTGAGATGGAGGTGATATCACTTTTTCTTTGATGAGGTAATATCACTTTAGTTGAAAGTTCAACCTCCATGACATTGTAAAGAAAACGATAGAAAATCTATTGCTATCATATAATTAATATATACTTTCAGTGTCATGTATACCATGGTGGATTTATGGCACCTTTGATTTGTAGAAAAAATGTAGGAATTTTGGAGGATTTCAATTCTATGGAAAAAAAAAATCCTACGAAGGCCTTTGAAACGAAGGATTGAATCTTATCCAATCCTTTAAAATTTCTATGGAATGGGTAAT…
>587
AATTACTCTTATTACTTCCTCCATTCCAAAATATTGTAATTTAGGATGTAATTTGTTCCTACTATAATAAATCTAGATATCTGTCCAGATCCGGGTTGCAATATTTTGAGATGGAGGTGATATCACTTTTTCTTTGATGAGGTAATATCACTTTAGTTGAAAGTTCAACCTCCATGACATTGTAAAGAAAACGATAGAAAATCTATTGCTATCATATAATTAATATATACTTTCAGTGTCATGTATACCATGGTGGATTTATGGCACCTTTGATTTGTAGAAAAAATGTAGGAATTTTGGAGGATTTCAATTCTATGGAAAAAAAAAATCCTACGAAGGCCTTTGAAACGAAGGATTGAATCTTATCCAATCCTTTAAAATTTCTATGGAATGGGTAAT…
>588
AATTACTCTTATTACTTCCTCCATTCCAAAATATTGTAATTTAGGATGTAATTTGTTCCTACTATAATAAATCTAGATATCTGTCCAGATCCGGGTTGCAATATTTTGAGATGGAGGTGATATCACTTTTTCTTTGACGAGGTAATATCACTTTAGTTGAAAGTTCAACCTCCATGACATTGTAAAGAAAACGATAGAAAATCTATTGCTATCATATAATTAATATATACTTTCAGTGTCATGTATACCAGGGTGGATTTATGGCACCTTTGATTTGTAGAAAAAATGTAAGAATTTTGGAGGATTTCAATTCTATGGAAAAAAAAA-TCCTACGAAGGCCTTTGAAACGAAGGATTGAATCCTATCCAATCCTTTAAAATTTCTATGGAATGGGTAAT…
>589
AATTACTCTTATTACTTCCTCCATTCCAAAATATTGTAATTTAGGATGTAATTTGTTCCTACTATAATAAATCTAGATATCTGTCCAGATCCGGGTTGCAATATTTTGAGATGGAGGTGATATCACTTTTTCTTTGACGAGGTAATATCACTTTAGTTGAAAGTTCAACCTCCATGACATTGTAAAGAAAACGATAGAAAATCTATTGCTATCATATAATTAATATATACTTTCAGTGTCATGTATACCAGGGTGGATTTATGGCACCTTTGATTTGTAGAAAAAATGTAAGAATTTTGGAGGATTTCAATTCTATGGAAAAAAAAA-TCCTACGAAGGCCTTTGAAACGAAGGATTGAATCCTATCCAATCCTTTAAAATTTCTATGGAATGGGTAAT…
>635
AATTACTCTTATTACTTCCTCCATTCCAAAATATTGTAATTTAGGATGTAATTTGTTCCTACTATAATAAATCTAGATATCTGTCCAGATCCGGGTTGCAATATTTTGAGATGGAGGTGATATCACTTTTTCTTTGATGAGGTAATATCACTTTAGTTGAAAGTTCAACCTCCATGACATTGTAAAGAAAACGATAGAAAATCTATTGCTATCATATAATTAATATATACTTTCAGTGTCATGTATACCATGGTGGATTTATGGCACCTTTGATTTGTAGAAAAAATGTAGGAATTTTGGAGGATTTCAATTCTATGGAAAAAAAAAATCCTACGAAGGCCTTTGAAACGAAGGATTGAATCTTATCCAATCCTTTAAAATTTCTATGGAATGGGTAAT…
>439
AATTACTCTTATTACTTCCTCCATTCCAAAATATTGTAATTTAGGATGTAATTTGTTCCTACTATAATAAATCTAGATATCTGTCCAGATCCGGGTTGCAATATTTTGAGATGGAGGTGATATCACTTTTTCTTTGACGAGGTAATATCACTTTAGTTGAAAGTTCAACCTCCATGACATTGTAAAGAAAACGATAGAAAATCTATTGCTATCATATAATTAATATATACTTTCAGTGTCATGTATACCAGGGTGGATTTATGGCACCTTTGATTTGTAGAAAAAATGTAAGAATTTTGGAGGATTTCAATTCTATGGAAAAAAAAA-TCCTACGAAGGCCTTTGAAACGAAGGATTGAATCCTATCCAATCCTTTAAAATTTCTATGGAATGGGTAAT…
>440
AATTACTCTTATTACTTCCTCCATTCCAAAATATTGTAATTTAGGATGTAATTTGTTCCTACTATAATAAATCTAGATATCTGTCCAGATCCGGGTTGCAATATTTTGAGATGGAGGTGATATCACTTTTTCTTTGACGAGGTAATATCACTTTAGTTGAAAGTTCAACCTCCATGACATTGTAAAGAAAACGATAGAAAATCTATTGCTATCATATAATTAATATATACTTTCAGTGTCATGTATACCAGGGTGGATTTATGGCACCTTTGATTTGTAGAAAAAATGTAAGAATTTTGGAGGATTTCAATTCTATGGAAAAAAAAA-TCCTACGAAGGCCTTTGAAACGAAGGATTGAATCCTATCCAATCCTTTAAAATTTCTATGGAATGGGTAAT…
>451
AATTACTCTTATTACTTCCTCCATTCCAAAATATTGTAATTTAGGATGTAATTTGTTCCTACTATAATAAATCTAGATATCTGTCCAGATCCGGGTTGCAATATTTTGAGATGGAGGTGATATCACTTTTTCTTTGATGAGGTAATATCACTTTAGTTGAAAGTTCAACCTCCATGACATTGTAAAGAAAACGATAGAAAATCTATTGCTATCATATAATTAATATATACTTTCAGTGTCATGTATACCATGGTGGATTTATGGCACCTTTGATTTGTAGAAAAAATGTAGGAATTTTGGAGGATTTCAATTCTATGGAAAAAAAAAATCCTACGAAGGCCTTTGAAACGAAGGATTGAATCTTATCCAATCCTTTAAAATTTCTATGGAATGGGTAAT…
>481
AATTACTCTTATTACTTCCTCCATTCCAAAATATTGTAATTTAGGATGTAATTTGTTCCTACTATAATAAATCTAGATATCTGTCCAGATCCGGGTTGCAATATTTTGAGATGGAGGTGATATCACTTTTTCTTTGATGAGGTAATATCACTTTAGTTGAAAGTTCAACCTCCATGACATTGTAAAGAAAACGATAGAAAATCTATTGCTATCATATAATTAATATATACTTTCAGTGTCATGTATACCATGGTGGATTTATGGCACCTTTGATTTGTAGAAAAAATGTAGGAATTTTGGAGGATTTCAATTCTATGGAAAAAAAAAATCCTACGAAGGCCTTTGAAACGAAGGATTGAATCTTATCCAATCCTTTAAAATTTCTATGGAATGGGTAAT…
>486
AATTACTCTTATTACTTCCTCCATTCCAAAATATTGTAATTTAGGATGTAATTTGTTCCTACTATAATAAATCTAGATATCTGTCCAGATCCGGGTTGCAATATTTTGAGATGGAGGTGATATCACTTTTTCTTTGATGAGGTAATATCACTTTAGTTGAAAGTTCAACCTCCATGACATTGTAAAGAAAACGATAGAAAATCTATTGCTATCATATAATTAATATATACTTTCAGTGTCATGTATACCATGGTGGATTTATGGCACCTTTGATTTGTAGAAAAAATGTAGGAATTTTGGAGGATTTCAATTCTATGGAAAAAAAAAATCCTACGAAGGCCTTTGAAACGAAGGATTGAATCTTATCCAATCCTTTAAAATTTCTATGGAATGGGTAAT…
>501
AATTACTCTTATTACTTCCTCCATTCCAAAATATTGTAATTTAGGATGTAATTTGTTCCTACTATAATAAATCTAGATATCTGTCCAGATCCGGGTTGCAATATTTTGAGATGGAGGTGATATCACTTTTTCTTTGATGAGGTAATATCACTTTAGTTGAAAGTTCAACCTCCATGACATTGTAAAGAAAACGATAGAAAATCTATTGCTATCATATAATTAATATATACTTTCAGTGTCATGTATACCATGGTGGATTTATGGCACCTTTGATTTGTAGAAAAAATGTAGGAATTTTGGAGGATTTCAATTCTATGGAAAAAAAAAATCCTACGAAGGCCTTTGAAACGAAGGATTGAATCTTATCCAATCCTTTAAAATTTCTATGGAATGGGTAAT…
>561
AATTACTCTTATTACTTCCTCCATTCCAAAATATTGTAATTTAGGATGTAATTTGTTCCTACTATAATAAATCTAGATATCTGTCCAGATCCGGGTTGCAATATTTTGAGATGGAGGTGATATCACTTTTTCTTTGATGAGGTAATATCACTTTAGTTGAAAGTTCAACCTCCATGACATTGTAAAGAAAACGATAGAAAATCTATTGCTATCATATAATTAATATATACTTTCAGTGTCATGTATACCATGGTGGATTTATGGCACCTTTGATTTGTAGAAAAAATGTAGGAATTTTGGAGGATTTCAATTCTATGGAAAAAAAAAATCCTACGAAGGCCTTTGAAACGAAGGATTGAATCTTATCCAATCCTTTAAAATTTCTATGGAATGGGTAAT…
>582
AATTACTCTTATTACTTCCTCCATTCCAAAATATTGTAATTTAGGATGTAATTTGTTCCTACTATAATAAATCTAGATATCTGTCCAGATCCGGGTTGCAATATTTTGAGATGGAGGTGATATCACTTTTTCTTTGATGAGGTAATATCACTTTAGTTGAAAGTTCAACCTCCATGACATTGTAAAGAAAACGATAGAAAATCTATTGCTATCATATAATTAATATATACTTTCAGTGTCATGTATACCATGGTGGATTTATGGCACCTTTGATTTGTAGAAAAAATGTAGGAATTTTGGAGGATTTCAATTCTATGGAAAAAAAAAATCCTACGAAGGCCTTTGAAACGAAGGATTGAATCTTATCCAATCCTTTAAAATTTCTATGGAATGGGTAAT…
>583
AATTACTCTTATTACTTCCTCCATTCCAAAATATTGTAATTTAGGATGTAATTTGTTCCTACTATAATAAATCTAGATATCTGTCCAGATCCGGGTTGCAATATTTTGAGATGGAGGTGATATCACTTTTTCTTTGACGAGGTAATATCACTTTAGTTGAAAGTTCAACCTCCATGACATTGTAAAGAAAACGATAGAAAATCTATTGCTATCATATAATTAATATATACTTTCAGTGTCATGTATACCAGGGTGGATTTATGGCACCTTTGATTTGTAGAAAAAATGTAAGAATTTTGGAGGATTTCAATTCTATGGAAAAAAAAA-TCCTACGAAGGCCTTTGAAACGAAGGATTGAATCCTATCCAATCCTTTAAAATTTCTATGGAATGGGTAAT…
>584
AATTACTCTTATTACTTCCTCCATTCCAAAATATTGTAATTTAGGATGTAATTTGTTCCTACTATAATAAATCTAGATATCTGTCCAGATCCGGGTTGCAATATTTTGAGATGGAGGTGATATCACTTTTTCTTTGATGAGGTAATATCACTTTAGTTGAAAGTTCAACCTCCATGACATTGTAAAGAAAACGATAGAAAATCTATTGCTATCATATAATTAATATATACTTTCAGTGTCATGTATACCATGGTGGATTTATGGCACCTTTGATTTGTAGAAAAAATGTAGGAATTTTGGAGGATTTCAATTCTATGGAAAAAAAAAATCCTACGAAGGCCTTTGAAACGAAGGATTGAATCTTATCCAATCCTTTAAAATTTCTATGGAATGGGTAAT…
>585
AATTACTCTTATTACTTCCTCCATTCCAAAATATTGTAATTTAGGATGTAATTTGTTCCTACTATAATAAATCTAGATATCTGTCCAGATCCGGGTTGCAATATTTTGAGATGGAGGTGATATCACTTTTTCTTTGATGAGGTAATATCACTTTAGTTGAAAGTTCAACCTCCATGACATTGTAAAGAAAACGATAGAAAATCTATTGCTATCATATAATTAATATATACTTTCAGTGTCATGTATACCATGGTGGATTTATGGCACCTTTGATTTGTAGAAAAAATGTAGGAATTTTGGAGGATTTCAATTCTATGGAAAAAAAAAATCCTACGAAGGCCTTTGAAACGAAGGATTGAATCTTATCCAATCCTTTAAAATTTCTATGGAATGGGTAAT…
>592
AATTACTCTTATTACTTCCTCCATTCCAAAATATTGTAATTTAGGATGTAATTTGTTCCTACTATAATAAATCTAGATATCTGTCCAGATCCGGGTTGCAATATTTTGAGATGGAGGTGATATCACTTTTTCTTTGATGAGGTAATATCACTTTAGTTGAAAGTTCAACCTCCATGACATTGTAAAGAAAACGATAGAAAATCTATTGCTATCATATAATTAATATATACTTTCAGTGTCATGTATACCATGGTGGATTTATGGCACCTTTGATTTGTAGAAAAAATGTAGGAATTTTGGAGGATTTCAATTCTATGGAAAAAAAAAATCCTACGAAGGCCTTTGAAACGAAGGATTGAATCTTATCCAATCCTTTAAAATTTCTATGGAATGGGTAAT…
>599
AATTACTCTTATTACTTCCTCCATTCCAAAATATTGTAATTTAGGATGTAATTTGTTCCTACTATAATAAATCTAGATATCTGTCCAGATCCGGGTTGCAATATTTTGAGATGGAGGTGATATCACTTTTTCTTTGACGAGGTAATATCACTTTAGTTGAAAGTTCAACCTCCATGACATTGTAAAGAAAACGATAGAAAATCTATTGCTATCATATAATTAATATATACTTTCAGTGTCATGTATACCATGGTGGATTTATGGCACCTTTGATTTGTAGAAAAAATGTAAGAATTTTGGAGGATTTCAATTCTATGGAAAAAAAAA-TCCTACGAAGGCCTTTGAAACGAAGGATTGAATCCTATCCAATCCTTTAAAATTTCTATGGAATGGGTAAT…
>610
AATTACTCTTATTACTTCCTCCATTCCAAAATATTGTAATTTAGGATGTAATTTGTTCCTACTATAATAAATCTAGATATCTGTCCAGATCCGGGTTGCAATATTTTGAGATGGAGGTGATATCACTTTTTCTTTGATGAGGTAATATCACTTTAGTTGAAAGTTCAACCTCCATGACATTGTAAAGAAAACGATAGAAAATCTATTGCTATCATATAATTAATATATACTTTCAGTGTCATGTATACCATGGTGGATTTATGGCACCTTTGATTTGTAGAAAAAATGTAGGAATTTTGGAGGATTTCAATTCTATGGAAAAAAAAAATCCTACGAAGGCCTTTGAAACGAAGGATTGAATCTTATCCAATCCTTTAAAATTTCTATGGAATGGGTAAT…
>611
AATTACTCTTATTACTTCCTCCATTCCAAAATATTGTAATTTAGGATGTAATTTGTTCCTACTATAATAAATCTAGATATCTGTCCAGATCCGGGTTGCAATATTTTGAGATGGAGGTGATATCACTTTTTCTTTGATGAGGTAATATCACTTTAGTTGAAAGTTCAACCTCCATGACATTGTAAAGAAAACGATAGAAAATCTATTGCTATCATATAATTAATATATACTTTCAGTGTCATGTATACCATGGTGGATTTATGGCACCTTTGATTTGTAGAAAAAATGTAGGAATTTTGGAGGATTTCAATTCTATGGAAAAAAAAAATCCTACGAAGGCCTTTGAAACGAAGGATTGAATCTTATCCAATCCTTTAAAATTTCTATGGAATGGGTAAT…
>613
AATTACTCTTATTACTTCCTCCATTCCAAAATATTGTAATTTAGGATGTAATTTGTTCCTACTATAATAAATCTAGATATCTGTCCAGATCCGGGTTGCAATATTTTGAGATGGAGGTGATATCACTTTTTCTTTGATGAGGTAATATCACTTTAGTTGAAAGTTCAACCTCCATGACATTGTAAAGAAAACGATAGAAAATCTATTGCTATCATATAATTAATATATACTTTCAGTGTCATGTATACCATGGTGGATTTATGGCACCTTTGATTTGTAGAAAAAATGTAGGAATTTTGGAGGATTTCAATTCTATGGAAAAAAAAAATCCTACGAAGGCCTTTGAAACGAAGGATTGAATCTTATCCAATCCTTTAAAATTTCTATGGAATGGGTAAT…
>422
AATTACTCTTATTACTTCCTCCATTCCAAAATATTGTAATTTAGGATGTAATTTGTTCCTACTATAATAAATCTAGATATCTGTCCAGATCCGGGTTGCAATATTTTGAGATGGAGGTGATATCACTTTTTCTTTGATGAGGTAATATCACTTTAGTTGAAAGTTCAACCTCCATGACATTGTAAAGAAAACGATAGAAAATCTATTGCTATCATATAATTAATATATACTTTCAGTGTCATGTATACCATGGTGGATTTATGGCACCTTTGATTTGTAGAAAAAATGTAGGAATTTTGGAGGATTTCAATTCTATGGAAAAAAAAAATCCTACGAAGGCCTTTGAAACGAAGGATTGAATCTTATCCAATCCTTTAAAATTTCTATGGAATGGGTAAT…
>423
AATTACTCTTATTACTTCCTCCATTCCAAAATATTGTAATTTAGGATGTAATTTGTTCCTACTATAATAAATCTAGATATCTGTCCAGATCCGGGTTGCAATATTTTGAGATGGAGGTGATATCACTTTTTCTTTGATGAGGTAATATCACTTTAGTTGAAAGTTCAACCTCCATGACATTGTAAAGAAAACGATAGAAAATCTATTGCTATCATATAATTAATATATACTTTCAGTGTCATGTATACCATGGTGGATTTATGGCACCTTTGATTTGTAGAAAAAATGTAGGAATTTTGGAGGATTTCAATTCTATGGAAAAAAAAAATCCTACGAAGGCCTTTGAAACGAAGGATTGAATCTTATCCAATCCTTTAAAATTTCTATGGAATGGGTAAT…
>469
AATTACTCTTATTACTTCCTCCATTCCAAAATATTGTAATTTAGGATGTAATTTGTTCCTACTATAATAAATCTAGATATCTGTCCAGATCCGGGTTGCAATATTTTGAGATGGAGGTGATATCACTTTTTCTTTGATGAGGTAATATCACTTTAGTTGAAAGTTCAACCTCCATGACATTGTAAAGAAAACGATAGAAAATCTATTGCTATCATATAATTAATATATACTTTCAGTGTCATGTATACCATGGTGGATTTATGGCACCTTTGATTTGTAGAAAAAATGTAGGAATTTTGGAGGATTTCAATTCTATGGAAAAAAAAAATCCTACGAAGGCCTTTGAAACGAAGGATTGAATCTTATCCAATCCTTTAAAATTTCTATGGAATGGGTAAT…
>470
AATTACTCTTATTACTTCCTCCATTCCAAAATATTGTAATTTAGGATGTAATTTGTTCCTACTATAATAAATCTAGATATCTGTCCAGATCCGGGTTGCAATATTTTGAGATGGAGGTGATATCACTTTTTCTTTGATGAGGTAATATCACTTTAGTTGAAAGTTCAACCTCCATGACATTGTAAAGAAAACGATAGAAAATCTATTGCTATCATATAATTAATATATACTTTCAGTGTCATGTATACCATGGTGGATTTATGGCACCTTTGATTTGTAGAAAAAATGTAGGAATTTTGGAGGATTTCAATTCTATGGAAAAAAAAAATCCTACGAAGGCCTTTGAAACGAAGGATTGAATCTTATCCAATCCTTTAAAATTTCTATGGAATGGGTAAT…
>472
AATTACTCTTATTACTTCCTCCATTCCAAAATATTGTAATTTAGGATGTAATTTGTTCCTACTATAATAAATCTAGATATCTGTCCAGATCCGGGTTGCAATATTTTGAGATGGAGGTGATATCACTTTTTCTTTGATGAGGTAATATCACTTTAGTTGAAAGTTCAACCTCCATGACATTGTAAAGAAAACGATAGAAAATCTATTGCTATCATATAATTAATATATACTTTCAGTGTCATGTATACCATGGTGGATTTATGGCACCTTTGATTTGTAGAAAAAATGTAGGAATTTTGGAGGATTTCAATTCTATGGAAAAAAAAAATCCTACGAAGGCCTTTGAAACGAAGGATTGAATCTTATCCAATCCTTTAAAATTTCTATGGAATGGGTAAT…
>508
AATTACTCTTATTACTTCCTCCATTCCAAAATATTGTAATTTAGGATGTAATTTGTTCCTACTATAATAAATCTAGATATCTGTCCAGATCCGGGTTGCAATATTTTGAGATGGAGGTGATATCACTTTTTCTTTGATGAGGTAATATCACTTTAGTTGAAAGTTCAACCTCCATGACATTGTAAAGAAAACGATAGAAAATCTATTGCTATCATATAATTAATATATACTTTCAGTGTCATGTATACCATGGTGGATTTATGGCACCTTTGATTTGTAGAAAAAATGTAAGAATTTTGGAGGATTTCAATTCTATGGAAAAAAAAAATCCTACGAAGGCCTTTGAAACGAAGGATTGAATCCTATCCAATCCTTTAAAATTTCTATGGAATGGGTAAT…
>570
AATTACTCTTATTACTTCCTCCATTCCAAAATATTGTAATTTAGGATGTAATTTGTTCCTACTATAATAAATCTAGATATCTGTCCAGATCCGGGTTGCAATATTTTGAGATGGAGGTGATATCACTTTTTCTTTGATGAGGTAATATCACTTTAGTTGAAAGTTCAACCTCCATGACATTGTAAAGAAAACGATAGAAAATCTATTGCTATCATATAATTAATATATACTTTCAGTGTCATGTATACCATGGTGGATTTATGGCACCTTTGATTTGTAGAAAAAATGTAGGAATTTTGGAGGATTTCAATTCTATGGAAAAAAAAAATCCTACGAAGGCCTTTGAAACGAAGGATTGAATCTTATCCAATCCTTTAAAATTTCTATGGAATGGGTAAT…
>590
AATTACTCTTATTACTTCCTCCATTCCAAAATATTGTAATTTAGGATGTAATTTGTTCCTACTATAATAAATCTAGATATCTGTCCAGATCCGGGTTGCAATATTTTGAGATGGAGGTGATATCACTTTTTCTTTGATGAGGTAATATCACTTTAGTTGAAAGTTCAACCTCCATGACATTGTAAAGAAAACGATAGAAAATCTATTGCTATCATATAATTAATATATACTTTCAGTGTCATGTATACCATGGTGGATTTATGGCACCTTTGATTTGTAGAAAAAATGTAGGAATTTTGGAGGATTTCAATTCTATGGAAAAAAAAAATCCTACGAAGGCCTTTGAAACGAAGGATTGAATCTTATCCAATCCTTTAAAATTTCTATGGAATGGGTAAT…
>591
AATTACTCTTATTACTTCCTCCATTCCAAAATATTGTAATTTAGGATGTAATTTGTTCCTACTATAATAAATCTAGATATCTGTCCAGATCCGGGTTGCAATATTTTGAGATGGAGGTGATATCACTTTTTCTTTGATGAGGTAATATCACTTTAGTTGAAAGTTCAACCTCCATGACATTGTAAAGAAAACGATAGAAAATCTATTGCTATCATATAATTAATATATACTTTCAGTGTCATGTATACCATGGTGGATTTATGGCACCTTTGATTTGTAGAAAAAATGTAGGAATTTTGGAGGATTTCAATTCTATGGAAAAAAAAAATCCTACGAAGGCCTTTGAAACGAAGGATTGAATCTTATCCAATCCTTTAAAATTTCTATGGAATGGGTAAT…
>602
AATTACTCTTATTACTTCCTCCATTCCAAAATATTGTAATTTAGGATGTAATTTGTTCCTACTATAATAAATCTAGATATCTGTCCAGATCCGGGTTGCAATATTTTGAGATGGAGGTGATATCACTTTTTCTTTGATGAGGTAATATCACTTTAGTTGAAAGTTCAACCTCCATGACATTGTAAAGAAAACGATAGAAAATCTATTGCTATCATATAATTAATATATACTTTCAGTGTCATGTATACCATGGTGGATTTATGGCACCTTTGATTTGTAGAAAAAATGTAGGAATTTTGGAGGATTTCAATTCTATGGAAAAAAAAAATCCTACGAAGGCCTTTGAAACGAAGGATTGAATCTTATCCAATCCTTTAAAATTTCTATGGAATGGGTAAT…
>603
AATTACTCTTATTACTTCCTCCATTCCAAAATATTGTAATTTAGGATGTAATTTGTTCCTACTATAATAAATCTAGATATCTGTCCAGATCCGGGTTGCAATATTTTGAGATGGAGGTGATATCACTTTTTCTTTGACGAGGTAATATCACTTTAGTTGAAAGTTCAACCTCCATGACATTGTAAAGAAAACGATAGAAAATCTATTGCTATCATATAATTAATATATACTTTCAGTGTCATGTATACCAGGGTGGATTTATGGCACCTTTGATTTGTAGAAAAAATGTAAGAATTTTGGAGGATTTCAATTCTATGGAAAAAAAAA-TCCTACGAAGGCCTTTGAAACGAAGGATTGAATCCTATCCAATCCTTTAAAATTTCTATGGAATGGGTAAT…
>646
AATTACTCTTATTACTTCCTCCATTCCAAAATATTGTAATTTAGGATGTAATTTGTTCCTACTATAATAAATCTAGATATCTGTCCAGATCCGGGTTGCAATATTTTGAGATGGAGGTGATATCACTTTTTCTTTGATGAGGTAATATCACTTTAGTTGAAAGTTCAACCTCCATGACATTGTAAAGAAAACGATAGAAAATCTATTGCTATCATATAATTAATATATACTTTCAGTGTCATGTATACCATGGTGGATTTATGGCACCTTTGATTTGTAGAAAAAATGTAGGAATTTTGGAGGATTTCAATTCTATGGAAAAAAAAAATCCTACGAAGGCCTTTGAAACGAAGGATTGAATCTTATCCAATCCTTTAAAATTTCTATGGAATGGGTAAT…
>412
AATTACTCTTATTACTTCCTCCATTCCAAAATATTGTAATTTAGGATGTAATTTGTTCCTACTATAATAAATCTAGATATCTGTCCAGATCCGGGTTGCAATATTTTGAGATGGAGGTGATATCACTTTTTCTTTGATGAGGTAATATCACTTTAGTTGAAAGTTCAACCTCCATGACATTGTAAAGAAAACGATAGAAAATCTATTGCTATCATATAATTAATATATACTTTCAGTGTCATGTATACCATGGTGGATTTATGGCACCTTTGATTTGTAGAAAAAATGTAGGAATTTTGGAGGATTTCAATTCTATGGAAAAAAAAAATCCTACGAAGGCCTTTGAAACGAAGGATTGAATCTTATCCAATCCTTTAAAATTTCTATGGAATGGGTAAT…
>413
AATTACTCTTATTACTTCCTCCATTCCAAAATATTGTAATTTAGGATGTAATTTGTTCCTACTATAATAAATCTAGATATCTGTCCAGATCCGGGTTGCAATATTTTGAGATGGAGGTGATATCACTTTTTCTTTGATGAGGTAATATCACTTTAGTTGAAAGTTCAACCTCCATGACATTGTAAAGAAAACGATAGAAAATCTATTGCTATCATATAATTAATATATACTTTCAGTGTCATGTATACCATGGTGGATTTATGGCACCTTTGATTTGTAGAAAAAATGTAGGAATTTTGGAGGATTTCAATTCTATGGAAAAAAAAAATCCTACGAAGGCCTTTGAAACGAAGGATTGAATCTTATCCAATCCTTTAAAATTTCTATGGAATGGGTAAT…
>414
AATTACTCTTATTACTTCCTCCATTCCAAAATATTGTAATTTAGGATGTAATTTGTTCCTACTATAATAAATCTAGATATCTGTCCAGATCCGGGTTGCAATATTTTGAGATGGAGGTGATATCACTTTTTCTTTGATGAGGTAATATCACTTTAGTTGAAAGTTCAACCTCCATGACATTGTAAAGAAAACGATAGAAAATCTATTGCTATCATATAATTAATATATACTTTCAGTGTCATGTATACCATGGTGGATTTATGGCACCTTTGATTTGTAGAAAAAATGTAAGAATTTTGGAGGATTTCAATTCTATGGAAAAAAAAA-TCCTACGAAGGCCTTTGAAACGAAGGATTGAATCCTATCCAATCCTTTAAAATTTCTATGGAATGGGTAAT…
>421
AATTACTCTTATTACTTCCTCCATTCCAAAATATTGTAATTTAGGATGTAATTTGTTCCTACTATAATAAATCTAGATATCTGTCCAGATCCGGGTTGCAATATTTTGAGATGGAGGTGATATCACTTTTTCTTTGACGAGGTAATATCACTTTAGTTGAAAGTTCAACCTCCATGACATTGTAAAGAAAACGATAGAAAATCTATTGCTATCATATAATTAATATATACTTTCAGTGTCATGTATACCAGGGTGGATTTATGGCACCTTTGATTTGTAGAAAAAATGTAAGAATTTTGGAGGATTTCAATTCTATGGAAAAAAAAA-TCCTACGAAGGCCTTTGAAACGAAGGATTGAATCCTATCCAATCCTTTAAAATTTCTATGGAATGGGTAAT…
>433
AATTACTCTTATTACTTCCTCCATTCCAAAATATTGTAATTTAGGATGTAATTTGTTCCTACTATAATAAATCTAGATATCTGTCCAGATCCGGGTTGCAATATTTTGAGATGGAGGTGATATCACTTTTTCTTTGATGAGGTAATATCACTTTAGTTGAAAGTTCAACCTCCATGACATTGTAAAGAAAACGATAGAAAATCTATTGCTATCATATAATTAATATATACTTTCAGTGTCATGTATACCATGGTGGATTTATGGCACCTTTGATTTGTAGAAAAAATGTAGGAATTTTGGAGGATTTCAATTCTATGGAAAAAAAAAATCCTACGAAGGCCTTTGAAACGAAGGATTGAATCTTATCCAATCCTTTAAAATTTCTATGGAATGGGTAAT…
>434
AATTACTCTTATTACTTCCTCCATTCCAAAATATTGTAATTTAGGATGTAATTTGTTCCTACTATAATAAATCTAGATATCTGTCCAGATCCGGGTTGCAATATTTTGAGATGGAGGTGATATCACTTTTTCTTTGATGAGGTAATATCACTTTAGTTGAAAGTTCAACCTCCATGACATTGTAAAGAAAACGATAGAAAATCTATTGCTATCATATAATTAATATATACTTTCAGTGTCATGTATACCATGGTGGATTTATGGCACCTTTGATTTGTAGAAAAAATGTAGGAATTTTGGAGGATTTCAATTCTATGGAAAAAAAAAATCCTACGAAGGCCTTTGAAACGAAGGATTGAATCTTATCCAATCCTTTAAAATTTCTATGGAATGGGTAAT…
>443
AATTACTCTTATTACTTCCTCCATTCCAAAATATTGTAATTTAGGATGTAATTTGTTCCTACTATAATAAATCTAGATATCTGTCCAGATCCGGGTTGCAATATTTTGAGATGGAGGTGATATCACTTTTTCTTTGATGAGGTAATATCACTTTAGTTGAAAGTTCAACCTCCATGACATTGTAAAGAAAACGATAGAAAATCTATTGCTATCATATAATTAATATATACTTTCAGTGTCATGTATACCATGGTGGATTTATGGCACCTTTGATTTGTAGAAAAAATGTAGGAATTTTGGAGGATTTCAATTCTATGGAAAAAAAAAATCCTACGAAGGCCTTTGAAACGAAGGATTGAATCTTATCCAATCCTTTAAAATTTCTATGGAATGGGTAAT…
>446
AATTACTCTTATTACTTCCTCCATTCCAAAATATTGTAATTTAGGATGTAATTTGTTCCTACTATAATAAATCTAGATATCTGTCCAGATCCGGGTTGCAATATTTTGAGATGGAGGTGATATCACTTTTTCTTTGATGAGGTAATATCACTTTAGTTGAAAGTTCAACCTCCATGACATTGTAAAGAAAACGATAGAAAATCTATTGCTATCATATAATTAATATATACTTTCAGTGTCATGTATACCATGGTGGATTTATGGCACCTTTGATTTGTAGAAAAAATGTAAGAATTTTGGAGGATTTCAATTCTATGGAAAAAAAAA-TCCTACGAAGGCCTTTGAAACGAAGGATTGAATCCTATCCAATCCTTTAAAATTTCTATGGAATGGGTAAT…
>488
AATTACTCTTATTACTTCCTCCATTCCAAAATATTGTAATTTAGGATGTAATTTGTTCCTACTATAATAAATCTAGATATCTGTCCAGATCCGGGTTGCAATATTTTGAGATGGAGGTGATATCACTTTTTCTTTGATGAGGTAATATCACTTTAGTTGAAAGTTCAACCTCCATGACATTGTAAAGAAAACGATAGAAAATCTATTGCTATCATATAATTAATATATACTTTCAGTGTCATGTATACCATGGTGGATTTATGGCACCTTTGATTTGTAGAAAAAATGTAGGAATTTTGGAGGATTTCAATTCTATGGAAAAAAAAAATCCTACGAAGGCCTTTGAAACGAAGGATTGAATCTTATCCAATCCTTTAAAATTTCTATGGAATGGGTAAT…
>497
AATTACTCTTATTACTTCCTCCATTCCAAAATATTGTAATTTAGGATGTAATTTGTTCCTACTATAATAAATCTAGATATCTGTCCAGATCCGGGTTGCAATATTTTGAGATGGAGGTGATATCACTTTTTCTTTGATGAGGTAATATCACTTTAGTTGAAAGTTCAACCTCCATGACATTGTAAAGAAAACGATAGAAAATCTATTGCTATCATATAATTAATATATACTTTCAGTGTCATGTATACCATGGTGGATTTATGGCACCTTTGATTTGTAGAAAAAATGTAGGAATTTTGGAGGATTTCAATTCTATGGAAAAAAAAAATCCTACGAAGGCCTTTGAAACGAAGGATTGAATCTTATCCAATCCTTTAAAATTTCTATGGAATGGGTAAT…
>511
AATTACTCTTATTACTTCCTCCATTCCAAAATATTGTAATTTAGGATGTAATTTGTTCCTACTATAATAAATCTAGATATCTGTCCAGATCCGGGTTGCAATATTTTGAGATGGAGGTGATATCACTTTTTCTTTGATGAGGTAATATCACTTTAGTTGAAAGTTCAACCTCCATGACATTGTAAAGAAAACGATAGAAAATCTATTGCTATCATATAATTAATATATACTTTCAGTGTCATGTATACCATGGTGGATTTATGGCACCTTTGATTTGTAGAAAAAATGTAGGAATTTTGGAGGATTTCAATTCTATGGAAAAAAAAAATCCTACGAAGGCCTTTGAAACGAAGGATTGAATCTTATCCAATCCTTTAAAATTTCTATGGAATGGGTAAT…
>517
AATTACTCTTATTACTTCCTCCATTCCAAAATATTGTAATTTAGGATGTAATTTGTTCCTACTATAATAAATCTAGATATCTGTCCAGATCCGGGTTGCAATATTTTGAGATGGAGGTGATATCACTTTTTCTTTGATGAGGTAATATCACTTTAGTTGAAAGTTCAACCTCCATGACATTGTAAAGAAAACGATAGAAAATCTATTGCTATCATATAATTAATATATACTTTCAGTGTCATGTATACCATGGTGGATTTATGGCACCTTTGATTTGTAGAAAAAATGTAGGAATTTTGGAGGATTTCAATTCTATGGAAAAAAAAAATCCTACGAAGGCCTTTGAAACGAAGGATTGAATCTTATCCAATCCTTTAAAATTTCTATGGAATGGGTAAT…
>542
AATTACTCTTATTACTTCCTCCATTCCAAAATATTGTAATTTAGGATGTAATTTGTTCCTACTATAATAAATCTAGATATCTGTCCAGATCCGGGTTGCAATATTTTGAGATGGAGGTGATATCACTTTTTCTTTGATGAGGTAATATCACTTTAGTTGAAAGTTCAACCTCCATGACATTGTAAAGAAAACGATAGAAAATCTATTGCTATCATATAATTAATATATACTTTCAGTGTCATGTATACCATGGTGGATTTATGGCACCTTTGATTTGTAGAAAAAATGTAGGAATTTTGGAGGATTTCAATTCTATGGAAAAAAAAAATCCTACGAAGGCCTTTGAAACGAAGGATTGAATCTTATCCAATCCTTTAAAATTTCTATGGAATGGGTAAT…
>543
AATTACTCTTATTACTTCCTCCATTCCAAAATATTGTAATTTAGGATGTAATTTGTTCCTACTATAATAAATCTAGATATCTGTCCAGATCCGGGTTGCAATATTTTGAGATGGAGGTGATATCACTTTTTCTTTGATGAGGTAATATCACTTTAGTTGAAAGTTCAACCTCCATGACATTGTAAAGAAAACGATAGAAAATCTATTGCTATCATATAATTAATATATACTTTCAGTGTCATGTATACCATGGTGGATTTATGGCACCTTTGATTTGTAGAAAAAATGTAGGAATTTTGGAGGATTTCAATTCTATGGAAAAAAAAAATCCTACGAAGGCCTTTGAAACGAAGGATTGAATCTTATCCAATCCTTTAAAATTTCTATGGAATGGGTAAT…
>548
AATTACTCTTATTACTTCCTCCATTCCAAAATATTGTAATTTAGGATGTAATTTGTTCCTACTATAATAAATCTAGATATCTGTCCAGATCCGGGTTGCAATATTTTGAGATGGAGGTGATATCACTTTTTCTTTGATGAGGTAATATCACTTTAGTTGAAAGTTCAACCTCCATGACATTGTAAAGAAAACGATAGAAAATCTATTGCTATCATATAATTAATATATACTTTCAGTGTCATGTATACCATGGTGGATTTATGGCACCTTTGATTTGTAGAAAAAATGTAGGAATTTTGGAGGATTTCAATTCTATGGAAAAAAAAAATCCTACGAAGGCCTTTGAAACGAAGGATTGAATCTTATCCAATCCTTTAAAATTTCTATGGAATGGGTAAT…
>550
AATTACTCTTATTACTTCCTCCATTCCAAAATATTGTAATTTAGGATGTAATTTGTTCCTACTATAATAAATCTAGATATCTGTCCAGATCCGGGTTGCAATATTTTGAGATGGAGGTGATATCACTTTTTCTTTGATGAGGTAATATCACTTTAGTTGAAAGTTCAACCTCCATGACATTGTAAAGAAAACGATAGAAAATCTATTGCTATCATATAATTAATATATACTTTCAGTGTCATGTATACCATGGTGGATTTATGGCACCTTTGATTTGTAGAAAAAATGTAGGAATTTTGGAGGATTTCAATTCTATGGAAAAAAAAAATCCTACGAAGGCCTTTGAAACGAAGGATTGAATCTTATCCAATCCTTTAAAATTTCTATGGAATGGGTAAT…
>551
AATTACTCTTATTACTTCCTCCATTCCAAAATATTGTAATTTAGGATGTAATTTGTTCCTACTATAATAAATCTAGATATCTGTCCAGATCCGGGTTGCAATATTTTGAGATGGAGGTGATATCACTTTTTCTTTGATGAGGTAATATCACTTTAGTTGAAAGTTCAACCTCCATGACATTGTAAAGAAAACGATAGAAAATCTATTGCTATCATATAATTAATATATACTTTCAGTGTCATGTATACCATGGTGGATTTATGGCACCTTTGATTTGTAGAAAAAATGTAGGAATTTTGGAGGATTTCAATTCTATGGAAAAAAAAAATCCTACGAAGGCCTTTGAAACGAAGGATTGAATCTTATCCAATCCTTTAAAATTTCTATGGAATGGGTAAT…
>552
AATTACTCTTATTACTTCCTCCATTCCAAAATATTGTAATTTAGGATGTAATTTGTTCCTACTATAATAAATCTAGATATCTGTCCAGATCCGGGTTGCAATATTTTGAGATGGAGGTGATATCACTTTTTCTTTGATGAGGTAATATCACTTTAGTTGAAAGTTCAACCTCCATGACATTGTAAAGAAAACGATAGAAAATCTATTGCTATCATATAATTAATATATACTTTCAGTGTCATGTATACCATGGTGGATTTATGGCACCTTTGATTTGTAGAAAAAATGTAGGAATTTTGGAGGATTTCAATTCTATGGAAAAAAAAAATCCTACGAAGGCCTTTGAAACGAAGGATTGAATCTTATCCAATCCTTTAAAATTTCTATGGAATGGGTAAT…
>596
AATTACTCTTATTACTTCCTCCATTCCAAAATATTGTAATTTAGGATGTAATTTGTTCCTACTATAATAAATCTAGATATCTGTCCAGATCCGGGTTGCAATATTTTGAGATGGAGGTGATATCACTTTTTCTTTGATGAGGTAATATCACTTTAGTTGAAAGTTCAACCTCCATGACATTGTAAAGAAAACGATAGAAAATCTATTGCTATCATATAATTAATATATACTTTCAGTGTCATGTATACCATGGTGGATTTATGGCACCTTTGATTTGTAGAAAAAATGTAGGAATTTTGGAGGATTTCAATTCTATGGAAAAAAAAAATCCTACGAAGGCCTTTGAAACGAAGGATTGAATCTTATCCAATCCTTTAAAATTTCTATGGAATGGGTAAT…
>628
AATTACTCTTATTACTTCCTCCATTCCAAAATATTGTAATTTAGGATGTAATTTGTTCCTACTATAATAAATCTAGATATCTGTCCAGATCCGGGTTGCAATATTTTGAGATGGAGGTGATATCACTTTTTCTTTGATGAGGTAATATCACTTTAGTTGAAAGTTCAACCTCCATGACATTGTAAAGAAAACGATAGAAAATCTATTGCTATCATATAATTAATATATACTTTCAGTGTCATGTATACCATGGTGGATTTATGGCACCTTTGATTTGTAGAAAAAATGTAGGAATTTTGGAGGATTTCAATTCTATGGAAAAAAAAAATCCTACGAAGGCCTTTGAAACGAAGGATTGAATCTTATCCAATCCTTTAAAATTTCTATGGAATGGGTAAT…
>401
AATTACTCTTATTACTTCCTCCATTCCAAAATATTGTAATTTAGGATGTAATTTGTTCCTACTATAATAAATCTAGATATCTGTCCAGATCCGGGTTGCAATATTTTGAGATGGAGGTGATATCACTTTTTCTTTGATGAGGTAATATCACTTTAGTTGAAAGTTCAACCTCCATGACATTGTAAAGAAAACGATAGAAAATCTATTGCTATCATATAATTAATATATACTTTCAGTGTCATGTATACCATGGTGGATTTATGGCACCTTTGATTTGTAGAAAAAATGTAGGAATTTTGGAGGATTTCAATTCTATGGAAAAAAAAAATCCTACGAAGGCCTTTGAAACGAAGGATTGAATCCTATCCAATCCTTTAAAATTTCTATGGAATGGGTAAT…
>424
AATTACTCTTATTACTTCCTCCATTCCAAAATATTGTAATTTAGGATGTAATTTGTTCCTACTATAATAAATCTAGATATCTGTCCAGATCCGGGTTGCAATATTTTGAGATGGAGGTGATATCACTTTTTCTTTGATGAGGTAATATCACTTTAGTTGAAAGTTCAACCTCCATGACATTGTAAAGAAAACGATAGAAAATCTATTGCTATCATATAATTAATATATACTTTCAGTGTCATGTATACCATGGTGGATTTATGGCACCTTTGATTTGTAGAAAAAATGTAGGAATTTTGGAGGATTTCAATTCTATGGAAAAAAAAA-TCCTACGAAGGCCTTTGAAACGAAGGATTGAATCTTATCCAATCCTTTAAAATTTCTATGGAATGGGTAAT…
>479
AATTACTCTTATTACTTCCTCCATTCCAAAATATTGTAATTTAGGATGTAATTTGTTCCTACTATAATAAATCTAGATATCTGTCCAGATCCGGGTTGCAATATTTTGAGATGGAGGTGATATCACTTTTTCTTTGACGAGGTAATATCACTTTAGTTGAAAGTTCAACCTCCATGACATTGTAAAGAAAACGATAGAAAATCTATTGCTATCATATAATTAATATATACTTTCAGTGTCATGTATACCAGGGTGGATTTATGGCACCTTTGATTTGTAGAAAAAATGTAAGAATTTTGGAGGATTTCAATTCTATGGAAAAAAAAA-TCCTACGAAGGCCTTTGAAACGAAGGATTGAATCCTATCCAATCCTTTAAAATTTCTATGGAATGGGTAAT…
>482
AATTACTCTTATTACTTCCTCCATTCCAAAATATTGTAATTTAGGATGTAATTTGTTCCTACTATAATAAATCTAGATATCTGTCCAGATCCGGGTTGCAATATTTTGAGATGGAGGTGATATCACTTTTTCTTTGACGAGGTAATATCACTTTAGTTGAAAGTTCAACCTCCATGACATTGTAAAGAAAACGATAGAAAATCTATTGCTATCATATAATTAATATATACTTTCAGTGTCATGTATACCAGGGTGGATTTATGGCACCTTTGATTTGTAGAAAAAATGTAAGAATTTTGGAGGATTTCAATTCTATGGAAAAAAAAA-TCCTACGAAGGCCTTTGAAACGAAGGATTGAATCCTATCCAATCCTTTAAAATTTCTATGGAATGGGTAAT…
>485
AATTACTCTTATTACTTCCTCCATTCCAAAATATTGTAATTTAGGATGTAATTTGTTCCTACTATAATAAATCTAGATATCTGTCCAGATCCGGGTTGCAATATTTTGAGATGGAGGTGATATCACTTTTTCTTTGATGAGGTAATATCACTTTAGTTGAAAGTTCAACCTCCATGACATTGTAAAGAAAACGATAGAAAATCTATTGCTATCATATAATTAATATATACTTTCAGTGTCATGTATACCATGGTGGATTTATGGCACCTTTGATTTGTAGAAAAAATGTAGGAATTTTGGAGGATTTCAATTCTATGGAAAAAAAAAATCCTACGAAGGCCTTTGAAACGAAGGATTGAATCTTATCCAATCCTTTAAAATTTCTATGGAATGGGTAAT…
>524
AATTACTCTTATTACTTCCTCCATTCCAAAATATTGTAATTTAGGATGTAATTTGTTCCTACTATAATAAATCTAGATATCTGTCCAGATCCGGGTTGCAATATTTTGAGATGGAGGTGATATCACTTTTTCTTTGACGAGGTAATATCACTTTAGTTGAAAGTTCAACCTCCATGACATTGTAAAGAAAACGATAGAAAATCTATTGCTATCATATAATTAATATATACTTTCAGTGTCATGTATACCAGGGTGGATTTATGGCACCTTTGATTTGTAGAAAAAATGTAAGAATTTTGGAGGATTTCAATTCTATGGAAAAAAAAA-TCCTACGAAGGCCTTTGAAACGAAGGATTGAATCCTATCCAATCCTTTAAAATTTCTATGGAATGGGTAAT…
>525
AATTACTCTTATTACTTCCTCCATTCCAAAATATTGTAATTTAGGATGTAATTTGTTCCTACTATAATAAATCTAGATATCTGTCCAGATCCGGGTTGCAATATTTTGAGATGGAGGTGATATCACTTTTTCTTTGACGAGGTAATATCACTTTAGTTGAAAGTTCAACCTCCATGACATTGTAAAGAAAACGATAGAAAATCTATTGCTATCATATAATTAATATATACTTTCAGTGTCATGTATACCAGGGTGGATTTATGGCACCTTTGATTTGTAGAAAAAATGTAAGAATTTTGGAGGATTTCAATTCTATGGAAAAAAAA--TCCTACGAAGGCCTTTGAAACGAAGGATTGAATCCTATCCAATCCTTTAAAATTTCTATGGAATGGGTAAT…
>527
AATTACTCTTATTACTTCCTCCATTCCAAAATATTGTAATTTAGGATGTAATTTGTTCCTACTATAATAAATCTAGATATCTGTCCAGATCCGGGTTGCAATATTTTGAGATGGAGGTGATATCACTTTTTCTTTGACGAGGTAATATCACTTTAGTTGAAAGTTCAACCTCCATGACATTGTAAAGAAAACGATAGAAAATCTATTGCTATCATATAATTAATATATACTTTCAGTGTCATGTATACCAGGGTGGATTTATGGCACCTTTGATTTGTAGAAAAAATGTAAGAATTTTGGAGGATTTCAATTCTATGGAAAAAAAAA-TCCTACGAAGGCCTTTGAAACGAAGGATTGAATCCTATCCAATCCTTTAAAATTTCTATGGAATGGGTAAT…
>557
AATTACTCTTATTACTTCCTCCATTCCAAAATATTGTAATTTAGGATGTAATTTGTTCCTACTATAATAAATCTAGATATCTGTCCAGATCCGGGTTGCAATATTTTGAGATGGAGGTGATATCACTTTTTCTTTGATGAGGTAATATCACTTTAGTTGAAAGTTCAACCTCCATGACATTGTAAAGAAAACGATAGAAAATCTATTGCTATCATATAATTAATATATACTTTCAGTGTCATGTATACCATGGTGGATTTATGGCACCTTTGATTTGTAGAAAAAATGTAGGAATTTTGGAGGATTTCAATTCTATGGAAAAAAAAAATCCTACGAAGGCCTTTGAAACGAAGGATTGAATCTTATCCAATCCTTTAAAATTTCTATGGAATGGGTAAT…
>586
AATTACTCTTATTACTTCCTCCATTCCAAAATATTGTAATTTAGGATGTAATTTGTTCCTACTATAATAAATCTAGATATCTGTCCAGATCCGGGTTGCAATATTTTGAGATGGAGGTGATATCACTTTTTCTTTGATGAGGTAATATCACTTTAGTTGAAAGTTCAACCTCCATGACATTGTAAAGAAAACGATAGAAAATCTATTGCTATCATATAATTAATATATACTTTCAGTGTCATGTATACCATGGTGGATTTATGGCACCTTTGATTTGTAGAAAAAATGTAGGAATTTTGGAGGATTTCAATTCTATGGAAAAAAAAAATCCTACGAAGGCCTTTGAAACGAAGGATTGAATCTTATCCAATCCTTTAAAATTTCTATGGAATGGGTAAT…
>598
AATTACTCTTATTACTTCCTCCATTCCAAAATATTGTAATTTAGGATGTAATTTGTTCCTACTATAATAAATCTAGATATCTGTCCAGATCCGGGTTGCAATATTTTGAGATGGAGGTGATATCACTTTTTCTTTGATGAGGTAATATCACTTTAGTTGAAAGTTCAACCTCCATGACATTGTAAAGAAAACGATAGAAAATCTATTGCTATCATATAATTAATATATACTTTCAGTGTCATGTATACCATGGTGGATTTATGGCACCTTTGATTTGTAGAAAAAATGTAGGAATTTTGGAGGATTTCAATTCTATGGAAAAAAAAAATCCTACGAAGGCCTTTGAAACGAAGGATTGAATCTTATCCAATCCTTTAAAATTTCTATGGAATGGGTAAT…
>604
AATTACTCTTATTACTTCCTCCATTCCAAAATATTGTAATTTAGGATGTAATTTGTTCCTACTATAATAAATCTAGATATCTGTCCAGATCCGGGTTGCAATATTTTGAGATGGAGGTGATATCACTTTTTCTTTGATGAGGTAATATCACTTTAGTTGAAAGTTCAACCTCCATGACATTGTAAAGAAAACGATAGAAAATCTATTGCTATCATATAATTAATATATACTTTCAGTGTCATGTATACCATGGTGGATTTATGGCACCTTTGATTTGTAGAAAAAATGTAAGAATTTTGGAGGATTTCAATTCTATGGAAAAAAAA--TCCTACGAAGGCCTTTGAAACGAAGGATTGAATCCTATCCAATCCTTTAAAATTTCTATGGAATGGGTAAT…
>605
AATTACTCTTATTACTTCCTCCATTCCAAAATATTGTAATTTAGGATGTAATTTGTTCCTACTATAATAAATCTAGATATCTGTCCAGATCCGGGTTGCAATATTTTGAGATGGAGGTGATATCACTTTTTCTTTGATGAGGTAATATCACTTTAGTTGAAAGTTCAACCTCCATGACATTGTAAAGAAAACGATAGAAAATCTATTGCTATCATATAATTAATATATACTTTCAGTGTCATGTATACCATGGTGGATTTATGGCACCTTTGATTTGTAGAAAAAATGTAGGAATTTTGGAGGATTTCAATTCTATGGAAAAAAAAAATCCTACGAAGGCCTTTGAAACGAAGGATTGAATCTTATCCAATCCTTTAAAATTTCTATGGAATGGGTAAT…
>642
AATTACTCTTATTACTTCCTCCATTCCAAAATATTGTAATTTAGGATGTAATTTGTTCCTACTATAATAAATCTAGATATCTGTCCAGATCCGGGTTGCAATATTTTGAGATGGAGGTGATATCACTTTTTCTTTGATGAGGTAATATCACTTTAGTTGAAAGTTCAACCTCCATGACATTGTAAAGAAAACGATAGAAAATCTATTGCTATCATATAATTAATATATACTTTCAGTGTCATGTATACCATGGTGGATTTATGGCACCTTTGATTTGTAGAAAAAATGTAGGAATTTTGGAGGATTTCAATTCTATGGAAAAAAAAAATCCTACGAAGGCCTTTGAAACGAAGGATTGAATCTTATCCAATCCTTTAAAATTTCTATGGAATGGGTAAT…
>425
AATTACTCTTATTACTTCCTCCATTCCAAAATATTGTAATTTAGGATGTAATTTGTTCCTACTATAATAAATCTAGATATCTGTCCAGATCCGGGTTGCAATATTTTGAGATGGAGGTGATATCACTTTTTCTTTGATGAGGTAATATCACTTTAGTTGAAAGTTCAACCTCCATGACATTGTAAAGAAAACGATAGAAAATCTATTGCTATCATATAATTAATATATACTTTCAGTGTCATGTATACCATGGTGGATTTATGGCACCTTTGATTTGTAGAAAAAATGTAGGAATTTTGGAGGATTTCAATTCTATGGAAAAAAAAAATCCTACGAAGGCCTTTGAAACGAAGGATTGAATCTTATCCAATCCTTTAAAATTTCTATGGAATGGGTAAT…
>426
AATTACTCTTATTACTTCCTCCATTCCAAAATATTGTAATTTAGGATGTAATTTGTTCCTACTATAATAAATCTAGATATCTGTCCAGATCCGGGTTGCAATATTTTGAGATGGAGGTGATATCACTTTTTCTTTGATGAGGTAATATCACTTTAGTTGAAAGTTCAACCTCCATGACATTGTAAAGAAAACGATAGAAAATCTATTGCTATCATATAATTAATATATACTTTCAGTGTCATGTATACCATGGTGGATTTATGGCACCTTTGATTTGTAGAAAAAATGTAGGAATTTTGGAGGATTTCAATTCTATGGAAAAAAAAAATCCTACGAAGGCCTTTGAAACGAAGGATTGAATCTTATCCAATCCTTTAAAATTTCTATGGAATGGGTAAT…
>429
AATTACTCTTATTACTTCCTCCATTCCAAAATATTGTAATTTAGGATGTAATTTGTTCCTACTATAATAAATCTAGATATCTGTCCAGATCCGGGTTGCAATATTTTGAGATGGAGGTGATATCACTTTTTCTTTGATGAGGTAATATCACTTTAGTTGAAAGTTCAACCTCCATGACATTGTAAAGAAAACGATAGAAAATCTATTGCTATCATATAATTAATATATACTTTCAGTGTCATGTATACCATGGTGGATTTATGGCACCTTTGATTTGTAGAAAAAATGTAGGAATTTTGGAGGATTTCAATTCTATGGAAAAAAAAAATCCTACGAAGGCCTTTGAAACGAAGGATTGAATCTTATCCAATCCTTTAAAATTTCTATGGAATGGGTAAT…
>484
AATTACTCTTATTACTTCCTCCATTCCAAAATATTGTAATTTAGGATGTAATTTGTTCCTACTATAATAAATCTAGATATCTGTCCAGATCCGGGTTGCAATATTTTGAGATGGAGGTGATATCACTTTTTCTTTGACGAGGTAATATCACTTTAGTTGAAAGTTCAACCTCCATGACATTGTAAAGAAAACGATAGAAAATCTATTGCTATCATATAATTAATATATACTTTCAGTGTCATGTATACCAGGGTGGATTTATGGCACCTTTGATTTGTAGAAAAAATGTAAGAATTTTGGAGGATTTCAATTCTATGGAAAAAAAAA-TCCTACGAAGGCCTTTGAAACGAAGGATTGAATCCTATCCAATCCTTTAAAATTTCTATGGAATGGGTAAT…
>496
AATTACTCTTATTACTTCCTCCATTCCAAAATATTGTAATTTAGGATGTAATTTGTTCCTACTATAATAAATCTAGATATCTGTCCAGATCCGGGTTGCAATATTTTGAGATGGAGGTGATATCACTTTTTCTTTGATGAGGTAATATCACTTTAGTTGAAAGTTCAACCTCCATGACATTGTAAAGAAAACGATAGAAAATCTATTGCTATCATATAATTAATATATACTTTCAGTGTCATGTATACCATGGTGGATTTATGGCACCTTTGATTTGTAGAAAAAATGTAGGAATTTTGGAGGATTTCAATTCTATGGAAAAAAAAA-TCCTACGAAGGCCTTTGAAACGAAGGATTGAATCTTATCCAATCCTTTAAAATTTCTATGGAATGGGTAAT…
>506
AATTACTCTTATTACTTCCTCCATTCCAAAATATTGTAATTTAGGATGTAATTTGTTCCTACTATAATAAATCTAGATATCTGTCCAGATCCGGGTTGCAATATTTTGAGATGGAGGTGATATCACTTTTTCTTTGATGAGGTAATATCACTTTAGTTGAAAGTTCAACCTCCATGACATTGTAAAGAAAACGATAGAAAATCTATTGCTATCATATAATTAATATATACTTTCAGTGTCATGTATACCATGGTGGATTTATGGCACCTTTGATTTGTAGAAAAAATGTAGGAATTTTGGAGGATTTCAATTCTATGGAAAAAAAAAATCCTACGAAGGCCTTTGAAACGAAGGATTGAATCTTATCCAATCCTTTAAAATTTCTATGGAATGGGTAAT…
>519
AATTACTCTTATTACTTCCTCCATTCCAAAATATTGTAATTTAGGATGTAATTTGTTCCTACTATAATAAATCTAGATATCTGTCCAGATCCGGGTTGCAATATTTTGAGATGGAGGTGATATCACTTTTTCTTTGATGAGGTAATATCACTTTAGTTGAAAGTTCAACCTCCATGACATTGTAAAGAAAACGATAGAAAATCTATTGCTATCATATAATTAATATATACTTTCAGTGTCATGTATACCATGGTGGATTTATGGCACCTTTGATTTGTAGAAAAAATGTAGGAATTTTGGAGGATTTCAATTCTATGGAAAAAAAAAATCCTACGAAGGCCTTTGAAACGAAGGATTGAATCTTATCCAATCCTTTAAAATTTCTATGGAATGGGTAAT…
>544
AATTACTCTTATTACTTCCTCCATTCCAAAATATTGTAATTTAGGATGTAATTTGTTCCTACTATAATAAATCTAGATATCTGTCCAGATCCGGGTTGCAATATTTTGAGATGGAGGTGATATCACTTTTTCTTTGATGAGGTAATATCACTTTAGTTGAAAGTTCAACCTCCATGACATTGTAAAGAAAACGATAGAAAATCTATTGCTATCATATAATTAATATATACTTTCAGTGTCATGTATACCATGGTGGATTTATGGCACCTTTGATTTGTAGAAAAAATGTAGGAATTTTGGAGGATTTCAATTCTATGGAAAAAAAAAATCCTACGAAGGCCTTTGAAACGAAGGATTGAATCTTATCCAATCCTTTAAAATTTCTATGGAATGGGTAAT…
>554
AATTACTCTTATTACTTCCTCCATTCCAAAATATTGTAATTTAGGATGTAATTTGTTCCTACTATAATAAATCTAGATATCTGTCCAGATCCGGGTTGCAATATTTTGAGATGGAGGTGATATCACTTTTTCTTTGATGAGGTAATATCACTTTAGTTGAAAGTTCAACCTCCATGACATTGTAAAGAAAACGATAGAAAATCTATTGCTATCATATAATTAATATATACTTTCAGTGTCATGTATACCATGGTGGATTTATGGCACCTTTGATTTGTAGAAAAAATGTAGGAATTTTGGAGGATTTCAATTCTATGGAAAAAAAAAATCCTACGAAGGCCTTTGAAACGAAGGATTGAATCCTATCCAATCCTTTAAAATTTCTATGGAATGGGTAAT…
>595
AATTACTCTTATTACTTCCTCCATTCCAAAATATTGTAATTTAGGATGTAATTTGTTCCTACTATAATAAATCTAGATATCTGTCCAGATCCGGGTTGCAATATTTTGAGATGGAGGTGATATCACTTTTTCTTTGATGAGGTAATATCACTTTAGTTGAAAGTTCAACCTCCATGACATTGTAAAGAAAACGATAGAAAATCTATTGCTATCATATAATTAATATATACTTTCAGTGTCATGTATACCATGGTGGATTTATGGCACCTTTGATTTGTAGAAAAAATGTAGGAATTTTGGAGGATTTCAATTCTATGGAAAAAAAAAATCCTACGAAGGCCTTTGAAACGAAGGATTGAATCTTATCCAATCCTTTAAAATTTCTATGGAATGGGTAAT…
>606
AATTACTCTTATTACTTCCTCCATTCCAAAATATTGTAATTTAGGATGTAATTTGTTCCTACTATAATAAATCTAGATATCTGTCCAGATCCGGGTTGCAATATTTTGAGATGGAGGTGATATCACTTTTTCTTTGATGAGGTAATATCACTTTAGTTGAAAGTTCAACCTCCATGACATTGTAAAGAAAACGATAGAAAATCTATTGCTATCATATAATTAATATATACTTTCAGTGTCATGTATACCATGGTGGATTTATGGCACCTTTGATTTGTAGAAAAAATGTAGGAATTTTGGAGGATTTCAATTCTATGGAAAAAAAAAATCCTACGAAGGCCTTTGAAACGAAGGATTGAATCTTATCCAATCCTTTAAAATTTCTATGGAATGGGTAAT…
>614
AATTACTCTTATTACTTCCTCCATTCCAAAATATTGTAATTTAGGATGTAATTTGTTCCTACTATAATAAATCTAGATATCTGTCCAGATCCGGGTTGCAATATTTTGAGATGGAGGTGATATCACTTTTTCTTTGATGAGGTAATATCACTTTAGTTGAAAGTTCAACCTCCATGACATTGTAAAGAAAACGATAGAAAATCTATTGCTATCATATAATTAATATATACTTTCAGTGTCATGTATACCATGGTGGATTTATGGCACCTTTGATTTGTAGAAAAAATGTAGGAATTTTGGAGGATTTCAATTCTATGGAAAAAAAAAATCCTACGAAGGCCTTTGAAACGAAGGATTGAATCTTATCCAATCCTTTAAAATTTCTATGGAATGGGTAAT…
>619
AATTACTCTTATTACTTCCTCCATTCCAAAATATTGTAATTTAGGATGTAATTTGTTCCTACTATAATAAATCTAGATATCTGTCCAGATCCGGGTTGCAATATTTTGAGATGGAGGTGATATCACTTTTTCTTTGATGAGGTAATATCACTTTAGTTGAAAGTTCAACCTCCATGACATTGTAAAGAAAACGATAGAAAATCTATTGCTATCATATAATTAATATATACTTTCAGTGTCATGTATACCATGGTGGATTTATGGCACCTTTGATTTGTAGAAAAAATGTAGGAATTTTGGAGGATTTCAATTCTATGGAAAAAAAAAATCCTACGAAGGCCTTTGAAACGAAGGATTGAATCTTATCCAATCCTTTAAAATTTCTATGGAATGGGTAAT…
>620
AATTACTCTTATTACTTCCTCCATTCCAAAATATTGTAATTTAGGATGTAATTTGTTCCTACTATAATAAATCTAGATATCTGTCCAGATCCGGGTTGCAATATTTTGAGATGGAGGTGATATCACTTTTTCTTTGATGAGGTAATATCACTTTAGTTGAAAGTTCAACCTCCATGACATTGTAAAGAAAACGATAGAAAATCTATTGCTATCATATAATTAATATATACTTTCAGTGTCATGTATACCATGGTGGATTTATGGCACCTTTGATTTGTAGAAAAAATGTAGGAATTTTGGAGGATTTCAATTCTATGGAAAAAAAAAATCCTACGAAGGCCTTTGAAACGAAGGATTGAATCTTATCCAATCCTTTAAAATTTCTATGGAATGGGTAAT…
>631
AATTACTCTTATTACTTCCTCCATTCCAAAATATTGTAATTTAGGATGTAATTTGTTCCTACTATAATAAATCTAGATATCTGTCCAGATCCGGGTTGCAATATTTTGAGATGGAGGTGATATCACTTTTTCTTTGATGAGGTAATATCACTTTAGTTGAAAGTTCAACCTCCATGACATTGTAAAGAAAACGATAGAAAATCTATTGCTATCATATAATTAATATATACTTTCAGTGTCATGTATACCATGGTGGATTTATGGCACCTTTGATTTGTAGAAAAAATGTAGGAATTTTGGAGGATTTCAATTCTATGGAAAAAAAAAATCCTACGAAGGCCTTTGAAACGAAGGATTGAATCTTATCCAATCCTTTAAAATTTCTATGGAATGGGTAAT…
>634
AATTACTCTTATTACTTCCTCCATTCCAAAATATTGTAATTTAGGATGTAATTTGTTCCTACTATAATAAATCTAGATATCTGTCCAGATCCGGGTTGCAATATTTTGAGATGGAGGTGATATCACTTTTTCTTTGATGAGGTAATATCACTTTAGTTGAAAGTTCAACCTCCATGACATTGTAAAGAAAACGATAGAAAATCTATTGCTATCATATAATTAATATATACTTTCAGTGTCATGTATACCATGGTGGATTTATGGCACCTTTGATTTGTAGAAAAAATGTAGGAATTTTGGAGGATTTCAATTCTATGGAAAAAAAAAATCCTACGAAGGCCTTTGAAACGAAGGATTGAATCTTATCCAATCCTTTAAAATTTCTATGGAATGGGTAAT…
>639
AATTACTCTTATTACTTCCTCCATTCCAAAATATTGTAATTTAGGATGTAATTTGTTCCTACTATAATAAATCTAGATATCTGTCCAGATCCGGGTTGCAATATTTTGAGATGGAGGTGATATCACTTTTTCTTTGATGAGGTAATATCACTTTAGTTGAAAGTTCAACCTCCATGACATTGTAAAGAAAACGATAGAAAATCTATTGCTATCATATAATTAATATATACTTTCAGTGTCATGTATACCATGGTGGATTTATGGCACCTTTGATTTGTAGAAAAAATGTAGGAATTTTGGAGGATTTCAATTCTATGGAAAAAAAAAATCCTACGAAGGCCTTTGAAACGAAGGATTGAATCTTATCCAATCCTTTAAAATTTCTATGGAATGGGTAAT…
>641
AATTACTCTTATTACTTCCTCCATTCCAAAATATTGTAATTTAGGATGTAATTTGTTCCTACTATAATAAATCTAGATATCTGTCCAGATCCGGGTTGCAATATTTTGAGATGGAGGTGATATCACTTTTTCTTTGATGAGGTAATATCACTTTAGTTGAAAGTTCAACCTCCATGACATTGTAAAGAAAACGATAGAAAATCTATTGCTATCATATAATTAATATATACTTTCAGTGTCATGTATACCATGGTGGATTTATGGCACCTTTGATTTGTAGAAAAAATGTAGGAATTTTGGAGGATTTCAATTCTATGGAAAAAAAAAATCCTACGAAGGCCTTTGAAACGAAGGATTGAATCTTATCCAATCCTTTAAAATTTCTATGGAATGGGTAAT…
>509
AATTACTCTTATTACTTCCTCCATTCCAAAATATTGTAATTTAGGATGTAATTTGTTCCTACTATAATAAATCTAGATATCTGTCCAGATCCGGGTTGCAATATTTTGAGATGGAGGTGATATCACTTTTTCTTTGATGAGGTAATATCACTTTAGTTGAAAGTTCAACCTCCATGACATTGTAAAGAAAACGATAGAAAATCTATTGCTATCATATAATTAATATATACTTTCAGTGTCATGTATACCATGGTGGATTTATGGCACCTTTGATTTGTAGAAAAAATGTAGGAATTTTGGAGGATTTCAATTCTATGGAAAAAAAAAATCCTACGAAGGCCTTTGAAACGAAGGATTGAATCTTATCCAATCCTTTAAAATTTCTATGGAATGGGTAAT…
>510
AATTACTCTTATTACTTCCTCCATTCCAAAATATTGTAATTTAGGATGTAATTTGTTCCTACTATAATAAATCTAGATATCTGTCCAGATCCGGGTTGCAATATTTTGAGATGGAGGTGATATCACTTTTTCTTTGACGAGGTAATATCACTTTAGTTGAAAGTTCAACCTCCATGACATTGTAAAGAAAACGATAGAAAATCTATTGCTATCATATAATTAATATATACTTTCAGTGTCATGTATACCAGGGTGGATTTATGGCACCTTTGATTTGTAGAAAAAATGTAAGAATTTTGGAGGATTTCAATTCTATGGAAAAAAAA--TCCTACGAAGGCCTTTGAAACGAAGGATTGAATCCTATCCAATCCTTTAAAATTTCTATGGAATGGGTAAT…
>533
AATTACTCTTATTACTTCCTCCATTCCAAAATATTGTAATTTAGGATGTAATTTGTTCCTACTATAATAAATCTAGATATCTGTCCAGATCCGGGTTGCAATATTTTGAGATGGAGGTGATATCACTTTTTCTTTGATGAGGTAATATCACTTTAGTTGAAAGTTCAACCTCCATGACATTGTAAAGAAAACGATAGAAAATCTATTGCTATCATATAATTAATATATACTTTCAGTGTCATGTATACCATGGTGGATTTATGGCACCTTTGATTTGTAGAAAAAATGTAGGAATTTTGGAGGATTTCAATTCTATGGAAAAAAAAAATCCTACGAAGGCCTTTGAAACGAAGGATTGAATCTTATCCAATCCTTTAAAATTTCTATGGAATGGGTAAT…
>535
AATTACTCTTATTACTTCCTCCATTCCAAAATATTGTAATTTAGGATGTAATTTGTTCCTACTATAATAAATCTAGATATCTGTCCAGATCCGGGTTGCAATATTTTGAGATGGAGGTGATATCACTTTTTCTTTGATGAGGTAATATCACTTTAGTTGAAAGTTCAACCTCCATGACATTGTAAAGAAAACGATAGAAAATCTATTGCTATCATATAATTAATATATACTTTCAGTGTCATGTATACCATGGTGGATTTATGGCACCTTTGATTTGTAGAAAAAATGTAGGAATTTTGGAGGATTTCAATTCTATGGAAAAAAAAAATCCTACGAAGGCCTTTGAAACGAAGGATTGAATCTTATCCAATCCTTTAAAATTTCTATGGAATGGGTAAT…
>536
AATTACTCTTATTACTTCCTCCATTCCAAAATATTGTAATTTAGGATGTAATTTGTTCCTACTATAATAAATCTAGATATCTGTCCAGATCCGGGTTGCAATATTTTGAGATGGAGGTGATATCACTTTTTCTTTGATGAGGTAATATCACTTTAGTTGAAAGTTCAACCTCCATGACATTGTAAAGAAAACGATAGAAAATCTATTGCTATCATATAATTAATATATACTTTCAGTGTCATGTATACCATGGTGGATTTATGGCACCTTTGATTTGTAGAAAAAATGTAGGAATTTTGGAGGATTTCAATTCTATGGAAAAAAAAAATCCTACGAAGGCCTTTGAAACGAAGGATTGAATCTTATCCAATCCTTTAAAATTTCTATGGAATGGGTAAT…
>538
AATTACTCTTATTACTTCCTCCATTCCAAAATATTGTAATTTAGGATGTAATTTGTTCCTACTATAATAAATCTAGATATCTGTCCAGATCCGGGTTGCAATATTTTGAGATGGAGGTGATATCACTTTTTCTTTGATGAGGTAATATCACTTTAGTTGAAAGTTCAACCTCCATGACATTGTAAAGAAAACGATAGAAAATCTATTGCTATCATATAATTAATATATACTTTCAGTGTCATGTATACCATGGTGGATTTATGGCACCTTTGATTTGTAGAAAAAATGTAGGAATTTTGGAGGATTTCAATTCTATGGAAAAAAAAAATCCTACGAAGGCCTTTGAAACGAAGGATTGAATCTTATCCAATCCTTTAAAATTTCTATGGAATGGGTAAT…
>545
AATTACTCTTATTACTTCCTCCATTCCAAAATATTGTAATTTAGGATGTAATTTGTTCCTACTATAATAAATCTAGATATCTGTCCAGATCCGGGTTGCAATATTTTGAGATGGAGGTGATATCACTTTTTCTTTGATGAGGTAATATCACTTTAGTTGAAAGTTCAACCTCCATGACATTGTAAAGAAAACGATAGAAAATCTATTGCTATCATATAATTAATATATACTTTCAGTGTCATGTATACCATGGTGGATTTATGGCACCTTTGATTTGTAGAAAAAATGTAGGAATTTTGGAGGATTTCAATTCTATGGAAAAAAAAAATCCTACGAAGGCCTTTGAAACGAAGGATTGAATCTTATCCAATCCTTTAAAATTTCTATGGAATGGGTAAT…
>593
AATTACTCTTATTACTTCCTCCATTCCAAAATATTGTAATTTAGGATGTAATTTGTTCCTACTATAATAAATCTAGATATCTGTCCAGATCCGGGTTGCAATATTTTGAGATGGAGGTGATATCACTTTTTCTTTGACGAGGTAATATCACTTTAGTTGAAAGTTCAACCTCCATGACATTGTAAAGAAAACGATAGAAAATCTATTGCTATCATATAATTAATATATACTTTCAGTGTCATGTATACCAGGGTGGATTTATGGCACCTTTGATTTGTAGAAAAAATGTAAGAATTTTGGAGGATTTCAATTCTATGGAAAAAAAAA-TCCTACGAAGGCCTTTGAAACGAAGGATTGAATCCTATCCAATCCTTTAAAATTTCTATGGAATGGGTAAT…
>615
AATTACTCTTATTACTTCCTCCATTCCAAAATATTGTAATTTAGGATGTAATTTGTTCCTACTATAATAAATCTAGATATCTGTCCAGATCCGGGTTGCAATATTTTGAGATGGAGGTGATATCACTTTTTCTTTGATGAGGTAATATCACTTTAGTTGAAAGTTCAACCTCCATGACATTGTAAAGAAAACGATAGAAAATCTATTGCTATCATATAATTAATATATACTTTCAGTGTCATGTATACCATGGTGGATTTATGGCACCTTTGATTTGTAGAAAAAATGTAGGAATTTTGGAGGATTTCAATTCTATGGAAAAAAAAAATCCTACGAAGGCCTTTGAAACGAAGGATTGAATCTTATCCAATCCTTTAAAATTTCTATGGAATGGGTAAT…
>622
AATTACTCTTATTACTTCCTCCATTCCAAAATATTGTAATTTAGGATGTAATTTGTTCCTACTATAATAAATCTAGATATCTGTCCAGATCCGGGTTGCAATATTTTGAGATGGAGGTGATATCACTTTTTCTTTGATGAGGTAATATCACTTTAGTTGAAAGTTCAACCTCCATGACATTGTAAAGAAAACGATAGAAAATCTATTGCTATCATATAATTAATATATACTTTCAGTGTCATGTATACCATGGTGGATTTATGGCACCTTTGATTTGTAGAAAAAATGTAGGAATTTTGGAGGATTTCAATTCTATGGAAAAAAAAAATCCTACGAAGGCCTTTGAAACGAAGGATTGAATCTTATCCAATCCTTTAAAATTTCTATGGAATGGGTAAT…
>633
AATTACTCTTATTACTTCCTCCATTCCAAAATATTGTAATTTAGGATGTAATTTGTTCCTACTATAATAAATCTAGATATCTGTCCAGATCCGGGTTGCAATATTTTGAGATGGAGGTGATATCACTTTTTCTTTGATGAGGTAATATCACTTTAGTTGAAAGTTCAACCTCCATGACATTGTAAAGAAAACGATAGAAAATCTATTGCTATCATATAATTAATATATACTTTCAGTGTCATGTATACCATGGTGGATTTATGGCACCTTTGATTTGTAGAAAAAATGTAGGAATTTTGGAGGATTTCAATTCTATGGAAAAAAAAAATCCTACGAAGGCCTTTGAAACGAAGGATTGAATCTTATCCAATCCTTTAAAATTTCTATGGAATGGGTAAT…
>636
AATTACTCTTATTACTTCCTCCATTCCAAAATATTGTAATTTAGGATGTAATTTGTTCCTACTATAATAAATCTAGATATCTGTCCAGATCCGGGTTGCAATATTTTGAGATGGAGGTGATATCACTTTTTCTTTGATGAGGTAATATCACTTTAGTTGAAAGTTCAACCTCCATGACATTGTAAAGAAAACGATAGAAAATCTATTGCTATCATATAATTAATATATACTTTCAGTGTCATGTATACCATGGTGGATTTATGGCACCTTTGATTTGTAGAAAAAATGTAGGAATTTTGGAGGATTTCAATTCTATGGAAAAAAAAAATCCTACGAAGGCCTTTGAAACGAAGGATTGAATCTTATCCAATCCTTTAAAATTTCTATGGAATGGGTAAT…
>638
AATTACTCTTATTACTTCCTCCATTCCAAAATATTGTAATTTAGGATGTAATTTGTTCCTACTATAATAAATCTAGATATCTGTCCAGATCCGGGTTGCAATATTTTGAGATGGAGGTGATATCACTTTTTCTTTGATGAGGTAATATCACTTTAGTTGAAAGTTCAACCTCCATGACATTGTAAAGAAAACGATAGAAAATCTATTGCTATCATATAATTAATATATACTTTCAGTGTCATGTATACCATGGTGGATTTATGGCACCTTTGATTTGTAGAAAAAATGTAGGAATTTTGGAGGATTTCAATTCTATGGAAAAAAAAAATCCTACGAAGGCCTTTGAAACGAAGGATTGAATCTTATCCAATCCTTTAAAATTTCTATGGAATGGGTAAT…
>391
AATTACTCTTATTACTTCCTCCATTCCAAAATATTGTAATTTAGGATGTAATTTGTTCCTACTATAATAAATCTAGATATCTGTCCAGATCCGGGTTGCAATATTTTGAGATGGAGGTGATATCACTTTTTCTTTGACGAGGTAATATCACTTTAGTTGAAAGTTCAACCTCCATGACATTGTAAAGAAAACGATAGAAAATCTATTGCTATCATATAATTAATATATACTTTCAGTGTCATGTATACCATGGTGGATTTATGGCACCTTTGATTTGTAGAAAAAATGTAAGAATTTTGGAGGATTTCAATTCTATGGAAAAAAAAA-TCCTACGAAGGCCTTTGAAACGAAGGATTGAATCCTATCCAATCCTTTAAAATTTCTATGGAATGGGTAAT…
>476
AATTACTCTTATTACTTCCTCCATTCCAAAATATTGTAATTTAGGATGTAATTTGTTCCTACTATAATAAATCTAGATATCTGTCCAGATCCGGGTTGCAATATTTTGAGATGGAGGTGATATCACTTTTTCTTTGATGAGGTAATATCACTTTAGTTGAAAGTTCAACCTCCATGACATTGTAAAGAAAACGATAGAAAATCTATTGCTATCATATAATTAATATATACTTTCAGTGTCATGTATACCATGGTGGATTTATGGCACCTTTGATTTGTAGAAAAAATGTAGGAATTTTGGAGGATTTCAATTCTATGGAAAAAAAAAATCCTACGAAGGCCTTTGAAACGAAGGATTGAATCTTATCCAATCCTTTAAAATTTCTATGGAATGGGTAAT…
>490
AATTACTCTTATTACTTCCTCCATTCCAAAATATTGTAATTTAGGATGTAATTTGTTCCTACTATAATAAATCTAGATATCTGTCCAGATCCGGGTTGCAATATTTTGAGATGGAGGTGATATCACTTTTTCTTTGATGAGGTAATATCACTTTAGTTGAAAGTTCAACCTCCATGACATTGTAAAGAAAACGATAGAAAATCTATTGCTATCATATAATTAATATATACTTTCAGTGTCATGTATACCATGGTGGATTTATGGCACCTTTGATTTGTAGAAAAAATGTAGGAATTTTGGAGGATTTCAATTCTATGGAAAAAAAAAATCCTACGAAGGCCTTTGAAACGAAGGATTGAATCTTATCCAATCCTTTAAAATTTCTATGGAATGGGTAAT…
>630
AATTACTCTTATTACTTCCTCCATTCCAAAATATTGTAATTTAGGATGTAATTTGTTCCTACTATAATAAATCTAGATATCTGTCCAGATCCGGGTTGCAATATTTTGAGATGGAGGTGATATCACTTTTTCTTTGATGAGGTAATATCACTTTAGTTGAAAGTTCAACCTCCATGACATTGTAAAGAAAACGATAGAAAATCTATTGCTATCATATAATTAATATATACTTTCAGTGTCATGTATACCATGGTGGATTTATGGCACCTTTGATTTGTAGAAAAAATGTAGGAATTTTGGAGGATTTCAATTCTATGGAAAAAAAAAATCCTACGAAGGCCTTTGAAACGAAGGATTGAATCTTATCCAATCCTTTAAAATTTCTATGGAATGGGTAAT…
>402
AATTACTCTTATTACTTCCTCCATTCCAAAATATTGTAATTTAGGATGTAATTTGTTCCTACTATAATAAATCTAGATATCTGTCCAGATCCGGGTTGCAATATTTTGAGATGGAGGTGATATCACTTTTTCTTTGATGAGGTAATATCACTTTAGTTGAAAGTTCAACCTCCATGACATTGTAAAGAAAACGATAGAAAATCTATTGCTATCATATAATTAATATATACTTTCAGTGTCATGTATACCATGGTGGATTTATGGCACCTTTGATTTGTAGAAAAAATGTAGGAATTTTGGAGGATTTCAATTCTATGGAAAAAAAAAATCCTACGAAGGCCTTTGAAACGAAGGATTGAATCTTATCCAATCCTTTAAAATTTCTATGGAATGGGTAAT…
>493
AATTACTCTTATTACTTCCTCCATTCCAAAATATTGTAATTTAGGATGTAATTTGTTCCTACTATAATAAATCTAGATATCTGTCCAGATCCGGGTTGCAATATTTTGAGATGGAGGTGATATCACTTTTTCTTTGATGAGGTAATATCACTTTAGTTGAAAGTTCAACCTCCATGACATTGTAAAGAAAACGATAGAAAATCTATTGCTATCATATAATTAATATATACTTTCAGTGTCATGTATACCATGGTGGATTTATGGCACCTTTGATTTGTAGAAAAAATGTAGGAATTTTGGAGGATTTCAATTCTATGGAAAAAAAAAATCCTACGAAGGCCTTTGAAACGAAGGATTGAATCTTATCCAATCCTTTAAAATTTCTATGGAATGGGTAAT…
>441
AATTACTCTTATTACTTCCTCCATTCCAAAATATTGTAATTTAGGATGTAATTTGTTCCTACTATAATAAATCTAGATATCTGTCCAGATCCGGGTTGCAATATTTTGAGATGGAGGTGATATCACTTTTTCTTTGACGAGGTAATATCACTTTAGTTGAAAGTTCAACCTCCATGACATTGTAAAGAAAACGATAGAAAATCTATTGCTATCATATAATTAATATATACTTTCAGTGTCATGTATACCAGGGTGGATTTATGGCACCTTTGATTTGTAGAAAAAATGTAGGAATTTTGGAGGATTTCAATCCTATGGAAAAAAAAA-TCCTACGAAGGTCTTTGAAACAAAGGATTGAATCCTATCCAATCCTTTAAAATTTCTATGGAATGGGTAAT…
>442
AATTACTCTTATTACTTCCTCCATTCCAAAATATTGTAATTTAGGATGTAATTTGTTCCTACTATAATAAATCTAGATATCTGTCCAGATCCGGGTTGCAATATTTTGAGATGGAGGTGATATCACTTTTTCTTTGACGAGGTAATATCACTTTAGTTGAAAGTTCAACCTCCATGACATTGTAAAGAAAACGATAGAAAATCTATTGCTATCATATAATTAATATATACTTTCAGTGTCATGTATACCAGGGTGGATTTATGGCACCTTTGATTTGTAGAAAAAATGTAGGAATTTTGGAGGATTTCAATCCTATGGAAAAAAAAA-TCCTACGAAGGTCTTTGAAACAAAGGATTGAATCCTATCCAATCCTTTAAAATTTCTATGGAATGGGTAAT…
>562
AATTACTCTTATTACTTCCTCCATTCCAAAATATTGTAATTTAGGATGTAATTTGTTCCTACTATAATAAATCTAGATATCTGTCCAGATCCGGGTTGCAATATTTTGAGATGGAGGTGATATCACTTTTTCTTTGATGAGGTAATATCACTTTAGTTGAAAGTTCAACCTCCATGACATTGTAAAGAAAACGATAGAAAATCTATTGCTATCATATAATTAATATATACTTTCAGTGTCATGTATACCATGGTGGATTTATGGCACCTTTGATTTGTAGAAAAAATGTAGGAATTTTGGAGGATTTCAATCCTATGGAAAAAAAAA-TCCTACGAAGGTCTTTGAAACAAAGGATTGAATCCTATCCAATCCTTTAAAATTTCTATGGAATGGGTAAT…
>564
AATTACTCTTATTACTTCCTCCATTCCAAAATATTGTAATTTAGGATGTAATTTGTTCCTACTATAATAAATCTAGATATCTGTCCAGATCCGGGTTGCAATATTTTGAGATGGAGGTGATATCACTTTTTCTTTGACGAGGTAATATCACTTTAGTTGAAAGTTCAACCTCCATGACATTGTAAAGAAAACGATAGAAAATCTATTGCTATCATATAATTAATATATACTTTCAGTGTCATGTATACCAGGGTGGATTTATGGCACCTTTGATTTGTAGAAAAAATGTAGGAATTTTGGAGGATTTCAATCCTATGGAAAAAAAAA-TCCTACGAAGGTCTTTGAAACAAAGGATTGAATCCTATCCAATCCTTTAAAATTTCTATGGAATGGGTAAT…
>597
AATTACTCTTATTACTTCCTCCATTCCAAAATATTGTAATTTAGGATGTAATTTGTTCCTACTATAATAAATCTAGATATCTGTCCAGATCCGGGTTGCAATATTTTGAGATGGAGGTGATATCACTTTTTCTTTGACGAGGTAATATCACTTTAGTTGAAAGTTCAACCTCCATGACATTGTAAAGAAAACGATAGAAAATCTATTGCTATCATATAATTAATATATACTTTCAGTGTCATGTATACCAGGGTGGATTTATGGCACCTTTGATTTGTAGAAAAAATGTAGGAATTTTGGAGGATTTCAATCCTATGGAAAAAAAAA-TCCTACGAAGGTCTTTGAAACAAAGGATTGAATCCTATCCAATCCTTTAAAATTTCTATGGAATGGGTAAT…
>600
AATTACTCTTATTACTTCCTCCATTCCAAAATATTGTAATTTAGGATGTAATTTGTTCCTACTATAATAAATCTAGATATCTGTCCAGATCCGGGTTGCAATATTTTGAGATGGAGGTGATATCACTTTTTCTTTGATGAGGTAATATCACTTTAGTTGAAAGTTCAACCTCCATGACATTGTAAAGAAAACGATAGAAAATCTATTGCTATCATATAATTAATATATACTTTCAGTGTCATGTATACCATGGTGGATTTATGGCACCTTTGATTTGTAGAAAAAATGTAGGAATTTTGGAGGATTTCAATCCTATGGAAAAAAAAA-TCCTACGAAGGTCTTTGAAACAAAGGATTGAATCCTATCCAATCCTTTAAAATTTCTATGGAATGGGTAAT…
>608
AATTACTCTTATTACTTCCTCCATTCCAAAATATTGTAATTTAGGATGTAATTTGTTCCTACTATAATAAATCTAGATATCTGTCCAGATCCGGGTTGCAATATTTTGAGATGGAGGTGATATCACTTTTTCTTTGACGAGGTAATATCACTTTAGTTGAAAGTTCAACCTCCATGACATTGTAAAGAAAACGATAGAAAATCTATTGCTATCATATAATTAATATATACTTTCAGTGTCATGTATACCAGGGTGGATTTATGGCACCTTTGATTTGTAGAAAAAATGTAGGAATTTTGGAGGATTTCAATCCTATGGAAAAAAAAA-TCCTACGAAGGTCTTTGAAACAAAGGATTGAATCCTATCCAATCCTTTAAAATTTCTATGGAATGGGTAAT…
>609
AATTACTCTTATTACTTCCTCCATTCCAAAATATTGTAATTTAGGATGTAATTTGTTCCTACTATAATAAATCTAGATATCTGTCCAAATCCGGGTTACAATATTTTGAGATGGAGGTGATATCACTTTTTCTTTGACGAGGTAATATCACTTTAGTTGAAAGTTCAACCTCCATGACATTGTAAAGAAAACGATAGAAAATCTATTGCTATCATATGATTAATATATACTTTCAGTGTCATGTATACCAGGGTGGATTTATGGCACCTTTGATTTGTAGAAAAAATGTAGGAATTTTGGAGGATTTCAATCCTATGGAAAAAAAA--TCCTACGAAGGCCTTTGAAACAAAGGATTGAATCCTATCCAATCCTTTAAAATTTCTATGGAATGGGTAAT…
>612
AATTACTCTTATTACTTCCTCCATTCCAAAATATTGTAATTTAGGATGTAATTTGTTCCTACTATAATAAATCTAGATATCTGTCCAAATCCGGGTTACAATATTTTGAGATGGAGGTGATATCACTTTTTCTTTGACGAGGTAATATCACTTTAGTTGAAAGTTCAACCTCCATGACATTGTAAAGAAAACGATAGAAAATCTATTGCTATCATATGATTAATATATACTTTCAGTGTCATGTATACCAGGGTGGATTTATGGCACCTTTGATTTGTAGAAAAAATGTAGGAATTTTGGAGGATTTCAATCCTATGGAAAAAAAA--TCCTACGAAGGCCTTTGAAACAAAGGATTGAATCCTATCCAATCCTTTAAAATTTCTATGGAATGGGTAAT…
>471
AATTACTCTTATTACTTCCTCCATTCCAAAATATTGTAATTTAGGATGTAATTTGTTCCTACTATAATAAATCTAGATATCTGTCCAGATCCGGGTTGCAATATTTTGAGATGGAGGTGATATCACTTTTTCTTTGACGAGGTAATATCACTTTAGTTGAAAGTTCAACCTCCATGACATTGTAAAGAAAACGATAGAAAATCTATTGCTATCATATAATTAATATATACTTTCAGTGTCATGTATACCAGGGTGGATTTATGGCACCTTTGATTTGTAGAAAAAATGTAGGAATTTTGGAGGATTTCAATCCTATGGAAAAAAAAA-TCCTACGAAGGTCTTTGAAACAAAGGATTGAATCCTATCCAATCCTTTAAAATTTCTATGGAATGGGTAAT…
>558
AATTACTCTTATTACTTCCTCCATTCCAAAATATTGTAATTTAGGATGTAATTTGTTCCTACTATAATAAATCTAGATATCTGTCCAGATCCGGGTTGCAATATTTTGAGATGGAGGTGATATCACTTTTTCTTTGACGAGGTAATATCACTTTAGTTGAAAGTTCAACCTCCATGACATTGTAAAGAAAACGATAGAAAATCTATTGCTATCATATAATTAATATATACTTTCAGTGTCATGTATACCAGGGTGGATTTATGGCACCTTTGATTTGTAGAAAAAATGTAGGAATTTTGGAGGATTTCAATCCTATGGAAAAAAAAA-TCCTACGAAGGTCTTTGAAACAAAGGATTGAATCCTATCCAATCCTTTAAAATTTCTATGGAATGGGTAAT…
>559
AATTACTCTTATTACTTCCTCCATTCCAAAATATTGTAATTTAGGATGTAATTTGTTCCTACTATAATAAATCTAGATATCTGTCCAGATCCGGGTTGCAATATTTTGAGATGGAGGTGATATCACTTTTTCTTTGACGAGGTAATATCACTTTAGTTGAAAGTTCAACCTCCATGACATTGTAAAGAAAACGATAGAAAATCTATTGCTATCATATAATTAATATATACTTTCAGTGTCATGTATACCAGGGTGGATTTATGGCACCTTTGATTTGTAGAAAAAATGTAGGAATTTTGGAGGATTTCAATCCTATGGAAAAAAAAA-TCCTACGAAGGTCTTTGAAACAAAGGATTGAATCCTATCCAATCCTTTAAAATTTCTATGGAATGGGTAAT…
>560
AATTACTCTTATTACTTCCTCCATTCCAAAATATTGTAATTTAGGATGTAATTTGTTCCTACTATAATAAATCTAGATATCTGTCCAGATCCGGGTTGCAATATTTTGAGATGGAGGTGATATCACTTTTTCTTTGACGAGGTAATATCACTTTAGTTGAAAGTTCAACCTCCATGACATTGTAAAGAAAACGATAGAAAATCTATTGCTATCATATAATTAATATATACTTTCAGTGTCATGTATACCAGGGTGGATTTATGGCACCTTTGATTTGTAGAAAAAATGTAGGAATTTTGGAGGATTTCAATCCTATGGAAAAAAAAA-TCCTACGAAGGTCTTTGAAACAAAGGATTGAATCCTATCCAATCCTTTAAAATTTCTATGGAATGGGTAAT…
>563
AATTACTCTTATTACTTCCTCCATTCCAAAATATTGTAATTTAGGATGTAATTTGTTCCTACTATAATAAATCTAGATATCTGTCCAGATCCGGGTTGCAATATTTTGAGATGGAGGTGATATCACTTTTTCTTTGACGAGGTAATATCACTTTAGTTGAAAGTTCAACCTCCATGACATTGTAAAGAAAACGATAGAAAATCTATTGCTATCATATAATTAATATATACTTTCAGTGTCATGTATACCAGGGTGGATTTATGGCACCTTTGATTTGTAGAAAAAATGTAGGAATTTTGGAGGATTTCAATCCTATGGAAAAAAAAA-TCCTACGAAGGTCTTTGAAACAAAGGATTGAATCCTATCCAATCCTTTAAAATTTCTATGGAATGGGTAAT…
>565
AATTACTCTTATTACTTCCTCCATTCCAAAATATTGTAATTTAGGATGTAATTTGTTCCTACTATAATAAATCTAGATATCTGTCCAGATCCGGGTTGCAATATTTTGAGATGGAGGTGATATCACTTTTTCTTTGACGAGGTAATATCACTTTAGTTGAAAGTTCAACCTCCATGACATTGTAAAGAAAACGATAGAAAATCTATTGCTATCATATAATTAATATATACTTTCAGTGTCATGTATACCAGGGTGGATTTATGGCACCTTTGATTTGTAGAAAAAATGTAGGAATTTTGGAGGATTTCAATCCTATGGAAAAAAAAA-TCCTACGAAGGTCTTTGAAACAAAGGATTGAATCCTATCCAATCCTTTAAAATTTCTATGGAATGGGTAAT…
>566
AATTACTCTTATTACTTCCTCCATTCCAAAATATTGTAATTTAGGATGTAATTTGTTCCTACTATAATAAATCTAGATATCTGTCCAGATCCGGGTTGCAATATTTTGAGATGGAGGTGATATCACTTTTTCTTTGACGAGGTAATATCACTTTAGTTGAAAGTTCAACCTCCATGACATTGTAAAGAAAACGATAGAAAATCTATTGCTATCATATAATTAATATATACTTTCAGTGTCATGTATACCAGGGTGGATTTATGGCACCTTTGATTTGTAGAAAAAATGTAGGAATTTTGGAGGATTTCAATCCTATGGAAAAAAAAA-TCCTACGAAGGTCTTTGAAACAAAGGATTGAATCCTATCCAATCCTTTAAAATTTCTATGGAATGGGTAAT…
>569
AATTACTCTTATTACTTCCTCCATTCCAAAATATTGTAATTTAGGATGTAATTTGTTCCTACTATAATAAATCTAGATATCTGTCCAGATCCGGGTTGCAATATTTTGAGATGGAGGTGATATCACTTTTTCTTTGATGAGGTAATATCACTTTAGTTGAAAGTTCAACCTCCATGACATTGTAAAGAAAACGATAGAAAATCTATTGCTATCATATAATTAATATATACTTTCAGTGTCATGTATACCATGGTGGATTTATGGCACCTTTGATTTGTAGAAAAAATGTAGGAATTTTGGAGGATTTCAATTCTATGGAAAAAAAAAATCCTACGAAGGCCTTTGAAACGAAGGATTGAATCTTATCCAATCCTTTAAAATTTCTATGGAATGGGTAAT…
>601
AATTACTCTTATTACTTCCTCCATTCCAAAATATTGTAATTTAGGATGTAATTTGTTCCTACTATAATAAATCTAGATATCTGTCCAAATCCGGGTTACAATATTTTGAGATGGAGGTGATATCACTTTTTCTTTGACGAGGTAATATCACTTTAGTTGAAAGTTCAACCTCCATGACATTGTAAAGAAAACGATAGAAAATCTATTGCTATCATATGATTAATATATACTTTCAGTGTCATGTATACCAGGGTGGATTTATGGCACCTTTGATTTGTAGAAAAAATGTAGGAATTTTGGAGGATTTCAATCCTATGGAAAAAAAA--TCCTACGAAGGCCTTTGAAACAAAGGATTGAATCCTATCCAATCCTTTAAAATTTCTATGGAATGGGTAAT…
>645
AATTACTCTTATTACTTCCTCCATTCCAAAATATTGTAATTTAGGATGTAATTTGTTCCTACTATAATAAATCTAGATATCTGTCCAGATCCGGGTTGCAATATTTTGAGATGGAGGTGATATCACTTTTTCTTTGACGAGGTAATATCACTTTAGTTGAAAGTTCAACCTCCATGACATTGTAAAGAAAACGATAGAAAATCTATTGCTATCATATAATTAATATATACTTTCAGTGTCATGTATACCAGGGTGGATTTATGGCACCTTTGATTTGTAGAAAAAATGTAGGAATTTTGGAGGATTTCAATCCTATGGAAAAAAAAA-TCCTACGAAGGTCTTTGAAACAAAGGATTGAATCCTATCCAATCCTTTAAAATTTCTATGGAATGGGTAAT…
>647
AATTACTCTTATTACTTCCTCCATTCCAAAATATTGTAATTTAGGATGTAATTTGTTCCTACTATAATAAATCTAGATATCTGTCCAGATCCGGGTTGCAATATTTTGAGATGGAGGTGATATCACTTTTTCTTTGACGAGGTAATATCACTTTAGTTGAAAGTTCAACCTCCATGACATTGTAAAGAAAACGATAGAAAATCTATTGCTATCATATAATTAATATATACTTTCAGTGTCATGTATACCAGGGTGGATTTATGGCACCTTTGATTTGTAGAAAAAATGTAGGAATTTTGGAGGATTTCAATCCTATGGAAAAAAAAA-TCCTACGAAGGTCTTTGAAACAAAGGATTGAATCCTATCCAATCCTTTAAAATTTCTATGGAATGGGTAAT…
>415
AATTACTCTTATTACTTCCTCCATTCCAAAATATTGTAATTTAGGATGTAATTTGTTCCTACTATAATAAATCTAGATATCTGTCCAGATCCGGGTTGCAATATTTTGAGATGGAGGTGATATCACTTTTTCTTTGACGAGGTAATATCACTTTAGTTGAAAGTTCAACCTCCATGACATTGTAAAGAAAACGATAGAAAATCTATTGCTATCATATAATTAATATATACTTTCAGTGTCATGTATACCAGGGTGGATTTATGGCACCTTTGATTTGTAGAAAAAATGTAGGAATTTTGGAGGATTTCAATCCTATGGAAAAAAAAA-TCCTACGAAGGTCTTTGAAACAAAGGATTGAATCCTATCCAATCCTTTAAAATTTCTATGGAATGGGTAAT…
>419
AATTACTCTTATTACTTCCTCCATTCCAAAATATTGTAATTTAGGATGTAATTTGTTCCTACTATAATAAATCTAGATATCTGTCCAAATCCGGGTTACAATATTTTGAGATGGAGGTGATATCACTTTTTCTTTGACGAGGTAATATCACTTTAGTTGAAAGTTCAACCTCCATGACATTGTAAAGAAAACGATAGAAAATCTATTGCTATCATATGATTAATATATACTTTCAGTGTCATGTATACCAGGGTGGATTTATGGCACCTTTGATTTGTAGAAAAAATGTAGGAATTTTGGAGGATTTCAATCCTATGGAAAAAAAA--TCCTACGAAGGCCTTTGAAACAAAGGATTGAATCCTATCCAATCCTTTAAAATTTCTATGGAATGGGTAAT…
>420
AATTACTCTTATTACTTCCTCCATTCCAAAATATTGTAATTTAGGATGTAATTTGTTCCTACTATAATAAATCTAGATATCTGTCCAGATCCGGGTTGCAATATTTTGAGATGGAGGTGATATCACTTTTTCTTTGACGAGGTAATATCACTTTAGTTGAAAGTTCAACCTCCATGACATTGTAAAGAAAACGATAGAAAATCTATTGCTATCATATAATTAATATATACTTTCAGTGTCATGTATACCAGGGTGGATTTATGGCACCTTTGATTTGTAGAAAAAATGTAGGAATTTTGGAGGATTTCAATCCTATGGAAAAAAAAA-TCCTACGAAGGTCTTTGAAACAAAGGATTGAATCCTATCCAATCCTTTAAAATTTCTATGGAATGGGTAAT…
>454
AATTACTCTTATTACTTCCTCCATTCCAAAATATTGTAATTTAGGATGTAATTTGTTCCTACTATAATAAATCTAGATATCTGTCCAAATCCGGGTTACAATATTTTGAGATGGAGGTGATATCACTTTTTCTTTGACGAGGTAATATCACTTTAGTTGAAAGTTCAACCTCCATGACATTGTAAAGAAAACGATAGAAAATCTATTGCTATCATATGATTAATATATACTTTCAGTGTCATGTATACCAGGGTGGATTTATGGCACCTTTGATTTGTAGAAAAAATGTAGGAATTTTGGAGGATTTCAATCCTATGGAAAAAAAA--TCCTACGAAGGCCTTTGAAACAAAGGATTGAATCCTATCCAATCCTTTAAAATTTCTATGGAATGGGTAAT…
>455
AATTACTCTTATTACTTCCTCCATTCCAAAATATTGTAATTTAGGATGTAATTTGTTCCTACTATAATAAATCTAGATATCTGTCCAAATCCGGGTTACAATATTTTGAGATGGAGGTGATATCACTTTTTCTTTGACGAGGTAATATCACTTTAGTTGAAAGTTCAACCTCCATGACATTGTAAAGAAAACGATAGAAAATCTATTGCTATCATATGATTAATATATACTTTCAGTGTCATGTATACCAGGGTGGATTTATGGCACCTTTGATTTGTAGAAAAAATGTAGGAATTTTGGAGGATTTCAATCCTATGGAAAAAAAA--TCCTACGAAGGCCTTTGAAACAAAGGATTGAATCCTATCCAATCCTTTAAAATTTCTATGGAATGGGTAAT…
>498
AATTACTCTTATTACTTCCTCCATTCCAAAATATTGTAATTTAGGATGTAATTTGTTCCTACTATAATAAATCTAGATATCTGTCCAAATCCGGGTTACAATATTTTGAGATGGAGGTGATATCACTTTTTCTTTGACGAGGTAATATCACTTTAGTTGAAAGTTCAACCTCCATGACATTGTAAAGAAAACGATAGAAAATCTATTGCTATCATATGATTAATATATACTTTCAGTGTCATGTATACCAGGGTGGATTTATGGCACCTTTGATTTGTAGAAAAAATGTAGGAATTTTGGAGGATTTCAATCCTATGGAAAAAAAA--TCCTACGAAGGCCTTTGAAACAAAGGATTGAATCCTATCCAATCCTTTAAAATTTCTATGGAATGGGTAAT…
>540
AATTACTCTTATTACTTCCTCCATTCCAAAATATTGTAATTTAGGATGTAATTTGTTCCTACTATAATAAATCTAGATATCTGTCCAGATCCGGGTTGCAATATTTTGAGATGGAGGTGATATCACTTTTTCTTTGACGAGGTAATATCACTTTAGTTGAAAGTTCAACCTCCATGACATTGTAAAGAAAACGATAGAAAATCTATTGCTATCATATAATTAATATATACTTTCAGTGTCATGTATACCAGGGTGGATTTATGGCACCTTTGATTTGTAGAAAAAATGTAGGAATTTTGGAGGATTTCAATACTATGGAAAAAAAA--TCCTACGAAGGCCTTTGAAACAAAGGATTGAATCATATCCAATCCTTTAAAATTTCTATGGAATGGGTAAT…
>547
AATTACTCTTATTACTTCCTCCATTCCAAAATATTGTAATTTAGGATGTAATTTGTTCCTACTATAATAAATCTAGATATCTGTCCAGATCCGGGTTGCAATATTTTGAGATGGAGGTGATATCACTTTTTCTTTGACGAGGTAATATCACTTTAGTTGAAAGTTCAACCTCCATGACATTGTAAAGAAAACGATAGAAAATCTATTGCTATCATATAATTAATATATACTTTCAGTGTCATGTATACCAGGGTGGATTTATGGCACCTTTGATTTGTAGAAAAAATGTAGGAATTTTGGAGGATTTCAATCCTATGGAAAAAAAAA-TCCTACGAAGGTCTTTGAAACAAAGGATTGAATCCTATCCAATCCTTTAAAATTTCTATGGAATGGGTAAT…
>553
AATTACTCTTATTACTTCCTCCATTCCAAAATATTGTAATTTAGGATGTAATTTGTTCCTACTATAATAAATCTAGATATCTGTCCAGATCCGGGTTGCAATATTTTGAGATGGAGGTGATATCACTTTTTCTTTGACGAGGTAATATCACTTTAGTTGAAAGTTCAACCTCCATGACATTGTAAAGAAAACGATAGAAAATCTATTGCTATCATATAATTAATATATACTTTCAGTGTCATGTATACCAGGGTGGATTTATGGCACCTTTGATTTGTAGAAAAAATGTAGGAATTTTGGAGGATTTCAATCCTATGGAAAAAAAAA-TCCTACGAAGGTCTTTGAAACAAAGGATTGAATCCTATCCAATCCTTTAAAATTTCTATGGAATGGGTAAT…
>629
AATTACTCTTATTACTTCCTCCATTCCAAAATATTGTAATTTAGGATGTAATTTGTTCCTACTATAATAAATCTAGATATCTGTCCAGATCCGGGTTGCAATATTTTGAGATGGAGGTGATATCACTTTTTCTTTGACGAGGTAATATCACTTTAGTTGAAAGTTCAACCTCCATGACATTGTAAAGAAAACGATAGAAAATCTATTGCTATCATATAATTAATATATACTTTCAGTGTCATGTATACCAGGGTGGATTTATGGCACCTTTGATTTGTAGAAAAAATGTAGGAATTTTGGAGGATTTCAATCCTATGGAAAAAAAAA-TCCTACGAAGGTCTTTGAAACAAAGGATTGAATCCTATCCAATCCTTTAAAATTTCTATGGAATGGGTAAT…
>643
AATTACTCTTATTACTTCCTCCATTCCAAAATATTGTAATTTAGGATGTAATTTGTTCCTACTATAATAAATCTAGATATCTGTCCAGATCCGGGTTGCAATATTTTGAGATGGAGGTGATATCACTTTTTCTTTGACGAGGTAATATCACTTTAGTTGAAAGTTCAACCTCCATGACATTGTAAAGAAAACGATAGAAAATCTATTGCTATCATATAATTAATATATACTTTCAGTGTCATGTATACCAGGGTGGATTTATGGCACCTTTGATTTGTAGAAAAAATGTAGGAATTTTGGAGGATTTCAATCCTATGGAAAAAAAAA-TCCTACGAAGGTCTTTGAAACAAAGGATTGAATCCTATCCAATCCTTTAAAATTTCTATGGAATGGGTAAT…
>644
AATTACTCTTATTACTTCCTCCATTCCAAAATATTGTAATTTAGGATGTAATTTGTTCCTACTATAATAAATCTAGATATCTGTCCAGATCCGGGTTGCAATATTTTGAGATGGAGGTGATATCACTTTTTCTTTGACGAGGTAATATCACTTTAGTTGAAAGTTCAACCTCCATGACATTGTAAAGAAAACGATAGAAAATCTATTGCTATCATATAATTAATATATACTTTCAGTGTCATGTATACCAGGGTGGATTTATGGCACCTTTGATTTGTAGAAAAAATGTAGGAATTTTGGAGGATTTCAATCCTATGGAAAAAAAAA-TCCTACGAAGGTCTTTGAAACAAAGGATTGAATCCTATCCAATCCTTTAAAATTTCTATGGAATGGGTAAT…
>648
AATTACTCTTATTACTTCCTCCATTCCAAAATATTGTAATTTAGGATGTAATTTGTTCCTACTATAATAAATCTAGATATCTGTCCAGATCCGGGTTGCAATATTTTGAGATGGAGGTGATATCACTTTTTCTTTGACGAGGTAATATCACTTTAGTTGAAAGTTCAACCTCCATGACATTGTAAAGAAAACGATAGAAAATCTATTGCTATCATATAATTAATATATACTTTCAGTGTCATGTATACCAGGGTGGATTTATGGCACCTTTGATTTGTAGAAAAAATGTAGGAATTTTGGAGGATTTCAATCCTATGGAAAAAAAAA-TCCTACGAAGGTCTTTGAAACAAAGGATTGAATCCTATCCAATCCTTTAAAATTTCTATGGAATGGGTAAT…
>649
AATTACTCTTATTACTTCCTCCATTCCAAAATATTGTAATTTAGGATGTAATTTGTTCCTACTATAATAAATCTAGATATCTGTCCAGATCCGGGTTGCAATATTTTGAGATGGAGGTGATATCACTTTTTCTTTGACGAGGTAATATCACTTTAGTTGAAAGTTCAACCTCCATGACATTGTAAAGAAAACGATAGAAAATCTATTGCTATCATATAATTAATATATACTTTCAGTGTCATGTATACCAGGGTGGATTTATGGCACCTTTGATTTGTAGAAAAAATGTAGGAATTTTGGAGGATTTCAATCCTATGGAAAAAAAAA-TCCTACGAAGGTCTTTGAAACAAAGGATTGAATCCTATCCAATCCTTTAAAATTTCTATGGAATGGGTAAT…
>650
AATTACTCTTATTACTTCCTCCATTCCAAAATATTGTAATTTAGGATGTAATTTGTTCCTACTATAATAAATCTAGATATCTGTCCAAATCCGGGTTACAATATTTTGAGATGGAGGTGATATCACTTTTTCTTTGACGAGGTAATATCACTTTAGTTGAAAGTTCAACCTCCATGACATTGTAAAGAAAACGATAGAAAATCTATTGCTATCATATGATTAATATATACTTTCAGTGTCATGTATACCAGGGTGGATTTATGGCACCTTTGATTTGTAGAAAAAATGTAGGAATTTTGGAGGATTTCAATCCTATGGAAAAAAAA--TCCTACGAAGGCCTTTGAAACAAAGGATTGAATCCTATCCAATCCTTTAAAATTTCTATGGAATGGGTAAT…
>478
AATTACTCTTATTACTTCCTCCATTCCAAAATATTGTAATTTAGGATGTAATTTGTTCCTACTATAATAAATCTAGATATCTGTCCAAATCCGGGTTACAATATTTTGAGATGGAGGTGATATCACTTTTTCTTTGACGAGGTAATATCACTTTAGTTGAAAGTTCAACCTCCATGACATTGTAAAGAAAACGATAGAAAATCTATTGCTATCATATGATTAATATATACTTTCAGTGTCATGTATACCAGGGTGGATTTATGGCACCTTTGATTTGTAGAAAAAATGTAGGAATTTTGGAGGATTTCAATCCTATGGAAAAAAAAA-TCCTACGAAGGTCTTTGAAACAAAGGATTGAATCCTATCCAATCCTTTAAAATTTCTATGGAATGGGTAAT…
>492
AATTACTCTTATTACTTCCTCCATTCCAAAATATTGTAATTTAGGATGTAATTTGTTCCTACTATAATAAATCTAGATATCTGTCCAGATCCGGGTTGCAATATTTTGAGATGGAGGTGATATCACTTTTTCTTTGACGAGGTAATATCACTTTAGTTGAAAGTTCAACCTCCATGACATTGTAAAGAAAACGATAGAAAATCTATTGCTATCATATAATTAATATATACTTTCAGTGTCATGTATACCAGGGTGGATTTATGGCACCTTTGATTTGTAGAAAAAATGTAGGAATTTTGGAGGATTTCAATACTATGGAAAAAAAA--TCCTACGAAGGCCTTTGAAACAAAGGATTGAATCATATCCAATCCTTTAAAATTTCTATGGAATGGGTAAT…
>505
AATTACTCTTATTACTTCCTCCATTCCAAAATATTGTAATTTAGGATGTAATTTGTTCCTACTATAATAAATCTAGATATCTGTCCAAATCCGGGTTACAATATTTTGAGATGGAGGTGATATCACTTTTTCTTTGACGAGGTAATATCACTTTAGTTGAAAGTTCAACCTCCATGACATTGTAAAGAAAACGATAGAAAATCTATTGCTATCATATGATTAATATATACTTTCAGTGTCATGTATACCAGGGTGGATTTATGGCACCTTTGATTTGTAGAAAAAATGTAGGAATTTTGGAGGATTTCAATCCTATGGAAAAAAAA--TCCTACGAAGGCCTTTGAAACAAAGGATTGAATCCTATCCAATCCTTTAAAATTTCTATGGAATGGGTAAT…
>526
AATTACTCTTATTACTTCCTCCATTCCAAAATATTGTAATTTAGGATGTAATTTGTTCCTACTATAATAAATCTAGATATCTGTCCAGATCCGGGTTGCAATATTTTGAGATGGAGGTGATATCACTTTTTCTTTGACGAGGTAATATCACTTTAGTTGAAAGTTCAACCTCCATGACATTGTAAAGAAAACGATAGAAAATCTATTGCTATCATATAATTAATATATACTTTCAGTGTCATGTATACCAGGGTGGATTTATGGCACCTTTGATTTGTAGAAAAAATGTAGGAATTTTGGAGGATTTCAATCCTATGGAAAAAAAAAATCCTACGAAGGTCTTTGAAACAAAGGATTGAATCCTATCCAATCCTTTAAAATTTCTATGGAATGGGTAAT…
>541
AATTACTCTTATTACTTCCTCCATTCCAAAATATTGTAATTTAGGATGTAATTTGTTCCTACTATAATAAATCTAGATATCTGTCCAAATCCGGGTTACAATATTTTGAGATGGAGGTGATATCACTTTTTCTTTGACGAGGTAATATCACTTTAGTTGAAAGTTCAACCTCCATGACATTGTAAAGAAAACGATAGAAAATCTATTGCTATCATATGATTAATATATACTTTCAGTGTCATGTATACCAGGGTGGATTTATGGCACCTTTGATTTGTAGAAAAAATGTAGGAATTTTGGAGGATTTCAATCCTATGGAAAAAAAA--TCCTACGAAGGCCTTTGAAACAAAGGATTGAATCCTATCCAATCCTTTAAAATTTCTATGGAATGGGTAAT…
>549
AATTACTCTTATTACTTCCTCCATTCCAAAATATTGTAATTTAGGATGTAATTTGTTCCTACTATAATAAATCTAGATATCTGTCCAGATCCGGGTTGCAATATTTTGAGATGGAGGTGATATCACTTTTTCTTTGACGAGGTAATATCACTTTAGTTGAAAGTTCAACCTCCATGACATTGTAAAGAAAACGATAGAAAATCTATTGCTATCATATAATTAATATATACTTTCAGTGTCATGTATACCAGGGTGGATTTATGGCACCTTTGATTTGTAGAAAAAATGTAGGAATTTTGGAGGATTTCAATACTATGGAAAAAAAA--TCCTACGAAGGCCTTTGAAACAAAGGATTGAATCATATCCAATCCTTTAAAATTTCTATGGAATGGGTAAT…
>555
AATTACTCTTATTACTTCCTCCATTCCAAAATATTGTAATTTAGGATGTAATTTGTTCCTACTATAATAAATCTAGATATCTGTCCAGATCCGGGTTGCAATATTTTGAGATGGAGGTGATATCACTTTTTCTTTGACGAGGTAATATCACTTTAGTTGAAAGTTCAACCTCCATGACATTGTAAAGAAAACGATAGAAAATCTATTGCTATCATATAATTAATATATACTTTCAGTGTCATGTATACCAGGGTGGATTTATGGCACCTTTGATTTGTAGAAAAAATGTAGGAATTTTGGAGGATTTCAATCCTATGGAAAAAAAAA-TCCTACGAAGGTCTTTGAAACAAAGGATTGAATCCTATCCAATCCTTTAAAATTTCTATGGAATGGGTAAT…
>556
AATTACTCTTATTACTTCCTCCATTCCAAAATATTGTAATTTAGGATGTAATTTGTTCCTACTATAATAAATCTAGATATCTGTCCAGATCCGGGTTGCAATATTTTGAGATGGAGGTGATATCACTTTTTCTTTGACGAGGTAATATCACTTTAGTTGAAAGTTCAACCTCCATGACATTGTAAAGAAAACGATAGAAAATCTATTGCTATCATATAATTAATATATACTTTCAGTGTCATGTATACCAGGGTGGATTTATGGCACCTTTGATTTGTAGAAAAAATGTAGGAATTTTGGAGGATTTCAATCCTATGGAAAAAAAAA-TCCTACGAAGGTCTTTGAAACAAAGGATTGAATCCTATCCAATCCTTTAAAATTTCTATGGAATGGGTAAT…
>444
AATTACTCTTATTACTTCCTCCATTCCAAAATATTGTAATTTAGGATGTAATTTGTTCCTACTATAATAAATCTAGATATCTGTCCAGATCCGGGTTGCAATATTTTGAGATGGAGGTGATATCACTTTTTCTTTGACGAGGTAATATCACTTTAGTTGAAAGTTCAACCTCCATGACATTGTAAAGAAAACGATAGAAAATCTATTGCTATCATATAATTAATATATACTTTCAGTGTCATGTATACCAGGGTGGATTTATGGCACCTTTGATTTGTAGAAAAAATGTAGGAATTTTGGAGGATTTCAATACTATGGAAAAAAAA--TCCTACGAAGGCCTTTGAAACAAAGGATTGAATCATATCCAATCCTTTAAAATTTCTATGGAATGGGTAAT…
>445
AATTACTCTTATTACTTCCTCCATTCCAAAATATTGTAATTTAGGATGTAATTTGTTCCTACTATAATAAATCTAGATATCTGTCCAGATCCGGGTTGCAATATTTTGAGATGGAGGTGATATCACTTTTTCTTTGACGAGGTAATATCACTTTAGTTGAAAGTTCAACCTCCATGACATTGTAAAGAAAACGATAGAAAATCTATTGCTATCATATAATTAATATATACTTTCAGTGTCATGTATACCAGGGTGGATTTATGGCACCTTTGATTTGTAGAAAAAATGTAGGAATTTTGGAGGATTTCAATACTATGGAAAAAAAA--TCCTACGAAGGCCTTTGAAACAAAGGATTGAATCATATCCAATCCTTTAAAATTTCTATGGAATGGGTAAT…
>463
AATTACTCTTATTACTTCCTCCATTCCAAAATATTGTAATTTAGGATGTAATTTGTTCCTACTATAATAAATCTAGATATCTGTCCAGATCCGGGTTGCAATATTTTGAGATGGAGGTGATATCACTTTTTCTTTGATGAGGTAATATCACTTTAGTTGAAAGTTCAACCTCCATGACATTGTAAAGAAAACGATAGAAAATCTATTGCTATCATATAATTAATATATACTTTCAGTGTCATGTATACCATGGTGGATTTATGGCACCTTTGATTTGTAGAAAAAATGTAGGAATTTTGGAGGATTTCAATTCTATGGAAAAAAAAAATCCTACGAAGGCCTTTGAAACAAAGGATTGAATCCTATCCAATCCTTTAAAATTTCTATGGAATGGGTAAT…
>483
AATTACTCTTATTACTTCCTCCATTCCAAAATATTGTAATTTAGGATGTAATTTGTTCCTACTATAATAAATCTAGATATCTGTCCAGATCCGGGTTGCAATATTTTGAGATGGAGGTGATATCACTTTTTCTTTGACGAGGTAATATCACTTTAGTTGAAAGTTCAACCTCCATGACATTGTAAAGAAAACGATAGAAAATCTATTGCTATCATATAATTAATATATACTTTCAGTGTCATGTATACCAGGGTGGATTTATGGCACCTTTGATTTGTAGAAAAAATGTAGGAATTTTGGAGGATTTCAATACTATGGAAAAAAAA--TCCTACGAAGGCCTTTGAAACAAAGGATTGAATCATATCCAATCCTTTAAAATTTCTATGGAATGGGTAAT…
>502
AATTACTCTTATTACTTCCTCCATTCCAAAATATTGTAATTTAGGATGTAATTTGTTCCTACTATAATAAATCTAGATATCTGTCCAGATCCGGGTTGCAATATTTTGAGATGGAGGTGATATCACTTTTTCTTTGACGAGGTAATATCACTTTAGTTGAAAGTTCAACCTCCATGACATTGTAAAGAAAACGATAGAAAATCTATTGCTATCATATAATTAATATATACTTTCAGTGTCATGTATACCAGGGTGGATTTATGGCACCTTTGATTTGTAGAAAAAATGTAGGAATTTTGGAGGATTTCAATACTATGGAAAAAAAA--TCCTACGAAGGCCTTTGAAACAAAGGATTGAATCATATCCAATCCTTTAAAATTTCTATGGAATGGGTAAT…
>514
AATTACTCTTATTACTTCCTCCATTCCAAAATATTGTAATTTAGGATGTAATTTGTTCCTACTATAATAAATCTAGATATCTGTCCAAATCCGGGTTACAATATTTTGAGATGGAGGTGATATCACTTTTTCTTTGACGAGGTAATATCACTTTAGTTGAAAGTTCAACCTCCATGACATTGTAAAGAAAACGATAGAAAATCTATTGCTATCATATGATTAATATATACTTTCAGTGTCATGTATACCAGGGTGGATTTATGGCACCTTTGATTTGTAGAAAAAATGTAGGAATTTTGGAGGATTTCAATCCTATGGAAAAAAAA--TCCTACGAAGGCCTTTGAAACAAAGGATTGAATCCTATCCAATCCTTTAAAATTTCTATGGAATGGGTAAT…
>518
AATTACTCTTATTACTTCCTCCATTCCAAAATATTGTAATTTAGGATGTAATTTGTTCCTACTATAATAAATCTAGATATCTGTCCAAATCCGGGTTACAATATTTTGAGATGGAGGTGATATCACTTTTTCTTTGACGAGGTAATATCACTTTAGTTGAAAGTTCAACCTCCATGACATTGTAAAGAAAACGATAGAAAATCTATTGCTATCATATAATTAATATATACTTTCAGTGTCATGTATACCAGGGTGGATTTATGGCACCTTTGATTTGTAGAAAAAATGTAGGAATTTTGGAGGATTTCAATCCTATGGAAAAAAAA--TCCTACGAAGGCCTTTGAAACAAAGGATTGAATCCTATCCAATCCTTTAAAATTTCTATGGAATGGGTAAT…
>520
AATTACTCTTATTACTTCCTCCATTCCAAAATATTGTAATTTAGGATGTAATTTGTTCCTACTATAATAAATCTAGATATCTGTCCAAATCCGGGTTACAATATTTTGAGATGGAGGTGATATCACTTTTTCTTTGACGAGGTAATATCACTTTAGTTGAAAGTTCAACCTCCATGACATTGTAAAGAAAACGATAGAAAATCTATTGCTATCATATGATTAATATATACTTTCAGTGTCATGTATACCAGGGTGGATTTATGGCACCTTTGATTTGTAGAAAAAATGTAGGAATTTTGGAGGATTTCAATCCTATGGAAAAAAAA--TCCTACGAAGGCCTTTGAAACAAAGGATTGAATCCTATCCAATCCTTTAAAATTTCTATGGAATGGGTAAT…
>523
AATTACTCTTATTACTTCCTCCATTCCAAAATATTGTAATTTAGGATGTAATTTGTTCCTACTATAATAAATCTAGATATCTGTCCAGATCCGGGTTGCAATATTTTGAGATGGAGGTGATATCACTTTTTCTTTGACGAGGTAATATCACTTTAGTTGAAAGTTCAACCTCCATGACATTGTAAAGAAAACGATAGAAAATCTATTGCTATCATATAATTAATATATACTTTCAGTGTCATGTATACCAGGGTGGATTTATGGCACCTTTGATTTGTAGAAAAAATGTAGGAATTTTGGAGGATTTCAATACTATGGAAAAAAAA--TCCTACGAAGGCCTTTGAAACAAAGGATTGAATCATATCCAATCCTTTAAAATTTCTATGGAATGGGTAAT…
>607
AATTACTCTTATTACTTCCTCCATTCCAAAATATTGTAATTTAGGATGTAATTTGTTCCTACTATAATAAATCTAGATATCTGTCCAGATCCGGGTTGCAATATTTTGAGATGGAGGTGATATCACTTTTTCTTTGACGAGGTAATATCACTTTAGTTGAAAGTTCAACCTCCATGACATTGTAAAGAAAACGATAGAAAATCTATTGCTATCATATAATTAATATATACTTTCAGTGTCATGTATACCAGGGTGGATTTATGGCACCTTTGATTTGTAGAAAAAATGTAGGAATTTTGGAGGATTTCAATACTATGGAAAAAAAA--TCCTACGAAGGCCTTTGAAACAAAGGATTGAATCATATCCAATCCTTTAAAATTTCTATGGAATGGGTAAT…
>618
AATTACTCTTATTACTTCCTCCATTCCAAAATATTGTAATTTAGGATGTAATTTGTTCCTACTATAATAAATCTAGATATCTGTCCAAATCCGGGTTACAATATTTTGAGATGGAGGTGATATCACTTTTTCTTTGACGAGGTAATATCACTTTAGTTGAAAGTTCAACCTCCATGACATTGTAAAGAAAACGATAGAAAATCTATTGCTATCATATGATTAATATATACTTTCAGTGTCATGTATACCAGGGTGGATTTATGGCACCTTTGATTTGTAGAAAAAATGTAGGAATTTTGGAGGATTTCAATCCTATGGAAAAAAAA--TCCTACGAAGGCCTTTGAAACAAAGGATTGAATCCTATCCAATCCTTTAAAATTTCTATGGAATGGGTAAT…
>632
AATTACTCTTATTACTTCCTCCATTCCAAAATATTGTAATTTAGGATGTAATTTGTTCCTACTATAATAAATCTAGATATCTGTCCAAATCCGGGTTACAATATTTTGAGATGGAGGTGATATCACTTTTTCTTTGACGAGGTAATATCACTTTAGTTGAAAGTTCAACCTCCATGACATTGTAAAGAAAACGATAGAAAATCTATTGCTATCATATGATTAATATATACTTTCAGTGTCATGTATACCAGGGTGGATTTATGGCACCTTTGATTTGTAGAAAAAATGTAGGAATTTTGGAGGATTTCAATCCTATGGAAAAAAAA--TCCTACGAAGGCCTTTGAAACAAAGGATTGAATCCTATCCAATCCTTTAAAATTTCTATGGAATGGGTAAT…
>640
AATTACTCTTATTACTTCCTCCATTCCAAAATATTGTAATTTAGGATGTAATTTGTTCCTACTATAATAAATCTAGATATCTGTCCAGATCCGGGTTGCAATATTTTGAGATGGAGGTGATATCACTTTTTCTTTGACGAGGTAATATCACTTTAGTTGAAAGTTCAACCTCCATGACATTGTAAAGAAAACGATAGAAAATCTATTGCTATCATATAATTAATATATACTTTCAGTGTCATGTATACCAGGGTGGATTTATGGCACCTTTGATTTGTAGAAAAAATGTAGGAATTTTGGAGGATTTCAATCCTATGGAAAAAAAAA-TCCTACGAAGGTCTTTGAAACAAAGGATTGAATCCTATCCAATCCTTTAAAATTTCTATGGAATGGGTAAT…
>466
AATTACTCTTATTACTTCCTCCATTCCAAAATATTGTAATTTAGGATGTAATTTGTTCCTACTATAATAAATCTAGATATCTGTCCAGATCCGGGTTGCAATATTTTGAGATGGAGGTGATATCACTTTTTCTTTGACGAGGTAATATCACTTTAGTTGAAAGTTCAACCTCCATGACATTGTAAAGAAAACGATAGAAAATCTATTGCTATCATATAATTAATATATACTTTCAGTGTCATGTATACCAGGGTGGATTTATGGCACCTTTGATTTGTAGAAAAAATGTAGGAATTTTGGAGGATTTCAATACTATGGAAAAAAAA--TCCTACGAAGGCCTTTGAAACAAAGGATTGAATCATATCCAATCCTTTAAAATTTCTATGGAATGGGTAAT…
>467
AATTACTCTTATTACTTCCTCCATTCCAAAATATTGTAATTTAGGATGTAATTTGTTCCTACTATAATAAATCTAGATATCTGTCCAGATCCGGGTTGCAATATTTTGAGATGGAGGTGATATCACTTTTTCTTTGACGAGGTAATATCACTTTAGTTGAAAGTTCAACCTCCATGACATTGTAAAGAAAACGATAGAAAATCTATTGCTATCATATAATTAATATATACTTTCAGTGTCATGTATACCAGGGTGGATTTATGGCACCTTTGATTTGTAGAAAAAATGTAGGAATTTTGGAGGATTTCAATACTATGGAAAAAAAA--TCCTACGAAGGCCTTTGAAACAAAGGATTGAATCATATCCAATCCTTTAAAATTTCTATGGAATGGGTAAT…
>507
AATTACTCTTATTACTTCCTCCATTCCAAAATATTGTAATTTAGGATGTAATTTGTTCCTACTATAATAAATCTAGATATCTGTCCAGATCCGGGTTGCAATATTTTGAGATGGAGGTGATATCACTTTTTCTTTGACGAGGTAATATCACTTTAGTTGAAAGTTCAACCTCCATGACATTGTAAAGAAAACGATAGAAAATCTATTGCTATCATATAATTAATATATACTTTCAGTGTCATGTATACCAGGGTGGATTTATGGCACCTTTGATTTGTAGAAAAAATGTAGGAATTTTGGAGGATTTCAATCCTATGGAAAAAAAAA-TCCTACGAAGGTCTTTGAAACAAAGGATTGAATCCTATCCAATCCTTTAAAATTTCTATGGAATGGGTAAT…
>515
AATTACTCTTATTACTTCCTCCATTCCAAAATATTGTAATTTAGGATGTAATTTGTTCCTACTATAATAAATCTAGATATCTGTCCAAATCCGGGTTACAATATTTTGAGATGGAGGTGATATCACTTTTTCTTTGACGAGGTAATATCACTTTAGTTGAAAGTTCAACCTCCATGACATTGTAAAGAAAACGATAGAAAATCTATTGCTATCATATGATTAATATATACTTTCAGTGTCATGTATACCAGGGTGGATTTATGGCACCTTTGATTTGTAGAAAAAATGTAGGAATTTTGGAGGATTTCAATCCTATGGAAAAAAAA--TCCTACGAAGGCCTTTGAAACAAAGGATTGAATCCTATCCAATCCTTTAAAATTTCTATGGAATGGGTAAT…
>516
AATTACTCTTATTACTTCCTCCATTCCAAAATATTGTAATTTAGGATGTAATTTGTTCCTACTATAATAAATCTAGATATCTGTCCAGATCCGGGTTGCAATATTTTGAGATGGAGGTGATATCACTTTTTCTTTGACGAGGTAATATCACTTTAGTTGAAAGTTCAACCTCCATGACATTGTAAAGAAAACGATAGAAAATCTATTGCTATCATATAATTAATATATACTTTCAGTGTCATGTATACCAGGGTGGATTTATGGCACCTTTGATTTGTAGAAAAAATGTAGGAATTTTGGAGGATTTCAATCCTATGGAAAAAAAAA-TCCTACGAAGGTCTTTGAAACAAAGGATTGAATCCTATCCAATCCTTTAAAATTTCTATGGAATGGGTAAT…
>539
AATTACTCTTATTACTTCCTCCATTCCAAAATATTGTAATTTAGGATGTAATTTGTTCCTACTATAATAAATCTAGATATCTGTCCAAATCCGGGTTACAATATTTTGAGATGGAGGTGATATCACTTTTTCTTTGACGAGGTAATATCACTTTAGTTGAAAGTTCAACCTCCATGACATTGTAAAGAAAACGATAGAAAATCTATTGCTATCATATGATTAATATATACTTTCAGTGTCATGTATACCAGGGTGGATTTATGGCACCTTTGATTTGTAGAAAAAATGTAGGAATTTTGGAGGATTTCAATCCTATGGAAAAAAAA--TCCTACGAAGGCCTTTGAAACAAAGGATTGAATCCTATCCAATCCTTTAAAATTTCTATGGAATGGGTAAT…
>616
AATTACTCTTATTACTTCCTCCATTCCAAAATATTGTAATTTAGGATGTAATTTGTTCCTACTATAATAAATCTAGATATCTGTCCAGATCCGGGTTGCAATATTTTGAGATGGAGGTGATATCACTTTTTCTTTGACGAGGTAATATCACTTTAGTTGAAAGTTCAACCTCCATGACATTGTAAAGAAAACGATAGAAAATCTATTGCTATCATATAATTAATATATACTTTCAGTGTCATGTATACCAGGGTGGATTTATGGCACCTTTGATTTGTAGAAAAAATGTAGGAATTTTGGAGGATTTCAATCCTATGGAAAAAAAAA-TCCTACGAAGGTCTTTGAAACAAAGGATTGAATCCTATCCAATCCTTTAAAATTTCTATGGAATGGGTAAT…
>617
AATTACTCTTATTACTTCCTCCATTCCAAAATATTGTAATTTAGGATGTAATTTGTTCCTACTATAATAAATCTAGATATCTGTCCAGATCCGGGTTGCAATATTTTGAGATGGAGGTGATATCACTTTTTCTTTGACGAGGTAATATCACTTTAGTTGAAAGTTCAACCTCCATGACATTGTAAAGAAAACGATAGAAAATCTATTGCTATCATATAATTAATATATACTTTCAGTGTCATGTATACCAGGGTGGATTTATGGCACCTTTGATTTGTAGAAAAAATGTAGGAATTTTGGAGGATTTCAATCCTATGGAAAAAAAAA-TCCTACGAAGGTCTTTGAAACAAAGGATTGAATCCTATCCAATCCTTTAAAATTTCTATGGAATGGGTAAT…
>621
AATTACTCTTATTACTTCCTCCATTCCAAAATATTGTAATTTAGGATGTAATTTGTTCCTACTATAATAAATCTAGATATCTGTCCAGATCCGGGTTGCAATATTTTGAGATGGAGGTGATATCACTTTTTCTTTGACGAGGTAATATCACTTTAGTTGAAAGTTCAACCTCCATGACATTGTAAAGAAAACGATAGAAAATCTATTGCTATCATATAATTAATATATACTTTCAGTGTCATGTATACCAGGGTGGATTTATGGCACCTTTGATTTGTAGAAAAAATGTAGGAATTTTGGAGGATTTCAATACTATGGAAAAAAAA--TCCTACGAAGGCCTTTGAAACAAAGGATTGAATCATATCCAATCCTTTAAAATTTCTATGGAATGGGTAAT…
>637
AATTACTCTTATTACTTCCTCCATTCCAAAATATTGTAATTTAGGATGTAATTTGTTCCTACTATAATAAATCTAGATATCTGTCCAAATCCGGGTTACAATATTTTGAGATGGAGGTGATATCACTTTTTCTTTGACGAGGTAATATCACTTTAGTTGAAAGTTCAACCTCCATGACATTGTAAAGAAAACGATAGAAAATCTATTGCTATCATATGATTAATATATACTTTCAGTGTCATGTATACCAGGGTGGATTTATGGCACCTTTGATTTGTAGAAAAAATGTAGGAATTTTGGAGGATTTCAATCCTATGGAAAAAAAA--TCCTACGAAGGCCTTTGAAACAAAGGATTGAATCCTATCCAATCCTTTAAAATTTCTATGGAATGGGTAAT…
>568
AATTACTCTTATTACTTCCTCCATTCCAAAATATTGTAATTTAGGATGTAATTTGTTCCTACTATAATAAATCTAGATATCTGTCCAGATCCGGGTTGCAATATTTTGAGATGGAGGTGATATCACTTTTTCTTTGACGAGGTAATATCACTTTAGTTGAAAGTTCAACCTCCATGACATTGTAAAGAAAACGATAGAAAATCTATTGCTATCATATAATTAATATATACTTTCAGTGTCATGTATACCAGGGTGGATTTATGGCACCTTTGATTTGTAGAAAAAATGTAGGAATTTTGGAGGATTTCAATCCTATGGAAAAAAAAA-TCCTACGAAGGTCTTTGAAACAAAGGATTGAATCCTATCCAATCCTTTAAAATTTCTATGGAATGGGTAAT…
>390
AATTACTCTTATTACTTCCTCCATTCCAAAATATTGTAATTTAGGATGTAATTTGTTCCTACTATAATAAATCTAGATATCTGTCCAAATCCGGGTTACAATATTTTGAGATGGAGGTGATATCACTTTTTCTTTGACGAGGTAATATCACTTTAGTTGAAAGTTCAACCTCCATGACATTGTAAAGAAAACGATAGAAAATCTATTGCTATCATATGATTAATATATACTTTCAGTGTCATGTATACCAGGGTGGATTTATGGCACCTTTGATTTGTAGAAAAAATGTAGGAATTTTGGAGGATTTCAATCCTATGGAAAAAAAA--TCCTACGAAGGCCTTTGAAACGAAGGATTGAATCCTATCCAATCCTTTAAAATTTCTATGGAATGGGTAAT…
>512
AATTACTCTTATTACTTCCTCCATTCCAAAATATTGTAATTTAGGATGTAATTTGTTCCTACTATAATAAATCTAGATATCTGTCCAGATCCGGGTTGCAATATTTTGAGATGGAGGTGATATCACTTTTTCTTTGACGAGGTAATATCACTTTAGTTGAAAGTTCAACCTCCATGACATTGTAAAGAAAACGATAGAAAATCTATTGCTATCATATAATTAATATATACTTTCAGTGTCATGTATACCAGGGTGGATTTATGGCACCTTTGATTTGTAGAAAAAATGTAGGAATTTTGGAGGATTTCAATCCTATGGAAAAAAAAA-TCCTACGAAGGTCTTTGAAACAAAGGATTGAATCCTATCCAATCCTTTAAAATTTCTATGGAATGGGTAAT…
>513
AATTACTCTTATTACTTCCTCCATTCCAAAATATTGTAATTTAGGATGTAATTTGTTCCTACTATAATAAATCTAGATATCTGTCCAGATCCGGGTTGCAATATTTTGAGATGGAGGTGATATCACTTTTTCTTTGACGAGGTAATATCACTTTAGTTGAAAGTTCAACCTCCATGACATTGTAAAGAAAACGATAGAAAATCTATTGCTATCATATAATTAATATATACTTTCAGTGTCATGTATACCAGGGTGGATTTATGGCACCTTTGATTTGTAGAAAAAATGTAGGAATTTTGGAGGATTTCAATCCTATGGAAAAAAAAA-TCCTACGAAGGTCTTTGAAACAAAGGATTGAATCCTATCCAATCCTTTAAAATTTCTATGGAATGGGTAAT…
>624
AATTACTCTTATTACTTCCTCCATTCCAAAATATTGTAATTTAGGATGTAATTTGTTCCTACTATAATAAATCTAGATATCTGTCCAGATCCGGGTTGCAATATTTTGAGATGGAGGTGATATCACTTTTTCTTTGACGAGGTAATATCACTTTAGTTGAAAGTTCAACCTCCATGACATTGTAAAGAAAACGATAGAAAATCTATTGCTATCATATAATTAATATATACTTTCAGTGTCATGTATACCAGGGTGGATTTATGGCACCTTTGATTTGTAGAAAAAATGTAGGAATTTTGGAGGATTTCAATACTATGGAAAAAAAA--TCCTACGAAGGCCTTTGAAACAAAGGATTGAATCCTATCCAATCCTTTAAAATTTCTATGGAATGGGTAAT…
>625
AATTACTCTTATTACTTCCTCCATTCCAAAATATTGTAATTTAGGATGTAATTTGTTCCTACTATAATAAATCTAGATATCTGTCCAGATCCGGGTTGCAATATTTTGAGATGGAGGTGATATCACTTTTTCTTTGACGAGGTAATATCACTTTAGTTGAAAGTTCAACCTCCATGACATTGTAAAGAAAACGATAGAAAATCTATTGCTATCATATAATTAATATATACTTTCAGTGTCATGTATACCAGGGTGGATTTATGGCACCTTTGATTTGTAGAAAAAATGTAGGAATTTTGGAGGATTTCAATACTATGGAAAAAAAA--TCCTACGAAGGCCTTTGAAACAAAGGATTGAATCATATCCAATCCTTTAAAATTTCTATGGAATGGGTAAT…
>626
AATTACTCTTATTACTTCCTCCATTCCAAAATATTGTAATTTAGGATGTAATTTGTTCCTACTATAATAAATCTAGATATCTGTCCAGATCCGGGTTGCAATATTTTGAGATGGAGGTGATATCACTTTTTCTTTGACGAGGTAATATCACTTTAGTTGAAAGTTCAACCTCCATGACATTGTAAAGAAAACGATAGAAAATCTATTGCTATCATATAATTAATATATACTTTCAGTGTCATGTATACCAGGGTGGATTTATGGCACCTTTGATTTGTAGAAAAAATGTAGGAATTTTGGAGGATTTCAATACTATGGAAAAAAAA--TCCTACGAAGGCCTTTGAAACAAAGGATTGAATCATATCCAATCCTTTAAAATTTCTATGGAATGGGTAAT…
>627
AATTACTCTTATTACTTCCTCCATTCCAAAATATTGTAATTTAGGATGTAATTTGTTCCTACTATAATAAATCTAGATATCTGTCCAGATCCGGGTTGCAATATTTTGAGATGGAGGTGATATCACTTTTTCTTTGATGAGGTAATATCACTTTAGTTGAAAGTTCAACCTCCATGACATTGTAAAGAAAACGATAGAAAATCTATTGCTATCATATAATTAATATATACTTTCAGTGTCATGTATACCATGGTGGATTTATGGCACCTTTGATTTGTAGAAAAAATGTAGGAATTTTGGAGGATTTCAATACTATGGAAAAAAAAA-TCCTACGAAGGCCTTTGAAACAAAGGATTGAATCATATCCAATCCTTTAAAATTTCTATGGAATGGGTAAT…
>494
AATTACTCTTATTACTTCCTCCATTCCAAAATATTGTAATTTAGGATGTAATTTGTTCCTACTATAATAAATCTAGATATCTGTCCAGATCCGGGTTGCAATATTTTGAGATGGAGGTGATATCACTTTTTCTTTGACGAGGTAATATCACTTTAGTTGAAAGTTCAACCTCCATGACATTGTAAAGAAAACGATAGAAAATCTATTGCTATCATATAATTAATATATACTTTCAGTGTCATGTATACCAGGGTGGATTTATGGCACCTTTGATTTGTAGAAAAAATGTAGGAATTTTGGAGGATTTCAATACTATGGAAAAAAAA--TCCTACGAAGGCCTTTGAAACAAAGGATTGAATCATATCCAATCCTTTAAAATTTCTATGGAATGGGTAAT…
