# Supplementary material for: Genetic structure and isolation by altitude in rice landraces of Yunnan, China revealed by nucleotide and microsatellite marker polymorphisms
Source: PLoS One. 2017 Apr 19;12(4):e0175731. doi: 10.1371/journal.pone.0175731 (PMC5396909; doi:10.1371/journal.pone.0175731)
Supplement: S11 Dataset — (XLSX) [file pone.0175731.s024.xlsx]

## Sheet: Sheet1
Code No.	RM220	RM220	RM575	RM575	RM579	RM579	RM289	RM289	RM488	RM488	RM521	RM521	RM424	RM424	RM525	RM525	RM250	RM250	RM251	RM251	RM282	RM282	RM16	RM16	RM504	RM504	RM551	RM551	RM471	RM471	RM349	RM349	RM280	RM280	RM13	RM13	RM593	RM593	RM26	RM26	RM508	RM508	RM586	RM586	RM584	RM584	RM461	RM461	RM11
390	8	8	7	7	1	1	2	2	13	13	4	4	7	7	2	3	4	4	2	2	2	2	5	5	6	6	4	7	5	5	4	4	6	6	2	2	6	6	2	2	5	5	8	8	2	3	1	1	8
391	4	4	11	11	10	10	1	1	9	9	4	4	5	5	1	1	1	1	8	8	1	1	4	4	4	4	6	6	4	4	5	5	4	4	6	6	4	4	1	1	2	2	9	9	3	3	2	2	4
401	4	4	11	11	10	15	1	1	9	9	4	4	2	5	1	1	1	1	2	2	1	1	4	4	3	3	7	7	4	4	4	4	4	4	6	6	3	3	4	4	2	2	4	4	3	3	2	2	4
402	4	4	1	1	10	10	1	1	8	8	4	4	5	5	1	1	1	1	4	7	1	1	3	3	4	4	6	6	4	4	4	4	4	4	6	6	4	4	4	4	2	2	4	4	3	3	2	2	3
412	4	4	7	7	10	10	1	1	3	3	3	3	2	2	1	1	1	1	13	13	3	3	4	4	3	3	6	6	3	3	6	6	9	9	1	1	4	4	1	1	2	2	6	6	1	1	2	2	4
413	4	4	2	2	3	10	1	1	8	8	3	3	5	5	1	1	1	1	12	12	3	3	4	4	3	3	6	6	4	4	5	5	3	3	5	5	4	4	1	1	2	2	6	6	1	1	2	2	2
414	3	3	1	11	2	2	5	5	8	8	4	4	5	5	1	1	1	1	1	1	4	4	4	4	6	6	6	8	3	13	6	6	1	1	6	6	3	3	4	4	2	2	6	6	4	4	2	2	4
415	4	4	10	10	6	6	2	2	6	6	4	4	7	7	2	2	3	3	2	2	2	2	5	5	12	12	3	3	2	2	4	4	6	6	2	2	5	5	2	2	5	5	7	7	3	3	1	1	8
419	3	9	5	16	12	12	2	2	13	13	4	4	7	7	4	4	11	11	2	2	2	2	5	5	7	7	4	4	3	3	3	3	6	6	2	2	5	5	2	2	6	6	8	8	4	4	2	2	8
420	8	8	8	8	16	16	8	8	13	13	4	4	7	7	4	4	4	4	2	2	2	2	5	5	8	8	2	2	3	3	3	3	6	6	2	2	5	5	2	2	5	5	4	4	2	2	2	2	8
421	8	8	1	1	2	2	5	5	5	5	2	2	4	4	1	1	1	1	4	4	1	3	1	1	5	6	6	6	6	6	5	5	12	12	3	3	3	3	4	4	3	3	4	4	3	3	2	2	8
422	8	8	2	2	12	12	1	1	8	8	4	4	4	4	1	1	1	1	7	7	1	3	4	4	3	3	6	6	1	1	6	6	3	3	6	6	4	4	1	1	2	2	5	5	3	3	2	2	3
423	5	5	1	1	2	2	7	7	3	3	2	2	5	5	13	13	12	12	13	13	3	3	4	4	3	3	6	6	3	3	6	6	9	9	1	1	3	3	4	9	2	2	4	4	1	9	2	2	3
424	5	5	1	1	15	15	1	1	6	6	3	3	6	7	1	1	1	1	4	4	1	1	4	4	5	5	2	2	3	3	5	5	4	4	5	5	3	3	1	1	2	2	4	4	3	3	2	2	2
425	8	8	11	11	10	10	1	1	8	8	2	2	6	6	1	1	2	2	9	9	1	1	4	4	5	5	6	6	4	4	7	7	3	3	5	5	3	3	1	1	2	2	1	1	3	3	2	2	3
426	5	5	11	11	10	10	1	1	8	8	4	4	5	5	1	1	1	1	9	9	1	1	4	4	4	4	6	6	4	4	6	6	4	4	5	5	4	4	1	1	2	2	4	4	4	4	2	2	2
429	5	5	1	1	2	2	7	7	3	3	3	3	3	3	1	1	1	1	13	13	3	3	4	4	5	5	6	6	4	4	6	6	4	4	6	6	3	3	9	9	2	2	5	5	1	1	2	2	4
433	5	5	1	1	10	10	1	1	8	8	3	3	4	4	1	1	2	2	5	5	3	3	5	5	3	3	7	7	1	1	6	6	1	1	18	18	3	3	4	4	2	2	6	6	1	1	2	2	2
434	4	4	1	1	15	15	7	7	11	11	4	4	6	6	1	1	2	2	5	5	3	3	5	5	3	3	7	7	1	1	6	6	1	1	6	6	3	3	4	4	2	2	5	5	1	1	2	2	1
439	4	4	1	1	2	2	7	7	7	7	3	3	4	4	1	1	1	1	5	5	1	3	5	5	5	5	7	7	1	1	7	7	4	4	18	18	3	3	4	4	2	2	4	4	13	13	2	2	1
440	4	4	1	1	14	15	1	2	9	9	2	2	4	4	1	1	1	1	12	13	3	3	4	4	5	5	7	7	1	1	7	7	7	7	18	18	3	3	1	1	2	2	4	4	1	1	1	1	1
441	7	10	13	13	15	15	2	2	13	13	4	4	7	7	4	4	18	18	2	2	2	2	5	5	7	7	6	6	3	3	5	5	7	7	2	2	6	6	2	2	5	5	8	8	2	2	2	2	8
442	3	3	11	11	6	6	2	2	9	9	4	4	7	7	1	5	16	16	2	2	2	2	5	5	2	2	7	7	3	3	5	5	6	6	2	2	6	6	2	2	5	5	5	5	7	7	2	2	6
443	8	8	11	11	12	12	1	1	11	11	4	4	5	5	1	1	1	1	7	7	1	1	4	4	4	4	7	7	1	1	7	7	3	3	6	6	3	3	1	1	2	2	6	6	3	3	2	2	3
444	10	10	7	7	6	14	2	2	13	13	4	4	7	7	2	2	13	13	2	18	2	2	5	5	9	14	4	4	5	5	2	2	6	6	2	2	5	5	2	2	5	6	8	8	2	2	1	1	7
445	10	10	7	7	6	6	2	2	13	13	4	4	7	7	2	2	7	7	2	2	2	2	5	5	6	6	4	4	5	5	2	2	6	6	2	2	5	5	2	2	6	6	8	8	2	2	1	1	9
446	8	8	7	7	10	10	7	7	11	11	3	3	5	5	1	1	1	1	6	6	3	6	4	4	10	10	7	7	1	1	7	7	3	3	4	4	1	1	1	1	2	2	5	5	1	1	2	2	3
451	4	4	7	7	10	10	1	1	9	9	2	2	6	6	1	1	1	1	13	13	3	3	1	1	5	5	8	8	1	1	8	8	3	3	6	6	2	2	1	1	2	2	3	3	1	1	2	2	3
454	3	3	5	5	2	2	2	2	13	13	4	4	7	7	4	4	11	11	2	2	2	2	5	5	7	7	6	6	3	3	4	4	6	6	2	2	6	6	2	2	6	6	8	8	4	4	2	2	8
455	3	10	13	13	1	1	2	2	13	13	4	4	7	7	4	4	6	6	2	2	5	5	5	5	6	6	5	5	3	3	4	4	6	6	2	2	6	6	2	2	4	4	8	8	2	2	2	2	5
463	3	10	13	13	1	1	2	2	13	13	4	4	7	7	2	2	7	7	2	2	2	2	5	5	7	7	4	4	5	5	2	4	6	6	7	7	5	5	2	2	4	4	8	8	2	10	2	2	5
466	10	10	7	7	14	14	8	8	13	13	4	4	7	7	1	2	4	4	18	18	2	2	5	5	14	14	4	4	5	8	3	4	8	8	2	2	4	4	2	2	4	4	8	8	2	2	1	1	8
467	10	10	11	11	14	14	2	2	13	13	4	4	7	7	2	14	13	13	2	2	2	2	5	5	7	7	3	3	5	5	4	4	6	6	2	2	5	5	2	2	5	5	8	8	2	2	1	1	8
469	4	4	7	7	10	10	7	7	10	10	3	3	4	4	1	14	1	1	13	13	3	3	5	5	5	5	8	8	1	1	8	8	3	3	6	6	2	2	1	1	2	2	5	5	1	1	2	2	3
470	4	4	7	7	10	10	1	1	11	11	3	3	6	6	13	13	1	1	10	10	4	4	5	5	3	3	8	8	3	3	5	5	1	1	6	6	1	1	1	1	2	2	9	9	4	4	2	2	3
471	3	3	12	12	6	6	2	2	9	9	4	4	7	7	2	2	3	3	2	2	2	2	5	5	7	7	4	4	2	2	4	4	6	6	2	2	6	6	2	2	5	5	6	6	3	3	1	1	8
472	8	8	4	4	4	4	9	9	11	11	6	6	6	6	1	2	1	1	8	8	6	6	4	4	3	3	6	6	3	3	5	5	3	3	11	11	2	2	1	1	12	12	5	5	10	10	2	2	3
473	4	4	7	7	10	10	7	7	10	10	3	3	5	5	1	1	1	1	13	13	3	3	1	1	5	5	8	8	1	1	8	8	3	3	6	6	2	2	1	1	2	2	5	5	1	1	2	2	3
476	4	4	7	7	10	10	1	1	11	11	3	3	6	6	1	13	1	1	10	10	4	4	1	1	3	3	8	8	3	3	5	5	1	1	6	6	1	1	1	1	2	2	9	9	4	4	2	2	3
478	3	3	7	7	10	10	2	2	9	9	5	5	7	7	2	2	13	13	18	18	2	2	5	5	8	8	6	6	7	7	5	5	6	6	2	2	6	6	2	2	5	5	6	6	2	2	1	1	5
479	4	4	7	7	10	10	4	4	10	10	6	6	5	5	1	14	1	1	6	6	6	6	4	4	5	5	6	6	3	3	5	5	1	1	6	6	2	2	1	1	2	2	5	5	1	1	2	2	1
481	8	8	4	4	4	4	9	9	11	11	6	6	7	7	1	1	1	1	8	8	6	6	5	5	3	3	6	6	3	3	5	5	3	3	11	11	2	2	1	1	12	12	5	5	10	10	2	2	3
482	4	4	1	1	4	4	1	1	11	11	3	3	5	5	1	1	1	1	3	3	1	1	3	3	3	3	6	6	3	3	5	5	3	3	6	6	2	2	1	1	12	12	5	5	3	3	2	2	3
483	10	10	5	5	14	14	2	2	13	13	4	4	6	6	1	4	4	4	2	2	2	2	5	5	7	7	5	5	5	5	4	4	6	6	2	2	5	5	2	2	6	6	9	9	2	2	1	1	8
484	4	4	1	1	10	10	1	1	11	11	6	6	7	7	1	1	1	5	2	2	1	1	5	5	3	3	7	7	1	1	4	4	1	7	9	9	2	2	4	4	2	2	5	5	3	3	2	2	3
485	4	4	7	10	2	10	1	2	11	11	3	3	5	5	1	2	1	1	2	2	1	2	5	5	5	5	6	6	3	4	5	6	3	3	2	4	1	6	2	3	2	2	10	10	3	7	1	1	3
486	4	4	1	1	1	1	1	1	10	10	3	3	7	7	1	1	1	1	4	4	3	3	5	5	4	4	6	6	3	3	6	6	9	9	4	4	3	3	1	1	2	2	4	4	3	3	2	2	1
488	10	10	1	1	10	10	1	1	10	10	3	3	6	6	1	14	1	1	13	13	3	3	4	4	4	4	6	6	3	3	6	6	9	9	4	4	3	3	1	1	2	2	4	4	3	3	2	2	1
490	10	10	11	11	10	10	1	1	11	11	4	4	6	6	1	1	1	1	8	8	1	1	5	5	3	3	6	6	4	4	5	5	4	4	6	6	3	3	1	1	2	2	9	9	3	3	2	2	4
492	3	3	7	7	6	6	2	2	13	13	4	4	7	7	1	3	13	13	15	15	2	2	5	5	7	7	5	6	5	5	4	4	6	6	2	2	5	5	2	2	6	6	8	8	2	2	1	1	6
493	8	8	12	12	10	10	7	7	11	11	6	6	6	6	1	1	2	2	9	9	1	1	5	5	4	4	6	6	4	4	6	6	3	3	5	5	3	3	1	1	2	2	1	1	3	3	2	2	3
494	10	10	16	16	6	6	2	2	13	13	4	4	6	6	1	5	13	13	2	2	2	2	5	5	7	7	5	5	5	5	4	4	6	6	2	2	5	5	2	2	6	6	8	8	2	2	1	1	-9
496	4	4	3	3	10	10	1	1	4	4	3	3	6	6	1	1	1	1	2	2	1	1	5	5	5	5	3	3	3	3	5	5	7	7	5	5	4	4	1	1	3	3	4	4	3	3	2	2	-9
497	4	4	3	3	15	15	7	7	11	11	4	4	4	4	1	1	2	2	5	5	3	3	4	4	3	3	6	6	4	4	6	6	1	1	6	6	3	3	1	1	2	2	4	4	4	4	2	2	4
498	10	10	15	15	1	10	2	2	13	13	4	4	7	7	1	3	4	4	15	15	2	2	5	5	8	8	3	3	3	3	4	4	6	6	14	14	5	5	2	2	6	6	8	8	2	2	2	2	8
501	10	10	4	4	10	10	1	1	11	11	6	6	3	3	1	1	1	1	2	6	1	4	5	5	4	4	6	6	1	3	5	5	5	5	3	3	2	2	4	4	2	2	4	4	1	1	2	2	-9
502	4	4	16	16	6	7	10	10	13	13	4	4	7	7	1	2	13	13	2	18	2	2	5	5	7	14	1	1	5	5	1	4	6	6	2	2	5	5	2	2	6	6	8	8	2	2	1	1	8
505	6	6	5	5	2	2	2	2	11	11	3	3	7	7	1	4	7	7	2	2	2	2	5	5	7	7	3	3	3	3	4	4	6	6	2	2	6	6	2	2	5	5	8	8	2	2	2	2	8
506	4	4	1	1	10	10	1	1	11	11	6	6	6	6	1	1	1	1	7	7	1	1	5	5	3	3	5	7	1	1	4	4	7	7	9	9	2	2	4	4	2	2	4	4	2	4	2	2	3
507	10	10	1	2	2	2	2	2	11	11	4	4	7	7	1	5	16	16	2	2	2	2	5	5	2	2	4	4	2	2	4	4	6	6	2	2	6	6	2	2	5	5	5	5	2	2	1	1	8
508	7	7	2	2	10	10	1	1	11	11	3	3	4	4	1	1	1	1	5	5	3	3	4	4	3	3	5	5	4	4	6	6	4	4	6	14	3	3	1	1	2	2	4	4	4	4	1	1	3
509	4	4	11	11	10	10	1	1	11	11	3	3	4	4	1	1	1	1	2	13	1	1	2	2	4	4	5	5	1	1	5	5	4	4	6	6	3	3	1	1	2	2	4	4	3	3	2	2	3
510	7	7	11	11	10	10	1	1	11	11	4	4	6	6	1	14	2	2	12	12	3	3	4	5	3	3	5	5	4	4	6	6	1	1	6	6	3	3	4	4	2	2	4	4	3	3	2	2	3
511	4	4	7	7	15	15	2	2	11	11	2	2	2	2	1	1	1	1	7	8	1	1	3	3	6	6	5	5	3	4	5	5	1	1	6	6	2	2	4	4	2	2	4	4	4	4	2	2	3
512	-9	-9	7	7	6	6	2	2	13	13	3	3	7	7	1	1	4	4	2	2	2	2	5	5	8	8	6	6	5	5	4	4	6	6	2	2	5	5	2	2	5	5	8	8	2	2	1	1	8
513	10	10	7	7	7	7	2	2	13	13	3	3	7	7	1	2	13	13	15	15	2	2	5	5	6	6	6	6	5	5	4	4	6	6	2	2	5	5	2	2	5	5	8	8	2	2	1	1	7
514	10	10	5	5	9	9	2	2	13	13	3	3	7	7	1	5	7	7	15	15	2	2	5	5	7	7	2	2	3	3	4	4	6	7	2	2	5	5	2	2	6	6	8	10	2	2	2	2	8
515	10	10	2	2	10	18	2	2	13	13	3	3	7	7	1	2	7	7	2	2	2	2	5	5	7	7	6	6	3	3	4	4	6	6	2	2	6	6	2	2	5	5	8	8	2	2	1	1	8
516	10	10	2	2	2	6	2	2	13	13	4	4	6	6	1	5	7	7	2	2	2	2	5	5	7	7	2	2	3	3	4	4	6	6	2	2	5	5	2	2	5	5	7	7	2	2	1	1	8
517	9	9	11	11	10	10	7	7	3	3	4	4	2	2	1	1	1	1	13	13	3	3	5	5	5	5	3	3	1	1	6	6	3	3	4	4	1	1	1	1	2	2	6	6	1	1	2	2	3
518	10	10	2	2	10	18	2	2	13	13	3	3	7	7	1	2	13	13	2	2	2	2	4	4	7	7	6	6	5	5	4	4	6	6	2	2	6	6	2	2	5	5	8	8	2	2	1	1	8
519	4	4	1	1	13	13	1	1	3	3	4	4	5	5	1	1	10	10	10	10	3	3	5	5	3	3	4	4	1	1	6	6	9	9	6	6	2	2	1	1	2	2	6	6	2	2	2	2	3
520	10	10	2	2	10	10	2	2	13	13	4	4	5	5	1	2	13	13	2	2	2	2	5	5	7	7	6	6	5	5	4	4	6	6	2	2	6	6	2	2	5	5	8	8	2	2	1	1	8
521	4	4	1	1	4	4	1	1	10	10	3	3	6	6	1	1	1	1	3	3	1	4	3	3	3	3	5	5	3	3	5	5	6	6	6	6	2	2	1	1	12	12	4	4	4	4	2	2	1
522	9	9	7	7	10	10	7	7	2	2	2	2	5	5	1	1	1	1	13	13	3	3	3	3	5	5	4	4	1	1	6	6	3	3	4	4	2	2	1	1	2	2	4	4	1	1	2	2	4
523	10	10	11	11	7	7	2	2	6	6	4	4	7	7	1	4	7	7	2	2	2	2	5	5	7	7	2	2	5	5	5	5	6	6	2	2	6	6	2	2	6	6	7	7	2	2	1	1	-9
524	9	9	7	7	10	10	7	7	5	5	2	2	2	2	1	1	1	1	13	13	3	3	3	3	3	3	4	4	1	1	8	8	4	4	4	4	1	1	2	2	2	2	4	4	3	3	2	2	3
525	9	9	1	1	12	12	1	1	5	5	4	4	4	4	1	1	12	12	12	12	3	3	4	4	5	5	3	3	4	4	8	8	5	5	6	6	1	1	1	1	2	2	4	4	3	3	2	2	3
526	3	3	7	7	6	6	2	2	4	4	4	4	7	7	1	2	6	6	2	2	2	2	5	5	6	6	4	4	2	2	4	4	6	6	2	2	5	5	2	2	5	5	6	6	3	3	1	1	8
527	4	4	10	10	10	10	7	7	11	11	3	3	7	7	1	1	5	5	12	12	3	3	5	5	4	4	6	6	12	12	5	5	5	5	4	4	1	1	1	1	2	2	5	9	1	1	2	2	4
530	5	5	1	1	2	2	7	7	3	3	3	3	4	4	6	6	1	1	13	13	3	3	4	4	4	4	6	6	3	3	6	6	1	1	6	6	3	3	1	1	2	2	5	5	3	3	2	2	1
531	5	5	1	1	2	2	7	7	3	3	3	3	4	4	6	6	1	1	13	13	3	3	3	3	3	3	6	6	3	3	6	6	1	1	6	6	3	3	1	1	2	2	4	4	3	3	2	2	1
532	5	5	1	1	2	2	7	7	11	11	2	2	4	4	6	6	1	1	13	13	3	3	3	3	3	3	6	6	3	3	6	6	4	4	18	18	2	2	1	1	2	2	4	4	1	1	2	2	1
533	5	5	11	11	6	6	1	1	11	11	4	4	6	6	6	6	1	1	9	9	1	1	4	4	3	3	1	1	4	4	6	6	1	1	5	5	3	3	1	1	2	2	4	4	3	3	2	2	4
534	3	3	7	7	12	12	8	8	13	13	4	4	7	7	6	6	13	13	2	2	2	2	5	5	8	8	2	2	3	3	5	5	6	6	2	2	6	6	2	2	5	5	5	5	3	3	1	1	8
535	5	5	1	1	10	10	1	1	11	11	4	4	4	4	6	6	2	2	7	8	1	1	4	4	4	4	6	6	1	1	7	7	4	4	6	6	3	3	1	1	2	2	4	4	3	3	2	2	4
536	5	5	1	1	15	15	1	1	6	6	3	3	6	6	1	1	1	1	13	13	1	1	4	4	5	5	6	6	4	4	7	7	4	4	6	6	3	3	1	1	2	2	4	4	3	3	2	2	1
537	3	3	7	7	7	12	2	2	13	13	4	4	7	7	4	5	13	13	2	2	2	2	4	4	8	8	1	2	3	3	5	5	6	6	2	2	6	6	2	2	5	6	6	8	2	3	1	1	8
538	5	5	1	1	10	10	1	1	11	11	4	4	6	6	1	1	1	1	9	13	1	1	4	4	3	3	6	6	4	4	7	7	1	1	6	6	3	3	4	4	2	2	4	4	3	3	2	2	4
539	10	10	7	7	1	1	11	11	13	13	4	4	7	7	1	5	13	13	2	2	2	2	4	4	8	8	4	4	5	5	5	5	6	6	2	2	6	6	2	2	5	5	5	5	3	3	1	1	8
540	3	3	7	7	4	7	2	2	13	13	4	4	7	7	1	5	6	6	2	2	2	2	5	5	7	7	6	7	3	3	5	5	6	6	2	2	6	6	2	2	5	5	3	3	3	3	1	1	8
541	3	3	7	7	12	12	8	8	13	13	4	4	7	7	1	4	13	13	2	2	2	2	5	5	2	2	2	7	3	3	5	5	6	6	2	2	6	6	2	2	5	5	5	5	3	3	1	1	8
542	5	5	10	10	10	10	1	1	11	11	4	4	2	2	1	1	2	2	2	2	1	1	4	4	5	5	8	8	1	1	7	7	1	1	5	5	2	2	1	1	2	2	8	8	3	3	2	2	2
543	5	5	10	10	10	10	1	1	12	12	3	3	6	6	1	1	14	14	2	2	1	1	4	4	5	5	8	8	3	3	7	7	1	1	6	6	2	2	1	1	2	2	3	3	3	3	2	2	2
544	5	5	11	11	10	10	1	1	11	11	4	4	4	4	1	1	2	2	13	13	1	1	4	4	11	11	5	5	1	1	6	6	1	8	5	5	3	3	1	1	2	2	8	8	3	3	2	2	3
545	5	5	1	11	10	10	1	1	11	11	4	4	4	6	1	1	14	14	2	2	1	1	4	4	4	4	6	6	1	1	7	7	1	3	5	6	3	3	1	1	2	2	1	8	3	3	2	2	4
547	3	3	10	10	12	12	2	2	13	13	4	4	5	5	1	4	4	4	7	7	2	2	5	5	8	8	3	3	3	3	4	4	6	6	2	2	5	5	2	2	5	5	3	3	2	3	2	2	5
548	4	4	10	10	12	12	1	1	11	11	3	3	6	6	1	1	1	1	7	10	1	1	4	4	4	4	5	5	1	1	5	5	3	3	6	6	2	2	1	1	2	2	8	8	3	3	2	2	3
549	10	10	11	17	7	7	2	2	10	13	3	3	7	7	1	4	1	1	2	18	2	2	4	5	6	6	4	7	5	11	5	5	6	6	2	2	5	5	1	2	4	4	8	8	2	2	1	1	8
550	4	4	7	7	10	10	1	1	11	11	3	3	6	6	1	13	1	1	10	10	4	4	4	4	3	3	8	8	3	3	6	6	1	1	9	9	1	1	1	1	2	2	8	8	4	4	2	2	2
551	4	4	1	1	13	13	1	1	3	3	3	3	6	6	1	1	10	10	12	12	3	3	3	3	3	3	7	7	1	1	6	6	9	9	6	6	2	2	1	1	2	2	6	6	2	2	2	2	2
552	4	4	1	1	13	13	1	1	3	3	3	3	6	6	1	1	10	10	10	10	3	3	3	3	3	3	7	7	1	1	6	6	9	9	6	6	2	2	1	1	2	2	6	6	2	2	2	2	2
553	3	3	1	1	1	1	2	2	12	12	3	3	7	7	1	9	16	16	2	2	2	2	5	5	2	2	5	5	3	3	5	5	6	6	2	2	5	5	2	2	5	5	5	5	3	3	1	1	8
554	4	4	7	7	10	10	7	7	3	3	2	2	6	6	1	1	1	1	13	13	3	3	5	5	4	4	7	7	3	3	7	7	9	9	1	1	3	3	9	9	2	2	5	5	9	9	2	2	2
555	3	3	7	7	1	1	2	2	13	13	3	3	7	7	5	5	4	4	2	2	2	2	5	5	7	7	3	3	5	5	5	5	6	6	2	2	5	5	2	2	5	5	5	5	3	3	1	1	6
556	2	2	3	3	9	9	2	2	13	13	3	3	7	7	4	4	20	20	2	2	2	2	5	5	13	13	3	3	3	3	4	4	6	6	2	2	5	5	2	2	5	5	5	5	2	2	2	2	8
557	4	4	11	11	10	10	1	1	11	11	3	3	6	6	1	1	1	2	5	8	1	1	4	4	3	3	6	6	1	1	6	6	3	8	3	5	3	3	5	5	2	2	9	9	3	3	2	2	4
558	3	3	8	8	6	6	2	2	12	12	2	2	7	7	1	5	13	13	15	15	2	2	5	5	2	2	6	6	3	3	5	5	6	6	2	2	5	5	2	2	5	5	5	5	7	7	2	2	7
559	3	3	5	5	1	1	2	2	13	13	3	3	7	7	5	5	4	4	2	2	2	2	5	5	7	7	3	3	5	5	5	5	6	6	2	2	5	5	2	2	5	5	5	5	3	3	1	1	6
560	5	5	1	1	7	7	2	2	13	13	3	3	7	7	1	5	4	4	2	2	2	2	5	5	7	7	6	6	3	3	4	4	6	6	2	2	5	5	2	2	5	5	5	5	7	7	1	1	7
561	4	4	8	8	13	13	1	1	5	5	3	3	6	6	1	1	10	10	10	10	3	3	2	2	4	4	7	7	1	1	6	6	9	9	6	6	2	2	1	1	2	2	6	6	2	2	2	2	3
562	10	10	8	8	1	1	2	2	13	13	4	4	7	7	1	1	13	13	2	2	2	2	5	5	8	8	3	7	5	5	5	5	6	6	2	2	5	5	7	7	5	5	9	9	2	2	2	2	8
563	10	10	3	8	2	6	2	2	13	13	4	4	7	7	1	1	3	7	2	2	2	2	5	5	7	7	4	4	3	3	5	5	6	6	8	8	6	6	2	2	5	5	5	5	2	3	1	1	8
564	3	3	2	2	15	15	2	2	13	13	4	4	7	7	4	4	18	18	2	2	2	2	5	5	1	1	3	3	5	5	5	5	6	6	8	8	5	5	2	2	5	5	5	5	2	2	2	2	8
565	10	10	8	8	1	1	2	2	13	13	4	4	7	7	4	4	16	16	2	2	2	2	5	5	8	8	3	3	5	5	5	5	6	6	2	2	6	6	2	2	5	5	5	5	2	2	1	1	8
566	3	3	3	3	6	6	2	2	11	11	4	4	7	7	5	5	6	6	15	15	2	2	5	5	2	2	3	3	3	3	6	6	6	6	2	2	5	5	2	2	5	5	5	5	7	7	1	1	8
567	4	4	7	7	2	2	1	1	13	13	3	3	6	6	8	8	1	1	7	7	1	1	5	5	3	3	6	6	3	3	6	6	3	3	6	6	2	2	1	1	13	13	5	5	3	3	2	2	2
568	10	10	1	1	2	2	2	2	10	10	4	4	7	7	5	5	16	16	2	2	2	2	5	5	2	2	6	6	5	5	5	5	6	6	2	2	6	6	2	2	5	5	5	5	2	2	2	2	5
569	3	3	2	2	1	1	2	2	10	10	4	4	7	7	1	8	4	4	2	2	2	2	5	5	2	2	6	6	3	3	5	5	6	6	2	2	2	2	2	2	5	5	5	5	3	3	1	1	8
570	4	4	11	11	10	10	1	1	11	11	3	3	6	6	1	1	2	2	7	7	1	1	4	4	3	3	6	6	2	2	6	6	8	8	6	6	2	2	4	4	2	2	1	1	3	3	2	2	2
582	4	4	1	1	15	15	1	1	11	11	3	3	6	6	1	1	1	1	3	3	3	3	4	4	5	5	6	6	1	1	6	6	1	1	1	1	3	3	1	1	2	2	5	5	3	3	2	2	2
583	4	4	10	10	-9	-9	7	7	5	5	6	6	4	6	1	1	1	1	5	8	1	1	4	4	3	3	6	6	3	4	7	7	9	9	6	6	2	2	2	4	2	2	5	5	3	10	2	2	2
584	4	4	7	7	10	10	1	1	11	11	3	3	6	6	6	6	1	1	10	10	4	4	4	4	4	4	6	6	3	3	6	6	1	1	9	9	1	1	1	1	2	2	8	8	4	4	2	2	2
585	4	4	1	1	15	15	5	5	3	3	3	3	6	6	6	6	1	1	3	3	1	1	3	3	4	4	6	6	4	4	6	6	8	8	2	2	2	2	1	1	12	12	5	5	3	3	2	2	1
586	4	4	1	1	15	15	1	1	13	13	4	6	6	6	1	1	2	2	5	5	1	3	4	4	4	4	7	7	1	1	7	7	1	3	6	6	3	3	4	4	2	2	5	5	1	1	2	2	2
587	4	4	7	7	10	10	7	7	1	1	6	6	6	6	1	1	1	1	5	5	1	1	4	4	4	4	6	6	1	1	7	7	9	9	5	5	2	2	2	2	2	2	7	7	2	2	2	2	2
588	4	4	10	10	2	2	4	4	11	11	1	1	6	6	6	6	1	1	13	13	4	4	4	4	4	4	6	6	1	1	7	7	1	9	2	2	1	1	2	2	5	5	7	7	2	2	2	2	1
589	4	4	7	7	10	10	4	4	11	11	4	4	4	4	6	6	1	1	1	1	6	6	4	4	4	4	8	8	1	1	6	6	13	13	2	2	2	2	1	1	2	2	5	5	4	4	2	2	4
590	4	4	1	1	10	15	1	1	11	11	4	4	6	6	1	1	2	2	5	5	3	4	4	4	4	4	7	8	1	3	7	7	1	1	9	9	3	3	3	3	2	2	5	9	1	4	2	2	2
591	5	5	10	10	9	11	1	1	1	1	1	1	3	3	6	6	1	1	1	21	1	4	4	4	6	6	6	6	4	13	6	6	3	3	6	6	3	3	1	1	2	2	5	5	4	4	2	2	3
592	4	4	7	7	10	10	1	1	1	1	6	6	6	6	1	1	1	1	5	5	1	1	4	4	4	4	6	6	1	3	7	7	9	9	6	6	2	2	2	2	2	2	5	5	2	2	2	2	2
593	-9	-9	1	1	10	10	9	9	11	11	6	6	4	4	1	1	5	5	6	6	6	6	4	4	4	4	7	7	1	1	6	6	1	1	9	9	2	2	1	1	2	2	5	5	3	3	2	2	3
595	4	4	1	1	13	13	1	1	1	1	2	2	6	6	1	1	10	10	10	10	3	3	2	2	5	8	7	7	1	1	6	6	9	9	6	6	2	2	5	5	2	2	5	5	2	2	2	2	3
596	4	4	1	1	13	13	1	1	1	1	2	2	6	6	1	1	10	10	10	10	3	3	2	2	4	4	6	6	1	1	6	6	9	9	6	6	2	2	1	1	2	2	5	5	2	2	2	2	3
597	3	3	11	11	6	6	2	2	13	13	4	4	7	7	1	1	4	4	2	2	2	2	5	5	2	2	5	5	3	3	5	5	6	6	2	2	6	6	2	2	5	5	5	5	7	7	2	2	7
598	4	4	11	11	10	10	1	1	11	11	3	3	6	6	6	6	1	1	2	10	4	4	4	4	4	4	8	8	3	3	7	7	1	1	9	9	1	1	1	1	2	2	9	9	4	4	2	2	3
599	5	5	1	1	-9	-9	5	5	7	7	2	2	4	4	6	6	1	1	2	4	1	1	4	4	3	3	6	6	6	6	6	6	12	12	5	5	1	1	3	3	3	3	5	5	3	3	2	2	8
600	10	10	2	2	1	19	2	6	13	13	4	4	7	7	10	10	7	7	2	2	2	2	5	5	6	6	5	5	3	3	5	5	6	6	2	2	6	6	2	2	6	6	7	7	2	10	2	2	8
601	1	9	16	16	2	2	2	2	13	13	4	4	7	7	7	10	13	13	2	2	2	2	5	5	6	6	5	5	3	3	5	5	6	6	2	2	6	6	2	2	5	5	7	7	2	2	1	1	8
602	4	4	7	7	10	10	1	1	11	11	3	3	6	6	13	13	1	1	2	10	4	4	4	4	3	3	8	8	3	3	6	6	1	1	6	6	1	1	1	1	2	2	9	9	4	4	2	2	2
603	4	4	1	1	2	2	5	5	7	7	2	2	5	5	6	6	1	1	4	4	1	1	1	1	3	3	6	6	6	6	6	6	12	12	3	3	2	2	4	4	3	3	5	5	3	3	2	2	8
604	8	8	3	3	2	2	1	1	1	1	6	6	4	4	6	6	1	1	5	5	1	1	1	3	5	5	5	5	1	1	6	6	1	1	6	6	2	2	1	1	2	2	4	4	1	1	2	2	2
605	8	8	10	10	15	15	1	1	2	2	4	4	5	5	1	1	1	1	8	8	1	1	3	3	3	3	6	6	3	3	7	7	1	1	5	5	2	2	4	4	2	2	5	5	1	1	2	2	2
606	4	4	7	7	10	10	1	1	7	7	3	3	6	6	6	6	1	1	13	13	1	3	2	2	5	5	6	6	3	4	7	7	1	1	6	6	2	2	1	1	2	2	5	8	3	4	2	2	3
607	10	10	7	7	7	7	2	2	13	13	4	4	7	7	7	10	6	6	2	2	2	2	5	5	7	7	4	7	2	2	5	5	6	6	2	2	4	4	2	2	4	4	8	8	2	2	1	1	8
608	6	6	2	2	7	7	2	2	13	13	4	4	6	6	6	8	13	13	2	2	2	2	5	5	8	8	2	2	3	3	5	5	6	6	2	2	5	5	2	2	5	5	6	6	1	1	1	1	8
609	10	10	1	1	9	9	2	2	13	13	4	4	7	7	10	10	13	13	15	15	2	2	5	5	8	8	3	3	3	3	5	5	6	6	2	2	5	5	2	2	5	5	5	5	2	2	2	2	8
610	5	5	7	7	2	2	1	1	11	11	3	3	6	6	8	8	1	1	3	3	1	1	4	4	4	4	6	6	3	3	6	6	3	3	6	6	2	2	1	1	13	13	5	5	3	3	2	2	2
611	4	4	10	10	15	15	4	4	11	11	4	4	5	5	6	6	1	1	13	13	3	3	4	4	6	6	6	6	4	4	7	7	8	8	3	3	2	2	1	1	2	2	5	5	5	5	2	2	2
612	10	10	3	3	1	1	2	2	13	13	4	4	7	7	10	10	21	21	2	2	2	2	5	5	9	9	3	3	3	3	5	5	6	6	2	2	5	5	2	2	5	5	7	7	2	2	2	2	7
613	5	5	7	7	-9	-9	1	1	11	11	1	1	4	4	6	6	1	1	8	8	1	1	4	4	3	3	6	6	3	3	6	6	9	9	6	6	2	2	2	2	12	12	5	5	3	3	2	2	2
614	5	5	10	10	15	15	1	1	13	13	4	4	6	6	6	6	1	1	5	5	1	1	5	5	4	4	6	6	3	4	6	6	8	8	1	1	2	2	5	5	2	2	5	5	2	3	2	2	1
615	5	5	1	1	5	5	1	1	11	11	3	3	6	6	6	6	1	1	2	20	1	1	4	4	3	3	7	7	4	4	6	6	4	4	4	6	2	2	1	1	2	2	9	9	3	3	2	2	2
616	10	10	11	11	14	14	2	2	7	7	3	3	7	7	9	9	18	18	2	2	2	2	5	5	7	7	6	6	7	7	5	5	6	6	2	2	5	5	2	2	6	6	6	6	3	3	1	1	8
617	10	10	2	2	14	14	2	2	7	7	3	3	7	7	6	9	7	7	2	2	2	2	5	5	7	7	6	6	7	7	5	5	6	6	2	2	5	5	2	2	6	6	6	6	3	3	1	1	8
618	10	10	5	5	14	14	2	2	7	7	4	4	7	7	8	8	11	11	2	2	2	2	5	5	2	2	4	4	2	2	8	8	6	6	2	2	5	5	2	2	5	5	6	6	3	3	1	1	8
619	5	5	1	1	12	12	1	1	11	11	4	4	6	6	6	6	1	1	2	8	1	1	4	4	3	3	7	7	4	5	5	5	4	4	1	1	2	2	1	1	2	2	9	9	3	10	1	2	4
620	5	5	11	11	10	10	1	8	11	11	3	3	6	6	6	6	1	1	2	2	1	2	5	5	8	8	6	6	4	4	6	6	1	1	6	6	3	3	2	5	2	2	8	8	2	3	2	2	3
621	10	10	7	7	6	6	2	2	13	13	4	4	7	7	10	10	18	18	2	2	2	2	5	5	8	8	3	3	7	7	5	5	6	6	2	2	5	5	2	2	5	5	7	7	2	2	1	1	8
622	9	9	10	10	15	15	1	1	11	11	4	4	6	6	6	6	1	1	5	5	1	1	4	4	3	3	6	6	4	4	7	7	8	8	1	1	3	3	5	5	2	2	5	5	3	3	2	2	2
623	10	10	11	11	14	14	2	2	13	13	4	4	7	7	10	10	4	4	2	2	2	2	5	5	6	6	5	5	5	5	6	6	6	6	2	2	5	5	2	2	6	6	7	7	2	2	1	1	8
624	10	10	7	15	-9	-9	2	2	13	13	4	4	7	7	7	10	7	7	15	15	2	2	5	5	6	6	4	4	5	5	6	6	6	6	2	2	5	5	2	2	5	6	8	10	2	2	1	1	7
625	10	10	11	11	14	14	8	8	13	13	4	4	7	7	7	7	13	13	2	2	2	2	5	5	8	8	4	4	5	5	6	6	6	6	2	2	5	5	2	2	5	5	7	7	2	2	1	1	8
626	10	10	7	7	6	14	2	2	5	5	4	4	7	7	7	10	4	4	2	2	2	2	5	5	6	6	4	4	5	5	6	6	6	6	2	2	7	7	2	2	5	5	8	8	2	2	1	1	8
627	10	10	8	8	14	14	2	2	13	13	4	4	7	7	10	10	10	10	15	15	2	2	5	5	8	8	5	5	5	5	6	6	6	6	2	2	7	7	2	2	5	5	8	8	2	2	1	1	8
628	3	3	7	7	10	10	5	5	13	13	2	2	4	4	17	17	10	10	10	10	4	4	5	5	4	4	8	8	3	3	7	7	1	1	6	6	1	1	1	1	2	2	10	10	4	4	2	2	3
629	2	2	2	2	2	2	2	2	13	13	4	4	5	5	1	1	7	7	2	2	2	2	4	4	7	7	2	2	5	5	6	6	6	6	2	2	7	7	2	2	5	5	3	3	14	14	1	1	8
630	3	3	8	8	10	10	1	1	11	11	4	4	5	5	1	1	10	10	2	13	1	1	2	2	4	4	6	6	4	5	7	7	4	4	6	6	4	4	1	1	2	2	5	5	3	3	2	2	4
631	3	3	11	11	10	10	1	1	11	11	4	4	5	5	6	6	2	2	4	4	1	1	4	4	4	4	6	6	1	1	7	7	13	13	6	6	4	4	1	1	2	2	5	5	3	3	2	2	4
632	2	2	7	7	7	12	8	8	13	13	4	4	7	7	10	10	13	13	2	2	2	2	5	5	8	8	2	2	3	3	6	6	6	6	2	2	7	7	2	2	5	5	6	7	3	3	1	1	8
633	3	3	1	1	10	10	1	1	13	13	3	3	5	5	6	6	10	10	7	7	3	3	4	4	4	4	6	6	3	3	7	7	7	7	6	6	2	4	1	1	2	2	5	7	1	1	2	2	2
634	3	3	1	1	10	10	5	5	11	11	4	4	5	5	6	6	2	2	13	13	1	1	4	4	4	4	6	6	1	1	7	7	13	13	6	6	4	4	1	1	2	2	5	5	3	3	2	2	4
635	3	3	1	1	2	2	2	7	1	1	3	3	5	5	6	6	8	8	2	2	1	3	3	3	3	3	5	5	3	3	6	6	1	1	16	16	4	4	2	2	2	2	5	5	3	3	2	2	-9
636	6	6	11	11	6	6	1	1	11	11	4	4	6	6	1	1	10	10	9	13	2	2	4	4	3	3	1	1	4	4	6	6	1	1	5	5	4	4	1	1	2	2	5	5	3	3	2	2	4
637	2	2	7	7	12	12	8	8	13	13	4	4	7	7	10	10	4	4	2	2	2	2	5	5	8	8	2	2	3	3	5	5	6	6	2	2	7	7	2	2	5	5	7	7	3	3	1	1	8
638	3	3	1	1	15	15	1	1	4	4	3	3	6	6	6	6	10	10	2	2	1	1	4	4	5	5	6	6	3	3	7	7	4	4	2	2	3	3	1	1	2	2	5	5	3	3	2	2	2
639	3	3	11	11	10	10	1	1	11	11	4	4	4	4	6	6	10	10	8	8	1	1	2	2	3	3	6	6	5	5	7	7	4	4	6	6	3	3	1	1	2	2	5	6	3	3	2	2	3
640	3	3	5	5	6	6	2	2	7	7	4	4	7	7	8	8	3	3	2	2	2	2	5	5	8	8	4	4	2	2	3	3	6	6	2	2	7	7	2	2	5	5	7	7	2	2	1	1	8
641	1	1	1	1	12	12	5	5	4	4	2	2	6	6	6	6	10	10	8	8	1	1	4	4	5	5	6	6	4	4	7	7	4	4	6	6	4	4	1	1	2	2	5	5	3	3	2	2	2
642	3	3	7	7	10	10	5	5	7	7	1	1	3	3	6	6	10	10	13	13	3	3	1	1	5	5	8	8	1	1	8	8	3	3	6	6	3	3	1	1	2	2	5	5	1	1	2	2	3
643	1	1	16	16	16	16	2	2	7	7	4	4	7	7	8	8	4	4	2	2	2	2	5	5	6	6	2	2	12	12	6	6	6	6	2	6	6	6	7	7	5	5	1	1	11	11	1	1	6
644	1	1	16	16	6	6	2	2	7	7	4	4	7	7	8	8	13	13	2	2	2	2	5	5	7	7	2	2	3	3	6	6	6	6	2	2	6	6	7	7	5	5	7	7	11	11	1	1	6
645	1	1	16	16	1	1	2	2	7	7	4	4	7	7	8	8	13	13	2	2	2	2	5	5	7	7	2	2	3	3	6	6	6	6	2	2	6	6	7	7	5	5	7	7	11	11	1	1	6
646	3	3	1	1	2	2	7	7	1	1	3	3	3	3	6	6	10	10	13	13	3	3	4	4	4	4	6	6	3	3	7	7	1	1	6	6	3	3	1	1	2	2	5	5	1	1	2	2	1
647	1	1	16	16	1	1	2	2	7	7	4	4	7	7	8	8	13	13	2	2	2	2	5	5	7	7	2	2	3	3	6	6	6	6	2	2	6	6	2	2	5	5	7	7	11	11	1	1	6
648	1	1	16	16	7	12	2	2	7	7	4	4	7	7	8	8	13	13	2	2	2	2	5	5	7	7	2	2	3	3	6	6	6	6	2	2	5	5	2	2	5	5	4	7	3	11	1	1	6
649	1	1	16	16	1	1	2	2	13	13	4	4	7	7	8	8	13	13	2	2	2	2	5	5	7	7	2	2	3	3	6	6	6	6	2	2	5	5	2	2	5	5	6	6	11	11	1	1	6
650	1	1	1	1	2	2	2	2	7	7	3	3	7	7	8	8	11	11	2	2	2	2	4	5	8	8	2	2	7	7	6	6	6	6	2	2	5	5	2	2	5	5	6	6	2	2	1	1	8
[truncated: 47 more columns]
